# Supplementary material for: Rational Chemical Design of Molecular Glue Degraders
Source: ACS Cent Sci. 2023 Apr 11;9(5):915–26. doi: 10.1021/acscentsci.2c01317 (PMC10214506; doi:10.1021/acscentsci.2c01317)
Supplement: Supplementary file 2 — oc2c01317_si_002.xlsx [file oc2c01317_si_002.xlsx]

## Sheet: Raw data
accession	p-value for 1 and 2	norm p-value for 1 and 2	q-value for 1 and 2	norm q-value for 1 and 2	protein ratio 2/1	norm protein ratio list 2/1	intensity sum 1	intensity sum 2	intensity sum 3	intensity sum 4	intensity sum 5	intensity sum 6	norm intensity sum 1	norm intensity sum 2	norm intensity sum 3	norm intensity sum 4	norm intensity sum 5	norm intensity sum 6	spec count	peptide count	seq coverage	molWT	spec count.1	description
H0YEW1	0.00102858	0.000986686	0.126656	0.038788	0.000445434	0.000447427	1364	2180	3191	1	1	1	1387	2126	3192	1	1	1	1	1	0.036	73004	6.3	Leucine-rich repeat serine/threonine-protein kinase 1 (Fragment) OS=Homo sapiens GN=LRRK1 PE=1 SV=1
Reverse_sp|Q8NHH1|TTL11_HUMAN	0.00114539	0.0010467	0.126656	0.038788	0.000517241	0.00052183	1370	2998	1432	1	1	1	1393	2924	1432	1	1	1	1	1	0.011	87612	8.9	Tubulin polyglutamylase TTLL11 OS=Homo sapiens GN=TTLL11 PE=1 SV=2
Reverse_sp|O95274|LYPD3_HUMAN	0.000396609	0.000340568	0.126656	0.0385902	0.000689338	0.000693481	1251	1894	1207	1	1	1	1272	1847	1207	1	1	1	1	1	0.032	35971	7.7	Ly6/PLAUR domain-containing protein 3 OS=Homo sapiens GN=LYPD3 PE=1 SV=2
Reverse_sp|Q99856|ARI3A_HUMAN	0.183726	0.183705	0.288878	0.262222	0.000855188	0.000849377	1451	1	2056	1	1	1	1475	1	2056	1	1	1	1	1	0.03	62889	4.9	AT-rich interactive domain-containing protein 3A OS=Homo sapiens GN=ARID3A PE=1 SV=2
Q9HCM7	0.000198628	0.000204493	0.121993	0.0385902	0.000940144	0.000942507	945	965	1281	1	1	1	961	941	1281	1	1	1	1	1	0.027	110907	9.7	Fibrosin-1-like protein OS=Homo sapiens GN=FBRSL1 PE=1 SV=4
Q8NH76	6.15645e-05	3.76486e-05	0.110353	0.0385902	0.000951173	0.00095511	971	1165	1018	1	1	1	987	1136	1018	1	1	1	1	1	0.091	35454	7.9	Olfactory receptor 56B4 OS=Homo sapiens GN=OR56B4 PE=2 SV=1
Reverse_sp|Q969F2|NKD2_HUMAN	0.184595	0.184526	0.289574	0.262962	0.00111152	0.00113037	1	1826	872	1	1	1	1	1781	872	1	1	1	1	1	0.027	50055	8	Protein naked cuticle homolog 2 OS=Homo sapiens GN=NKD2 PE=1 SV=1
Q96QE4	0.183551	0.183541	0.288752	0.26217	0.00121704	0.00120773	1138	1	1326	1	1	1	1157	1	1326	1	1	1	1	1	0.011	105567	4.9	Leucine-rich repeat-containing protein 37B OS=Homo sapiens GN=LRRC37B PE=2 SV=3
O43303	0.183545	0.183531	0.288752	0.26217	0.00127226	0.00128977	1	1262	1095	1	1	1	1	1230	1095	1	1	1	1	1	0.008	113424	8.6	Centriolar coiled-coil protein of 110 kDa OS=Homo sapiens GN=CCP110 PE=1 SV=3
P43366	0.183512	0.183508	0.288752	0.26217	0.00131984	0.00130947	1100	1	1172	1	1	1	1118	1	1172	1	1	1	1	1	0.061	39037	8.4	Melanoma-associated antigen B1 OS=Homo sapiens GN=MAGEB1 PE=1 SV=2
Reverse_tr|G3V297|G3V297_HUMAN	0.183598	0.183612	0.28877	0.262183	0.00148002	0.00146699	1119	1	907	1	1	1	1137	1	907	1	1	1	1	1	0.272	10651	9.7	Calmodulin-binding transcription activator 1 OS=Homo sapiens GN=CAMTA1 PE=4 SV=1
Q8NDZ2-4	0.42265	0.42265	0.523877	0.50315	0.00183824	0.00188561	1	1630	1	1	1	1	1	1589	1	1	1	1	1	1	0.042	38363	8.7	Isoform 4 of SUMO-interacting motif-containing protein 1 OS=Homo sapiens GN=SIMC1
Reverse_tr|F5H2Q3|F5H2Q3_HUMAN	0.42265	0.42265	0.523877	0.50315	0.00196078	0.00196078	1	1	1528	1	1	1	1	1	1528	1	1	1	1	1	0.038	44650	8.9	UPF0536 protein C12orf66 OS=Homo sapiens GN=C12orf66 PE=1 SV=2
A0A096LNP0	0.42265	0.42265	0.523877	0.50315	0.00231125	0.00236967	1	1296	1	1	1	1	1	1264	1	1	1	1	1	1	0.018	75435	6.9	Protein AGAP14P OS=Homo sapiens GN=AGAP14P PE=4 SV=1
Reverse_sp|P78369-2|CLD10_HUMAN	0.42265	0.42265	0.523877	0.50315	0.00235479	0.00241546	1	1272	1	1	1	1	1	1240	1	1	1	1	1	1	0.071	24251	9	Isoform 2 of Claudin-10 OS=Homo sapiens GN=CLDN10
Q8TCC6	0.42265	0.42265	0.523877	0.50315	0.00247934	0.00247934	1	1	1208	1	1	1	1	1	1208	1	1	1	1	1	0.046	69279	6.6	DMGDH protein (Fragment) OS=Homo sapiens GN=DMGDH PE=1 SV=1
Q8IY26	0.42265	0.42265	0.523877	0.50315	0.00251678	0.00251678	1	1	1190	1	1	1	1	1	1190	1	1	1	1	1	0.054	32194	10	Phospholipid phosphatase 6 OS=Homo sapiens GN=PLPP6 PE=1 SV=3
Reverse_sp|Q969Z3-2|MARC2_HUMAN	0.42265	0.42265	0.523877	0.50315	0.00252738	0.00252738	1	1	1185	1	1	1	1	1	1185	1	1	1	1	1	0.074	29103	9.8	Isoform 2 of Mitochondrial amidoxime reducing component 2 OS=Homo sapiens GN=MARC2
P51956	0.42265	0.42265	0.523877	0.50315	0.00255102	0.00255102	1	1	1174	1	1	1	1	1	1174	1	1	1	1	1	0.038	57705	7.2	Serine/threonine-protein kinase Nek3 OS=Homo sapiens GN=NEK3 PE=1 SV=2
A6NEK1	0.42265	0.42265	0.523877	0.50315	0.00253807	0.00260417	1	1180	1	1	1	1	1	1150	1	1	1	1	1	1	0.076	38383	6.7	Arrestin domain-containing protein 5 OS=Homo sapiens GN=ARRDC5 PE=3 SV=2
Reverse_tr|H7BZ83|H7BZ83_HUMAN	0.42265	0.42265	0.523877	0.50315	0.00271739	0.00271739	1	1	1102	1	1	1	1	1	1102	1	1	1	1	1	0.056	32797	8.6	Zinc transporter 3 (Fragment) OS=Homo sapiens GN=SLC30A3 PE=1 SV=1
Reverse_sp|Q9H7R5|ZN665_HUMAN	0.42265	0.42265	0.523877	0.50315	0.00297324	0.00297324	1	1	1007	1	1	1	1	1	1007	1	1	1	1	1	0.015	70223	9.2	Zinc finger protein 665 OS=Homo sapiens GN=ZNF665 PE=2 SV=2
Reverse_sp|O76082|S22A5_HUMAN	0.42265	0.42265	0.523877	0.50315	0.00298805	0.00298805	1	1	1002	1	1	1	1	1	1002	1	1	1	1	1	0.032	62752	7.9	Solute carrier family 22 member 5 OS=Homo sapiens GN=SLC22A5 PE=1 SV=1
Reverse_sp|Q7L5A3|F214B_HUMAN	0.42265	0.42265	0.523877	0.50315	0.003003	0.003003	1	1	997	1	1	1	1	1	997	1	1	1	1	1	0.032	56690	8.9	Protein FAM214B OS=Homo sapiens GN=FAM214B PE=1 SV=1
A0A0U1RR37	0.42265	0.42265	0.523877	0.50315	0.00312175	0.00312175	1	1	959	1	1	1	1	1	959	1	1	1	1	1	0.065	20280	4.6	Protein LOC105376887 OS=Homo sapiens GN=LOC105376887 PE=4 SV=1
A0A0J9YX15	0.42265	0.42265	0.523877	0.50315	0.00310559	0.00318471	1	964	1	1	1	1	1	940	1	1	1	1	1	1	0.101	14871	8.1	Cytoplasmic polyadenylation element-binding protein 1 OS=Homo sapiens GN=CPEB1 PE=4 SV=1
A2A2N0	0.42265	0.42265	0.523877	0.50315	0.00312826	0.00320856	1	957	1	1	1	1	1	933	1	1	1	1	1	1	0.194	15340	9.2	Cystatin (Fragment) OS=Homo sapiens GN=CST8 PE=1 SV=1
Reverse_tr|A0A0A0MTR4|A0A0A0MTR4_HUMAN	0.42265	0.42265	0.523877	0.50315	0.00331492	0.00326087	903	1	1	1	1	1	918	1	1	1	1	1	1	1	0.075	23061	8.9	Diphthamide biosynthesis protein 1 (Fragment) OS=Homo sapiens GN=DPH1 PE=1 SV=1
F8WD58	0.42265	0.42265	0.523877	0.50315	0.00349243	0.00358423	1	857	1	1	1	1	1	835	1	1	1	1	1	1	0.073	26168	6.5	Contactin-4 OS=Homo sapiens GN=CNTN4 PE=1 SV=1
Reverse_sp|O00541|PESC_HUMAN	0.137427	0.138071	0.241265	0.212579	0.134626	0.13358	1951	2421	2692	1	949	1	1984	2361	2692	1	938	1	1	1	0.022	68003	7.3	Pescadillo homolog OS=Homo sapiens GN=PES1 PE=1 SV=1
Reverse_sp|Q5T160|SYRM_HUMAN	0.164517	0.165253	0.269248	0.242643	0.198634	0.196644	3178	2337	2535	1	1597	1	3231	2279	2535	1	1580	1	1	1	0.031	65505	8.2	Probable arginine--tRNA ligase, mitochondrial OS=Homo sapiens GN=RARS2 PE=1 SV=1
Reverse_sp|Q9UJ04|TSYL4_HUMAN	0.282078	0.286123	0.390299	0.37059	0.197463	0.202899	3924	2485	4074	900	1169	1	3990	2423	4075	971	1156	1	1	1	0.043	45126	8.6	Testis-specific Y-encoded-like protein 4 OS=Homo sapiens GN=TSPYL4 PE=1 SV=2
H3BN68	0.130119	0.132927	0.232664	0.206371	0.207223	0.22256	3567	1221	1442	1289	1	1	3627	1190	1442	1391	1	1	1	1	0.023	80142	9.2	Transmembrane channel-like protein OS=Homo sapiens GN=TMC5 PE=1 SV=1
Reverse_sp|Q96A23|CPNE4_HUMAN	0.377954	0.374378	0.483357	0.459739	0.259872	0.244189	2099	1	1952	1	1	1051	2134	1	1952	1	1	996	1	1	0.025	62395	6.3	Copine-4 OS=Homo sapiens GN=CPNE4 PE=1 SV=1
Q9UK80-3	0.173684	0.176804	0.279043	0.255307	0.234548	0.254627	1584	2362	1652	1311	1	1	1610	2303	1652	1415	1	1	1	1	0.018	61122	9.9	Isoform 3 of Ubiquitin carboxyl-terminal hydrolase 21 OS=Homo sapiens GN=USP21
Q63HQ2-4	0.181738	0.184901	0.28711	0.263192	0.240502	0.261214	1332	2375	1636	1283	1	1	1354	2316	1636	1384	1	1	1	1	0.019	84800	7.2	Isoform 4 of Pikachurin OS=Homo sapiens GN=EGFLAM
Reverse_sp|P20339|RAB5A_HUMAN	0.27477	0.272762	0.38299	0.356353	0.268376	0.264454	2834	7174	3801	1	2564	1141	2882	6997	3802	1	2536	1081	1	1	0.065	23659	8.1	Ras-related protein Rab-5A OS=Homo sapiens GN=RAB5A PE=1 SV=2
I3L323	0.0106349	0.0118498	0.126656	0.0527339	0.267703	0.268631	25014	28523	28920	5661	9838	6575	25438	27820	28929	6110	9734	6234	1	1	0.058	35699	5.5	Zinc finger CCCH domain-containing protein 7A (Fragment) OS=Homo sapiens GN=ZC3H7A PE=1 SV=7
Q16270	0.164325	0.165105	0.269134	0.242574	0.271973	0.270429	1094	1572	1430	1	1112	1	1112	1533	1430	1	1100	1	1	1	0.028	29130	7.9	Insulin-like growth factor-binding protein 7 OS=Homo sapiens GN=IGFBP7 PE=1 SV=1
Reverse_sp|Q6PCB0|VWA1_HUMAN	0.39922	0.403533	0.504179	0.486883	0.256052	0.27471	1236	1	2274	897	1	1	1256	1	2274	968	1	1	1	1	0.079	46804	7.7	von Willebrand factor A domain-containing protein 1 OS=Homo sapiens GN=VWA1 PE=1 SV=1
Reverse_sp|Q9UNS2|CSN3_HUMAN	0.194869	0.195663	0.300505	0.274816	0.284148	0.281079	1433	1016	1929	1	1242	1	1457	990	1929	1	1228	1	1	1	0.021	47873	6.7	COP9 signalosome complex subunit 3 OS=Homo sapiens GN=COPS3 PE=1 SV=3
Q5JTC6	0.15614	0.156911	0.260397	0.233536	0.287947	0.286951	1353	2429	1337	1	1472	1	1375	2369	1337	1	1456	1	1	1	0.019	124029	4.8	APC membrane recruitment protein 1 OS=Homo sapiens GN=AMER1 PE=1 SV=2
Q9UJK0	0.384994	0.386014	0.490079	0.471261	0.289496	0.28983	1	1687	1825	1	1015	1	1	1645	1825	1	1004	1	1	1	0.054	33596	6.9	Ribosome biogenesis protein TSR3 homolog OS=Homo sapiens GN=TSR3 PE=1 SV=1
Reverse_sp|Q02790|FKBP4_HUMAN	0.0698417	0.0610536	0.165457	0.121225	0.291916	0.296178	29836	42819	12455	8557	8889	7399	30342	41764	12458	9236	8795	7015	1	1	0.022	51805	5.4	Peptidyl-prolyl cis-trans isomerase FKBP4 OS=Homo sapiens GN=FKBP4 PE=1 SV=3
Q9P2F6-3	0.186448	0.191139	0.2915	0.269841	0.324374	0.323943	130448	38537	141857	29788	38949	32092	132662	37588	141901	32153	38537	30429	1	1	0.016	130485	8.1	Isoform 3 of Rho GTPase-activating protein 20 OS=Homo sapiens GN=ARHGAP20
Q9BRQ3	0.102461	0.0875646	0.202379	0.154296	0.343592	0.343113	4264	3423	1801	872	1144	1244	4336	3338	1801	941	1131	1179	1	1	0.05	32580	5.1	Nucleoside diphosphate-linked moiety X motif 22 OS=Homo sapiens GN=NUDT22 PE=1 SV=3
Reverse_sp|Q96PH1-3|NOX5_HUMAN	0.0905054	0.0863016	0.188639	0.152692	0.354942	0.355466	135454	45894	81943	31553	30656	31244	137753	44763	81968	34058	30332	29625	1	1	0.039	83774	8.6	Isoform v1 of NADPH oxidase 5 OS=Homo sapiens GN=NOX5
Reverse_tr|A0A087WZT4|A0A087WZT4_HUMAN	0.190831	0.191596	0.295932	0.270246	0.364125	0.361908	1167	1750	2474	1	1961	1	1186	1706	2474	1	1940	1	1	1	0.29	6561	8.2	Phospholipase A(2) OS=Homo sapiens GN=PLA2G2D PE=3 SV=1
Q8TD07-3	0.0584834	0.0600654	0.153048	0.12008	0.369917	0.371427	308819	134508	265414	90855	84409	86911	314061	131195	265497	98069	83517	82407	1	1	0.09	24364	8.8	Isoform 3 of NKG2D ligand 4 OS=Homo sapiens GN=RAET1E
Reverse_sp|Q93074-3|MED12_HUMAN	0.412596	0.417042	0.51616	0.499179	0.34138	0.371527	1258	1972	1	1101	1	1	1279	1923	1	1188	1	1	2	2	0.028	242951	7.1	Isoform 3 of Mediator of RNA polymerase II transcription subunit 12 OS=Homo sapiens GN=MED12
Reverse_sp|P55197-2|AF10_HUMAN	0.0366211	0.0329045	0.131924	0.084139	0.371664	0.372183	6437	6127	5272	1613	3085	1931	6546	5976	5273	1741	3052	1830	1	1	0.143	13851	6.3	Isoform 2 of Protein AF-10 OS=Homo sapiens GN=MLLT10
Reverse_sp|Q9Y6V0-5|PCLO_HUMAN	0.194364	0.196273	0.299927	0.275484	0.387114	0.386016	540118	166250	491242	135113	169679	158819	549285	162155	491396	145840	167886	150588	3	2	0.003	560710	6.5	Isoform 5 of Protein piccolo OS=Homo sapiens GN=PCLO
Reverse_tr|Q68D78|Q68D78_HUMAN	0.366076	0.363672	0.472255	0.449005	0.404476	0.393162	5145	4763	3811	1	2935	2613	5232	4645	3812	1	2904	2477	1	1	0.25	15593	6.5	C-type lectin domain family 7 member A OS=Homo sapiens GN=DKFZp686L24211 PE=2 SV=1
Q9Y493-3	0.0361896	0.0323379	0.131644	0.0833914	0.395274	0.394812	57988	41284	55962	16662	22207	22491	58972	40267	55979	17985	21972	21325	1	1	0.003	291354	5.8	Isoform 2 of Zonadhesin OS=Homo sapiens GN=ZAN
P60014	0.350822	0.350866	0.457291	0.436377	0.388274	0.395522	2056	1972	1481	1113	1	1025	2090	1923	1481	1201	1	971	1	1	0.159	25571	7.1	Keratin-associated protein 10-10 OS=Homo sapiens GN=KRTAP10-10 PE=2 SV=1
P29973	0.655614	0.654447	0.730086	0.713436	0.409172	0.401952	1369	1	1988	1	1372	1	1392	1	1988	1	1357	1	1	1	0.023	79586	7.8	cGMP-gated cation channel alpha-1 OS=Homo sapiens GN=CNGA1 PE=1 SV=3
Reverse_sp|Q7Z2K8|GRIN1_HUMAN	0.400998	0.396685	0.505947	0.480648	0.419706	0.40246	1	1079	1305	1	1	999	1	1052	1305	1	1	947	2	2	0.034	102399	8.1	G protein-regulated inducer of neurite outgrowth 1 OS=Homo sapiens GN=GPRIN1 PE=2 SV=2
Reverse_sp|P17480-2|UBF1_HUMAN	0.0114473	0.00713467	0.126656	0.0466329	0.407892	0.408379	16655	12865	16198	5608	5875	7165	16937	12548	16203	6053	5812	6793	1	1	0.008	84937	5.6	Isoform UBF2 of Nucleolar transcription factor 1 OS=Homo sapiens GN=UBTF
Reverse_tr|E5RGK6|E5RGK6_HUMAN	0.00199859	0.000672696	0.126656	0.0385902	0.407315	0.410394	465910	485489	439504	185159	187576	193800	473818	473533	439642	199861	185594	183758	1	1	0.129	7789	9.6	Receptor-interacting serine/threonine-protein kinase 2 OS=Homo sapiens GN=RIPK2 PE=1 SV=1
P06316	0.182732	0.183603	0.288096	0.262183	0.414652	0.412348	1348	1707	999	1	1679	1	1370	1664	999	1	1661	1	1	1	0.223	13564	7.8	Ig lambda chain V-I region BL2 OS=Homo sapiens PE=2 SV=1
Reverse_sp|Q8WXI2-4|CNKR2_HUMAN	0.195495	0.192423	0.301273	0.271091	0.43663	0.414323	1504	1184	1478	1	1	1817	1529	1154	1478	1	1	1722	1	1	0.025	96366	6.6	Isoform 3 of Connector enhancer of kinase suppressor of ras 2 OS=Homo sapiens GN=CNKSR2
F8WDN4	0.0344601	0.045705	0.130311	0.101178	0.406975	0.415894	153700	176744	153306	86849	58544	51481	156308	172391	153354	93745	57925	48813	1	1	0.086	14260	7.3	Tetratricopeptide repeat protein 21A OS=Homo sapiens GN=TTC21A PE=1 SV=1
E9PJR0	0.00413703	0.000838839	0.126656	0.038788	0.419639	0.417755	8653	11691	13802	3219	4853	6257	8799	11403	13806	3474	4801	5932	1	1	0.174	7261	8.8	Hypoxia-inducible factor 3-alpha OS=Homo sapiens GN=HIF3A PE=4 SV=1
Reverse_tr|A0A0A0MTS2|A0A0A0MTS2_HUMAN	0.0234758	0.0167443	0.126656	0.060547	0.419838	0.419477	22658	24930	22894	7041	11934	10616	23042	24316	22901	7600	11807	10065	1	1	0.026	64825	9	Glucose-6-phosphate isomerase (Fragment) OS=Homo sapiens GN=GPI PE=1 SV=1
Reverse_sp|Q8WUM0|NU133_HUMAN	0.198852	0.195768	0.304455	0.274937	0.445455	0.422447	1483	1045	1322	1	1	1713	1508	1019	1322	1	1	1624	1	1	0.013	128979	5.1	Nuclear pore complex protein Nup133 OS=Homo sapiens GN=NUP133 PE=1 SV=2
Reverse_sp|Q14896|MYPC3_HUMAN	0.0149671	0.0132047	0.126656	0.0548191	0.423404	0.424238	158692	139832	165123	55839	71206	69265	161385	136388	165175	60272	70453	65675	1	1	0.006	140762	6.7	Myosin-binding protein C, cardiac-type OS=Homo sapiens GN=MYBPC3 PE=1 SV=4
Reverse_sp|Q12888-3|TP53B_HUMAN	0.02726	0.0237393	0.127211	0.0712579	0.428064	0.42641	4381	4752	5783	1403	2536	2446	4455	4634	5784	1514	2509	2319	1	1	0.006	213987	4.7	Isoform 3 of Tumor suppressor p53-binding protein 1 OS=Homo sapiens GN=TP53BP1
Reverse_tr|A0A0A0MS69|A0A0A0MS69_HUMAN	0.0111146	0.00537642	0.126656	0.043949	0.427233	0.427257	1762348	1808057	1886841	622611	806179	902724	1792262	1763533	1887437	672047	797664	855948	1	1	0.009	86925	8.6	Phosphodiesterase OS=Homo sapiens GN=PDE1C PE=1 SV=1
H0Y760	0.00360672	0.0018384	0.126656	0.04065	0.427066	0.427913	69218	67255	78686	26601	30497	34789	70392	65598	78710	28713	30174	32986	1	1	0.017	143743	7.6	Helicase ARIP4 (Fragment) OS=Homo sapiens GN=RAD54L2 PE=1 SV=1
Reverse_sp|Q14498-3|RBM39_HUMAN	0.0929808	0.0999312	0.191276	0.168923	0.426558	0.432458	2635	4293	3645	1726	1079	1705	2679	4187	3646	1863	1067	1616	1	1	0.024	57090	10	Isoform 3 of RNA-binding protein 39 OS=Homo sapiens GN=RBM39
Reverse_tr|E7EPD8|E7EPD8_HUMAN	0.0232393	0.0226896	0.126656	0.0695514	0.439995	0.440219	778773	657548	887941	283015	368305	371343	791991	641355	888220	305486	364413	352099	3	3	0.049	66040	7.6	Tyrosyl-DNA phosphodiesterase 1 OS=Homo sapiens GN=TDP1 PE=1 SV=1
Reverse_sp|Q9Y4F3-6|MARF1_HUMAN	0.00341795	0.00048906	0.126656	0.0385902	0.440126	0.442301	283144	300042	278849	113783	133358	132263	287950	292653	278937	122817	131949	125409	1	1	0.027	31458	7.6	Isoform 5 of Meiosis arrest female protein 1 OS=Homo sapiens GN=KIAA0430
Reverse_sp|Q9ULL0|K1210_HUMAN	0.0339748	0.0245566	0.129942	0.0723885	0.44346	0.442656	63271	58105	59497	20175	29435	30600	64344	56674	59515	21776	29124	29014	1	1	0.005	187020	8.5	Uncharacterized protein KIAA1210 OS=Homo sapiens GN=KIAA1210 PE=2 SV=3
Reverse_sp|Q9BW04|SARG_HUMAN	0.000225108	0.00308506	0.121993	0.0425679	0.441149	0.444168	14615	16556	16466	6579	7330	7106	14863	16148	16471	7101	7252	6737	1	1	0.018	63964	8.6	Specifically androgen-regulated gene protein OS=Homo sapiens GN=SARG PE=1 SV=2
E9PNP5	0.0170916	0.00950336	0.126656	0.0495425	0.445037	0.44711	39185	40775	34608	15741	16180	19066	39850	39770	34618	16990	16009	18078	1	1	0.238	8793	8.8	Protein yippee-like 4 (Fragment) OS=Homo sapiens GN=YPEL4 PE=4 SV=1
Reverse_sp|Q96A05|VATE2_HUMAN	0.347605	0.345037	0.454382	0.430212	0.459954	0.450181	1585	2483	2050	1	1728	1085	1611	2421	2050	1	1709	1028	1	1	0.044	26074	8.8	V-type proton ATPase subunit E 2 OS=Homo sapiens GN=ATP6V1E2 PE=1 SV=1
A6NJG6	0.0709015	0.0905731	0.166552	0.158016	0.445451	0.455029	14615	13549	17446	9068	6393	4856	14863	13215	17451	9788	6325	4604	1	1	0.063	35617	7.3	Arginine-fifty homeobox OS=Homo sapiens GN=ARGFX PE=2 SV=1
Q8WVH0	0.426935	0.428038	0.527497	0.508455	0.465795	0.461371	1282	1012	1	1	1067	1	1303	987	1	1	1055	1	1	1	0.146	17557	5	Complexin-3 OS=Homo sapiens GN=CPLX3 PE=2 SV=1
Q8NCV1	0.0107489	0.00443696	0.126656	0.0436358	0.462643	0.463579	17192556	17289478	17198340	6764348	8244254	8900963	17484380	16863711	17203765	7301443	8157170	8439739	23	2	0.039	61755	8.8	Adenosine deaminase domain-containing protein 2 OS=Homo sapiens GN=ADAD2 PE=2 SV=1
Q9BR77	0.041086	0.0345956	0.135488	0.0864377	0.458051	0.463759	231277	248518	162289	109356	86382	98369	235202	242397	162339	118038	85469	93270	2	2	0.031	57486	8.7	Coiled-coil domain-containing protein 77 OS=Homo sapiens GN=CCDC77 PE=2 SV=1
Reverse_sp|Q16288-4|NTRK3_HUMAN	0.0615217	0.0503447	0.156728	0.107584	0.456229	0.464002	38984	43197	18501	17866	15402	12666	39645	42133	18506	19284	15239	12009	1	1	0.03	93460	6.7	Isoform 4 of NT-3 growth factor receptor OS=Homo sapiens GN=NTRK3
P46778	0.0175961	0.0109589	0.126656	0.051242	0.465687	0.466066	8534594	8075200	8517385	3202319	4163654	4335417	8679434	7876324	8520050	3456566	4119653	4110750	50	19	0.425	18565	10.5	60S ribosomal protein L21 OS=Homo sapiens GN=RPL21 PE=1 SV=2
P27986-3	0.0196982	0.0147061	0.126656	0.056998	0.466192	0.466669	89712	82782	90857	33610	44879	44283	91234	80742	90885	36278	44404	41987	2	2	0.04	49965	7.6	Isoform 3 of Phosphatidylinositol 3-kinase regulatory subunit alpha OS=Homo sapiens GN=PIK3R1
Q9P2G9	0.388691	0.386491	0.493775	0.471571	0.480248	0.467259	1868	1117	3318	1	1871	1155	1899	1089	3319	1	1851	1095	1	1	0.019	68802	6.6	Kelch-like protein 8 OS=Homo sapiens GN=KLHL8 PE=1 SV=4
Reverse_sp|P42679-3|MATK_HUMAN	0.0188076	0.0105443	0.126656	0.0507048	0.466632	0.467704	161093	136115	141382	60898	68299	75463	163827	132763	141426	65733	67577	71552	1	1	0.017	51899	8.6	Isoform 3 of Megakaryocyte-associated tyrosine-protein kinase OS=Homo sapiens GN=MATK
P59773	0.00803402	0.00442908	0.126656	0.0436358	0.466801	0.467911	193689	174260	201172	78659	88191	98816	196976	169968	201235	84904	87259	93694	2	2	0.158	21573	8.1	UPF0258 protein KIAA1024-like OS=Homo sapiens GN=KIAA1024L PE=3 SV=2
O00499-2	0.20654	0.188581	0.312447	0.267179	0.472513	0.469515	3592	4928	2449	1139	1433	2611	3652	4806	2449	1229	1417	2475	2	1	0.019	56499	5.1	Isoform IIB of Myc box-dependent-interacting protein 1 OS=Homo sapiens GN=BIN1
Reverse_tr|I3L4B5|I3L4B5_HUMAN	0.000777154	0.000615926	0.126656	0.0385902	0.469213	0.472222	293663	311994	298073	131985	148926	143131	298647	304311	298167	142464	147353	135714	1	1	0.069	18001	10.7	Clustered mitochondria protein homolog (Fragment) OS=Homo sapiens GN=CLUH PE=1 SV=2
Reverse_tr|H0Y7X5|H0Y7X5_HUMAN	0.00730233	0.00201221	0.126656	0.0412099	0.472024	0.473816	38264	39752	38442	16534	17905	20532	38913	38773	38454	17846	17715	19468	1	1	0.143	9259	6.8	Plexin-B2 (Fragment) OS=Homo sapiens GN=PLXNB2 PE=1 SV=1
A6NHL2	0.0153562	0.00958737	0.126656	0.0497249	0.473762	0.474392	13028128	12597505	13248215	5072678	6615263	6729013	13249255	12287272	13252383	5475442	6545380	6380325	38	14	0.108	49909	6	Tubulin alpha chain-like 3 OS=Homo sapiens GN=TUBAL3 PE=1 SV=2
A6NHT5	0.0115565	0.00437834	0.126656	0.0436358	0.473961	0.47502	1025129	1085057	1022767	417394	515078	552424	1042514	1058323	1023072	450517	509621	523781	34	2	0.045	37825	8.1	Homeobox protein HMX3 OS=Homo sapiens GN=HMX3 PE=3 SV=1
Q96Q06	0.434702	0.435796	0.534597	0.515838	0.476382	0.475997	1	1411	2060	1	1652	1	1	1376	2060	1	1634	1	1	1	0.016	134431	8.7	Perilipin-4 OS=Homo sapiens GN=PLIN4 PE=1 SV=2
Reverse_sp|Q9Y570|PPME1_HUMAN	0.201092	0.202351	0.306735	0.281555	0.471994	0.477582	7650	17522	9320	5534	4085	6661	7779	17090	9322	5973	4041	6315	1	1	0.018	42315	6	Protein phosphatase methylesterase 1 OS=Homo sapiens GN=PPME1 PE=1 SV=3
Reverse_sp|Q86XJ0|CAHM3_HUMAN	0.0792365	0.0618911	0.17598	0.122327	0.474355	0.478293	37819	42251	21373	15393	16622	16105	38460	41210	21379	16615	16446	15270	1	1	0.083	39087	8.5	Calcium homeostasis modulator protein 3 OS=Homo sapiens GN=CALHM3 PE=2 SV=1
A6NGR9	0.0074725	0.00196239	0.126656	0.0411295	0.476248	0.478553	146874	144683	135378	62264	69305	71758	149366	141119	135420	67207	68572	68039	2	1	0.017	77186	9.8	Maestro heat-like repeat-containing protein family member 6 OS=Homo sapiens GN=MROH6 PE=4 SV=2
Q9P1Z0	0.0173182	0.0126863	0.126656	0.0537935	0.477818	0.478898	191302	187333	189600	74883	102593	94037	194548	182719	189659	80828	101509	89163	2	2	0.008	105114	8.4	Zinc finger and BTB domain-containing protein 4 OS=Homo sapiens GN=ZBTB4 PE=1 SV=3
G3V2I3	0.0153929	0.00724632	0.126656	0.046732	0.477077	0.479051	16799	16230	15198	7176	7130	8702	17084	15830	15202	7745	7054	8251	1	1	0.029	39907	5.3	RCC1 domain-containing protein 1 OS=Homo sapiens GN=RCCD1 PE=1 SV=1
Q9NRG4	0.00835962	0.00902668	0.126656	0.0489111	0.477897	0.481686	20383	20946	21356	10304	8694	10959	20728	20430	21362	11122	8602	10391	1	1	0.018	49688	6.7	N-lysine methyltransferase SMYD2 OS=Homo sapiens GN=SMYD2 PE=1 SV=2
H0Y543	0.00436107	0.00725989	0.126656	0.046732	0.48083	0.483392	17663	21855	20264	8048	11507	9190	17962	21316	20270	8687	11385	8713	1	1	0.049	23140	6.6	alpha-1,2-Mannosidase (Fragment) OS=Homo sapiens GN=MAN1A2 PE=1 SV=1
M0R2F3	0.0036686	0.00970371	0.126656	0.049932	0.478635	0.483511	24519	26428	26120	12829	12002	12056	24935	25777	26128	13847	11875	11431	1	1	0.222	9857	5.9	Calcium-binding mitochondrial carrier protein SCaMC-3 (Fragment) OS=Homo sapiens GN=SLC25A23 PE=3 SV=1
Reverse_sp|Q8TAL5|CI043_HUMAN	0.42265	0.42265	0.523877	0.50315	0.510587	0.484119	1	1	2076	1	1	1059	1	1	2076	1	1	1004	1	1	0.026	52222	8.9	Uncharacterized protein C9orf43 OS=Homo sapiens GN=C9orf43 PE=1 SV=1
Reverse_tr|A0A087X210|A0A087X210_HUMAN	0.0157122	0.00909403	0.126656	0.0490344	0.484097	0.484859	1252780	1278354	1261109	498738	674226	662848	1274045	1246874	1261507	538339	667105	628501	1	1	0.023	44177	7.7	P2X purinoceptor OS=Homo sapiens GN=P2RX3 PE=3 SV=1
I3L1S7	0.0067252	0.00174245	0.126656	0.04065	0.483362	0.485192	98008	104412	97916	42133	51343	51695	99671	101840	97946	45478	50800	49016	1	1	0.081	21098	8.1	Zinc finger and SCAN domain-containing protein 32 OS=Homo sapiens GN=ZSCAN32 PE=1 SV=1
Reverse_sp|Q96M69|LRGUK_HUMAN	0.0446781	0.0298663	0.138142	0.0798109	0.489705	0.490491	63892	61957	49042	23273	31847	30525	64976	60431	49057	25120	31510	28943	1	1	0.015	93618	6.4	Leucine-rich repeat and guanylate kinase domain-containing protein OS=Homo sapiens GN=LRGUK PE=2 SV=1
Reverse_tr|E5RG50|E5RG50_HUMAN	0.00758628	0.00182213	0.126656	0.04065	0.488273	0.491084	44219	44166	39349	19374	21567	21428	44969	43078	39361	20912	21339	20317	1	1	0.214	10454	8.7	Dimethylglycine dehydrogenase, mitochondrial OS=Homo sapiens GN=DMGDH PE=1 SV=1
H0Y3S5	0.0128434	0.00775353	0.126656	0.0472938	0.491883	0.491637	118746	104848	136024	49400	56713	70777	120761	102265	136066	53322	56113	67108	2	2	0.022	71094	7.3	Protein MROH8 (Fragment) OS=Homo sapiens GN=MROH8 PE=4 SV=1
Reverse_tr|A2A274|A2A274_HUMAN	0.108843	0.0946106	0.209084	0.162602	0.496006	0.493597	11174	8851	8896	3209	5843	5293	11363	8633	8898	3463	5781	5018	1	1	0.027	87820	7.4	Aconitate hydratase, mitochondrial OS=Homo sapiens GN=ACO2 PE=1 SV=1
C9J6K0	0.00476944	0.00296817	0.126656	0.0425679	0.492012	0.495433	5523790	6234700	5561703	2709389	2825192	2987164	5617552	6081169	5563460	2924520	2795352	2832380	2	1	0.061	15144	7.8	Secreted phosphoprotein 24 (Fragment) OS=Homo sapiens GN=SPP2 PE=1 SV=1
Q9P217	0.00362652	0.00182855	0.126656	0.04065	0.494048	0.495961	578785	606320	623816	261827	314645	317221	588609	591389	624013	282616	311321	300783	1	1	0.009	130633	7.2	Zinc finger SWIM domain-containing protein 5 OS=Homo sapiens GN=ZSWIM5 PE=2 SV=2
Reverse_sp|Q9UJX4|APC5_HUMAN	0.0133341	0.0171361	0.126656	0.061203	0.492348	0.496075	2883	2769	2777	1303	1601	1246	2931	2700	2777	1406	1584	1181	1	1	0.019	85077	6.9	Anaphase-promoting complex subunit 5 OS=Homo sapiens GN=ANAPC5 PE=1 SV=2
Reverse_sp|Q8WVV9-3|HNRLL_HUMAN	0.0345388	0.0233246	0.130311	0.0704889	0.497502	0.49813	40747	42170	40393	18081	17386	25880	41438	41131	40405	19516	17202	24539	1	1	0.044	30754	6.2	Isoform 3 of Heterogeneous nuclear ribonucleoprotein L-like OS=Homo sapiens GN=HNRNPLL
Q05639	0.0153968	0.00869303	0.126656	0.0484096	0.497676	0.498681	75232004	72905065	74526189	31173782	39478266	40162169	76508871	71109627	74549607	33648914	39061157	38080973	298	52	0.568	50470	9	Elongation factor 1-alpha 2 OS=Homo sapiens GN=EEF1A2 PE=1 SV=1
Q9BYE9	0.00226162	0.00776099	0.126656	0.0472938	0.495832	0.500662	19671	20407	20501	10420	9717	9900	20004	19903	20507	11247	9614	9386	2	2	0.016	141542	4.5	Cadherin-related family member 2 OS=Homo sapiens GN=CDHR2 PE=1 SV=2
Q9BXJ4-2	0.0229847	0.02631	0.126656	0.0746653	0.499657	0.500861	97135	78755	114243	43532	49012	52423	98783	76815	114279	46988	48494	49706	1	1	0.091	22177	5.9	Isoform 2 of Complement C1q tumor necrosis factor-related protein 3 OS=Homo sapiens GN=C1QTNF3
Reverse_sp|O14526-3|FCHO1_HUMAN	0.00337069	0.000288804	0.126656	0.0385902	0.500033	0.50291	34412	38566	33735	15944	19457	17959	34996	37616	33745	17209	19251	17028	1	1	0.017	91013	7.1	Isoform 3 of F-BAR domain only protein 1 OS=Homo sapiens GN=FCHO1
Q05932	0.0030296	0.00212225	0.126656	0.0416289	0.501543	0.503952	815238	911123	868196	378368	480848	442065	829076	888686	868470	408411	475769	419158	1	1	0.034	64609	7.9	Folylpolyglutamate synthase, mitochondrial OS=Homo sapiens GN=FPGS PE=1 SV=3
A0A087WV23	0.0267454	0.0372231	0.1271	0.0899372	0.50289	0.505486	874144	874485	1125321	432725	542228	470329	888978	852944	1125672	467080	536496	445953	10	5	0.195	23786	9.1	SH3 domain-binding glutamic acid-rich-like protein 3 OS=Homo sapiens GN=SH3BGRL3 PE=1 SV=1
Q08ET2	0.00731419	0.00170399	0.126656	0.04065	0.50372	0.506123	375951	386749	356931	169570	197083	197327	382332	377225	357043	183034	195001	187102	1	1	0.023	43970	8	Sialic acid-binding Ig-like lectin 14 OS=Homo sapiens GN=SIGLEC14 PE=1 SV=1
Reverse_sp|Q96JT2|S45A3_HUMAN	0.0321546	0.0345542	0.129141	0.0863945	0.500739	0.506654	92704	125432	92625	54187	49419	52004	94277	122343	92654	58489	48897	49309	1	1	0.016	59323	7.5	Solute carrier family 45 member 3 OS=Homo sapiens GN=SLC45A3 PE=2 SV=1
Reverse_tr|X6R9J3|X6R9J3_HUMAN	0.0127383	0.00664133	0.126656	0.0457921	0.506877	0.507431	186529	164085	196880	80572	89679	107261	189695	160044	196942	86969	88731	101703	1	1	0.047	33870	5.3	Protein prune homolog 2 OS=Homo sapiens GN=PRUNE2 PE=1 SV=1
Reverse_sp|P35606|COPB2_HUMAN	0.0884539	0.0765733	0.186251	0.140819	0.510317	0.507553	40220	29375	39206	13228	20042	22253	40902	28651	39218	14278	19830	21099	1	1	0.035	102487	5.3	Coatomer subunit beta' OS=Homo sapiens GN=COPB2 PE=1 SV=2
Reverse_sp|Q96T51|RUFY1_HUMAN	0.035427	0.0213603	0.13102	0.0675943	0.508374	0.508282	23158	20994	20928	9148	10883	13054	23551	20477	20934	9874	10768	12377	1	1	0.014	79818	5.7	RUN and FYVE domain-containing protein 1 OS=Homo sapiens GN=RUFY1 PE=1 SV=2
Q9NY91	0.0289969	0.0216931	0.127459	0.0679703	0.504932	0.508651	264784	302946	236872	132520	125680	148069	269278	295485	236946	143042	124352	140396	1	1	0.026	72456	6.2	Low affinity sodium-glucose cotransporter OS=Homo sapiens GN=SLC5A4 PE=2 SV=1
Q9NRH2	0.0125876	0.0042751	0.126656	0.0434634	0.505996	0.508839	99533	92628	84276	44513	46219	49144	101222	90346	84301	48046	45730	46597	2	1	0.016	84276	7.1	SNF-related serine/threonine-protein kinase OS=Homo sapiens GN=SNRK PE=1 SV=2
Reverse_sp|P50221|MEOX1_HUMAN	0.0147893	0.005805	0.126656	0.0443495	0.509397	0.511484	142207	131994	125672	62311	68016	73367	144620	128743	125711	67258	67297	69565	1	1	0.039	27997	8	Homeobox protein MOX-1 OS=Homo sapiens GN=MEOX1 PE=1 SV=1
Reverse_tr|E9PPJ3|E9PPJ3_HUMAN	0.0194218	0.00915191	0.126656	0.0491698	0.508726	0.511656	14391	13424	11778	6522	6370	7250	14635	13093	11781	7039	6302	6874	1	1	0.014	52987	4.7	Smoothelin-like protein 1 OS=Homo sapiens GN=SMTNL1 PE=1 SV=1
A0A087WVQ9	0.0087903	0.00275414	0.126656	0.0425679	0.510385	0.512063	149193250	149705552	149347799	67054670	78564923	83158936	151725420	146018756	149394721	72378693	77734847	78849670	592	132	0.714	47883	9	Elongation factor 1-alpha 1 OS=Homo sapiens GN=EEF1A1 PE=1 SV=1
Reverse_sp|Q9BZF1-3|OSBL8_HUMAN	0.0228525	0.0123298	0.126656	0.0532448	0.512114	0.512754	1154710	1131596	1102433	478934	610558	645929	1174310	1103729	1102780	516961	604108	612459	2	2	0.027	96956	7.5	Isoform 3 of Oxysterol-binding protein-related protein 8 OS=Homo sapiens GN=OSBPL8
Reverse_tr|A0A087WWW7|A0A087WWW7_HUMAN	0.009027	0.00231646	0.126656	0.0416289	0.511027	0.512955	2721477	2732464	2699210	1261777	1349301	1555399	2767671	2665176	2700062	1361964	1335049	1474804	2	2	0.023	143524	8	Tensin-1 OS=Homo sapiens GN=TNS1 PE=1 SV=1
P81274	0.00022517	0.00208038	0.121993	0.041474	0.50977	0.513269	37284	37928	38808	18676	19676	19772	37916	36993	38819	20158	19468	18747	2	2	0.032	76662	6.4	G-protein-signaling modulator 2 OS=Homo sapiens GN=GPSM2 PE=1 SV=3
P35228	0.372087	0.369047	0.477777	0.454363	0.531335	0.514168	1436	1821	1881	1	1064	1665	1460	1776	1881	1	1052	1578	1	1	0.01	131117	8	Nitric oxide synthase, inducible OS=Homo sapiens GN=NOS2 PE=1 SV=2
P68104	0.00891087	0.0027194	0.126656	0.0425679	0.512946	0.514646	151465331	152423066	151451432	68475436	80176463	84912790	154036057	148669340	151499010	73912263	79329357	80512637	611	138	0.727	50141	9	Elongation factor 1-alpha 1 OS=Homo sapiens GN=EEF1A1 PE=1 SV=1
Q5VTE0	0.00885986	0.00264594	0.126656	0.0424591	0.513167	0.514884	149716887	150998913	149625763	67781257	79318507	84000873	152257945	147280269	149672775	73162977	78480474	79647984	588	123	0.723	50185	9.1	Putative elongation factor 1-alpha-like 3 OS=Homo sapiens GN=EEF1A1P5 PE=5 SV=1
Reverse_sp|P29558|RBMS1_HUMAN	0.00077707	0.000602219	0.126656	0.0385902	0.512649	0.515997	236827	250738	243733	118783	126490	129626	240846	244562	243809	128213	125153	122908	3	2	0.047	44505	8.8	RNA-binding motif, single-stranded-interacting protein 1 OS=Homo sapiens GN=RBMS1 PE=1 SV=3
Reverse_sp|Q14028-4|CNGB1_HUMAN	0.0152799	0.00603632	0.126656	0.04481	0.514307	0.515999	61831	67471	60182	28260	32906	36287	62880	65809	60201	30503	32558	34406	1	1	0.008	139179	4.8	Isoform 4 of Cyclic nucleotide-gated cation channel beta-1 OS=Homo sapiens GN=CNGB1
Q8WXX0	0.109704	0.112406	0.210097	0.183083	0.51634	0.516201	25183	12700	27020	10304	10657	12551	25610	12387	27028	11122	10544	11900	1	1	0.002	461163	6	Dynein heavy chain 7, axonemal OS=Homo sapiens GN=DNAH7 PE=1 SV=2
Q8NI17-2	0.0151001	0.0148718	0.126656	0.0573605	0.513774	0.516391	30766	28807	30013	13846	17231	14950	31288	28097	30022	14945	17049	14175	1	1	0.013	86481	7.2	Isoform 2 of Interleukin-31 receptor subunit alpha OS=Homo sapiens GN=IL31RA
Q9P2Y4	0.378438	0.383944	0.483889	0.469148	0.493673	0.516503	1724	1894	1914	1632	1098	1	1753	1847	1914	1761	1086	1	1	1	0.021	76877	9.4	Zinc finger protein 219 OS=Homo sapiens GN=ZNF219 PE=1 SV=2
Q9NQS3-3	0.022257	0.013018	0.126656	0.054457	0.517821	0.518149	55354	52907	55701	23212	29781	31910	56293	51604	55718	25055	29466	30256	1	1	0.029	54375	7.9	Isoform 3 of Nectin-3 OS=Homo sapiens GN=NECTIN3
Reverse_sp|Q16891|MIC60_HUMAN	0.0167856	0.012091	0.126656	0.052993	0.51835	0.51907	8220910	7398979	8751570	3598931	4343667	4690356	8360450	7216775	8754331	3884691	4297785	4447315	8	3	0.045	83678	6.5	MICOS complex subunit MIC60 OS=Homo sapiens GN=IMMT PE=1 SV=1
Q03112-4	0.00810676	0.00301349	0.126656	0.0425679	0.518043	0.519185	342678	346576	370156	156651	187651	204518	348494	338041	370272	169089	185669	193920	1	1	0.007	125807	6.6	Isoform 4 of MDS1 and EVI1 complex locus protein EVI1 OS=Homo sapiens GN=MECOM
Q96EN8	0.0191112	0.0193482	0.126656	0.0647115	0.517232	0.519258	59244	56598	61498	26569	34786	30371	60249	55204	61517	28678	34418	28797	1	1	0.01	98120	6.7	Molybdenum cofactor sulfurase OS=Homo sapiens GN=MOCOS PE=1 SV=2
P51686	0.398664	0.395906	0.503668	0.479963	0.534177	0.519275	2133	1835	1723	1	1656	1383	2169	1789	1723	1	1638	1311	1	1	0.07	42016	8.2	C-C chemokine receptor type 9 OS=Homo sapiens GN=CCR9 PE=1 SV=2
P61513	0.0160845	0.00625691	0.126656	0.0453407	0.518734	0.520322	8673389	8924080	8234809	3900107	4538457	4961516	8820597	8704307	8237399	4209772	4490510	4704413	32	12	0.587	10275	10.4	60S ribosomal protein L37a OS=Homo sapiens GN=RPL37A PE=1 SV=2
C9JQV3	0.0188	0.0122941	0.126656	0.0532448	0.520525	0.521358	2784603	2673219	2846936	1201089	1554011	1567732	2831865	2607386	2847830	1296452	1537591	1486492	13	3	0.029	120259	5.4	Serine/threonine-protein kinase 11-interacting protein OS=Homo sapiens GN=STK11IP PE=1 SV=1
A0A087WUD4	0.00627488	0.00121763	0.126656	0.038788	0.518618	0.522521	210042	182579	174382	99091	96733	98234	213607	178082	174437	106959	95711	93143	1	1	0.011	63184	8.4	Ubiquitin carboxyl-terminal hydrolase 17-like protein 21 OS=Homo sapiens GN=USP17L21 PE=3 SV=1
A4D1P6-3	0.0274204	0.0176182	0.127313	0.0620435	0.522529	0.522772	388082	358317	381914	160996	208300	220280	394669	349493	382034	173779	206100	208865	1	1	0.033	42112	7.8	Isoform 3 of WD repeat-containing protein 91 OS=Homo sapiens GN=WDR91
Reverse_sp|Q12996|CSTF3_HUMAN	0.0962244	0.109614	0.195235	0.17993	0.514499	0.522933	5228	8233	6471	3969	2923	3363	5316	8030	6473	4284	2892	3188	1	1	0.014	82922	8.1	Cleavage stimulation factor subunit 3 OS=Homo sapiens GN=CSTF3 PE=1 SV=1
O15195	0.00791946	0.0118145	0.126656	0.052708	0.517764	0.522984	13227	12746	13292	7413	5856	7061	13451	12432	13296	8001	5794	6695	1	1	0.022	95907	7	Villin-like protein OS=Homo sapiens GN=VILL PE=2 SV=3
Q02388	0.129885	0.113245	0.232421	0.183946	0.527576	0.523646	20815	15446	18171	6261	10719	11737	21167	15065	18175	6757	10605	11128	2	2	0.007	295216	6.3	Collagen alpha-1(VII) chain OS=Homo sapiens GN=COL7A1 PE=1 SV=2
Reverse_sp|Q9P0U4-2|CXXC1_HUMAN	0.0263976	0.0425728	0.1271	0.0970707	0.51482	0.523654	195481	200131	194833	123720	95114	85139	198799	195202	194894	133542	94109	80726	2	1	0.011	76227	8.2	Isoform 2 of CXXC-type zinc finger protein 1 OS=Homo sapiens GN=CXXC1
Reverse_tr|E9PPP7|E9PPP7_HUMAN	0.0511201	0.035732	0.145502	0.0880586	0.528015	0.524122	35777	39413	45174	13226	21995	28333	36384	38442	45188	14276	21762	26864	1	1	0.022	56222	9.8	Maestro heat-like repeat-containing protein family member 6 (Fragment) OS=Homo sapiens GN=MROH6 PE=1 SV=7
Q7M4L6	0.0295897	0.0166388	0.127799	0.0604715	0.523125	0.524382	857549	759169	727417	360032	416828	449416	872105	740474	727646	388619	412425	426129	1	1	0.026	46768	6.4	SH2 domain-containing adapter protein F OS=Homo sapiens GN=SHF PE=1 SV=2
P54764	0.02209	0.0168328	0.126656	0.0606831	0.523603	0.524395	2071708	1960625	2152103	893881	1184832	1159477	2106868	1912341	2152778	964851	1172313	1099394	10	3	0.017	109860	6.6	Ephrin type-A receptor 4 OS=Homo sapiens GN=EPHA4 PE=1 SV=1
Q8IUD6	0.038928	0.0291236	0.133759	0.0787241	0.527471	0.524542	8627	7292	10782	3451	4500	6133	8772	7112	10785	3724	4451	5814	2	1	0.028	47888	6.8	E3 ubiquitin-protein ligase RNF135 OS=Homo sapiens GN=RNF135 PE=1 SV=2
Q9NWF9-3	0.12118	0.102122	0.2229	0.171411	0.529412	0.525635	4456	3162	3755	1696	1147	3178	4531	3084	3756	1830	1134	3013	1	1	0.033	56697	7.4	Isoform 3 of E3 ubiquitin-protein ligase RNF216 OS=Homo sapiens GN=RNF216
Reverse_tr|H3BLU7|H3BLU7_HUMAN	0.0223939	0.02016	0.126656	0.0657316	0.525171	0.526307	468409	453232	502263	206756	281926	259111	476359	442071	502421	223172	278948	245684	1	1	0.041	34684	7.2	Aflatoxin B1 aldehyde reductase member 2 (Fragment) OS=Homo sapiens GN=AKR7A2 PE=1 SV=1
Reverse_sp|Q13093|PAFA_HUMAN	0.064646	0.0474778	0.160286	0.103626	0.527157	0.526878	55859	54722	45716	20569	32085	29739	56807	53374	45730	22202	31746	28198	1	1	0.016	50077	7.6	Platelet-activating factor acetylhydrolase OS=Homo sapiens GN=PLA2G7 PE=1 SV=1
Q10471	0.00670823	0.0020599	0.126656	0.0412962	0.524702	0.527126	2053222	2053471	2005984	967187	1119046	1121099	2088062	2002889	2006602	1043971	1107215	1062992	30	18	0.291	64733	8.4	Polypeptide N-acetylgalactosaminyltransferase 2 OS=Homo sapiens GN=GALNT2 PE=1 SV=1
Reverse_sp|Q8NGS7|O13C8_HUMAN	0.0182054	0.0128392	0.126656	0.0541425	0.527238	0.527802	104918	97356	112878	46417	57949	61794	106698	94958	112913	50102	57336	58592	1	1	0.034	35294	8.2	Olfactory receptor 13C8 OS=Homo sapiens GN=OR13C8 PE=3 SV=1
Q96EX3	0.0337451	0.0243044	0.129839	0.0720654	0.528581	0.52792	14473	15444	15813	5866	9333	8973	14716	15062	15816	6331	9234	8505	4	4	0.104	57801	6.6	WD repeat-containing protein 34 OS=Homo sapiens GN=WDR34 PE=1 SV=2
B4DL54	0.00529287	0.00598639	0.126656	0.04481	0.525192	0.528075	93447	84789	95367	45589	48607	49498	95032	82700	95396	49208	48092	46932	2	2	0.079	52785	5.9	Protein CHURC1-FNTB OS=Homo sapiens GN=CHURC1-FNTB PE=2 SV=1
Reverse_sp|O94813-3|SLIT2_HUMAN	0.00670009	0.00160463	0.126656	0.0405239	0.526087	0.528365	396339	403061	392934	187674	217410	222188	403066	393134	393057	202575	215113	210674	2	2	0.013	168892	7.1	Isoform 3 of Slit homolog 2 protein OS=Homo sapiens GN=SLIT2
Reverse_sp|P15692-12|VEGFA_HUMAN	0.00237957	0.000146981	0.126656	0.0385902	0.527804	0.530147	398966	440830	438280	201831	227224	245518	405738	429974	438418	217856	224824	232796	1	1	0.031	35643	7.4	Isoform L-VEGF121 of Vascular endothelial growth factor A OS=Homo sapiens GN=VEGFA
Q9Y2U5	0.0140314	0.0064508	0.126656	0.045585	0.529905	0.530464	99879	101277	107618	45039	56622	61960	101573	98782	107651	48614	56023	58749	2	2	0.032	69741	8	Mitogen-activated protein kinase kinase kinase 2 OS=Homo sapiens GN=MAP3K2 PE=1 SV=2
E9PR30	0.00816398	0.00183923	0.126656	0.04065	0.52881	0.530518	851784	850730	871252	403186	453768	504078	866241	829778	871526	435199	448974	477957	3	1	0.102	10905	11.6	40S ribosomal protein S30 OS=Homo sapiens GN=FAU PE=1 SV=1
Q8TCA0-3	0.00554609	0.000735167	0.126656	0.0385902	0.530746	0.531365	14722	14809	17256	7115	7881	9836	14971	14444	17261	7679	7797	9326	1	1	0.062	14105	9.6	Isoform 3 of Leucine-rich repeat-containing protein 20 OS=Homo sapiens GN=LRRC20
Q92698	0.029207	0.0243527	0.127459	0.0721594	0.531746	0.531708	315327	284403	350306	136215	180546	188417	320679	277399	350416	147030	178639	178653	1	1	0.011	84352	8.6	DNA repair and recombination protein RAD54-like OS=Homo sapiens GN=RAD54L PE=1 SV=2
Q6ZP82	0.0542348	0.0354193	0.14842	0.0876225	0.53125	0.531764	122719	119173	99881	50625	60763	70179	124801	116237	99912	54643	60120	66542	2	1	0.007	166260	5.6	Coiled-coil domain-containing protein 141 OS=Homo sapiens GN=CCDC141 PE=1 SV=2
Reverse_sp|Q6NVV3|NIPA3_HUMAN	0.0335163	0.01853	0.129622	0.0636015	0.53014	0.531803	118266	108407	95870	50962	57611	62420	120272	105735	95898	55006	57001	59183	4	1	0.066	44638	6	Magnesium transporter NIPA3 OS=Homo sapiens GN=NIPAL1 PE=2 SV=1
P30050	0.0131547	0.00457445	0.126656	0.0437052	0.53044	0.531937	21304779	21693288	21059738	9806084	11673326	12499420	21666383	21159054	21066359	10584680	11549999	11851716	68	21	0.715	17819	9.4	60S ribosomal protein L12 OS=Homo sapiens GN=RPL12 PE=1 SV=1
Q15649	0.0646832	0.0455489	0.160295	0.100994	0.531655	0.532131	13802	10949	10093	5345	6278	6902	14036	10679	10096	5769	6211	6544	1	1	0.077	17607	5.7	Zinc finger HIT domain-containing protein 3 OS=Homo sapiens GN=ZNHIT3 PE=1 SV=2
Reverse_sp|Q9HDB5-2|NRX3B_HUMAN	0.18839	0.187218	0.293339	0.265554	0.535469	0.532382	19145	13566	21830	6060	13291	9854	19469	13231	21836	6541	13150	9343	1	1	0.023	47270	9.1	Isoform 2b of Neurexin-3-beta OS=Homo sapiens GN=NRXN3
E9PIQ4	0.0374104	0.0264869	0.132268	0.0749264	0.53276	0.533261	155461	138680	142545	63890	84943	83816	158098	135264	142588	68961	84044	79470	4	3	0.256	9990	8.5	Mth938 domain-containing protein OS=Homo sapiens GN=AAMDC PE=1 SV=1
Q96E14-2	0.106788	0.0824765	0.207226	0.148089	0.527638	0.533749	136094	122667	59321	60193	57524	50115	138404	119646	59339	64972	56916	47518	1	1	0.286	9262	5.8	Isoform 2 of RecQ-mediated genome instability protein 2 OS=Homo sapiens GN=RMI2
Q9UBK7-3	0.00587896	0.000809959	0.126656	0.0385902	0.531905	0.533911	126907	121826	132448	62939	62619	77194	129061	118826	132489	67936	61957	73194	1	1	0.042	27201	4.9	Isoform 3 of Rab-like protein 2A OS=Homo sapiens GN=RABL2A
Q8WXI7	0.402431	0.39968	0.507396	0.483212	0.555927	0.533954	3331	1854	6187	2	2051	4269	3387	1808	6188	2	2029	4047	2	2	0.003	1519216	5.3	Mucin-16 OS=Homo sapiens GN=MUC16 PE=1 SV=3
Reverse_tr|D6RG18|D6RG18_HUMAN	0.0218948	0.0399943	0.126656	0.0935031	0.53392	0.53574	25178	26825	42719	15514	15532	19528	25605	26164	42732	16745	15367	18516	1	1	0.094	29549	8.2	Cyclin-H OS=Homo sapiens GN=CCNH PE=1 SV=1
Q02878	0.0184885	0.00822615	0.126656	0.0476844	0.534655	0.535905	23522408	23141409	22571711	10594043	12773280	13649821	23921631	22571490	22578780	11435172	12638309	12942479	125	22	0.542	32728	10.6	60S ribosomal protein L6 OS=Homo sapiens GN=RPL6 PE=1 SV=3
B1ANS9	0.00806793	0.00277555	0.126656	0.0425679	0.533072	0.536237	1902509	2200086	1873392	970342	1096598	1118692	1934803	2145908	1873984	1047389	1085016	1060725	1	1	0.016	123631	8.2	WD repeat-containing protein 64 OS=Homo sapiens GN=WDR64 PE=2 SV=1
Reverse_sp|P50440-3|GATM_HUMAN	0.0270658	0.0144638	0.1271	0.0565497	0.536285	0.536988	121641	110743	113113	52956	62057	70272	123705	108015	113148	57159	61401	66630	2	1	0.033	44943	7.8	Isoform 3 of Glycine amidinotransferase, mitochondrial OS=Homo sapiens GN=GATM
Reverse_sp|A8MTT3|CEBOS_HUMAN	0.00747368	0.00185437	0.126656	0.0407001	0.535409	0.537102	84480	78896	86941	40582	43296	50144	85914	76953	86968	43804	42838	47545	1	1	0.1	9336	9.7	Protein CEBPZOS OS=Homo sapiens GN=CEBPZOS PE=1 SV=2
Reverse_sp|Q8TE73|DYH5_HUMAN	0.0136678	0.00648218	0.126656	0.045585	0.537256	0.537655	25146	25564	27921	11546	14569	16130	25572	24934	27929	12462	14415	15294	1	1	0.009	529025	6.1	Dynein heavy chain 5, axonemal OS=Homo sapiens GN=DNAH5 PE=1 SV=3
Reverse_sp|O94868-3|FCSD2_HUMAN	0.0149249	0.0170445	0.126656	0.0610174	0.53645	0.537773	38649	33710	45294	18828	21093	23194	39305	32879	45308	20322	20870	21992	1	1	0.027	58886	5.9	Isoform 3 of F-BAR and double SH3 domains protein 2 OS=Homo sapiens GN=FCHSD2
Q86UW5	0.0490764	0.0424759	0.143051	0.0970021	0.538445	0.538484	205220	171980	205855	84658	116624	112661	208702	167744	205919	91380	115392	106822	2	2	0.131	17480	9.8	Putative uncharacterized protein HSPC047 OS=Homo sapiens GN=HSPC047 PE=4 SV=1
Reverse_sp|O94985|CSTN1_HUMAN	0.010787	0.00290823	0.126656	0.0425679	0.537265	0.538934	234796	242225	236981	111801	130233	141574	238781	236260	237055	120678	128857	134238	1	1	0.012	109793	4.9	Calsyntenin-1 OS=Homo sapiens GN=CLSTN1 PE=1 SV=1
P13929	0.01736	0.0104479	0.126656	0.0507048	0.539565	0.540438	9867697	9458347	10272951	4485602	5604566	5880416	10035158	9225398	10276162	4841736	5545338	5575679	75	18	0.316	46987	7.7	Beta-enolase OS=Homo sapiens GN=ENO3 PE=1 SV=5
Reverse_sp|P04003|C4BPA_HUMAN	0.0226828	0.0104411	0.126656	0.0507048	0.540976	0.540798	31457	35097	34262	14153	18877	21509	31990	34232	34272	15276	18677	20394	1	1	0.02	67033	7.3	C4b-binding protein alpha chain OS=Homo sapiens GN=C4BPA PE=1 SV=2
Q99767	0.00320102	0.00345317	0.126656	0.04326	0.538608	0.541299	17805	17374	18890	9003	9921	10198	18107	16946	18895	9717	9816	9669	1	1	0.008	82512	4.9	Amyloid beta A4 precursor protein-binding family A member 2 OS=Homo sapiens GN=APBA2 PE=1 SV=3
Reverse_sp|O15018|PDZD2_HUMAN	0.226955	0.211462	0.334684	0.291637	0.550515	0.542435	17754	12609	16702	4107	10222	11581	18055	12298	16707	4433	10114	10980	1	1	0.006	301640	7.4	PDZ domain-containing protein 2 OS=Homo sapiens GN=PDZD2 PE=1 SV=4
Q70J99	0.00296898	0.000647915	0.126656	0.0385902	0.539888	0.542949	177859	178088	177095	89750	98329	99704	180877	173701	177150	96875	97289	94537	2	1	0.01	123282	6.7	Protein unc-13 homolog D OS=Homo sapiens GN=UNC13D PE=1 SV=1
Reverse_sp|Q9GZX6|IL22_HUMAN	0.000277477	0.00183373	0.126656	0.04065	0.540071	0.543021	154545	164989	171590	81722	90116	93404	157168	160926	171644	88210	89164	88564	1	1	0.095	20011	7.7	Interleukin-22 OS=Homo sapiens GN=IL22 PE=1 SV=1
Reverse_tr|K7EPJ2|K7EPJ2_HUMAN	0.0226112	0.014169	0.126656	0.0562605	0.541184	0.543244	648053	593401	574500	289974	357534	335258	659053	578788	574681	312998	353757	317886	1	1	0.08	12818	9.9	GPI ethanolamine phosphate transferase 1 (Fragment) OS=Homo sapiens GN=PIGN PE=1 SV=7
Reverse_sp|Q9NQX1-4|PRDM5_HUMAN	0.0316701	0.0188616	0.128764	0.0640631	0.542136	0.544079	322083	306853	265067	139553	180551	164567	327550	299296	265150	150633	178644	156039	1	1	0.014	58124	8.7	Isoform 4 of PR domain zinc finger protein 5 OS=Homo sapiens GN=PRDM5
Q8N139	0.0365012	0.021739	0.131924	0.0680545	0.544086	0.544095	76156	76436	72830	32373	43673	46603	77448	74553	72853	34943	43211	44188	1	1	0.006	184285	7.4	ATP-binding cassette sub-family A member 6 OS=Homo sapiens GN=ABCA6 PE=1 SV=2
Reverse_sp|Q96TA1|NIBL1_HUMAN	0.0115075	0.0103246	0.126656	0.050604	0.540223	0.544307	70807	81682	72779	39598	38843	43254	72008	79670	72802	42742	38432	41012	2	2	0.025	84138	6.2	Niban-like protein 1 OS=Homo sapiens GN=FAM129B PE=1 SV=3
Reverse_tr|K7EK11|K7EK11_HUMAN	0.00347875	0.00266064	0.126656	0.0425405	0.541844	0.544625	287262	290924	298826	144956	165971	164277	292138	283759	298920	156465	164218	155764	1	1	0.014	55951	8.4	N-acetylglutamate synthase, mitochondrial (Fragment) OS=Homo sapiens GN=NAGS PE=1 SV=1
Reverse_sp|Q8NCR3|CK065_HUMAN	0.0148942	0.00498087	0.126656	0.0437413	0.543802	0.545127	386283	399442	390316	184275	213245	242013	392839	389605	390439	198906	210992	229472	1	1	0.038	36720	7.7	Uncharacterized protein C11orf65 OS=Homo sapiens GN=C11orf65 PE=1 SV=1
Reverse_sp|O14763|TR10B_HUMAN	0.00272116	2.69067e-05	0.126656	0.0385902	0.543603	0.545417	47776	45760	53242	24509	24763	30517	48586	44633	53258	26455	24501	28935	1	1	0.032	47878	5.6	Tumor necrosis factor receptor superfamily member 10B OS=Homo sapiens GN=TNFRSF10B PE=1 SV=2
H3BT22	0.0769623	0.0721368	0.173428	0.135283	0.549704	0.545441	6248	9214	11045	2305	6711	5555	6353	8986	11047	2487	6639	5266	2	2	0.148	22792	8.5	Origin recognition complex subunit 6 OS=Homo sapiens GN=ORC6 PE=1 SV=1
C9JNW5	0.0110479	0.00305525	0.126656	0.0425679	0.543782	0.545502	6390849	6406496	6403371	3074018	3512936	3854047	6499310	6248715	6405376	3318082	3475813	3654322	40	18	0.48	17543	10.8	60S ribosomal protein L24 OS=Homo sapiens GN=RPL24 PE=1 SV=1
A4UGR9-5	0.00319892	0.000354539	0.126656	0.0385902	0.54222	0.546248	67831	72617	63766	35405	38241	37083	68982	70828	63786	38216	37837	35161	1	1	0.012	86782	6.5	Isoform 5 of Xin actin-binding repeat-containing protein 2 OS=Homo sapiens GN=XIRP2
P18077	0.0133819	0.00524586	0.126656	0.043949	0.544965	0.546614	8175926	8071284	8059684	3856418	4583045	4806938	8314692	7872511	8062212	4162610	4534626	4557845	33	10	0.5	12538	11.1	60S ribosomal protein L35a OS=Homo sapiens GN=RPL35A PE=1 SV=2
F5H5D3	0.0119595	0.00504552	0.126656	0.0438133	0.545085	0.54675	64950647	64093344	65279415	30817613	36835693	38269401	66052940	62514838	65299852	33264410	36446451	36286232	414	100	0.776	57730	5.1	Tubulin alpha-1C chain OS=Homo sapiens GN=TUBA1C PE=1 SV=1
Reverse_sp|Q14159-3|SPIDR_HUMAN	0.375026	0.380531	0.480472	0.465575	0.531193	0.547432	2569	1247	1137	1294	1336	1	2612	1216	1137	1396	1321	1	1	1	0.018	96870	6.7	Isoform 3 of DNA repair-scaffolding protein OS=Homo sapiens GN=SPIDR
M0R1M1	0.191058	0.179225	0.296137	0.258069	0.543745	0.547453	3968	8340	3751	2432	2880	3420	4035	8134	3752	2625	2849	3242	1	1	0.371	3678	9.8	Fukutin-related protein (Fragment) OS=Homo sapiens GN=FKRP PE=1 SV=1
Q9Y4P1-6	0.0158126	0.00545404	0.126656	0.043949	0.545664	0.547583	540978	552498	515532	259787	294943	323247	550154	538887	515690	280409	291820	306494	12	7	0.25	42622	5.5	Isoform 6 of Cysteine protease ATG4B OS=Homo sapiens GN=ATG4B
Reverse_sp|Q93008|USP9X_HUMAN	0.0351933	0.0200412	0.130748	0.0655343	0.548662	0.547716	39351	40097	41437	16993	22446	26886	40018	39109	41450	18342	22208	25492	1	1	0.011	292278	5.8	Probable ubiquitin carboxyl-terminal hydrolase FAF-X OS=Homo sapiens GN=USP9X PE=1 SV=3
Q9Y228-3	0.0229439	0.0106558	0.126656	0.0509082	0.547069	0.547981	208051	204918	201133	94944	114280	126732	211582	199871	201196	102482	113073	120165	1	1	0.04	40674	9.4	Isoform 3 of TRAF3-interacting JNK-activating modulator OS=Homo sapiens GN=TRAF3IP3
Q86YR5	0.0152069	0.00758858	0.126656	0.0471409	0.547602	0.548759	94397	91468	96736	44178	53609	56966	95997	89215	96764	47684	53041	54012	5	4	0.092	74510	6.5	G-protein-signaling modulator 1 OS=Homo sapiens GN=GPSM1 PE=1 SV=2
Reverse_sp|Q9C0E4|GRIP2_HUMAN	0.0360535	0.0218403	0.131543	0.0682386	0.548724	0.548834	77743	73774	73946	33426	43362	46929	79062	71957	73969	36080	42904	44497	1	1	0.013	112501	6.5	Glutamate receptor-interacting protein 2 OS=Homo sapiens GN=GRIP2 PE=1 SV=3
Reverse_tr|K7EIY4|K7EIY4_HUMAN	0.0245318	0.0288047	0.126656	0.0783212	0.547193	0.549103	21559	19007	24497	10642	12625	12335	21924	18538	24504	11487	12491	11695	1	1	0.039	25662	5	Syntaxin-10 (Fragment) OS=Homo sapiens GN=STX10 PE=1 SV=1
Reverse_sp|O94966-4|UBP19_HUMAN	0.0336661	0.0200737	0.129826	0.0655997	0.545922	0.549518	228200	233406	182742	113540	112643	125581	232072	227657	182798	122555	111452	119073	2	2	0.016	140022	6.4	Isoform 4 of Ubiquitin carboxyl-terminal hydrolase 19 OS=Homo sapiens GN=USP19
Reverse_sp|Q5T7N3|KANK4_HUMAN	0.0040977	0.000200919	0.126656	0.0385902	0.546927	0.549757	300669	316880	303096	153172	173731	176623	305772	309076	303191	165333	171895	167470	2	2	0.028	107341	5.3	KN motif and ankyrin repeat domain-containing protein 4 OS=Homo sapiens GN=KANK4 PE=2 SV=1
E9PIV0	0.0532974	0.035136	0.147438	0.0870877	0.548129	0.550222	13265	13337	9499	5515	7863	6410	13490	13008	9502	5952	7779	6077	1	1	0.141	7607	8.3	Secretion-regulating guanine nucleotide exchange factor OS=Homo sapiens GN=SERGEF PE=4 SV=1
Reverse_sp|Q9HD40|SPCS_HUMAN	0.0685786	0.0547081	0.16417	0.112956	0.543259	0.550634	208695	203787	122885	111456	87334	92053	212237	198768	122923	120305	86411	87283	1	1	0.02	55726	8	O-phosphoseryl-tRNA(Sec) selenium transferase OS=Homo sapiens GN=SEPSECS PE=1 SV=2
P02671	0.377024	0.377288	0.482513	0.462518	0.552881	0.551017	1656	1584	2868	1208	1	2168	1684	1544	2868	1303	1	2055	1	1	0.012	94973	6	Fibrinogen alpha chain OS=Homo sapiens GN=FGA PE=1 SV=2
Q9NY65	0.00968166	0.00325477	0.126656	0.0429356	0.549062	0.551036	31589759	31354537	31663673	15361055	17898785	18685810	32125878	30582335	31673587	16580667	17709648	17717496	196	57	0.414	50094	5.1	Tubulin alpha-8 chain OS=Homo sapiens GN=TUBA8 PE=1 SV=1
Q9UPW6	0.0593519	0.0398311	0.153854	0.0932589	0.553005	0.551198	11850	15089	12576	4780	8296	8776	12051	14717	12579	5159	8208	8321	1	1	0.029	82555	6.9	DNA-binding protein SATB2 OS=Homo sapiens GN=SATB2 PE=1 SV=2
Reverse_sp|A6NM36|LRC30_HUMAN	0.0310748	0.0182395	0.12816	0.0631429	0.55109	0.551288	270538	238518	261968	119341	141807	163756	275130	232644	262050	128816	140309	155270	1	1	0.066	34034	9.3	Leucine-rich repeat-containing protein 30 OS=Homo sapiens GN=LRRC30 PE=4 SV=1
Reverse_sp|Q58WW2-3|DCAF6_HUMAN	0.0120331	0.00384375	0.126656	0.0434634	0.550454	0.551439	170505	171856	181721	82121	96584	109778	173399	167624	181778	88641	95563	104089	1	1	0.007	106542	5.4	Isoform 3 of DDB1- and CUL4-associated factor 6 OS=Homo sapiens GN=DCAF6
Q9Y572-3	0.0227623	0.0141873	0.126656	0.0562605	0.550502	0.551545	18297	13563	17504	8430	8344	10401	18607	13229	17509	9099	8255	9862	1	1	0.039	25326	6.5	Isoform 3 of Receptor-interacting serine/threonine-protein kinase 3 OS=Homo sapiens GN=RIPK3
P09104	0.0175573	0.0103002	0.126656	0.0505947	0.551412	0.55247	8995323	8580453	9272966	4201655	5174840	5428229	9147977	8369123	9275862	4535243	5120152	5146924	73	16	0.295	47269	5	Gamma-enolase OS=Homo sapiens GN=ENO2 PE=1 SV=3
P43357	0.0181299	0.00775343	0.126656	0.0472938	0.551511	0.552633	490919	494807	489625	229655	282186	301831	499251	482621	489779	247889	279204	286190	3	2	0.07	34747	4.6	Melanoma-associated antigen 3 OS=Homo sapiens GN=MAGEA3 PE=1 SV=1
Reverse_sp|Q8TDC3|BRSK1_HUMAN	0.0183998	0.0152765	0.126656	0.0580194	0.551427	0.552645	159420	160572	173888	75325	101063	95951	162126	156617	173942	81306	99995	90979	1	1	0.01	85087	9.3	Serine/threonine-protein kinase BRSK1 OS=Homo sapiens GN=BRSK1 PE=1 SV=2
Reverse_tr|E5RH10|E5RH10_HUMAN	0.0150041	0.00655375	0.126656	0.0457076	0.550877	0.552859	885890	833126	836190	420193	484462	502950	900926	812607	836452	453554	479343	476886	6	1	0.036	22134	9.1	Integrator complex subunit 8 (Fragment) OS=Homo sapiens GN=INTS8 PE=1 SV=1
Q71U36	0.0116283	0.00469145	0.126656	0.0437052	0.551131	0.552872	66583017	65821062	67060172	32092063	38128859	39710100	67713004	64199996	67081158	34640039	37725942	37652260	444	105	0.898	50136	5.1	Tubulin alpha-1A chain OS=Homo sapiens GN=TUBA1A PE=1 SV=1
Q86T82	0.128627	0.124498	0.230979	0.196508	0.555177	0.553459	4216	4664	4622	1390	3880	2226	4287	4549	4623	1500	3839	2110	1	1	0.011	110170	6.2	Ubiquitin carboxyl-terminal hydrolase 37 OS=Homo sapiens GN=USP37 PE=1 SV=2
Reverse_sp|P32019-3|I5P2_HUMAN	0.0157229	0.0102345	0.126656	0.050428	0.552347	0.553687	878844	864243	918114	416313	526959	526635	893760	842960	918403	449368	521392	499346	3	3	0.025	85621	5.7	Isoform 3 of Type II inositol 1,4,5-trisphosphate 5-phosphatase OS=Homo sapiens GN=INPP5B
Q86VQ3-3	0.0240767	0.0121676	0.126656	0.053074	0.55279	0.554379	343202	331837	312080	157162	193332	195176	349027	323665	312178	169641	191289	185061	2	1	0.011	58784	4.9	Isoform 3 of Thioredoxin domain-containing protein 2 OS=Homo sapiens GN=TXNDC2
Reverse_tr|H7BZI1|H7BZI1_HUMAN	0.135473	0.111711	0.239127	0.18224	0.557587	0.554623	19591	22654	16266	6416	13445	12764	19923	22096	16271	6925	13302	12102	1	1	0.027	34886	5.2	Nucleobindin-1 (Fragment) OS=Homo sapiens GN=NUCB1 PE=1 SV=1
P68363	0.0117545	0.00470287	0.126656	0.0437052	0.553887	0.55564	68131260	67312835	68616788	33017902	39161908	40846927	69287517	65655024	68638255	35639384	38748073	38730174	462	108	0.898	50152	5.1	Tubulin alpha-1B chain OS=Homo sapiens GN=TUBA1B PE=1 SV=1
Reverse_sp|P29377|S100G_HUMAN	0.00698674	0.017953	0.126656	0.0625904	0.550785	0.55566	6476	5651	6973	3711	3320	3489	6585	5511	6975	4005	3284	3308	1	1	0.177	9016	4.8	Protein S100-G OS=Homo sapiens GN=S100G PE=3 SV=2
Q9UK99-3	0.0192761	0.00917636	0.126656	0.0492553	0.55563	0.556731	256361	246860	254292	120049	144813	156035	260711	240780	254372	129580	143283	147949	2	2	0.068	46975	6.6	Isoform 3 of F-box only protein 3 OS=Homo sapiens GN=FBXO3
Reverse_sp|Q8NB37|PDDC1_HUMAN	0.111708	0.0922008	0.212198	0.15986	0.550812	0.557682	68097	84511	38408	36208	36455	32551	69252	82429	38420	39083	36069	30864	1	1	0.118	23298	6.6	Parkinson disease 7 domain-containing protein 1 OS=Homo sapiens GN=PDDC1 PE=1 SV=1
F8WEI8	0.126864	0.103369	0.229138	0.172692	0.564854	0.557736	7283	6447	7911	2389	3618	6217	7406	6288	7913	2578	3579	5894	1	1	0.119	14755	11.3	Coiled-coil domain-containing protein 74A OS=Homo sapiens GN=CCDC74A PE=4 SV=1
Reverse_sp|Q7Z3Y9|K1C26_HUMAN	0.00951859	0.00644679	0.126656	0.045585	0.556677	0.558087	235180	236175	261504	116732	142636	148598	239171	230359	261586	126000	141129	140897	2	1	0.03	51911	4.9	Keratin, type I cytoskeletal 26 OS=Homo sapiens GN=KRT26 PE=1 SV=2
Q8N239	0.0284913	0.0171185	0.127459	0.061173	0.556585	0.558676	25428	26181	24771	13163	12626	16723	25859	25536	24778	14208	12492	15856	1	1	0.019	70612	5.6	Kelch-like protein 34 OS=Homo sapiens GN=KLHL34 PE=2 SV=1
Q8NDC0	0.0175754	0.02164	0.126656	0.0679502	0.557241	0.558881	117543	103597	138783	60238	67731	72595	119538	101045	138826	65020	67014	68833	2	1	0.033	24269	5.6	MAPK-interacting and spindle-stabilizing protein-like OS=Homo sapiens GN=MAPK1IP1L PE=1 SV=4
X1WI28	0.0105003	0.00252283	0.126656	0.0418005	0.557004	0.559171	5081135	5135286	4997076	2527645	2880322	3066009	5167347	5008793	4998615	2728307	2849872	2907109	75	21	0.502	23072	10	60S ribosomal protein L10 (Fragment) OS=Homo sapiens GN=RPL10 PE=1 SV=6
P06733	0.00602824	0.00210437	0.126656	0.0416289	0.557665	0.559776	81802936	82221178	86146797	41506338	47752492	50252827	83191296	80196281	86173821	44801847	47247951	47648725	404	72	0.728	47169	7.4	Alpha-enolase OS=Homo sapiens GN=ENO1 PE=1 SV=2
P52735-3	0.00831963	0.0199843	0.126656	0.06548	0.558066	0.559809	3098	3729	4548	1795	2250	2303	3150	3637	4549	1937	2226	2183	1	1	0.023	97032	6.9	Isoform 3 of Guanine nucleotide exchange factor VAV2 OS=Homo sapiens GN=VAV2
P06733-2	0.00724858	0.0028907	0.126656	0.0425679	0.558033	0.559969	58077410	57581458	61192797	29219977	33716561	35752470	59063124	56163402	61212022	31540003	33360343	33899804	232	51	0.713	36928	6.3	Isoform MBP-1 of Alpha-enolase OS=Homo sapiens GN=ENO1
Q5JP53	0.00781097	0.00147003	0.126656	0.039744	0.557762	0.560021	67861259	71401031	68770922	34227974	40331971	41473154	69012932	69642554	68792427	36945536	39905757	39323950	468	97	0.784	47767	4.8	Tubulin beta chain OS=Homo sapiens GN=TUBB PE=1 SV=1
Reverse_sp|Q5W0A0|ERI6B_HUMAN	0.121389	0.101827	0.223082	0.171117	0.562931	0.560362	35286	28518	29671	12303	19878	20439	35884	27815	29680	13279	19668	19379	1	1	0.013	81686	4.8	Glutamate-rich protein 6B OS=Homo sapiens GN=ERICH6B PE=2 SV=1
P07437	0.0078379	0.00148411	0.126656	0.039744	0.558285	0.560538	68079598	71606862	69031815	34365066	40498270	41660945	69234975	69843315	69053401	37093510	40070297	39502008	471	99	0.752	49671	4.9	Tubulin beta chain OS=Homo sapiens GN=TUBB PE=1 SV=2
A4D1F6	0.0190458	0.0225461	0.126656	0.0693204	0.555365	0.560549	50358	58331	53318	30869	27509	31595	51212	56894	53334	33320	27218	29957	2	2	0.035	98035	7.5	Leucine-rich repeat and death domain-containing protein 1 OS=Homo sapiens GN=LRRD1 PE=2 SV=2
O60268-3	0.0118171	0.0221957	0.126656	0.0687019	0.55625	0.560784	18411	18576	19804	10219	11536	9835	18723	18118	19810	11030	11414	9325	1	1	0.032	45538	5.1	Isoform 3 of Uncharacterized protein KIAA0513 OS=Homo sapiens GN=KIAA0513
Reverse_tr|F8WB92|F8WB92_HUMAN	0.0181048	0.0120452	0.126656	0.0528905	0.559414	0.560791	87525	77316	88785	41875	48191	51816	89010	75412	88813	45199	47682	49131	1	1	0.18	6569	11.6	DNA dC- dU-editing enzyme APOBEC-3C OS=Homo sapiens GN=APOBEC3C PE=4 SV=1
Reverse_sp|Q8IYK8|REM2_HUMAN	0.0234706	0.0146357	0.126656	0.0569339	0.560119	0.5608	158500	147584	162806	73566	91501	97567	161190	143949	162857	79407	90534	92511	1	1	0.041	37139	8.2	GTP-binding protein REM 2 OS=Homo sapiens GN=REM2 PE=1 SV=2
Q5VUB5	0.0106499	0.00532124	0.126656	0.043949	0.559339	0.561237	602335	600886	618925	297242	358983	362973	612558	586088	619120	320842	355191	344164	2	2	0.03	97854	6.6	Protein FAM171A1 OS=Homo sapiens GN=FAM171A1 PE=1 SV=1
E9PBP6	0.283788	0.257515	0.392105	0.340384	0.556517	0.561278	74539	76100	28173	32981	32603	33928	75804	74226	28181	35599	32258	32169	1	1	0.029	102642	8.2	Microsomal triglyceride transfer protein large subunit OS=Homo sapiens GN=MTTP PE=1 SV=1
Reverse_tr|G3V5S3|G3V5S3_HUMAN	0.0142873	0.00469893	0.126656	0.0437052	0.559117	0.56129	351705	357341	333689	171944	203237	207830	357675	348541	333794	185596	201090	197061	1	1	0.052	17648	7.3	E3 ubiquitin-protein ligase CCNB1IP1 (Fragment) OS=Homo sapiens GN=CCNB1IP1 PE=1 SV=1
P0CAP2	0.0200047	0.0166484	0.126656	0.0604757	0.55695	0.56164	147237	173068	141686	84807	82601	89898	149736	168806	141730	91540	81728	85239	1	1	0.022	41740	6.4	DNA-directed RNA polymerase II subunit GRINL1A OS=Homo sapiens GN=POLR2M PE=1 SV=1
Reverse_sp|Q3KP66|CA106_HUMAN	0.0214783	0.00981734	0.126656	0.0501312	0.560884	0.561728	270265	258139	269025	127296	150266	169703	274851	251781	269109	137403	148678	160909	2	2	0.018	72914	9.3	Uncharacterized protein C1orf106 OS=Homo sapiens GN=C1orf106 PE=2 SV=2
Reverse_sp|Q6P2M8-5|KCC1B_HUMAN	0.0482273	0.0721099	0.142135	0.13525	0.552097	0.561932	18395	20879	18100	12201	12004	7471	18707	20364	18105	13169	11877	7083	1	1	0.04	46957	7.2	Isoform 4 of Calcium/calmodulin-dependent protein kinase type 1B OS=Homo sapiens GN=PNCK
Q6NXE6	0.00943533	0.00176542	0.126656	0.04065	0.560832	0.562616	624224	649317	653744	318910	356021	405952	634815	633323	653946	344227	352255	384913	10	9	0.17	54142	6.2	Armadillo repeat-containing protein 6 OS=Homo sapiens GN=ARMC6 PE=1 SV=2
Reverse_sp|Q5VT99|LRC38_HUMAN	0.0103947	0.0248729	0.126656	0.0727956	0.557039	0.562916	35328	34787	39213	21775	19494	19631	35927	33930	39225	23503	19288	18613	1	1	0.048	32082	5	Leucine-rich repeat-containing protein 38 OS=Homo sapiens GN=LRRC38 PE=1 SV=1
F6VVT6	0.00987226	0.00346787	0.126656	0.0432923	0.560935	0.562929	45045	40272	44830	22480	23619	26905	45809	39280	44844	24264	23369	25510	1	1	0.025	49555	6.7	P-selectin (Fragment) OS=Homo sapiens GN=SELP PE=1 SV=1
Q9Y6H5-6	0.0167936	0.0101136	0.126656	0.0504231	0.562196	0.563431	175058	162479	180981	84349	100140	107020	178029	158477	181037	91046	99081	101473	2	2	0.026	64469	5.3	Isoform 6 of Synphilin-1 OS=Homo sapiens GN=SNCAIP
Reverse_sp|Q9Y5J1|UTP18_HUMAN	0.0847523	0.0656339	0.182118	0.127089	0.559754	0.563585	140988	154147	101804	71796	68886	81506	143381	150351	101836	77496	68158	77282	1	1	0.038	62004	8.8	U3 small nucleolar RNA-associated protein 18 homolog OS=Homo sapiens GN=UTP18 PE=1 SV=3
Q9Y2F9	0.0784985	0.108496	0.175048	0.178482	0.556701	0.563741	2132	2167	3170	1585	1265	1308	2168	2113	3171	1710	1251	1240	1	1	0.021	58420	7.5	BTB/POZ domain-containing protein 3 OS=Homo sapiens GN=BTBD3 PE=2 SV=1
Q9ULG6-5	0.011807	0.00400721	0.126656	0.0434634	0.561462	0.563988	564593	571321	533976	279203	332836	325541	574174	557249	534143	301370	329318	308671	5	4	0.043	93488	6.3	Isoform 5 of Cell cycle progression protein 1 OS=Homo sapiens GN=CCPG1
Q96PN8	0.0359626	0.0209844	0.131543	0.0669832	0.563023	0.56399	47301	43101	42193	21248	25936	27470	48103	42039	42206	22935	25662	26046	1	1	0.086	30102	6.7	Testis-specific serine/threonine-protein kinase 3 OS=Homo sapiens GN=TSSK3 PE=1 SV=1
Reverse_sp|Q9HCM4-3|E41L5_HUMAN	0.00869599	0.00141584	0.126656	0.0395371	0.561675	0.564214	44989	44998	44265	23157	24802	27447	45752	43889	44278	24995	24540	26024	2	2	0.04	81728	6.6	Isoform 3 of Band 4.1-like protein 5 OS=Homo sapiens GN=EPB41L5
Q96KR7-3	0.288621	0.262392	0.396497	0.34552	0.56718	0.564241	7028	3158	3129	2152	2294	3106	7147	3080	3129	2322	2269	2945	1	1	0.018	51479	9.7	Isoform 3 of Phosphatase and actin regulator 3 OS=Homo sapiens GN=PHACTR3
Q9Y6R9	0.260038	0.250533	0.367873	0.333468	0.563841	0.564727	264848	90655	145988	95326	94344	93091	269343	88422	146034	102895	93347	88267	1	1	0.018	57368	10.3	Coiled-coil domain-containing protein 61 OS=Homo sapiens GN=CCDC61 PE=1 SV=3
A0A087WYW7	0.0123164	0.00559067	0.126656	0.043949	0.565027	0.565599	83104	87634	95037	40916	52373	56881	84514	85476	95067	44164	51819	53933	1	1	0.069	14399	9.2	Protein Hikeshi OS=Homo sapiens GN=C11orf73 PE=1 SV=1
Reverse_sp|Q8N1W1-4|ARG28_HUMAN	0.0436468	0.0454952	0.13727	0.100947	0.560925	0.56602	8999178	10858426	9728685	5735697	4724037	6135955	9151934	10591036	9731759	6191126	4674143	5818014	1	1	0.004	185843	6.1	Isoform 4 of Rho guanine nucleotide exchange factor 28 OS=Homo sapiens GN=ARHGEF28
P50914	0.0133314	0.00509324	0.126656	0.043949	0.56477	0.566112	14472155	14807068	15080335	7114827	8713329	9224808	14717786	14442419	15085076	7679738	8621275	8746792	51	15	0.428	23432	10.9	60S ribosomal protein L14 OS=Homo sapiens GN=RPL14 PE=1 SV=4
Reverse_sp|Q8TDB6|DTX3L_HUMAN	0.0276301	0.0130752	0.127459	0.0546003	0.565643	0.566124	26871	28392	27031	12638	16039	17872	27327	27692	27039	13641	15869	16945	1	1	0.016	83554	8.1	E3 ubiquitin-protein ligase DTX3L OS=Homo sapiens GN=DTX3L PE=1 SV=1
P62913	0.0258387	0.0133808	0.127005	0.0550521	0.564486	0.566232	7730043	7025812	6897662	3618006	4217837	4387267	7861240	6852782	6899824	3905267	4173273	4159917	37	20	0.607	20252	9.6	60S ribosomal protein L11 OS=Homo sapiens GN=RPL11 PE=1 SV=2
Q96CN4	0.0359676	0.0484345	0.131543	0.104929	0.565108	0.566547	11617	14224	16919	6263	9882	8019	11813	13873	16923	6760	9777	7603	2	2	0.039	91376	5.3	EVI5-like protein OS=Homo sapiens GN=EVI5L PE=1 SV=1
O95433	0.0124449	0.00408709	0.126656	0.0434634	0.564519	0.566598	5899635	5806075	5754301	2928686	3381937	3545891	5999754	5663076	5756091	3161202	3346194	3362133	53	31	0.639	38274	5.5	Activator of 90 kDa heat shock protein ATPase homolog 1 OS=Homo sapiens GN=AHSA1 PE=1 SV=1
Reverse_sp|Q12951|FOXI1_HUMAN	0.0239339	0.0102028	0.126656	0.0504231	0.565136	0.566834	28157	34037	27089	13612	18926	17919	28634	33198	27097	14692	18726	16990	1	1	0.087	40973	6.3	Forkhead box protein I1 OS=Homo sapiens GN=FOXI1 PE=1 SV=3
Q96M61	0.0240878	0.0109521	0.126656	0.051227	0.566196	0.566917	492811	497807	493305	233423	287472	319297	501176	485547	493460	251956	284434	302751	3	2	0.082	38533	7.3	Melanoma-associated antigen B18 OS=Homo sapiens GN=MAGEB18 PE=1 SV=2
O43167	0.0450068	0.0260038	0.138541	0.0743912	0.566182	0.566974	61646	59055	53856	28135	32671	38025	62692	57600	53873	30368	32325	36054	1	1	0.022	78282	7.6	Zinc finger and BTB domain-containing protein 24 OS=Homo sapiens GN=ZBTB24 PE=1 SV=2
P68366	0.0118762	0.00459048	0.126656	0.0437052	0.5652	0.567105	50687949	49951318	50834738	25173610	29600631	30838899	51548178	48721102	50850647	27172300	29287843	29240790	331	90	0.763	49924	5.1	Tubulin alpha-4A chain OS=Homo sapiens GN=TUBA4A PE=1 SV=1
Reverse_tr|U3KQ86|U3KQ86_HUMAN	0.010219	0.00342562	0.126656	0.04326	0.562683	0.567421	42885	43383	36309	23036	22916	23020	43612	42314	36320	24865	22673	21827	1	1	0.053	23797	11.1	KiSS-1 receptor OS=Homo sapiens GN=KISS1R PE=4 SV=1
Q12983	0.00183373	0.00924253	0.126656	0.0492999	0.564229	0.567433	116976	120393	139790	67100	70358	75346	118960	117427	139832	72426	69613	71440	3	3	0.155	21541	6.8	BCL2/adenovirus E1B 19 kDa protein-interacting protein 3 OS=Homo sapiens GN=BNIP3 PE=1 SV=2
Reverse_sp|O95502|NPTXR_HUMAN	0.0170831	0.00895724	0.126656	0.0487787	0.566599	0.567993	697248	670069	704841	337820	409000	427262	709082	653567	705063	364643	404680	405122	2	2	0.04	52846	6.2	Neuronal pentraxin receptor OS=Homo sapiens GN=NPTXR PE=3 SV=2
Q6PEY2	0.00890143	0.00234764	0.126656	0.0416289	0.565921	0.568183	42535228	42616244	42592631	21590664	24810487	25891916	43257106	41566688	42605970	23304888	24548319	24550173	266	74	0.609	49859	5.1	Tubulin alpha-3E chain OS=Homo sapiens GN=TUBA3E PE=1 SV=2
Q8TF05	0.0116015	0.00309282	0.126656	0.0425679	0.566478	0.56834	488735	481063	490067	245730	276306	304945	497026	469213	490219	265239	273384	289140	8	6	0.076	107004	4.8	Serine/threonine-protein phosphatase 4 regulatory subunit 1 OS=Homo sapiens GN=PPP4R1 PE=1 SV=1
Reverse_sp|Q13822-2|ENPP2_HUMAN	0.0425037	0.0390031	0.13609	0.0922114	0.562334	0.568658	60617	62272	51776	36470	27419	34331	61645	60738	51792	39365	27129	32552	1	1	0.008	105201	8.2	Isoform 2 of Ectonucleotide pyrophosphatase/phosphodiesterase family member 2 OS=Homo sapiens GN=ENPP2
Q5SXH7-3	0.00659993	0.000626512	0.126656	0.0385902	0.566842	0.568686	232447	262693	254129	121218	147720	155779	236392	256224	254209	130843	146159	147707	1	1	0.03	40998	5.3	Isoform 3 of Pleckstrin homology domain-containing family S member 1 OS=Homo sapiens GN=PLEKHS1
Q8N5C7	0.0151717	0.00684585	0.126656	0.0461687	0.567263	0.569548	44494	47800	46044	23880	24670	29924	45248	46621	46058	25775	24408	28373	2	2	0.076	35248	8.4	DTW domain-containing protein 1 OS=Homo sapiens GN=DTWD1 PE=1 SV=1
Q9UL10	0.0174984	0.0106957	0.126656	0.0509852	0.566744	0.569917	559311	595377	559844	309917	297641	364143	568805	580715	560020	334525	294497	345274	1	1	0.02	42362	8.6	Putative uncharacterized protein SARDH OS=Homo sapiens GN=SARDH PE=1 SV=1
Q9P266	0.0603066	0.0792463	0.155068	0.143952	0.561185	0.569941	14773	20557	17052	11068	9393	8935	15023	20050	17057	11946	9293	8472	1	1	0.006	148350	7.1	Junctional protein associated with coronary artery disease OS=Homo sapiens GN=KIAA1462 PE=1 SV=3
U3KQV5	0.0452341	0.0277013	0.13881	0.0765292	0.569714	0.56996	268440	310240	255256	118018	184871	172216	272996	302600	255336	127388	182918	163292	1	1	0.078	23547	10.3	Granzyme M OS=Homo sapiens GN=GZMM PE=1 SV=2
Reverse_sp|P10644|KAP0_HUMAN	0.00298925	0.000324077	0.126656	0.0385902	0.568282	0.570431	332468	378656	373990	177532	217132	221987	338111	369331	374108	191628	214838	210484	1	1	0.024	42982	5.3	cAMP-dependent protein kinase type I-alpha regulatory subunit OS=Homo sapiens GN=PRKAR1A PE=1 SV=1
P46779	0.0182269	0.00680352	0.126656	0.0459374	0.568864	0.570458	8708686	8683769	8463328	4271209	5012348	5424874	8856486	8469901	8465974	4610323	4959380	5143752	55	12	0.394	15747	12	60S ribosomal protein L28 OS=Homo sapiens GN=RPL28 PE=1 SV=3
H0YKD8	0.0187241	0.00717155	0.126656	0.0466329	0.569039	0.570611	8202060	8138997	7948450	4012534	4711778	5097375	8341262	7938547	7950935	4331110	4661987	4833225	52	11	0.271	19072	11.5	60S ribosomal protein L28 OS=Homo sapiens GN=RPL28 PE=1 SV=1
Reverse_sp|P52747-3|ZN143_HUMAN	0.00984303	0.0018096	0.126656	0.04065	0.568119	0.571304	131953	138225	123169	68686	77010	77772	134192	134821	123207	74139	76196	73742	1	1	0.035	68894	6.1	Isoform 3 of Zinc finger protein 143 OS=Homo sapiens GN=ZNF143
Q9UHK0	0.0401318	0.0430616	0.134641	0.0977795	0.572082	0.571673	13343	13180	18072	6565	9449	9498	13569	12855	18077	7086	9349	9005	1	1	0.018	56300	9.1	Nuclear fragile X mental retardation-interacting protein 1 OS=Homo sapiens GN=NUFIP1 PE=1 SV=2
Reverse_sp|A4D2B8-3|PM2P1_HUMAN	0.0247734	0.0132024	0.126656	0.0548191	0.571923	0.572099	345090	348681	367501	162858	212685	231423	350946	340094	367616	175788	210437	219431	3	1	0.026	41108	8.4	Isoform 3 of Putative postmeiotic segregation increased 2-like protein 1 OS=Homo sapiens GN=PMS2P1
Q4VNC0	0.0748443	0.0604745	0.171117	0.120494	0.573679	0.5722	32646	29358	32657	13240	20529	20536	33200	28635	32667	14291	20312	19471	1	1	0.013	137327	7.9	Probable cation-transporting ATPase 13A5 OS=Homo sapiens GN=ATP13A5 PE=2 SV=1
K7ELC7	0.0192799	0.00692767	0.126656	0.0463277	0.571437	0.573205	9116951	9815856	8889259	4557159	5497156	5844253	9271683	9574114	8892044	4918983	5439071	5541404	47	12	0.403	16472	10.6	60S ribosomal protein L27 (Fragment) OS=Homo sapiens GN=RPL27 PE=1 SV=1
Reverse_tr|H7BZJ2|H7BZJ2_HUMAN	0.00136757	0.00060495	0.126656	0.0385902	0.571256	0.573692	486132	488788	543456	266795	280253	320334	494383	476751	543627	287979	277293	303735	1	1	0.093	20874	8.7	Putative deoxyribonuclease TATDN2 (Fragment) OS=Homo sapiens GN=TATDN2 PE=1 SV=1
Reverse_sp|Q96BY7|ATG2B_HUMAN	0.0240563	0.012025	0.126656	0.0528714	0.572711	0.573816	3823904	3826059	3753264	1823974	2315540	2391235	3888811	3731840	3754446	1968800	2291081	2267328	6	1	0.003	232760	5.8	Autophagy-related protein 2 homolog B OS=Homo sapiens GN=ATG2B PE=1 SV=5
Reverse_sp|P35346|SSR5_HUMAN	0.0120381	0.00281398	0.126656	0.0425679	0.571925	0.573955	1086959	1134960	1092569	557956	642003	695680	1105409	1107011	1092914	602259	635222	659632	1	1	0.027	39202	9.4	Somatostatin receptor type 5 OS=Homo sapiens GN=SSTR5 PE=1 SV=3
O60279	0.0660443	0.0533258	0.16165	0.111162	0.573282	0.574207	69705	46168	57513	30403	32961	36035	70887	45030	57531	32816	32612	34167	2	2	0.046	68021	4.9	Sushi domain-containing protein 5 OS=Homo sapiens GN=SUSD5 PE=1 SV=3
Reverse_sp|Q96N53|CK037_HUMAN	0.369924	0.376043	0.475983	0.461505	0.550214	0.574886	1274	2006	922	1247	1064	1	1295	1956	922	1346	1052	1	1	1	0.082	15424	11.9	Putative uncharacterized protein encoded by LINC00167 OS=Homo sapiens GN=LINC00167 PE=5 SV=1
Q9Y244	0.12034	0.108382	0.221991	0.178358	0.576706	0.575401	18492	18144	16828	6633	14174	10026	18805	17697	16833	7159	14024	9506	1	1	0.099	15789	5.1	Proteasome maturation protein OS=Homo sapiens GN=POMP PE=1 SV=1
A0A087WUW7	0.000503357	0.00405667	0.126656	0.0434634	0.572138	0.575509	77198	78572	87493	44821	43830	50529	78508	76637	87520	48379	43367	47910	1	1	0.02	63387	8.4	Ubiquitin carboxyl-terminal hydrolase 17-like protein 15 OS=Homo sapiens GN=USP17L15 PE=3 SV=1
Q86UA1	0.0125182	0.00601383	0.126656	0.04481	0.575204	0.575919	388478	384975	438482	195792	235622	265696	395069	375491	438617	211334	233129	251925	7	6	0.109	78430	5.4	Pre-mRNA-processing factor 39 OS=Homo sapiens GN=PRPF39 PE=1 SV=3
P42338	0.0342989	0.0266864	0.130286	0.0751822	0.575149	0.5762	71410	61903	70410	33540	41689	41942	72622	60378	70431	36202	41247	39768	2	2	0.014	122762	7.1	Phosphatidylinositol 4,5-bisphosphate 3-kinase catalytic subunit beta isoform OS=Homo sapiens GN=PIK3CB PE=1 SV=1
Reverse_sp|Q8N2Z9|CENPS_HUMAN	0.0649358	0.0475416	0.160569	0.103714	0.580684	0.576507	4223	2576	4839	1810	1725	3223	4294	2512	4840	1953	1706	3055	1	1	0.116	15893	6	Centromere protein S OS=Homo sapiens GN=APITD1 PE=1 SV=1
P04049	0.00313343	0.00069478	0.126656	0.0385902	0.574513	0.577536	160278	164095	164801	86478	96103	98456	162996	160052	164851	93342	95085	93352	4	4	0.06	73052	9.2	RAF proto-oncogene serine/threonine-protein kinase OS=Homo sapiens GN=RAF1 PE=1 SV=1
E7EVP0	0.0172289	0.00971017	0.126656	0.049945	0.574742	0.577906	58702	66098	58952	32782	33927	38901	59698	64470	58969	35384	33568	36884	2	2	0.26	17698	7.6	Prepronociceptin (Fragment) OS=Homo sapiens GN=PNOC PE=1 SV=1
O14764	0.0293373	0.0161197	0.127578	0.0594619	0.577739	0.578396	213544	201770	210126	100965	124774	135602	217168	196801	210192	108981	123456	128575	1	1	0.013	50708	8.6	Gamma-aminobutyric acid receptor subunit delta OS=Homo sapiens GN=GABRD PE=1 SV=2
Q9H446	0.0260181	0.0115388	0.127046	0.0522889	0.577092	0.578448	481776	476243	455278	234506	277309	303787	489951	464513	455419	253124	274377	288043	5	4	0.082	27939	4.2	RWD domain-containing protein 1 OS=Homo sapiens GN=RWDD1 PE=1 SV=1
F8W057	0.0112581	0.00266874	0.126656	0.0425679	0.576227	0.57865	1212535	1167067	1171009	625220	680496	740243	1233114	1138325	1171376	674860	673305	701884	7	6	0.154	43552	5	Actin-related protein 6 OS=Homo sapiens GN=ACTR6 PE=1 SV=1
Reverse_sp|Q09666|AHNK_HUMAN	0.0187157	0.0231136	0.126656	0.0701455	0.578943	0.579134	1030236	1088820	1426870	546334	732743	773813	1047715	1062001	1427315	589709	724997	733710	13	3	0.005	629114	6.1	Neuroblast differentiation-associated protein AHNAK OS=Homo sapiens GN=AHNAK PE=1 SV=2
G3V2M1	0.0715581	0.0613791	0.167356	0.121719	0.583004	0.579523	49746	56156	68958	20571	40610	40763	50590	54772	68978	22204	40180	38650	2	1	0.082	25813	8.1	Plasma serine protease inhibitor (Fragment) OS=Homo sapiens GN=SERPINA5 PE=1 SV=1
Reverse_tr|G3XAL1|G3XAL1_HUMAN	0.0391959	0.0235061	0.133859	0.0708256	0.575226	0.579642	1029665	1027812	787294	543968	523110	569307	1047143	1002502	787542	587160	517585	539807	1	1	0.013	88842	7.5	Caspase recruitment domain family, member 4, isoform CRA_c OS=Homo sapiens GN=NOD1 PE=4 SV=1
Q8NEC7	0.00818537	0.0011047	0.126656	0.038788	0.57894	0.580795	30190	32120	32199	15941	18547	20227	30701	31328	32209	17205	18350	19178	2	2	0.028	71079	7.8	Glutathione S-transferase C-terminal domain-containing protein OS=Homo sapiens GN=GSTCD PE=1 SV=2
Reverse_sp|Q30KQ8|DB112_HUMAN	0.0211833	0.00788066	0.126656	0.04733	0.578393	0.580803	93777	96760	85936	47751	54395	57764	95368	94377	85963	51542	53820	54770	1	1	0.071	12991	8.5	Beta-defensin 112 OS=Homo sapiens GN=DEFB112 PE=3 SV=1
M0QXT7	0.016799	0.00664419	0.126656	0.0457921	0.580228	0.58096	549321	550235	590213	274570	331302	374580	558643	536683	590397	296369	327800	355168	5	1	0.09	13245	7.5	Pleckstrin homology-like domain family B member 3 (Fragment) OS=Homo sapiens GN=PHLDB3 PE=1 SV=1
Q58FF6	0.0236545	0.0108123	0.126656	0.0510457	0.579556	0.581334	14897393	13558805	13678867	7293832	8208144	8917671	15150220	13224877	13683147	7872933	8121405	8455544	88	19	0.168	58264	4.7	Putative heat shock protein HSP 90-beta 4 OS=Homo sapiens GN=HSP90AB4P PE=5 SV=1
F8VVB9	0.0133604	0.00561906	0.126656	0.043949	0.58026	0.581949	26311606	25968914	27008695	13375725	15892158	16740489	26758110	25329306	27017119	14437675	15724194	15872945	242	46	0.842	27552	5.2	Tubulin alpha-1B chain (Fragment) OS=Homo sapiens GN=TUBA1B PE=1 SV=7
O95905-3	0.00699582	0.00126021	0.126656	0.038788	0.580196	0.583256	164955	174265	166787	90931	96764	105888	167754	169972	166838	98150	95740	100400	3	3	0.062	76508	4.9	Isoform 3 of Protein ecdysoneless homolog OS=Homo sapiens GN=ECD
Reverse_sp|Q7RTR0|NALP9_HUMAN	0.0321238	0.0252885	0.129068	0.0734521	0.582211	0.583271	33390	32075	34291	15980	21682	20417	33956	31285	34301	17248	21453	19359	1	1	0.009	113312	6.5	NACHT, LRR and PYD domains-containing protein 9 OS=Homo sapiens GN=NLRP9 PE=2 SV=1
P36507	0.0127147	0.00408954	0.126656	0.0434634	0.582228	0.583858	1455343	1466460	1504810	747137	881010	949153	1480038	1430339	1505278	806454	871698	899964	16	11	0.268	44424	6.5	Dual specificity mitogen-activated protein kinase kinase 2 OS=Homo sapiens GN=MAP2K2 PE=1 SV=1
Reverse_sp|Q8NB42|ZN527_HUMAN	0.016954	0.00776103	0.126656	0.0472938	0.582559	0.58392	275798	262883	281463	138557	162430	176795	280478	256408	281551	149557	160712	167633	3	2	0.01	70902	8	Zinc finger protein 527 OS=Homo sapiens GN=ZNF527 PE=2 SV=2
Reverse_sp|Q5M9N0-3|CD158_HUMAN	0.464842	0.465987	0.561519	0.542854	0.585296	0.583959	1	1389	2772	1	2434	1	1	1354	2772	1	2408	1	1	1	0.052	46948	5.8	Isoform 3 of Coiled-coil domain-containing protein 158 OS=Homo sapiens GN=CCDC158
Reverse_sp|O60885-3|BRD4_HUMAN	0.0135213	0.0125499	0.126656	0.0535598	0.581249	0.584015	611720	580116	618799	318697	377110	356622	622103	565830	618994	344002	373127	338143	1	1	0.009	88289	8.4	Isoform B of Bromodomain-containing protein 4 OS=Homo sapiens GN=BRD4
Q969E8	0.00500987	0.000800527	0.126656	0.0385902	0.581785	0.584245	197753	202283	208056	106457	119944	127378	201109	197301	208121	114909	118677	120777	1	1	0.037	20894	4.4	Pre-rRNA-processing protein TSR2 homolog OS=Homo sapiens GN=TSR2 PE=1 SV=1
Q5T0J7-4	0.00894886	0.00161495	0.126656	0.0405243	0.582706	0.584701	254511	278850	268403	134125	164070	168998	258831	271983	268487	144774	162337	160241	1	1	0.056	20199	8.7	Isoform 4 of Testis-expressed sequence 35 protein OS=Homo sapiens GN=Tex35
Q6ZVC0	0.261489	0.244393	0.369341	0.326848	0.590323	0.584716	15867	10651	11695	4353	9477	8728	16136	10388	11698	4698	9376	8275	1	1	0.019	87928	9.7	Neuronal tyrosine-phosphorylated phosphoinositide-3-kinase adapter 1 OS=Homo sapiens GN=NYAP1 PE=2 SV=1
P63313	0.0687144	0.097896	0.164265	0.166467	0.577483	0.584906	2560354	2741673	3242771	1767836	1785999	1380640	2603810	2674154	3243791	1908201	1767132	1309095	9	4	0.455	5026	5.3	Thymosin beta-10 OS=Homo sapiens GN=TMSB10 PE=1 SV=2
Q96S38	0.137178	0.113784	0.240999	0.184481	0.57737	0.585437	71780	70032	34413	38836	31735	31176	72998	68306	34423	41919	31398	29560	2	2	0.038	118682	4.9	Ribosomal protein S6 kinase delta-1 OS=Homo sapiens GN=RPS6KC1 PE=1 SV=2
Reverse_tr|H0YDS3|H0YDS3_HUMAN	0.671041	0.676735	0.742231	0.732756	0.535678	0.585441	1	1008	953	1049	1	1	1	983	953	1132	1	1	1	1	0.156	17675	9.1	Lipase member J (Fragment) OS=Homo sapiens GN=LIPJ PE=4 SV=1
Reverse_sp|Q5T8A7|PPR26_HUMAN	0.0159985	0.00467165	0.126656	0.0437052	0.583783	0.586301	73945	74604	69287	38268	43336	45565	75200	72766	69308	41306	42878	43204	1	1	0.013	127351	8.6	Protein phosphatase 1 regulatory subunit 26 OS=Homo sapiens GN=PPP1R26 PE=1 SV=1
Reverse_sp|Q9UKB3|DJC12_HUMAN	0.0124102	0.00491716	0.126656	0.0437052	0.584096	0.586679	176843	203472	186761	98724	109805	122698	179844	198461	186820	106562	108645	116340	1	1	0.035	23415	5.7	DnaJ homolog subfamily C member 12 OS=Homo sapiens GN=DNAJC12 PE=1 SV=1
A0A087WUM2	0.0339886	0.0215384	0.129942	0.0678702	0.586262	0.587209	2181892	2029020	2098381	1036243	1320290	1342363	2218920	1979046	2099034	1118517	1306338	1272799	18	3	0.077	25497	7.5	L-lactate dehydrogenase OS=Homo sapiens GN=LDHAL6A PE=1 SV=1
Q9H9E3	0.0381671	0.0304825	0.132646	0.0807944	0.585787	0.587221	20034	24403	24006	11804	11608	16681	20374	23802	24013	12741	11485	15816	1	1	0.015	89083	5.2	Conserved oligomeric Golgi complex subunit 4 OS=Homo sapiens GN=COG4 PE=1 SV=3
P36578	0.0130935	0.00351058	0.126656	0.0434086	0.585251	0.587283	50428248	52848197	50630006	26179514	31335901	32558433	51284120	51546687	50645897	28258118	31004827	30871268	229	59	0.607	47697	11.1	60S ribosomal protein L4 OS=Homo sapiens GN=RPL4 PE=1 SV=5
P43487	0.0107327	0.00343584	0.126656	0.04326	0.585766	0.588061	3784102	3862867	3800303	1976532	2349105	2379788	3848320	3767729	3801490	2133461	2324284	2256467	27	13	0.483	23310	5.3	Ran-specific GTPase-activating protein OS=Homo sapiens GN=RANBP1 PE=1 SV=1
A0A075B736	0.0201293	0.00756806	0.126656	0.0470748	0.586385	0.588263	17634195	18864095	17036120	8910435	11247276	11234059	17933442	18399490	17041424	9617868	11128404	10651871	158	31	0.265	45696	4.8	Tubulin beta-8 chain OS=Homo sapiens GN=TUBB8 PE=1 SV=1
Q9H4B7	0.0207944	0.00749507	0.126656	0.0469742	0.586309	0.58829	11905091	13455855	11521207	6069325	7836521	7718499	12107132	13124468	11524810	6551205	7753712	7318513	78	17	0.217	50327	5.2	Tubulin beta-1 chain OS=Homo sapiens GN=TUBB1 PE=1 SV=1
Reverse_sp|O75179-4|ANR17_HUMAN	0.012282	0.00265055	0.126656	0.0424591	0.587084	0.588541	141589	157251	152998	74808	90925	99534	143991	153378	153045	80747	89964	94376	2	2	0.01	210591	6.5	Isoform 4 of Ankyrin repeat domain-containing protein 17 OS=Homo sapiens GN=ANKRD17
P49207	0.0143655	0.00391602	0.126656	0.0434634	0.586741	0.588659	5145666	5401917	5172893	2674450	3181691	3367700	5232996	5268880	5174509	2886792	3148072	3193182	32	8	0.419	13293	11.5	60S ribosomal protein L34 OS=Homo sapiens GN=RPL34 PE=1 SV=3
Reverse_tr|A0A087WW83|A0A087WW83_HUMAN	0.0222553	0.0189213	0.126656	0.0640955	0.586599	0.588737	299591	258953	299410	152498	174439	176338	304675	252575	299503	164606	172596	167200	2	1	0.003	257429	5.7	Probable G-protein-coupled receptor 179 OS=Homo sapiens GN=GPR179 PE=1 SV=1
Q8IU85	0.0234489	0.0276188	0.126656	0.0764931	0.587007	0.589236	57041	57648	64503	30166	39780	35241	58008	56227	64522	32559	39358	33413	4	3	0.104	42914	7.2	Calcium/calmodulin-dependent protein kinase type 1D OS=Homo sapiens GN=CAMK1D PE=1 SV=1
P62280	0.0267196	0.0116299	0.1271	0.052375	0.587965	0.58926	20802347	20722651	19963546	10343088	12285497	13524557	21155426	20212324	19969828	11164328	12155709	12823738	62	18	0.544	18431	10.3	40S ribosomal protein S11 OS=Homo sapiens GN=RPS11 PE=1 SV=3
Q8N4S9	0.0110807	0.00210896	0.126656	0.0416289	0.587648	0.589536	86831	87480	89728	46103	51043	58016	88304	85325	89756	49763	50503	55009	2	1	0.014	64168	7.5	MARVEL domain-containing protein 2 OS=Homo sapiens GN=MARVELD2 PE=1 SV=2
P04350	0.0141405	0.00369488	0.126656	0.0434634	0.587983	0.590157	44411528	47555488	44033093	23218461	27988632	28758678	45165207	46384261	44046839	25061890	27692851	27268339	355	82	0.667	49586	4.9	Tubulin beta-4A chain OS=Homo sapiens GN=TUBB4A PE=1 SV=2
B1ALD0	0.0048357	0.0105206	0.126656	0.0507048	0.586555	0.590249	12427	13397	14636	7703	7318	8711	12637	13067	14640	8314	7240	8259	1	1	0.018	64575	5.5	AP complex subunit beta OS=Homo sapiens GN=AP4B1 PE=1 SV=1
J3KTF8	0.0196259	0.00905191	0.126656	0.0489735	0.589815	0.591515	4533008	4235952	4417927	2292305	2649243	2836276	4609930	4131619	4419304	2474303	2621242	2689292	41	19	0.541	21614	5.5	Rho GDP-dissociation inhibitor 1 (Fragment) OS=Homo sapiens GN=ARHGDIA PE=1 SV=7
Q6PI26	0.0119843	0.017612	0.126656	0.0620435	0.586582	0.591643	30295	31886	32689	19237	16632	19780	30808	31100	32698	20764	16455	18754	2	2	0.036	65125	4.8	Protein SHQ1 homolog OS=Homo sapiens GN=SHQ1 PE=1 SV=2
Reverse_sp|Q5SQ13|PRR31_HUMAN	0.00736654	0.00614492	0.126656	0.0451054	0.589495	0.591775	155002	152524	168551	83885	96646	100114	157633	148768	168604	90545	95625	94926	1	1	0.043	24070	9.1	Proline-rich protein 31 OS=Homo sapiens GN=PRR31 PE=4 SV=1
M0R219	0.013477	0.003441	0.126656	0.04326	0.590105	0.592684	40210	37077	38816	21765	20963	25785	40892	36163	38828	23493	20741	24448	1	1	0.037	20455	4.9	Liprin-alpha-4 (Fragment) OS=Homo sapiens GN=PPFIA4 PE=4 SV=1
Q96J66	0.0318771	0.0326149	0.128861	0.0837732	0.589766	0.592884	45711	39519	43477	23399	28029	24479	46486	38545	43490	25256	27732	23210	1	1	0.007	154301	8.1	ATP-binding cassette sub-family C member 11 OS=Homo sapiens GN=ABCC11 PE=1 SV=1
Q76N89	0.0102285	0.00249656	0.126656	0.0416289	0.59093	0.592905	17828	17182	18328	9463	10399	11657	18130	16758	18333	10214	10289	11052	1	1	0.012	179553	5.5	E3 ubiquitin-protein ligase HECW1 OS=Homo sapiens GN=HECW1 PE=1 SV=3
A0A0U1RQM0	0.00875931	0.00387485	0.126656	0.0434634	0.589031	0.593581	194745	217038	182276	112401	119179	118339	198046	211689	182329	121320	117916	112202	9	7	0.44	12664	10.2	Uncharacterized protein OS=Homo sapiens PE=4 SV=1
Reverse_sp|Q2M3G4|SHRM1_HUMAN	0.023423	0.0151382	0.126656	0.0577799	0.590977	0.59391	54061	52754	54572	31133	27013	37230	54978	51454	54589	33605	26727	35300	1	1	0.007	90786	6.1	Protein Shroom1 OS=Homo sapiens GN=SHROOM1 PE=1 SV=1
Reverse_sp|P11049-3|CD37_HUMAN	0.0197179	0.00676361	0.126656	0.0458617	0.591598	0.5941	183017	198622	174435	97294	112557	119121	186123	193730	174490	105019	111368	112948	1	1	0.04	22563	7.6	Isoform 3 of Leukocyte antigen CD37 OS=Homo sapiens GN=CD37
Q9Y3U8	0.00908449	0.00130957	0.126656	0.038788	0.592078	0.594327	3383636	3497010	3486202	1825238	2072016	2240732	3441058	3410885	3487289	1970152	2050120	2124611	27	7	0.343	12254	11.6	60S ribosomal protein L36 OS=Homo sapiens GN=RPL36 PE=1 SV=3
P04080	0.00645623	0.000477929	0.126656	0.0385902	0.591289	0.59448	1579349	1632782	1548899	864733	967862	982549	1606148	1592565	1549378	933386	957632	931627	19	10	0.694	11140	7.6	Cystatin-B OS=Homo sapiens GN=CSTB PE=1 SV=2
A0A0G2JN52	0.0207355	0.0336966	0.126656	0.0851289	0.591661	0.59498	104751	117914	128399	60815	80075	66821	106529	115010	128439	65643	79229	63358	1	1	0.012	64932	5.1	Serine/threonine-protein phosphatase 2A regulatory subunit B'' subunit beta OS=Homo sapiens GN=PPP2R3B PE=1 SV=1
P62906	0.014243	0.00357626	0.126656	0.0434634	0.593165	0.594998	11074101	11565979	11303349	5854221	6832224	7447603	11262037	11281132	11306888	6319030	6760029	7061662	71	27	0.608	24831	9.9	60S ribosomal protein L10a OS=Homo sapiens GN=RPL10A PE=1 SV=2
Reverse_sp|Q99259|DCE1_HUMAN	0.0345355	0.0310205	0.130311	0.0816517	0.593385	0.595039	169917	153213	173162	84764	108162	101566	172801	149440	173216	91494	107019	96303	1	1	0.013	66897	7.6	Glutamate decarboxylase 1 OS=Homo sapiens GN=GAD1 PE=1 SV=1
F5GWS9	0.0774433	0.0708451	0.17397	0.133667	0.595256	0.595356	25111	18782	25042	11528	14634	14872	25537	18319	25049	12443	14479	14101	1	1	0.128	8849	5.1	Oral cancer overexpressed 1 OS=Homo sapiens GN=ORAOV1 PE=1 SV=1
P68371	0.01398	0.00350168	0.126656	0.0434086	0.593388	0.595593	52301339	55630506	52017886	27660124	33061266	34190920	53188904	54260393	52034116	29856197	32711864	32419070	433	95	0.751	49831	4.9	Tubulin beta-4B chain OS=Homo sapiens GN=TUBB4B PE=1 SV=1
Q12884	0.0195533	0.0101573	0.126656	0.0504231	0.593687	0.59561	745184	726527	728773	379472	464143	462783	757833	708636	729003	409603	459240	438803	1	1	0.011	87713	6.6	Prolyl endopeptidase FAP OS=Homo sapiens GN=FAP PE=1 SV=5
P15056	0.00562412	0.000607591	0.126656	0.0385902	0.592159	0.595762	229386	252750	227469	129637	144899	145663	233277	246524	227538	139928	143366	138112	5	5	0.081	84437	7.5	Serine/threonine-protein kinase B-raf OS=Homo sapiens GN=BRAF PE=1 SV=4
P62256	0.0143159	0.00435778	0.126656	0.0436358	0.593928	0.595916	752275	757029	751713	394137	460729	488015	765040	738383	751946	425428	455858	462725	8	5	0.213	20655	4.7	Ubiquitin-conjugating enzyme E2 H OS=Homo sapiens GN=UBE2H PE=1 SV=1
Reverse_sp|O75077-3|ADA23_HUMAN	0.0343791	0.0199988	0.130311	0.06548	0.592163	0.595925	30096	26728	25226	16529	13904	18154	30606	26069	25233	17841	13757	17213	1	1	0.014	92130	7.2	Isoform Gamma of Disintegrin and metalloproteinase domain-containing protein 23 OS=Homo sapiens GN=ADAM23
P39023	0.0181922	0.00761089	0.126656	0.0472077	0.594297	0.595957	24960634	25037152	24991398	12803162	15599056	16163617	25384264	24420539	24999235	13819703	15434234	15326017	138	37	0.489	46109	10.2	60S ribosomal protein L3 OS=Homo sapiens GN=RPL3 PE=1 SV=2
Reverse_sp|Q9NVV4|PAPD1_HUMAN	0.135854	0.178258	0.239674	0.257012	0.59476	0.595988	6149	9740	16746	5524	5917	7969	6253	9500	16751	5962	5854	7556	1	1	0.019	66172	9	Poly(A) RNA polymerase, mitochondrial OS=Homo sapiens GN=MTPAP PE=1 SV=1
O43896	0.0132984	0.00726969	0.126656	0.046732	0.593782	0.596012	980092	950000	989194	514167	606680	612572	996724	926600	989502	554986	600268	580826	11	8	0.075	122947	6.9	Kinesin-like protein KIF1C OS=Homo sapiens GN=KIF1C PE=1 SV=3
Reverse_sp|P48788|TNNI2_HUMAN	0.0179607	0.00549661	0.126656	0.043949	0.595374	0.59637	45464	40992	47317	24004	23718	31923	46235	39982	47331	25909	23467	30268	1	1	0.033	21338	8.7	Troponin I, fast skeletal muscle OS=Homo sapiens GN=TNNI2 PE=1 SV=2
Reverse_sp|P24386|RAE1_HUMAN	0.0141529	0.00765217	0.126656	0.0472077	0.594233	0.596577	201859	199585	200810	105488	127590	124801	205284	194670	200872	113864	126241	118334	2	1	0.014	73476	4.7	Rab proteins geranylgeranyltransferase component A 1 OS=Homo sapiens GN=CHM PE=1 SV=3
P82094	0.00704591	0.000732834	0.126656	0.0385902	0.594169	0.596679	1269269	1311308	1309943	693832	784018	833776	1290802	1279007	1310346	748914	775729	790565	21	19	0.174	122842	4.9	TATA element modulatory factor OS=Homo sapiens GN=TMF1 PE=1 SV=2
Q5T0F9	0.0586766	0.0365092	0.153161	0.0890398	0.594643	0.596727	2476566	2189332	1864244	1153493	1375208	1354405	2518599	2135412	1864828	1245077	1360675	1284218	13	8	0.09	94224	5.3	Coiled-coil and C2 domain-containing protein 1B OS=Homo sapiens GN=CC2D1B PE=1 SV=1
Q15878-3	0.382027	0.418967	0.487222	0.501106	0.595171	0.596859	8037	6279	21672	6721	6848	7850	8173	6124	21678	7254	6775	7443	1	1	0.006	257114	8.3	Isoform 3 of Voltage-dependent R-type calcium channel subunit alpha-1E OS=Homo sapiens GN=CACNA1E
A0A0B4J269	0.0134808	0.00315009	0.126656	0.0425679	0.594829	0.597051	37680278	40927095	37815841	20064139	24280952	24906865	38319738	39919135	37827661	21657139	24024357	23616152	277	70	0.413	88382	5.9	Uncharacterized protein OS=Homo sapiens PE=1 SV=1
P18124	0.0152565	0.0043244	0.126656	0.0434707	0.595233	0.597223	17433603	17937172	17372352	9169689	10780497	11444244	17729495	17495432	17377808	9897746	10666596	10851211	75	26	0.512	29226	10.7	60S ribosomal protein L7 OS=Homo sapiens GN=RPL7 PE=1 SV=1
A0A0C4DFV3	0.122738	0.0940222	0.224839	0.161903	0.596455	0.597336	8545	6830	5894	3956	3513	5217	8690	6661	5895	4270	3475	4946	1	1	0.019	83830	9	Adhesion G protein-coupled receptor F4 OS=Homo sapiens GN=ADGRF4 PE=3 SV=1
Reverse_sp|Q9UKT8|FBXW2_HUMAN	0.0327822	0.0193593	0.129543	0.0647115	0.597019	0.597341	53983	61650	57405	26065	39794	37448	54898	60131	57422	28133	39373	35506	2	1	0.015	51512	6.6	F-box/WD repeat-containing protein 2 OS=Homo sapiens GN=FBXW2 PE=1 SV=2
Q13395	0.0917471	0.0649257	0.18976	0.126299	0.593075	0.597381	118564	120433	75265	59712	63517	63152	120576	117467	75288	64453	62846	59879	1	1	0.012	181674	7.1	Probable methyltransferase TARBP1 OS=Homo sapiens GN=TARBP1 PE=1 SV=1
Q8NGH8	0.0204409	0.0113688	0.126656	0.0518994	0.596173	0.597435	117116	118861	122288	59574	76691	77323	119103	115934	122326	64304	75881	73316	1	1	0.045	35116	8.7	Olfactory receptor 56A4 OS=Homo sapiens GN=OR56A4 PE=2 SV=2
Q15652	0.0241029	0.012457	0.126656	0.0534199	0.596181	0.597681	261890	237346	253432	132029	152002	164695	266333	231499	253510	142510	150394	156159	4	4	0.014	284523	7.9	Probable JmjC domain-containing histone demethylation protein 2C OS=Homo sapiens GN=JMJD1C PE=1 SV=2
Q13509	0.0134919	0.00315075	0.126656	0.0425679	0.595544	0.597756	37898617	41132926	38076734	20201231	24447251	25094656	38541781	40119896	38088635	21805113	24188897	23794210	280	72	0.731	50433	4.9	Tubulin beta-3 chain OS=Homo sapiens GN=TUBB3 PE=1 SV=2
Reverse_tr|H7C1T8|H7C1T8_HUMAN	0.0214729	0.00849158	0.126656	0.0481232	0.593823	0.597783	414975	390936	349294	226141	217442	242404	422018	381308	349403	244096	215143	229843	3	2	0.157	26870	5.7	Ubiquitin carboxyl-terminal hydrolase 25 (Fragment) OS=Homo sapiens GN=USP25 PE=1 SV=1
Reverse_tr|H0YE37|H0YE37_HUMAN	0.0116066	0.00840971	0.126656	0.0479874	0.597406	0.598557	215882	218634	250383	115509	141852	151802	219546	213250	250462	124680	140353	143936	1	1	0.065	20866	7.4	Breast cancer type 2 susceptibility protein (Fragment) OS=Homo sapiens GN=BRCA2 PE=1 SV=1
Reverse_sp|P10721-3|KIT_HUMAN	0.0214116	0.0178263	0.126656	0.0623989	0.596974	0.598885	1796628	1715299	1870608	931159	1161697	1120379	1827121	1673054	1871193	1005090	1149421	1062321	10	2	0.048	46658	6.7	Isoform 3 of Mast/stem cell growth factor receptor Kit OS=Homo sapiens GN=KIT
Reverse_tr|K7EQX1|K7EQX1_HUMAN	0.014814	0.0174331	0.126656	0.0616347	0.5954	0.59912	171001	221991	202839	108848	116816	129094	173903	216524	202903	117490	115582	122404	1	1	0.179	8950	6.3	Myotonin-protein kinase OS=Homo sapiens GN=DMPK PE=4 SV=1
Reverse_sp|Q9UKV3|ACINU_HUMAN	0.000340335	0.00619416	0.126656	0.0451751	0.595047	0.599421	99587	110358	108297	60429	64973	63967	101277	107640	108331	65227	64286	60652	1	1	0.007	151861	6.4	Apoptotic chromatin condensation inducer in the nucleus OS=Homo sapiens GN=ACIN1 PE=1 SV=2
Reverse_sp|Q68CP9|ARID2_HUMAN	0.140084	0.111358	0.243998	0.181893	0.597209	0.6	22561	22051	14431	11050	10893	13318	22943	21507	14435	11927	10777	12627	1	1	0.009	197390	7.4	AT-rich interactive domain-containing protein 2 OS=Homo sapiens GN=ARID2 PE=1 SV=2
Reverse_sp|C9JJ37|BTBDJ_HUMAN	0.0915216	0.0677344	0.189512	0.129889	0.602743	0.60012	13962	13874	14011	5814	9075	10334	14198	13532	14015	6275	8979	9798	1	1	0.034	32365	6.6	BTB/POZ domain-containing protein 19 OS=Homo sapiens GN=BTBD19 PE=2 SV=1
Q9H114	0.0123652	0.00461327	0.126656	0.0437052	0.598819	0.600463	3937568	4091550	4192706	2088823	2561248	2668591	4004398	3990789	4194026	2254677	2534191	2530309	12	2	0.152	16989	9.8	Cystatin-like 1 OS=Homo sapiens GN=CSTL1 PE=2 SV=2
Q99674-5	0.000748469	0.00652902	0.126656	0.0456656	0.593358	0.60049	11451	11420	9467	6763	6945	5480	11645	11138	9469	7300	6871	5196	1	1	0.023	47064	4.8	Isoform 5 of Cell growth regulator with EF hand domain protein 1 OS=Homo sapiens GN=CGREF1
Reverse_sp|Q9Y6M7-13|S4A7_HUMAN	0.0248788	0.0125787	0.126656	0.0535598	0.597593	0.600668	78479	86171	74921	44060	46408	52698	79811	84049	74944	47558	45917	49967	1	1	0.026	127803	6.8	Isoform 13 of Sodium bicarbonate cotransporter 3 OS=Homo sapiens GN=SLC4A7
Reverse_tr|H0YJ97|H0YJ97_HUMAN	0.0349658	0.0219298	0.130731	0.0683972	0.599726	0.600758	1950558	1892666	1897335	951161	1254593	1237010	1983665	1846057	1897933	1026683	1241340	1172911	4	3	0.016	195814	5.2	Thyroid receptor-interacting protein 11 (Fragment) OS=Homo sapiens GN=TRIP11 PE=1 SV=1
F5H245	0.0345011	0.0220281	0.130311	0.0684647	0.600203	0.601183	2229288	2045726	2176198	1093484	1365880	1412675	2267120	1995341	2176875	1180303	1351446	1339468	19	4	0.101	34806	7.5	L-lactate dehydrogenase OS=Homo sapiens GN=LDHC PE=1 SV=1
Reverse_sp|P0C671|CF222_HUMAN	0.0274417	0.0154834	0.127313	0.0583497	0.600241	0.601231	302557	289881	305394	151485	188788	198643	307692	282741	305489	163512	186794	188350	2	2	0.029	71930	8.5	Uncharacterized protein C6orf222 OS=Homo sapiens GN=C6orf222 PE=1 SV=1
O60732	0.0139206	0.0035569	0.126656	0.0434634	0.599078	0.601239	563202	585336	562702	300217	354225	370725	572761	570920	562879	324054	350482	351514	3	2	0.018	123643	4.3	Melanoma-associated antigen C1 OS=Homo sapiens GN=MAGEC1 PE=1 SV=3
H0YCM9	0.0152909	0.0040372	0.126656	0.0434634	0.600231	0.60202	148957	158183	152665	79355	94965	101669	151485	154287	152713	85655	93962	96400	1	1	0.154	7265	5.4	Nuclear receptor-interacting protein 3 (Fragment) OS=Homo sapiens GN=NRIP3 PE=1 SV=1
P07737	0.0111109	0.00204457	0.126656	0.0412686	0.599893	0.602292	35361187	36886847	35593074	19177569	22195509	23320092	35961342	35978418	35604239	20700236	21961002	22111653	173	35	0.85	15054	8.3	Profilin-1 OS=Homo sapiens GN=PFN1 PE=1 SV=2
Reverse_sp|A6NNA5|DRGX_HUMAN	0.0424343	0.0261249	0.136069	0.0744713	0.602797	0.602323	43716	40408	45354	20929	26509	30611	44458	39412	45368	22590	26229	29024	1	1	0.038	28672	8.5	Dorsal root ganglia homeobox protein OS=Homo sapiens GN=DRGX PE=3 SV=1
H0YAP8	0.0218258	0.00757598	0.126656	0.0471035	0.600603	0.602545	206788	211834	199585	108814	125344	137139	210298	206617	199648	117454	124020	130033	1	1	0.096	8293	9.3	Cyclin-dependent kinase-like 3 (Fragment) OS=Homo sapiens GN=CDKL3 PE=4 SV=1
H0YBW8	0.00755063	0.0222884	0.126656	0.0688099	0.596939	0.602618	152096	175529	171099	98899	103405	95404	154677	171206	171153	106751	102312	90460	1	1	0.054	14035	6.5	Transcription factor E2F5 (Fragment) OS=Homo sapiens GN=E2F5 PE=1 SV=1
Q9BXQ6	0.0219669	0.00766462	0.126656	0.0472405	0.600591	0.602662	103517	103437	98247	54420	61382	67499	105274	100889	98278	58741	60733	64001	1	1	0.026	58425	9	Cat eye syndrome critical region protein 6 OS=Homo sapiens GN=CECR6 PE=2 SV=1
Reverse_sp|O14815|CAN9_HUMAN	0.0324347	0.0404611	0.12952	0.0941633	0.596427	0.603139	48373	58737	50289	33134	29245	31498	49194	57290	50304	35764	28936	29865	1	1	0.016	79097	5.6	Calpain-9 OS=Homo sapiens GN=CAPN9 PE=1 SV=1
P48681	0.0044831	0.000110737	0.126656	0.0385902	0.600315	0.60333	216145	220043	222048	121891	132203	141055	219813	214623	222117	131568	130805	133745	2	2	0.009	177438	4.4	Nestin OS=Homo sapiens GN=NES PE=1 SV=2
Q13049	0.0203843	0.0131937	0.126656	0.0548191	0.601786	0.603466	2973320	2840029	3047601	1541881	1883749	1906767	3023782	2770084	3048556	1664302	1863842	1807956	18	7	0.118	71989	7	E3 ubiquitin-protein ligase TRIM32 OS=Homo sapiens GN=TRIM32 PE=1 SV=2
Reverse_tr|F5H714|F5H714_HUMAN	0.00638546	0.00138557	0.126656	0.0393923	0.600877	0.603552	103664	112488	108069	57261	69307	68249	105423	109717	108103	61807	68575	64712	1	1	0.488	4635	7.8	Epidermal growth factor receptor kinase substrate 8 OS=Homo sapiens GN=EPS8 PE=4 SV=1
Q9H0C5	0.273557	0.250126	0.381783	0.333112	0.602245	0.603609	5514	6116	3334	2707	2411	3894	5607	5965	3335	2921	2385	3692	1	1	0.021	52771	6.1	BTB/POZ domain-containing protein 1 OS=Homo sapiens GN=BTBD1 PE=1 SV=1
I3L2I6	0.0334185	0.0201093	0.129614	0.0656411	0.602697	0.603624	264541	252399	260642	130591	166704	171351	269031	246183	260724	140960	164943	162472	1	1	0.066	11418	9	N-sulphoglucosamine sulphohydrolase (Fragment) OS=Homo sapiens GN=SGSH PE=1 SV=1
Reverse_sp|P78325-3|ADAM8_HUMAN	0.0163476	0.0253103	0.126656	0.0734589	0.600156	0.603701	793889	739631	873493	455804	506201	482578	807364	721417	873769	491996	500854	457572	1	1	0.011	80262	6.8	Isoform 3 of Disintegrin and metalloproteinase domain-containing protein 8 OS=Homo sapiens GN=ADAM8
F5H8E7	0.0113031	0.00529414	0.126656	0.043949	0.599858	0.603827	71136	69037	68328	41552	38099	45420	72343	67336	68349	44851	37696	43066	1	1	0.078	29338	7.9	P2X purinoceptor 7 OS=Homo sapiens GN=P2RX7 PE=1 SV=1
Q9BUA5	0.0180301	0.0119618	0.126656	0.0527686	0.601349	0.603858	252460	245895	246605	132223	162677	153081	256745	239839	246682	142721	160958	145148	1	1	0.085	8401	9	GNPTAB protein OS=Homo sapiens GN=GNPTAB PE=1 SV=1
P09972	0.022801	0.0137784	0.126656	0.0558057	0.602426	0.604061	17234682	16932583	17344990	8834391	11178045	11019899	17527201	16515595	17350446	9535840	11059962	10448867	50	18	0.239	39456	6.9	Fructose-bisphosphate aldolase C OS=Homo sapiens GN=ALDOC PE=1 SV=2
D6RJB7	0.00368579	0.00494913	0.126656	0.0437052	0.599353	0.604286	257656	260877	254656	156734	147163	159516	262029	254452	254735	169178	145608	151249	2	2	0.011	217505	6.2	Putative ankyrin repeat domain-containing protein 31 OS=Homo sapiens GN=ANKRD31 PE=4 SV=2
P13639	0.0113191	0.00230765	0.126656	0.0416289	0.602483	0.60482	42120451	43734239	42554478	22857399	26638064	27868912	42835236	42657093	42567737	24672140	26356530	26424670	381	117	0.702	95338	6.8	Elongation factor 2 OS=Homo sapiens GN=EEF2 PE=1 SV=4
Reverse_sp|P78414|IRX1_HUMAN	0.0157134	0.00431666	0.126656	0.0434707	0.603856	0.605334	51670	54536	55407	28420	31438	37733	52547	53193	55424	30676	31105	35777	1	1	0.033	49621	6.2	Iroquois-class homeodomain protein IRX-1 OS=Homo sapiens GN=IRX1 PE=2 SV=3
Reverse_sp|A5PKW4|PSD1_HUMAN	0.0241244	0.0113772	0.126656	0.0518994	0.604918	0.605876	236143	226914	241741	121014	144904	160427	240151	221325	241817	130622	143372	152114	2	2	0.015	109543	6.9	PH and SEC7 domain-containing protein 1 OS=Homo sapiens GN=PSD PE=1 SV=2
Q9NWX5	0.0114746	0.00415513	0.126656	0.0434634	0.603636	0.606238	117049	135940	126253	67796	76402	84726	119035	132592	126292	73179	75595	80335	1	1	0.024	47136	6	Ankyrin repeat and SOCS box protein 6 OS=Homo sapiens GN=ASB6 PE=1 SV=1
Reverse_sp|Q8NG31|CASC5_HUMAN	0.00382355	0.000328321	0.126656	0.0385902	0.603589	0.60633	298404	319452	319470	169424	194372	201964	303466	311582	319569	182873	192316	191497	6	6	0.025	265389	5.5	Protein CASC5 OS=Homo sapiens GN=CASC5 PE=1 SV=3
Reverse_tr|U3KQ90|U3KQ90_HUMAN	0.0256537	0.0141972	0.126734	0.0562605	0.604424	0.606631	83305	73714	76415	42662	48487	49944	84719	71898	76439	46049	47974	47356	1	1	0.031	53600	9.6	RNA polymerase II elongation factor ELL OS=Homo sapiens GN=ELL PE=1 SV=2
Reverse_sp|Q9NVH2-3|INT7_HUMAN	0.168447	0.169012	0.273426	0.246566	0.595354	0.606658	2865	2884	2085	2105	980	1579	2913	2812	2085	2272	969	1497	1	1	0.02	104696	8	Isoform 3 of Integrator complex subunit 7 OS=Homo sapiens GN=INTS7
Reverse_sp|Q5JSJ4|DX26B_HUMAN	0.085884	0.0921492	0.183419	0.159808	0.60943	0.606774	22666	21173	36715	11640	17623	19829	23050	20651	36726	12564	17436	18801	1	1	0.031	96673	8.7	Protein DDX26B OS=Homo sapiens GN=DDX26B PE=1 SV=1
Q9BVG4	0.0173169	0.00662688	0.126656	0.0457921	0.605067	0.60689	982210	980704	985441	517866	618620	647466	998875	956547	985745	558980	612076	613908	16	9	0.339	26057	4.8	Protein PBDC1 OS=Homo sapiens GN=PBDC1 PE=1 SV=1
Reverse_sp|Q9H4L7-3|SMRCD_HUMAN	0.00698556	0.00127858	0.126656	0.038788	0.603578	0.607025	101291	101361	97273	56227	62623	62178	103010	98864	97303	60691	61961	58956	1	1	0.018	68774	7.6	Isoform 3 of SWI/SNF-related matrix-associated actin-dependent regulator of chromatin subfamily A containing DEAD/H box 1 OS=Homo sapiens GN=SMARCAD1
P62081	0.0161947	0.0059449	0.126656	0.04481	0.605626	0.607043	8393495	8385967	8781544	4445840	5280130	5754442	8535937	8179435	8784288	4798819	5224330	5456237	67	14	0.443	22127	10.1	40S ribosomal protein S7 OS=Homo sapiens GN=RPS7 PE=1 SV=1
Reverse_sp|Q86YQ8|CPNE8_HUMAN	0.0247996	0.0100431	0.126656	0.0503578	0.605812	0.607353	163663	153901	157471	84798	95323	107661	166441	150111	157520	91531	94316	102082	1	1	0.014	63108	6	Copine-8 OS=Homo sapiens GN=CPNE8 PE=1 SV=2
V9GYP6	0.00171566	0.00194828	0.126656	0.0409144	0.603756	0.60751	72855	71582	76586	43549	41836	48059	74091	69819	76610	47006	41394	45568	1	1	0.045	22831	6	Phylloquinone omega-hydroxylase CYP4F11 OS=Homo sapiens GN=CYP4F11 PE=1 SV=1
Q96BD8	0.0186058	0.00556076	0.126656	0.043949	0.606752	0.607853	111977	119681	119576	59892	71686	81534	113877	116733	119613	64647	70928	77309	1	1	0.055	29484	7.1	Spindle and kinetochore-associated protein 1 OS=Homo sapiens GN=SKA1 PE=1 SV=1
Reverse_sp|Q7Z442|PK1L2_HUMAN	0.0200897	0.00645897	0.126656	0.045585	0.606572	0.607998	86566	79656	86569	46039	48065	59232	88035	77694	86596	49694	47557	56162	1	1	0.005	272573	5.8	Polycystic kidney disease protein 1-like 2 OS=Homo sapiens GN=PKD1L2 PE=1 SV=4
O75534-3	0.0114621	0.00237762	0.126656	0.0416289	0.605349	0.608001	13292358	13436414	13051791	7252673	8246064	8582394	13517943	13105494	13055872	7828505	8158925	8137643	91	56	0.494	90605	6.5	Isoform 3 of Cold shock domain-containing protein E1 OS=Homo sapiens GN=CSDE1
Reverse_sp|P36542|ATPG_HUMAN	0.0137634	0.0107743	0.126656	0.0510457	0.605256	0.608047	28704	22429	28136	15660	14994	17324	29191	21876	28144	16903	14835	16426	1	1	0.047	32996	9.2	ATP synthase subunit gamma, mitochondrial OS=Homo sapiens GN=ATP5C1 PE=1 SV=1
Reverse_tr|F8WCX4|F8WCX4_HUMAN	0.142933	0.125972	0.247078	0.198098	0.612149	0.608439	21772	20030	22942	8237	16041	15355	22141	19536	22949	8891	15871	14559	1	1	0.117	12213	9.6	VIP36-like protein OS=Homo sapiens GN=LMAN2L PE=4 SV=1
M0QZD8	0.0195197	0.0059142	0.126656	0.0447763	0.604603	0.608547	1699480	1613635	1416055	921537	958350	979384	1728327	1573899	1416502	994708	948227	928635	2	2	0.007	354222	7.9	Uncharacterized protein OS=Homo sapiens PE=1 SV=2
P34820-2	0.967313	0.971802	0.977157	0.97858	0.564223	0.608798	1	1	1703	960	1	1	1	1	1703	1036	1	1	1	1	0.054	39151	8.8	Isoform 2 of Bone morphogenetic protein 8B OS=Homo sapiens GN=BMP8B
K7EN89	0.0315098	0.013707	0.128741	0.0556299	0.606037	0.608814	223152	253501	198326	118248	147815	142999	226939	247258	198388	127637	146253	135589	1	1	0.122	15001	10.8	Midnolin (Fragment) OS=Homo sapiens GN=MIDN PE=1 SV=2
Reverse_sp|Q6P3V2|Z585A_HUMAN	0.0632279	0.0601806	0.158781	0.12026	0.602601	0.609116	12296	14499	11197	8140	6734	8020	12504	14141	11200	8786	6662	7604	2	2	0.022	87974	9	Zinc finger protein 585A OS=Homo sapiens GN=ZNF585A PE=2 SV=2
Reverse_sp|P52849|NDST2_HUMAN	0.00510709	0.00430613	0.126656	0.0434707	0.606327	0.60916	538026	575851	580148	303935	367897	355301	547158	561670	580330	328067	364011	336889	2	2	0.028	100875	8.6	Bifunctional heparan sulfate N-deacetylase/N-sulfotransferase 2 OS=Homo sapiens GN=NDST2 PE=1 SV=1
Q02742	0.0424348	0.0658181	0.136069	0.127311	0.603166	0.609235	8872	12452	12030	6674	6736	6708	9022	12144	12033	7203	6664	6359	2	1	0.033	49799	8.4	Beta-1,3-galactosyl-O-glycosyl-glycoprotein beta-1,6-N-acetylglucosaminyltransferase OS=Homo sapiens GN=GCNT1 PE=1 SV=2
P43361	0.00891	0.00118371	0.126656	0.038788	0.607232	0.609586	3380752	3498977	3504700	1875874	2137500	2292380	3438131	3412805	3505801	2024816	2114914	2173592	15	5	0.123	35215	4.8	Melanoma-associated antigen 8 OS=Homo sapiens GN=MAGEA8 PE=1 SV=2
O94817	0.0256855	0.0222614	0.126734	0.0687832	0.60697	0.609664	79055	76476	77006	41368	53248	46527	80396	74592	77030	44652	52685	44116	1	1	0.064	15113	5.1	Ubiquitin-like protein ATG12 OS=Homo sapiens GN=ATG12 PE=1 SV=1
F5GXW5	0.161373	0.179861	0.265837	0.258686	0.610389	0.609899	9408	9817	15928	5063	9304	7090	9567	9575	15931	5464	9205	6722	3	1	0.103	9995	5.3	Protein C10 OS=Homo sapiens GN=C12orf57 PE=1 SV=1
Q03111	0.0272404	0.0173006	0.127211	0.061453	0.60856	0.610118	496604	486193	495038	254073	327244	318034	505032	474220	495193	274246	323786	301553	3	3	0.07	62056	8.6	Protein ENL OS=Homo sapiens GN=MLLT1 PE=1 SV=2
Reverse_sp|Q5JSZ5|PRC2B_HUMAN	0.21209	0.215931	0.318548	0.296325	0.564516	0.61018	1157	958	1171	1853	1	1	1176	934	1171	2000	1	1	1	1	0.005	242964	8.3	Protein PRRC2B OS=Homo sapiens GN=PRRC2B PE=1 SV=2
S4R3K6	0.0456499	0.0302258	0.139058	0.0804475	0.608195	0.610401	83377	83247	80971	47374	42692	60520	84792	81197	80996	51135	42241	57384	1	1	0.03	50170	9.4	Lebercilin OS=Homo sapiens GN=LCA5 PE=1 SV=1
Q15080	0.00922193	0.00188943	0.126656	0.0407388	0.607883	0.610682	34619	34344	34297	19130	21360	22280	35206	33498	34307	20648	21134	21125	1	1	0.029	39032	6.8	Neutrophil cytosol factor 4 OS=Homo sapiens GN=NCF4 PE=1 SV=2
Reverse_sp|B3KS81|SRRM5_HUMAN	0.0630192	0.0449686	0.158507	0.100293	0.611718	0.610825	94787	84811	95421	43923	59012	65299	96395	82722	95451	47410	58388	61915	1	1	0.021	80355	12.1	Serine/arginine repetitive matrix protein 5 OS=Homo sapiens GN=SRRM5 PE=1 SV=3
Q8N8S7-3	0.00957538	0.00160819	0.126656	0.0405243	0.608055	0.610973	9397078	10149285	9580532	5369905	5931290	6409565	9556560	9899335	9583534	5796264	5868619	6077420	54	27	0.452	60349	7.5	Isoform 3 of Protein enabled homolog OS=Homo sapiens GN=ENAH
Q96BH1	0.00423343	5.22454e-05	0.126656	0.0385902	0.60887	0.611588	140588	148611	151532	81416	88982	97950	142974	144950	151578	87879	88041	92874	3	3	0.061	51219	6.5	E3 ubiquitin-protein ligase RNF25 OS=Homo sapiens GN=RNF25 PE=1 SV=1
Q9NWW5-2	0.0245946	0.0156568	0.126656	0.0587373	0.610514	0.611873	5039236	5054161	5233598	2610933	3400939	3345468	5124769	4929697	5235248	2818241	3365016	3172113	9	2	0.05	39484	9.5	Isoform 2 of Ceroid-lipofuscinosis neuronal protein 6 OS=Homo sapiens GN=CLN6
A0A0U1RQC7	0.0597468	0.05465	0.15445	0.112923	0.611044	0.61205	5372	5547	5525	2580	4194	3274	5463	5410	5526	2784	4149	3104	1	1	0.031	81886	9.7	Cilia- and flagella-associated protein 99 OS=Homo sapiens GN=CFAP99 PE=4 SV=1
Q63HR2-4	0.098072	0.0692996	0.197179	0.131847	0.609194	0.612154	48754	44257	33310	24507	24060	28387	49581	43167	33320	26452	23805	26916	1	1	0.017	153563	8.3	Isoform 4 of Tensin-2 OS=Homo sapiens GN=TNS2
Reverse_sp|A6PVY3-2|F177B_HUMAN	0.0331334	0.0146431	0.129543	0.0569339	0.608174	0.61221	3330	2789	2543	1777	1639	1852	3386	2720	2543	1918	1621	1756	1	1	0.192	13796	4.6	Isoform 2 of Protein FAM177B OS=Homo sapiens GN=FAM177B
Reverse_sp|Q7Z3D4|LYSM3_HUMAN	0.0147191	0.006256	0.126656	0.0453407	0.609899	0.612237	22409	21705	23712	13049	12117	16201	22789	21170	23719	14085	11989	15361	1	1	0.052	34538	6	LysM and putative peptidoglycan-binding domain-containing protein 3 OS=Homo sapiens GN=LYSMD3 PE=1 SV=2
Reverse_sp|Q9P2D8-3|UNC79_HUMAN	0.00381052	0.00232573	0.126656	0.0416289	0.607984	0.612667	26347	21305	23664	15111	13472	14776	26792	20779	23670	16309	13329	14009	3	2	0.008	297582	6.3	Isoform 3 of Protein unc-79 homolog OS=Homo sapiens GN=UNC79
H3BUV8	0.0627304	0.0532031	0.158117	0.110987	0.612967	0.61271	126222	109744	133664	60431	82388	83752	128364	107041	133706	65229	81517	79412	1	1	0.028	46076	9.2	Lysyl oxidase homolog 1 OS=Homo sapiens GN=LOXL1 PE=1 SV=1
Reverse_sp|Q8IWU2|LMTK2_HUMAN	0.12141	0.112474	0.223092	0.18309	0.601302	0.612802	7115	7515	3963	4737	3232	3211	7235	7329	3964	5113	3197	3044	1	1	0.025	164899	4.5	Serine/threonine-protein kinase LMTK2 OS=Homo sapiens GN=LMTK2 PE=1 SV=2
C9J069	0.0477363	0.0254961	0.141782	0.0736664	0.611238	0.612928	263216	284746	234810	135099	166614	176747	267683	277734	234884	145826	164854	167588	1	1	0.013	106650	9	Uncharacterized protein C9orf172 OS=Homo sapiens GN=C9orf172 PE=3 SV=1
Q96IV0-3	0.125235	0.117735	0.22728	0.188936	0.613778	0.612934	63065	42395	62402	28340	36538	38152	64134	41349	62421	30589	36151	36174	3	2	0.041	63828	8.1	Isoform 3 of Peptide-N(4)-(N-acetyl-beta-glucosaminyl)asparagine amidase OS=Homo sapiens GN=NGLY1
Reverse_tr|K7ERG9|K7ERG9_HUMAN	0.0125923	0.00762774	0.126656	0.0472077	0.610878	0.613135	3274860	3324068	3423763	1785739	2184244	2152661	3330449	3242212	3424845	1927531	2161174	2041118	1	1	0.054	27863	7.3	Complement factor D OS=Homo sapiens GN=CFD PE=1 SV=1
M0QZM6	0.0320988	0.022706	0.129068	0.0695514	0.609367	0.613348	74964	82999	72371	45304	43295	51759	76235	80954	72392	48900	42837	49076	3	2	0.145	14695	7	BCL-2-like protein 12 isoform 10 OS=Homo sapiens GN=BCL2L12 PE=1 SV=2
Reverse_tr|K9N163|K9N163_HUMAN	0.0265794	0.0506231	0.1271	0.107904	0.611009	0.613356	3486	4057	5465	2335	2726	2887	3545	3957	5466	2520	2697	2737	1	1	0.039	35433	9.6	Interleukin 15 receptor alpha isoform IC2 OS=Homo sapiens GN=il15ra PE=1 SV=1
A0A075B757	0.00851278	0.00733054	0.126656	0.0468404	0.608704	0.613704	6874	3905	5766	3902	2589	3580	6990	3808	5767	4211	2561	3394	1	1	0.02	108673	4.7	Neuroblastoma breakpoint family member 14 OS=Homo sapiens GN=NBPF14 PE=4 SV=1
Q86X10-3	0.0164868	0.0128042	0.126656	0.0540691	0.607684	0.613782	46208	65956	41819	28879	36192	28502	46991	64330	41831	31171	35808	27023	3	2	0.02	166527	6.7	Isoform 3 of Ral GTPase-activating protein subunit beta OS=Homo sapiens GN=RALGAPB
Reverse_tr|E9PIK7|E9PIK7_HUMAN	0.0579366	0.0337579	0.152373	0.0851638	0.612363	0.614049	4300	5045	3662	2108	3094	2763	4372	4920	3663	2275	3061	2619	1	1	0.222	4924	9.4	BBSome-interacting protein 1 OS=Homo sapiens GN=BBIP1 PE=4 SV=1
V9GYE8	0.037706	0.0274826	0.132517	0.0762937	0.612835	0.614176	25711	23674	25175	12945	16599	16149	26147	23091	25182	13972	16423	15312	1	1	0.132	12442	4.7	Serine racemase OS=Homo sapiens GN=SRR PE=1 SV=1
P84101	0.00636301	0.00147186	0.126656	0.039744	0.610516	0.614316	387037	414800	386303	228291	241996	255091	393605	404583	386423	246415	239439	241871	4	4	0.424	6900	10.4	Small EDRK-rich factor 2 OS=Homo sapiens GN=SERF2 PE=1 SV=1
K7ENT3	0.00864098	0.012905	0.126656	0.0542382	0.609927	0.614534	23705	23806	25583	15208	13195	16179	24107	23219	25591	16415	13055	15340	1	1	0.14	11926	8.9	Galactoside 3(4)-L-fucosyltransferase (Fragment) OS=Homo sapiens GN=FUT3 PE=1 SV=1
Reverse_sp|P06319|LV605_HUMAN	0.0987545	0.115249	0.198089	0.186228	0.61504	0.6146	313608	285081	489444	176718	243953	248574	318931	278060	489598	190749	241376	235693	1	1	0.183	14147	5	Ig lambda chain V-VI region EB4 OS=Homo sapiens PE=2 SV=1
Q8WVJ2	0.0202766	0.0152906	0.126656	0.0580514	0.613409	0.614659	391660	399167	435840	208997	272242	271209	398305	389333	435974	225589	269363	257152	9	6	0.414	17676	5.1	NudC domain-containing protein 2 OS=Homo sapiens GN=NUDCD2 PE=1 SV=1
A0A087WTJ8	0.00740543	0.000534692	0.126656	0.0385902	0.612093	0.615167	73128	73843	72780	41446	45254	47808	74368	72024	72802	44736	44775	45330	2	1	0.024	43539	8	Tetratricopeptide repeat protein 25 OS=Homo sapiens GN=TTC25 PE=1 SV=1
Reverse_sp|Q8WVB6|CTF18_HUMAN	0.0520577	0.0461442	0.146262	0.101784	0.614784	0.615205	99787	80073	106177	50299	60169	65383	101480	78101	106210	54292	59533	61995	1	1	0.01	107383	7.2	Chromosome transmission fidelity protein 18 homolog OS=Homo sapiens GN=CHTF18 PE=1 SV=1
Reverse_sp|Q6P087-2|RUSD3_HUMAN	0.0210125	0.0104947	0.126656	0.0507048	0.612808	0.61539	141004	162685	148239	82616	90006	104323	143397	158678	148285	89175	89055	98917	1	1	0.065	36945	10.3	Isoform 2 of RNA pseudouridylate synthase domain-containing protein 3 OS=Homo sapiens GN=RPUSD3
Q92625	0.0228903	0.0207931	0.126656	0.0666406	0.613505	0.615584	44779	40754	46968	24163	28549	28578	45538	39749	46981	26080	28246	27096	3	3	0.028	123108	6.4	Ankyrin repeat and SAM domain-containing protein 1A OS=Homo sapiens GN=ANKS1A PE=1 SV=4
Q5JUK3-3	0.00836012	0.00720149	0.126656	0.046653	0.613675	0.616174	332756	334172	360497	187727	220302	222476	338404	325941	360610	202631	217973	210947	3	3	0.021	139699	7.5	Isoform 3 of Potassium channel subfamily T member 1 OS=Homo sapiens GN=KCNT1
E5RHS3	0.0299998	0.0137852	0.127799	0.0558057	0.615387	0.61626	129185	149102	133966	66472	94491	92732	131377	145430	134008	71750	93493	87926	1	1	0.04	68745	5.7	Suppression of tumorigenicity 18 protein (Fragment) OS=Homo sapiens GN=ST18 PE=1 SV=1
Reverse_sp|Q07866-2|KLC1_HUMAN	0.0558343	0.0387635	0.150103	0.0918424	0.61658	0.616685	319886	309333	312708	152623	215199	212951	325315	301715	312806	164741	212926	201916	2	2	0.021	63816	5.9	Isoform C of Kinesin light chain 1 OS=Homo sapiens GN=KLC1
O96007	0.00731983	0.000498866	0.126656	0.0385902	0.613824	0.616733	164924	179332	170934	95176	107470	113590	167723	174914	170987	102732	106334	107703	2	2	0.17	20944	5.4	Molybdopterin synthase catalytic subunit OS=Homo sapiens GN=MOCS2 PE=1 SV=1
Q9BSJ2	0.00853497	0.00280885	0.126656	0.0425679	0.614769	0.617147	284848	297081	300350	159335	189673	193390	289679	289762	300442	171984	187667	183366	7	7	0.059	102534	6.8	Gamma-tubulin complex component 2 OS=Homo sapiens GN=TUBGCP2 PE=1 SV=2
Reverse_sp|Q96MK2|FA65C_HUMAN	0.013515	0.0027774	0.126656	0.0425679	0.615906	0.617187	41402	45143	46352	23334	26821	31697	42103	44030	46365	25186	26537	30053	2	1	0.016	105290	7.4	Protein FAM65C OS=Homo sapiens GN=FAM65C PE=2 SV=4
Reverse_tr|A0A0A6YYB2|A0A0A6YYB2_HUMAN	0.0351581	0.0242039	0.130748	0.071957	0.614922	0.617187	106287	105165	97470	53893	72864	63206	108091	102575	97500	58172	72094	59930	1	1	0.055	56617	7.1	Histone-lysine N-methyltransferase SMYD1 OS=Homo sapiens GN=SMYD1 PE=1 SV=1
Q9P2D0	0.102844	0.0733765	0.202991	0.136818	0.613317	0.617211	76217	73552	49777	39317	39999	43069	77510	71740	49792	42438	39576	40837	1	1	0.004	150527	7.7	Inhibitor of Bruton tyrosine kinase OS=Homo sapiens GN=IBTK PE=1 SV=3
Reverse_sp|Q8IVH8-3|M4K3_HUMAN	0.0374114	0.0652995	0.132268	0.126777	0.609548	0.617247	5040	5056	5760	3584	3163	2918	5125	4931	5761	3868	3129	2766	1	1	0.024	98954	7.9	Isoform 3 of Mitogen-activated protein kinase kinase kinase kinase 3 OS=Homo sapiens GN=MAP4K3
Reverse_tr|I3L183|I3L183_HUMAN	0.0734463	0.0578785	0.169658	0.117051	0.61782	0.617419	98526	73285	94545	46511	54648	63401	100198	71480	94574	50204	54070	60115	1	1	0.133	12529	12.1	Protein FAM57A OS=Homo sapiens GN=FAM57A PE=1 SV=1
Q8IXN7	0.0430014	0.0282745	0.136618	0.0774906	0.616083	0.617524	10208	7885	9215	5131	5479	6214	10381	7690	9217	5538	5421	5892	1	1	0.049	42864	6.7	N-acetylaspartylglutamate synthase A OS=Homo sapiens GN=RIMKLA PE=2 SV=2
Q6IMN6-9	0.00537329	0.0016868	0.126656	0.04065	0.614091	0.617568	141614	143054	146597	84645	83731	96460	144016	139528	146640	91364	82845	91459	5	4	0.044	125854	6.7	Isoform 9 of Caprin-2 OS=Homo sapiens GN=CAPRIN2
E7EUT5	0.0118417	0.00556851	0.126656	0.043949	0.615315	0.617636	63973565	63840791	66015447	35254204	41614756	42397400	65059249	62268468	66036075	38053236	41175002	40200292	471	78	0.881	27871	7	Glyceraldehyde-3-phosphate dehydrogenase OS=Homo sapiens GN=GAPDH PE=1 SV=1
Reverse_tr|H7C3H4|H7C3H4_HUMAN	0.0050554	0.0191407	0.126656	0.064406	0.61911	0.617965	1500	1836	2797	1001	1126	1670	1525	1790	2797	1080	1114	1583	1	1	0.013	189674	5.6	Histone-lysine N-methyltransferase SETD2 (Fragment) OS=Homo sapiens GN=SETD2 PE=1 SV=1
Q9UQC9	0.018072	0.00519941	0.126656	0.043949	0.61634	0.618358	1294851	1335927	1290418	704720	828288	883783	1316830	1303029	1290825	760676	819539	837988	1	1	0.006	103941	7	Calcium-activated chloride channel regulator 2 OS=Homo sapiens GN=CLCA2 PE=1 SV=2
O43295	0.0159679	0.0121877	0.126656	0.053079	0.616115	0.618365	2004957	1861362	2083230	1099629	1263841	1302138	2038990	1815525	2083888	1186941	1250492	1234665	2	2	0.019	124504	6.7	SLIT-ROBO Rho GTPase-activating protein 3 OS=Homo sapiens GN=SRGAP3 PE=1 SV=3
Reverse_sp|Q9NXL9|MCM9_HUMAN	0.036672	0.0192888	0.131924	0.0646949	0.618662	0.618643	64944	72382	74077	35972	39943	54872	66045	70598	74099	38827	39520	52027	3	3	0.046	127312	7.7	DNA helicase MCM9 OS=Homo sapiens GN=MCM9 PE=1 SV=4
Q8N461	0.00334773	0.000652339	0.126656	0.0385902	0.617263	0.618812	8997	8377	10512	5246	5232	6735	9149	8170	10515	5662	5176	6386	1	1	0.029	51658	6.5	F-box/LRR-repeat protein 16 OS=Homo sapiens GN=FBXL16 PE=2 SV=2
P58546	0.0247716	0.0405913	0.126656	0.0942956	0.615631	0.619353	1332305	1324839	1588127	812225	939576	861720	1354915	1292209	1588624	876712	929646	817065	10	7	0.483	12895	5.5	Myotrophin OS=Homo sapiens GN=MTPN PE=1 SV=2
Q9NX02	0.0140035	0.00293672	0.126656	0.0425679	0.616994	0.619365	5067661	5152514	5055765	2813427	3178850	3432885	5153662	5025607	5057337	3036793	3145251	3254980	50	36	0.309	120515	6.1	NACHT, LRR and PYD domains-containing protein 2 OS=Homo sapiens GN=NLRP2 PE=1 SV=1
Q7Z5J8	0.0247009	0.0116898	0.126656	0.052452	0.617861	0.619482	77522	84755	83830	44693	47313	60054	78837	82667	83856	48241	46813	56942	1	1	0.013	162025	8.1	Ankyrin and armadillo repeat-containing protein OS=Homo sapiens GN=ANKAR PE=2 SV=3
Reverse_tr|A0A087WWU1|A0A087WWU1_HUMAN	0.131981	0.101983	0.234731	0.171258	0.619546	0.61965	30808	30420	24551	15082	15731	22331	31330	29670	24558	16279	15564	21173	1	1	0.045	44584	7	Transmembrane protein 237 OS=Homo sapiens GN=TMEM237 PE=1 SV=1
Reverse_sp|A4D126|ISPD_HUMAN	0.0183744	0.00784429	0.126656	0.04733	0.617624	0.619849	3234908	3122043	3162296	1743778	2036189	2099352	3289818	3045162	3163295	1882238	2014683	1990571	1	1	0.024	49873	6.3	Isoprenoid synthase domain-containing protein OS=Homo sapiens GN=ISPD PE=1 SV=2
Q8TB61-3	0.00938196	0.00273569	0.126656	0.0425679	0.616245	0.619994	1205771	1322790	1197218	715615	770205	810171	1226234	1290212	1197590	772430	762065	768186	10	9	0.157	42128	9.3	Isoform 3 of Adenosine 3'-phospho 5'-phosphosulfate transporter 1 OS=Homo sapiens GN=SLC35B2
H7C5K9	0.0303548	0.0131323	0.127799	0.0546696	0.618679	0.620058	63405	61849	61127	33221	38981	43108	64481	60325	61146	35858	38569	40874	1	1	0.236	15015	7.8	ATP-binding cassette sub-family B member 8, mitochondrial (Fragment) OS=Homo sapiens GN=ABCB8 PE=1 SV=1
Reverse_tr|M0QYT7|M0QYT7_HUMAN	0.435656	0.432545	0.535357	0.512813	0.642032	0.620258	2158	1555	1483	1	1443	1892	2194	1516	1483	1	1427	1793	1	1	0.142	18049	4.3	A-kinase anchor protein 8-like (Fragment) OS=Homo sapiens GN=AKAP8L PE=1 SV=1
P04406	0.0121667	0.00533815	0.126656	0.043949	0.617902	0.62026	81666439	81424396	83727291	45159275	53124976	54225067	83052395	79419018	83753460	48744741	52563603	51415041	578	95	0.872	36053	8.5	Glyceraldehyde-3-phosphate dehydrogenase OS=Homo sapiens GN=GAPDH PE=1 SV=3
O00463-3	0.0783849	0.0580821	0.175004	0.11733	0.620159	0.620271	35808	33132	31889	16408	23682	22440	36414	32315	31898	17709	23431	21276	2	2	0.055	52158	7.9	Isoform 3 of TNF receptor-associated factor 5 OS=Homo sapiens GN=TRAF5
Reverse_tr|A0A087WTR2|A0A087WTR2_HUMAN	0.00613718	0.0102187	0.126656	0.0504277	0.619781	0.620665	6232	7318	8987	4014	4197	5757	6337	7137	8989	4332	4152	5458	1	1	0.146	10389	9.6	NXPE family member 3 OS=Homo sapiens GN=NXPE3 PE=4 SV=1
S4R435	0.0192839	0.00922676	0.126656	0.0492999	0.618888	0.620809	5839018	5715384	5869300	3139716	3770869	3872729	5938112	5574621	5871137	3388995	3731022	3672041	42	16	0.336	32596	9.2	Protein RPS10-NUDT3 (Fragment) OS=Homo sapiens GN=RPS10-NUDT3 PE=4 SV=1
Reverse_tr|A0A087WTF7|A0A087WTF7_HUMAN	0.420765	0.426285	0.523721	0.506904	0.596577	0.620902	1728	2141	2499	2012	1786	1	1757	2088	2499	2171	1767	1	1	1	0.098	16990	11	Ammonium transporter Rh type B OS=Homo sapiens GN=RHBG PE=4 SV=1
Q68DX3	0.176196	0.180096	0.281747	0.25883	0.622305	0.62131	12345	11363	14876	5379	11127	7505	12554	11083	14880	5806	11009	7116	1	1	0.023	144282	6.7	FERM and PDZ domain-containing protein 2 OS=Homo sapiens GN=FRMPD2 PE=1 SV=3
Reverse_sp|P57052|RBM11_HUMAN	0.445336	0.445064	0.544118	0.524031	0.629153	0.621615	3455	1677	3567	891	2752	1830	3513	1635	3568	961	2722	1735	1	1	0.05	32179	8.7	Splicing regulator RBM11 OS=Homo sapiens GN=RBM11 PE=1 SV=1
Reverse_sp|P40855|PEX19_HUMAN	0.0112147	0.00232044	0.126656	0.0416289	0.61563	0.621832	44833	50687	35190	26247	30064	24158	45594	49438	35201	28331	29746	22906	1	1	0.114	32806	4.3	Peroxisomal biogenesis factor 19 OS=Homo sapiens GN=PEX19 PE=1 SV=1
Reverse_sp|Q6ZVN8|RGMC_HUMAN	0.0295338	0.0228331	0.127799	0.0697148	0.620353	0.621864	61494	62031	64489	32304	43656	40675	62537	60503	64509	34869	43194	38567	1	1	0.021	45080	7.6	Hemojuvelin OS=Homo sapiens GN=HFE2 PE=1 SV=1
P01303	0.244108	0.244795	0.352275	0.327211	0.629909	0.621971	4996	3369	9255	2194	3638	5267	5080	3286	9257	2368	3599	4994	1	1	0.134	10851	7.2	Pro-neuropeptide Y OS=Homo sapiens GN=NPY PE=1 SV=1
O15244	0.098058	0.0847171	0.197179	0.150953	0.620076	0.622136	10351	12061	10921	6412	5443	8814	10526	11763	10924	6921	5385	8357	1	1	0.025	62581	8.4	Solute carrier family 22 member 2 OS=Homo sapiens GN=SLC22A2 PE=1 SV=2
Q9H1J7	0.107701	0.0864555	0.208068	0.152888	0.621414	0.62214	4468	3453	3408	1983	2623	2434	4543	3367	3409	2140	2595	2307	1	1	0.031	40323	8.4	Protein Wnt-5b OS=Homo sapiens GN=WNT5B PE=2 SV=2
Q5T2S8	0.143307	0.116368	0.247427	0.187315	0.623936	0.622172	8087	13506	9189	4234	6453	8519	8224	13173	9191	4570	6384	8077	1	1	0.007	115679	7.8	Armadillo repeat-containing protein 4 OS=Homo sapiens GN=ARMC4 PE=1 SV=1
Reverse_tr|B5MC98|B5MC98_HUMAN	0.238883	0.216157	0.346836	0.296606	0.629763	0.622186	5945	5047	5646	1825	3988	4665	6045	4922	5647	1969	3945	4423	1	1	0.05	38940	7.3	Prolactin regulatory element-binding protein OS=Homo sapiens GN=PREB PE=1 SV=1
Reverse_sp|Q53TQ3|IN80D_HUMAN	0.0402057	0.0272932	0.134641	0.0759302	0.621519	0.622392	640549	587518	638266	325035	411395	423531	651421	573049	638467	350843	407049	401585	2	2	0.01	98174	8.2	INO80 complex subunit D OS=Homo sapiens GN=INO80D PE=1 SV=2
Reverse_sp|Q6TFL3-4|CC171_HUMAN	0.0157859	0.00378912	0.126656	0.0434634	0.621322	0.622603	93333	94327	100223	51682	58573	68613	94917	92004	100254	55785	57954	65057	1	1	0.008	153711	6.8	Isoform 3 of Coiled-coil domain-containing protein 171 OS=Homo sapiens GN=CCDC171
Q13885	0.0155647	0.00367935	0.126656	0.0434634	0.620164	0.622632	41941325	43865888	41346567	23266743	27291492	28297924	42653066	42785509	41359450	25113994	27003051	26831450	379	79	0.645	49907	4.9	Tubulin beta-2A chain OS=Homo sapiens GN=TUBB2A PE=1 SV=1
Q9H0W8	0.0317528	0.0143234	0.128861	0.056433	0.620324	0.622664	39933	42397	38012	22282	24383	27986	40610	41352	38024	24051	24125	26535	1	1	0.017	57651	7	Protein SMG9 OS=Homo sapiens GN=SMG9 PE=1 SV=1
H3BRB9	0.179023	0.170575	0.284443	0.248245	0.616317	0.622757	18184	25596	15790	12700	10250	13764	18492	24965	15794	13708	10141	13050	1	1	0.086	15687	9	Prickle-like protein 2 (Fragment) OS=Homo sapiens GN=PRICKLE2 PE=1 SV=1
P62241	0.027145	0.0102616	0.127164	0.0504746	0.620899	0.622762	11211039	11442892	10750871	6023167	7073017	7644810	11401313	11161082	10754238	6501395	6998289	7248653	57	18	0.553	24205	10.3	40S ribosomal protein S8 OS=Homo sapiens GN=RPS8 PE=1 SV=2
Q9BVA1	0.0156513	0.00371662	0.126656	0.0434634	0.620743	0.623211	42202997	44111265	41597282	23427397	27479972	28492807	42919177	43024841	41610242	25287403	27189538	27016231	385	82	0.697	49953	4.9	Tubulin beta-2B chain OS=Homo sapiens GN=TUBB2B PE=1 SV=1
Q9BZK3	0.0265462	0.0120295	0.1271	0.0528714	0.622049	0.623513	802078	733088	783863	424914	479417	538218	815689	715033	784107	458650	474349	510326	8	4	0.202	23306	4.6	Putative nascent polypeptide-associated complex subunit alpha-like protein OS=Homo sapiens GN=NACAP1 PE=5 SV=1
Reverse_tr|A0A087X0S5|A0A087X0S5_HUMAN	0.0366956	0.0164947	0.131924	0.0601928	0.621179	0.623612	2984052	2998817	2620956	1590934	1821791	1931793	3034701	2924966	2621779	1717255	1802547	1831691	7	2	0.02	108339	5.4	Collagen alpha-1(VI) chain OS=Homo sapiens GN=COL6A1 PE=1 SV=1
Q02750	0.00397942	0.0002419	0.126656	0.0385902	0.62056	0.623989	1888736	1978127	1928621	1107563	1233588	1255295	1920790	1929408	1929223	1195498	1220552	1190245	15	11	0.267	43439	6.6	Dual specificity mitogen-activated protein kinase kinase 1 OS=Homo sapiens GN=MAP2K1 PE=1 SV=2
P18621	0.0181478	0.00487829	0.126656	0.0437052	0.622019	0.624028	3351202	3448015	3363915	1851393	2138990	2331279	3408067	3363085	3364959	1998380	2116379	2210460	43	15	0.516	21397	10.2	60S ribosomal protein L17 OS=Homo sapiens GN=RPL17 PE=1 SV=3
Reverse_sp|Q8N3X1|FNBP4_HUMAN	0.0254775	0.0492743	0.126667	0.106121	0.619853	0.624147	10227	12952	13762	6846	8725	7327	10400	12633	13766	7389	8632	6947	1	1	0.013	110266	4.7	Formin-binding protein 4 OS=Homo sapiens GN=FNBP4 PE=1 SV=3
Q13951-2	0.0170004	0.00418622	0.126656	0.0434634	0.621992	0.624165	611744	609790	608568	340294	376640	421375	622122	594769	608755	367309	372658	399537	10	9	0.439	21991	5.6	Isoform 2 of Core-binding factor subunit beta OS=Homo sapiens GN=CBFB
Reverse_sp|Q8N323|NXPE1_HUMAN	0.0134745	0.0024786	0.126656	0.0416289	0.621167	0.624185	93094	95170	90191	53086	57680	62201	94674	92826	90219	57301	57070	58977	1	1	0.015	63178	8.6	NXPE family member 1 OS=Homo sapiens GN=NXPE1 PE=2 SV=2
A0A0G2JPQ2	0.0150497	0.0034495	0.126656	0.04326	0.621944	0.624249	4944380	5004900	4935079	2753767	3129326	3374152	5028288	4881628	4936613	2972396	3096250	3199291	50	36	0.309	120485	6.1	NACHT, LRR and PYD domains-containing protein 2 OS=Homo sapiens GN=NLRP2 PE=1 SV=1
M0QXY9	0.0564712	0.0357619	0.150794	0.0880738	0.626705	0.624321	3332	4746	4309	1577	3121	3065	3388	4629	4310	1702	3088	2906	1	1	0.036	29562	9.7	snRNA-activating protein complex subunit 2 (Fragment) OS=Homo sapiens GN=SNAPC2 PE=1 SV=1
F8VSD8	0.0226753	0.046271	0.126656	0.101973	0.615735	0.624585	6226	5525	6031	4316	3411	3222	6331	5388	6032	4658	3374	3055	1	1	0.045	20808	8.5	Transcription termination factor 2, mitochondrial (Fragment) OS=Homo sapiens GN=MTERF2 PE=1 SV=1
Reverse_tr|H0Y6V6|H0Y6V6_HUMAN	0.940841	0.946269	0.957249	0.95849	0.599087	0.624846	1	1628	1656	902	1065	1	1	1587	1656	973	1053	1	1	1	0.025	59198	5.8	Limb region 1 protein homolog (Fragment) OS=Homo sapiens GN=LMBR1 PE=1 SV=1
Q8WUY9	0.0251058	0.0102781	0.126656	0.0505211	0.62348	0.624886	62405	61063	62307	33335	39395	43097	63464	59559	62326	35981	38978	40863	1	1	0.026	61771	8.8	DEP domain-containing protein 1B OS=Homo sapiens GN=DEPDC1B PE=1 SV=2
Reverse_sp|Q86U17|SPA11_HUMAN	0.0161854	0.00384869	0.126656	0.0434634	0.622004	0.624906	707845	797970	681877	394275	496565	469913	719860	778319	682092	425581	491320	445563	2	1	0.021	46989	7.7	Serpin A11 OS=Homo sapiens GN=SERPINA11 PE=2 SV=2
Q7L8W6	0.0175443	0.00437447	0.126656	0.0436358	0.622994	0.625034	54609	58129	55668	30559	35516	38841	55534	56696	55684	32985	35140	36827	3	3	0.112	30307	5.4	Diphthine--ammonia ligase OS=Homo sapiens GN=DPH6 PE=1 SV=3
Reverse_sp|Q9Y6A1-3|POMT1_HUMAN	0.0589954	0.0346381	0.153358	0.0864532	0.625317	0.625179	188064	201054	190673	98464	114524	149565	191256	196103	190733	106282	113314	141815	1	1	0.033	76294	8.3	Isoform 3 of Protein O-mannosyl-transferase 1 OS=Homo sapiens GN=POMT1
Q7Z6B7	0.0165778	0.0126731	0.126656	0.0537695	0.622883	0.625187	2081320	1931826	2158903	1154598	1325722	1364146	2116648	1884253	2159584	1246275	1311719	1293460	3	3	0.02	124264	6.8	SLIT-ROBO Rho GTPase-activating protein 1 OS=Homo sapiens GN=SRGAP1 PE=1 SV=1
A0A024R4M0	0.0221211	0.0090208	0.126656	0.0489111	0.623732	0.625201	19715185	19283935	20022257	10614170	12551310	13648027	20049803	18809026	20028545	11456926	12418706	12940803	77	19	0.552	22591	10.7	40S ribosomal protein S9 OS=Homo sapiens GN=RPS9 PE=1 SV=1
Q9HA65-3	0.0473127	0.0514639	0.141178	0.108804	0.621416	0.625248	20714	19051	19379	11129	14570	11054	21065	18581	19385	12012	14416	10481	1	1	0.013	67224	5.2	Isoform 3 of TBC1 domain family member 17 OS=Homo sapiens GN=TBC1D17
H0Y8A1	0.0605904	0.0652267	0.155462	0.12673	0.618839	0.625255	53928	56935	55867	38170	27026	37983	54842	55532	55883	41199	26740	36014	2	2	0.086	20731	5.6	Kell blood group glycoprotein (Fragment) OS=Homo sapiens GN=KEL PE=4 SV=1
J3KSB3	0.0516747	0.0290211	0.146043	0.0785956	0.623761	0.625354	154225	167296	144149	83551	95000	111916	156842	163176	144194	90185	93996	106116	1	1	0.051	29920	5.2	Sodium/hydrogen exchanger 5 (Fragment) OS=Homo sapiens GN=SLC9A5 PE=4 SV=1
A0A0G2JQ48	0.144944	0.135029	0.248928	0.208953	0.618048	0.625395	5141	7561	4164	3554	3336	3534	5228	7374	4165	3836	3300	3350	1	1	0.436	5827	8.3	Leukocyte immunoglobulin-like receptor subfamily B member 2 (Fragment) OS=Homo sapiens GN=LILRB2 PE=4 SV=3
P62277	0.0131401	0.00312672	0.126656	0.0425679	0.623691	0.625723	10352174	10401118	10712471	5789586	6616061	7219271	10527878	10144967	10715834	6249272	6546160	6845176	42	12	0.563	17222	10.5	40S ribosomal protein S13 OS=Homo sapiens GN=RPS13 PE=1 SV=2
P26436-11	0.0284014	0.0526369	0.127459	0.110224	0.627078	0.625855	4171	5861	9039	3115	3472	5372	4241	5716	9041	3362	3435	5093	1	1	0.173	9029	8.4	Isoform 11 of Acrosomal protein SP-10 OS=Homo sapiens GN=ACRV1
Reverse_tr|H7C1V3|H7C1V3_HUMAN	0.0668334	0.0404398	0.162643	0.0941444	0.626905	0.626223	122895	125796	120706	60732	76827	94018	124981	122698	120744	65554	76015	89146	1	1	0.043	26679	9.9	Carbohydrate-responsive element-binding protein (Fragment) OS=Homo sapiens GN=MLXIPL PE=1 SV=1
H0YFC5	0.0193061	0.0109709	0.126656	0.0512608	0.625847	0.626386	92258	99409	107660	50094	67025	70214	93824	96961	107694	54071	66317	66575	1	1	0.089	22263	8.4	Dedicator of cytokinesis protein 10 (Fragment) OS=Homo sapiens GN=DOCK10 PE=1 SV=1
Reverse_tr|A0A087X0K1|A0A087X0K1_HUMAN	0.0552733	0.0373898	0.149353	0.0901417	0.621241	0.626431	18513	18728	14433	10920	9920	11262	18827	18266	14437	11787	9815	10678	1	1	0.024	39453	7.1	Calcium-binding protein 39 OS=Homo sapiens GN=CAB39 PE=1 SV=1
Q8IWY9	0.0409792	0.0358408	0.135404	0.0881314	0.625712	0.626509	156256	150104	172263	81652	110708	107120	158907	146407	172317	88135	109537	101568	2	2	0.029	134119	6.8	Codanin-1 OS=Homo sapiens GN=CDAN1 PE=1 SV=4
C9JZ71	0.0404828	0.0501863	0.134828	0.107374	0.624151	0.626606	47430	41498	54571	27186	31569	30810	48235	40476	54588	29344	31235	29213	1	1	0.051	15557	4.3	E3 ubiquitin-protein ligase ARIH2 (Fragment) OS=Homo sapiens GN=ARIH2 PE=1 SV=1
Q15751	0.0183657	0.00764942	0.126656	0.0472077	0.625235	0.626984	6262860	6077980	6412580	3424676	4001329	4299295	6369162	5928299	6414596	3696592	3959056	4076511	20	8	0.016	532234	6	Probable E3 ubiquitin-protein ligase HERC1 OS=Homo sapiens GN=HERC1 PE=1 SV=2
P62829	0.0138199	0.00322762	0.126656	0.0428272	0.625426	0.627489	9718025	9924272	10020266	5444524	6307325	6799894	9882957	9679863	10023414	5876811	6240684	6447527	44	18	0.743	14865	10.5	60S ribosomal protein L23 OS=Homo sapiens GN=RPL23 PE=1 SV=1
P62753	0.0247547	0.0099909	0.126656	0.0503206	0.625332	0.627504	6328063	5962531	5945809	3408655	3871149	4124004	6435450	5815676	5947657	3679282	3830238	3910289	53	17	0.317	28681	10.8	40S ribosomal protein S6 OS=Homo sapiens GN=RPS6 PE=1 SV=1
P62263	0.0185721	0.00658828	0.126656	0.0457594	0.62578	0.627555	4419367	4261935	4475894	2423587	2765654	3044267	4494359	4156960	4477287	2616000	2736420	2886501	51	20	0.728	16273	10.1	40S ribosomal protein S14 OS=Homo sapiens GN=RPS14 PE=1 SV=3
Q9BRK5	0.00622693	0.0137055	0.126656	0.0556299	0.622271	0.628076	2112685	2290049	2168089	1392781	1328197	1367857	2148535	2233642	2168761	1503360	1314158	1296970	23	12	0.329	41807	4.9	45 kDa calcium-binding protein OS=Homo sapiens GN=SDF4 PE=1 SV=1
Q14012	0.000662066	0.00207498	0.126656	0.0414243	0.624552	0.628084	461359	498321	502945	281595	311811	320080	469186	486044	503098	303950	308513	303490	11	9	0.316	41337	5.3	Calcium/calmodulin-dependent protein kinase type 1 OS=Homo sapiens GN=CAMK1 PE=1 SV=1
P07205	0.0160646	0.011589	0.126656	0.0523061	0.626308	0.628457	4703332	4588735	4967558	2620973	3142593	3167352	4783155	4475723	4969112	2829072	3109386	3003215	28	12	0.213	44796	8.5	Phosphoglycerate kinase 2 OS=Homo sapiens GN=PGK2 PE=1 SV=3
Reverse_sp|Q13114|TRAF3_HUMAN	0.0447138	0.0233965	0.138189	0.0705846	0.627998	0.62854	156348	155369	152141	80108	100057	111137	159001	151543	152189	86468	99000	105378	1	1	0.021	64490	7.9	TNF receptor-associated factor 3 OS=Homo sapiens GN=TRAF3 PE=1 SV=2
Q9BYZ8	0.00998514	0.00124821	0.126656	0.038788	0.625636	0.628765	866985	905871	869149	507871	549657	595405	881701	883563	869423	548196	543851	564553	2	1	0.038	18230	9.2	Regenerating islet-derived protein 4 OS=Homo sapiens GN=REG4 PE=1 SV=1
A0A087X0Q9	0.0281004	0.0278573	0.127459	0.0768413	0.627403	0.62878	185763	171128	211031	102780	124516	129020	188914	166913	211096	110939	123198	122333	4	3	0.046	73339	6	Selenoprotein O OS=Homo sapiens GN=SELO PE=1 SV=1
A0A087WX80	0.0329914	0.048081	0.129543	0.104478	0.629821	0.628946	171298	176598	283568	104754	132396	160559	174203	172247	283655	113069	130996	152237	5	4	0.015	343752	6.4	Laminin subunit alpha-2 OS=Homo sapiens GN=LAMA2 PE=1 SV=1
Reverse_tr|R4GMZ0|R4GMZ0_HUMAN	0.0129905	0.00657599	0.126656	0.0457184	0.62547	0.629038	24772	23903	23063	13899	15936	15035	25192	23314	23070	15002	15767	14255	1	1	0.018	64668	8.8	Serine protease 56 OS=Homo sapiens GN=PRSS56 PE=1 SV=1
P12277	0.0222393	0.0101434	0.126656	0.0504231	0.627377	0.629295	5718018	5483055	5645950	3099997	3647308	3822125	5815046	5348007	5647707	3346118	3608760	3624049	54	20	0.444	42644	5.6	Creatine kinase B-type OS=Homo sapiens GN=CKB PE=1 SV=1
Reverse_tr|A0A087X279|A0A087X279_HUMAN	0.0325926	0.0146605	0.129543	0.0569586	0.628758	0.629389	90659	89677	92847	47903	57818	66045	92197	87467	92875	51705	57206	62622	2	2	0.029	55985	6.8	Interferon-induced protein with tetratricopeptide repeats 2 OS=Homo sapiens GN=IFIT2 PE=1 SV=1
Reverse_sp|O43916|CHST1_HUMAN	0.0284254	0.0354043	0.127459	0.0876008	0.624443	0.629506	522866	688893	605570	364235	369379	401204	531739	671928	605760	393155	365477	380414	3	1	0.019	46715	9	Carbohydrate sulfotransferase 1 OS=Homo sapiens GN=CHST1 PE=1 SV=1
P46783	0.0186061	0.00749375	0.126656	0.0469742	0.627433	0.629569	6890531	6822137	6858898	3784319	4495069	4627897	7007466	6654116	6861043	4084776	4447568	4388072	55	19	0.545	18898	10.2	40S ribosomal protein S10 OS=Homo sapiens GN=RPS10 PE=1 SV=1
Q9H009	0.027078	0.0124641	0.1271	0.0534217	0.628606	0.630085	785706	724069	772820	421017	480187	533648	799039	706234	773060	454442	475110	505991	9	3	0.102	23223	4.7	Nascent polypeptide-associated complex subunit alpha-2 OS=Homo sapiens GN=NACA2 PE=1 SV=1
Q04760	0.0240329	0.0111754	0.126656	0.0516866	0.628317	0.63024	7860752	7699268	7705925	4242568	5130551	5245278	7994166	7509654	7708343	4579420	5076345	4973468	39	22	0.484	20778	5.3	Lactoylglutathione lyase OS=Homo sapiens GN=GLO1 PE=1 SV=4
Q15036	0.0296733	0.0147732	0.127799	0.0571131	0.628886	0.630335	672616	665077	663876	356650	444478	457630	684026	648691	664079	384963	439776	433912	13	10	0.257	52901	7.5	Sorting nexin-17 OS=Homo sapiens GN=SNX17 PE=1 SV=1
Reverse_sp|O14791|APOL1_HUMAN	0.0318555	0.0193035	0.128861	0.0646949	0.62987	0.630351	1125210	1072440	1206513	593048	740734	810398	1144309	1046029	1206893	640135	732909	768405	3	2	0.035	43974	5.8	Apolipoprotein L1 OS=Homo sapiens GN=APOL1 PE=1 SV=5
Reverse_sp|Q9UJT1-5|TBD_HUMAN	0.00481992	0.00674583	0.126656	0.0458617	0.626263	0.630357	169558	189290	185294	108308	111222	121246	172435	184628	185352	116907	110046	114962	2	2	0.038	44555	6.6	Isoform 5 of Tubulin delta chain OS=Homo sapiens GN=TUBD1
P17812	0.0147964	0.00289733	0.126656	0.0425679	0.627905	0.630462	4027996	4226709	4014885	2289231	2629800	2785102	4096348	4122604	4016130	2470983	2602003	2640767	42	27	0.398	66690	6.5	CTP synthase 1 OS=Homo sapiens GN=CTPS1 PE=1 SV=2
Reverse_sp|Q8NFW8|NEUA_HUMAN	0.0737772	0.0611495	0.169928	0.121365	0.62584	0.630512	50549	59808	46314	32133	29528	36390	51407	58335	46328	34684	29216	34504	1	1	0.016	48379	7.9	N-acylneuraminate cytidylyltransferase OS=Homo sapiens GN=CMAS PE=1 SV=2
Reverse_sp|O60336-6|MABP1_HUMAN	0.0585469	0.0881218	0.153103	0.155047	0.625945	0.630566	1230597	1382554	1679828	832052	1016568	838547	1251484	1348507	1680357	898118	1005830	795096	3	3	0.035	163140	6.8	Isoform 6 of Mitogen-activated protein kinase-binding protein 1 OS=Homo sapiens GN=MAPKBP1
Q9NRX4	0.0221624	0.0101636	0.126656	0.0504231	0.628811	0.630799	1389268	1357576	1371930	755245	905529	929155	1412840	1324138	1372356	815205	895958	880999	19	7	0.48	13833	6.1	14 kDa phosphohistidine phosphatase OS=Homo sapiens GN=PHPT1 PE=1 SV=1
P46776	0.022067	0.0066527	0.126656	0.0457921	0.628235	0.630973	4201889	4405754	3969057	2360227	2702677	2838217	4273196	4297247	3970293	2547619	2674115	2691135	33	8	0.351	16561	11	60S ribosomal protein L27a OS=Homo sapiens GN=RPL27A PE=1 SV=2
Reverse_tr|A0A087WVX3|A0A087WVX3_HUMAN	0.0346875	0.0147523	0.130446	0.0571131	0.629317	0.631127	207907	221603	197297	112504	136584	145372	211436	216146	197359	121437	135141	137839	1	1	0.05	16132	10.4	ADP-ribosylation factor-like protein 17 OS=Homo sapiens GN=ARL17B PE=4 SV=1
Reverse_sp|Q9BV35-3|SCMC3_HUMAN	0.0192221	0.0167183	0.126656	0.0605136	0.629833	0.631458	430046	399998	477355	241338	281403	300702	437344	390147	477505	260500	278430	285120	2	2	0.037	54035	7.6	Isoform 3 of Calcium-binding mitochondrial carrier protein SCaMC-3 OS=Homo sapiens GN=SLC25A23
E5RIT6	0.0177368	0.00535187	0.126656	0.043949	0.62968	0.631857	8820151	9096957	8820682	4903769	5865193	6067296	8969848	8872925	8823448	5293121	5803223	5752888	42	10	0.391	15207	11.1	60S ribosomal protein L26-like 1 (Fragment) OS=Homo sapiens GN=RPL26L1 PE=1 SV=1
Q9NVN3	0.0311827	0.0123553	0.128262	0.0532448	0.630433	0.632057	146511	147921	141900	79849	91693	103536	148996	144276	141942	86188	90723	98169	4	4	0.075	58825	5.7	Synembryn-B OS=Homo sapiens GN=RIC8B PE=1 SV=2
Reverse_sp|Q9H9Z2|LN28A_HUMAN	0.0269964	0.0105592	0.1271	0.0507234	0.628548	0.632061	92971	88491	77939	50543	57307	55196	94549	86311	77963	54556	56701	52335	1	1	0.033	22743	8.1	Protein lin-28 homolog A OS=Homo sapiens GN=LIN28A PE=1 SV=1
Reverse_tr|A0A087X1A9|A0A087X1A9_HUMAN	0.0988072	0.104746	0.198113	0.174279	0.628292	0.632105	8976	6631	7820	4667	5703	4349	9128	6467	7822	5037	5642	4123	1	1	0.19	8782	5.2	Vesicle-trafficking protein SEC22b (Fragment) OS=Homo sapiens GN=SEC22B PE=1 SV=1
Q8WUX2	0.0228241	0.0104578	0.126656	0.0507048	0.630351	0.632478	168910	161648	163992	92019	108128	111593	171775	157667	164042	99324	106985	105809	3	3	0.136	20875	5.4	Putative glutathione-specific gamma-glutamylcyclotransferase 2 OS=Homo sapiens GN=CHAC2 PE=2 SV=1
Reverse_tr|I3L4X5|I3L4X5_HUMAN	0.00291685	0.00127243	0.126656	0.038788	0.628657	0.632719	599646	537817	585439	358775	344729	379611	609824	524572	585623	387261	341087	359940	2	2	0.028	68299	10.2	Ubiquitin carboxyl-terminal hydrolase 31 OS=Homo sapiens GN=USP31 PE=1 SV=1
Q86Y37-4	0.000992257	0.0050106	0.126656	0.0437517	0.628641	0.632737	38382	42670	42206	24402	26064	27019	39033	41619	42219	26339	25788	25618	1	1	0.033	28293	6.2	Isoform 4 of CDK2-associated and cullin domain-containing protein 1 OS=Homo sapiens GN=CACUL1
Q6ZRF8	0.0514248	0.0329486	0.145875	0.0842077	0.627428	0.632794	137469	153930	108030	81971	84205	84437	139802	150139	108064	88479	83315	80061	1	1	0.025	70861	6.7	RING finger protein 207 OS=Homo sapiens GN=RNF207 PE=2 SV=2
M0QZQ8	0.0545254	0.0882098	0.148596	0.155165	0.625275	0.632836	97727	112848	123857	74136	71588	63388	99385	110069	123896	80022	70831	60103	1	1	0.107	13519	8.7	Trafficking protein particle complex subunit 5 OS=Homo sapiens GN=TRAPPC5 PE=1 SV=1
Q9Y2G2-5	0.00587483	0.00694407	0.126656	0.0463277	0.629674	0.632888	15799	13021	16405	9386	8745	10346	16067	12700	16410	10131	8652	9809	1	1	0.032	60652	4.8	Isoform 5 of Caspase recruitment domain-containing protein 8 OS=Homo sapiens GN=CARD8
Reverse_sp|Q8N137-3|CNTRB_HUMAN	0.0184845	0.00923059	0.126656	0.0492999	0.631074	0.633215	114241	104682	114344	63353	70750	76213	116180	102104	114380	68383	70002	72263	1	1	0.011	101409	5.6	Isoform 3 of Centrobin OS=Homo sapiens GN=CNTROB
Q5VY43	0.0321117	0.0183836	0.129068	0.0634363	0.631059	0.63334	99800	82157	90333	53285	56791	61755	101494	80133	90361	57515	56191	58555	1	1	0.008	110666	6.8	Platelet endothelial aggregation receptor 1 OS=Homo sapiens GN=PEAR1 PE=1 SV=1
Q99426	0.0126818	0.00372348	0.126656	0.0434634	0.630776	0.633487	2870840	2831934	2848434	1628120	1849997	1915776	2919552	2762181	2849319	1757382	1830442	1816490	33	14	0.516	27326	5.1	Tubulin-folding cofactor B OS=Homo sapiens GN=TBCB PE=1 SV=2
Reverse_sp|Q96BT7-4|ALKB8_HUMAN	0.0223061	0.0458426	0.126656	0.101357	0.625493	0.633937	218907	236336	223019	156523	142588	125137	222622	230516	223089	168951	141082	118652	1	1	0.015	75558	8	Isoform 4 of Alkylated DNA repair protein alkB homolog 8 OS=Homo sapiens GN=ALKBH8
Q9BUH6	0.0205398	0.00798037	0.126656	0.04733	0.632496	0.634115	28148	24277	28268	15559	16067	19412	28625	23679	28276	16794	15897	18406	1	1	0.064	21640	5.5	Protein PAXX OS=Homo sapiens GN=C9orf142 PE=1 SV=2
C9J4W5	0.0172244	0.00903746	0.126656	0.0489141	0.632092	0.63421	10250659	10127785	10540111	5711636	6859472	6972263	10424637	9878366	10543421	6165132	6786999	6610965	46	16	0.504	12821	6.9	Eukaryotic translation initiation factor 5A (Fragment) OS=Homo sapiens GN=EIF5A2 PE=1 SV=1
Q7L5Y1-4	0.0262929	0.0160488	0.1271	0.0593573	0.631095	0.634273	49405	43729	43923	26836	30387	29273	50243	42651	43935	28966	30065	27756	2	1	0.027	50170	5.4	Isoform 4 of Mitochondrial enolase superfamily member 1 OS=Homo sapiens GN=ENOSF1
P23025	0.00943775	0.0119665	0.126656	0.0527686	0.631484	0.634503	175897	175910	191130	103690	120845	118321	178882	171578	191189	111922	119567	112189	2	2	0.084	31368	6.7	DNA repair protein complementing XP-A cells OS=Homo sapiens GN=XPA PE=1 SV=1
H7BY35	0.0145895	0.00704395	0.126656	0.0465709	0.632842	0.634689	244417	223314	257232	138019	150348	170420	248563	217812	257309	148973	148755	161586	9	4	0.009	562618	6.2	Ryanodine receptor 2 OS=Homo sapiens GN=RYR2 PE=1 SV=2
Q6UVY6	0.0299479	0.0179528	0.127799	0.0625904	0.630705	0.634711	78252	79725	73188	47744	44293	53760	79580	77761	73211	51535	43825	50974	1	1	0.026	69653	6.4	DBH-like monooxygenase protein 1 OS=Homo sapiens GN=MOXD1 PE=1 SV=1
Reverse_sp|P15621-3|ZNF44_HUMAN	0.0323677	0.041419	0.129453	0.0955371	0.630496	0.634949	27615	27445	27345	15941	20412	15603	28083	26769	27353	17206	20196	14794	1	1	0.02	73462	8.6	Isoform 3 of Zinc finger protein 44 OS=Homo sapiens GN=ZNF44
Q969Q0	0.0238071	0.0109005	0.126656	0.0511908	0.632834	0.634999	1011538	938065	971202	552834	630103	665447	1028705	914960	971505	596727	623442	630962	10	7	0.358	12469	10.7	60S ribosomal protein L36a-like OS=Homo sapiens GN=RPL36AL PE=1 SV=3
Reverse_sp|Q8TF20|ZN721_HUMAN	0.00544467	0.000678218	0.126656	0.0385902	0.631696	0.635054	13463	13933	14029	8178	8519	9471	13691	13589	14033	8827	8429	8980	1	1	0.013	105084	9.5	Zinc finger protein 721 OS=Homo sapiens GN=ZNF721 PE=2 SV=2
J3QQ67	0.0261991	0.00928654	0.1271	0.0492999	0.633186	0.635171	3553273	3491777	3413616	1956281	2220493	2445508	3613565	3405767	3414669	2111592	2197015	2318766	47	13	0.395	21842	11.7	60S ribosomal protein L18 (Fragment) OS=Homo sapiens GN=RPL18 PE=1 SV=1
P19827-3	0.0339052	0.0144119	0.129942	0.0565246	0.633534	0.635371	98205	95219	93997	54856	57063	70172	99871	92874	94026	59211	56460	66535	1	1	0.021	69495	5.9	Isoform 3 of Inter-alpha-trypsin inhibitor heavy chain H1 OS=Homo sapiens GN=ITIH1
Q66K14	0.0284992	0.0107898	0.127459	0.0510457	0.634086	0.63554	329396	311386	323234	180136	198443	232690	334981	303712	323328	194433	196341	220629	12	8	0.058	140525	5.3	TBC1 domain family member 9B OS=Homo sapiens GN=TBC1D9B PE=1 SV=3
K7EL35	0.0361256	0.0218422	0.131634	0.0682386	0.633312	0.635651	71488	68696	64797	37670	47847	44300	72701	67003	64817	40660	47341	42003	2	2	0.133	14562	9.5	Rhophilin-2 OS=Homo sapiens GN=RHPN2 PE=1 SV=1
Reverse_tr|C9J1C6|C9J1C6_HUMAN	0.0393655	0.0269267	0.133859	0.0754712	0.634442	0.635672	758095	721870	757118	396938	514912	507450	770963	704093	757357	428455	509473	481155	1	1	0.043	16031	4.7	E3 ubiquitin-protein ligase RNF181 OS=Homo sapiens GN=RNF181 PE=1 SV=1
B4DDF4	0.0136241	0.00392627	0.126656	0.0434634	0.633355	0.635739	6458539	6541301	6564379	3664406	4278540	4448151	6568136	6380189	6566422	3955336	4233319	4217640	64	33	0.691	32617	7	Calponin OS=Homo sapiens GN=CNN2 PE=1 SV=1
A0A087WVN7	0.0318321	0.0128153	0.128861	0.0540997	0.633696	0.635851	249211	252856	236521	139592	152849	175599	253441	246629	236595	150675	151234	166500	1	1	0.037	43205	8.1	HCG1988749 OS=Homo sapiens GN=TRIM49D1 PE=4 SV=1
P17544-3	0.0986473	0.101376	0.197932	0.170559	0.628457	0.635962	219997	265201	213916	162290	120811	156262	223730	258670	213983	175175	119534	148164	2	2	0.053	50860	8.9	Isoform 2 of Cyclic AMP-dependent transcription factor ATF-7 OS=Homo sapiens GN=ATF7
Reverse_tr|A0A0J9YX88|A0A0J9YX88_HUMAN	0.0225451	0.0100777	0.126656	0.0503645	0.632408	0.636033	116560	111680	100793	64092	75015	68976	118538	108929	100824	69181	74222	65401	1	1	0.005	161911	9.1	PHD and RING finger domain-containing protein 1 OS=Homo sapiens GN=PHRF1 PE=1 SV=1
Q9UJ78-5	0.235165	0.207309	0.342691	0.287194	0.636991	0.636058	7966	9152	6201	3981	4113	6760	8101	8926	6202	4297	4069	6409	1	1	0.032	55908	8.9	Isoform 5 of Zinc finger MYM-type protein 5 OS=Homo sapiens GN=ZMYM5
P68402	0.0267247	0.00920188	0.1271	0.0492999	0.633415	0.636133	1665092	1674828	1527231	929750	1043138	1110037	1693352	1633581	1527710	1003570	1032114	1052514	10	9	0.349	25569	5.9	Platelet-activating factor acetylhydrolase IB subunit beta OS=Homo sapiens GN=PAFAH1B2 PE=1 SV=1
Q9Y547	0.0213741	0.00630223	0.126656	0.0454037	0.636101	0.636273	155287	159093	177562	86748	100324	125853	157921	155174	177617	93634	99263	119330	3	3	0.25	16297	5	Intraflagellar transport protein 25 homolog OS=Homo sapiens GN=HSPB11 PE=1 SV=1
Q58FF7	0.0222995	0.00833748	0.126656	0.0479003	0.634418	0.636366	44011288	44130294	43611549	24267571	28997083	30321933	44758230	43043460	43625210	26194349	28690693	28750631	262	55	0.384	68325	4.8	Putative heat shock protein HSP 90-beta-3 OS=Homo sapiens GN=HSP90AB3P PE=5 SV=1
Q8NF99	0.0278741	0.0163469	0.127459	0.0599523	0.635186	0.636378	665496	635442	692947	359786	440268	466433	676792	619794	693166	388353	435618	442264	1	1	0.015	61139	7.3	Zinc finger protein 397 OS=Homo sapiens GN=ZNF397 PE=1 SV=2
Q13191-3	0.0130286	0.0127676	0.126656	0.0540196	0.633531	0.636428	123196	119074	129448	71312	82740	81443	125286	116141	129487	76973	81865	77222	2	2	0.032	86582	8.1	Isoform Truncated 2 of E3 ubiquitin-protein ligase CBL-B OS=Homo sapiens GN=CBLB
Q96D96-3	0.0314473	0.0133635	0.128688	0.0550486	0.63532	0.636743	44343	45551	45463	25256	26898	33841	45095	44429	45477	27261	26613	32087	1	1	0.102	29538	6.7	Isoform 3 of Voltage-gated hydrogen channel 1 OS=Homo sapiens GN=HVCN1
Q7L5D6	0.0073417	0.000850392	0.126656	0.038788	0.634106	0.636759	544614	561656	572638	319554	360890	384161	553854	547819	572815	344922	357073	364250	10	9	0.278	36504	5.4	Golgi to ER traffic protein 4 homolog OS=Homo sapiens GN=GET4 PE=1 SV=1
P61254	0.0184213	0.00547187	0.126656	0.043949	0.634651	0.636802	9360105	9675125	9387536	5246428	6273012	6519088	9518963	9436852	9390479	5662985	6206732	6181267	48	13	0.497	17258	10.6	60S ribosomal protein L26 OS=Homo sapiens GN=RPL26 PE=1 SV=1
P43358	0.0133944	0.00246006	0.126656	0.0416289	0.633987	0.636899	15233691	15104550	14816837	8745205	9652365	10230159	15492222	14732539	14821460	9439542	9550354	9700012	116	31	0.517	34899	4.7	Melanoma-associated antigen 4 OS=Homo sapiens GN=MAGEA4 PE=1 SV=2
O60336-6	0.020477	0.014424	0.126656	0.0565246	0.63482	0.636923	330951	286540	338550	185385	200824	220705	336567	279482	338655	200103	198702	209268	3	2	0.011	163140	6.8	Isoform 6 of Mitogen-activated protein kinase-binding protein 1 OS=Homo sapiens GN=MAPKBP1
E5RI99	0.0170185	0.00375665	0.126656	0.0434634	0.634237	0.636933	5987055	6269383	5888992	3447439	3890096	4170965	6088657	6114975	5890826	3721148	3848984	3954817	54	19	0.649	12656	9.5	60S ribosomal protein L30 (Fragment) OS=Homo sapiens GN=RPL30 PE=1 SV=1
Q96G61	0.0190323	0.0054151	0.126656	0.043949	0.634633	0.63697	493823	485295	482179	277392	312551	337444	502202	473341	482328	299415	309248	319957	6	5	0.396	18559	6	Diphosphoinositol polyphosphate phosphohydrolase 3-beta OS=Homo sapiens GN=NUDT11 PE=1 SV=1
Q5T4D3-4	0.147407	0.192359	0.251295	0.271055	0.632104	0.6371	147739	156128	263900	119868	118958	120062	150246	152282	263983	129385	117700	113839	2	2	0.035	70599	8.9	Isoform 4 of Transmembrane and TPR repeat-containing protein 4 OS=Homo sapiens GN=TMTC4
Q9NQ88	0.0151685	0.00715573	0.126656	0.0466329	0.634714	0.637159	1224080	1203608	1239201	691271	811328	824825	1244854	1173962	1239588	746153	802752	782080	12	9	0.363	30063	7.7	Fructose-2,6-bisphosphatase TIGAR OS=Homo sapiens GN=TIGAR PE=1 SV=1
G5E977	0.00495703	0.000440449	0.126656	0.0385902	0.633569	0.637245	74386	76593	74130	44301	49026	49295	75648	74706	74153	47818	48508	46740	1	1	0.021	62171	6.7	Nicotinate phosphoribosyltransferase OS=Homo sapiens GN=NAPRT PE=1 SV=1
Reverse_sp|A6NKG5|RTL1_HUMAN	0.00998864	0.0263613	0.126656	0.0747488	0.628838	0.637274	14488	10586	12182	9359	7085	6984	14733	10325	12185	10102	7010	6622	1	1	0.007	155047	5.2	Retrotransposon-like protein 1 OS=Homo sapiens GN=RTL1 PE=3 SV=3
F8VTU7	0.0487572	0.0313455	0.142787	0.0821362	0.641434	0.637362	4171	5308	6334	2081	3678	4384	4241	5177	6336	2246	3639	4156	1	1	0.319	5196	8.8	Coiled-coil domain-containing protein 38 OS=Homo sapiens GN=CCDC38 PE=4 SV=1
Q8N6I1	0.0268927	0.0371872	0.1271	0.0899372	0.632732	0.637377	5273	6332	5418	3087	4616	3068	5362	6176	5419	3332	4567	2909	1	1	0.038	25190	7.5	EP300-interacting inhibitor of differentiation 2 OS=Homo sapiens GN=EID2 PE=1 SV=3
Reverse_tr|H0YBP4|H0YBP4_HUMAN	0.0575107	0.0390917	0.151671	0.0922877	0.636452	0.637412	5652	6612	6193	3352	3522	4873	5747	6449	6194	3618	3484	4620	1	1	0.256	5165	4.7	Calcium-binding and coiled-coil domain-containing protein 2 (Fragment) OS=Homo sapiens GN=CALCOCO2 PE=1 SV=1
Reverse_sp|P17342|ANPRC_HUMAN	0.00679765	0.0222946	0.126656	0.0688144	0.633552	0.637465	50069	48507	60246	32735	32316	35571	50918	47312	60265	35334	31974	33727	1	1	0.046	59808	6.4	Atrial natriuretic peptide receptor 3 OS=Homo sapiens GN=NPR3 PE=1 SV=2
Q3SY69	0.0557075	0.0372163	0.149952	0.0899372	0.637608	0.637624	371053	320221	367840	187755	228691	258854	377349	312333	367955	202661	226274	245440	3	2	0.02	101746	6.5	Mitochondrial 10-formyltetrahydrofolate dehydrogenase OS=Homo sapiens GN=ALDH1L2 PE=1 SV=2
Q9NZK5	0.426396	0.43193	0.52715	0.512281	0.613093	0.63771	2009	1374	2223	1944	1492	1	2043	1340	2223	2098	1476	1	1	1	0.027	58934	7.9	Adenosine deaminase CECR1 OS=Homo sapiens GN=CECR1 PE=1 SV=2
A0A0J9YY35	0.94853	0.95343	0.963494	0.96436	0.609504	0.637868	1	3492	3178	1989	2076	1	1	3406	3179	2146	2054	1	1	1	0.124	13987	7.8	Coiled-coil and C2 domain-containing protein 2A (Fragment) OS=Homo sapiens GN=CC2D2A PE=4 SV=1
P62917	0.0250865	0.00818006	0.126656	0.0476276	0.635638	0.637891	8303328	8862926	8103877	4690870	5480611	5891178	8444225	8644630	8106392	5063282	5422676	5585874	98	22	0.525	28025	11	60S ribosomal protein L8 OS=Homo sapiens GN=RPL8 PE=1 SV=2
Reverse_tr|B4DEP1|B4DEP1_HUMAN	0.0629973	0.0603824	0.158507	0.120445	0.636653	0.637939	22624	21609	23870	11752	17054	14552	23008	21076	23877	12685	16873	13797	1	1	0.213	14285	6.2	Adenylosuccinate lyase OS=Homo sapiens GN=ADSL PE=1 SV=1
P00558	0.0155745	0.0100025	0.126656	0.0503259	0.635946	0.637963	24687302	24307070	26374105	13998959	16714430	17216930	25106255	23708391	26382335	15110403	16537786	16324706	213	65	0.806	44615	8.1	Phosphoglycerate kinase 1 OS=Homo sapiens GN=PGK1 PE=1 SV=3
P62847-3	0.0192716	0.00488907	0.126656	0.0437052	0.636174	0.637978	5857521	6346791	6099557	3333343	3974641	4336462	5956930	6190482	6101464	3598001	3932644	4111744	37	10	0.348	15325	10.9	Isoform 3 of 40S ribosomal protein S24 OS=Homo sapiens GN=RPS24
K7ESM5	0.0181037	0.00427963	0.126656	0.0434634	0.636063	0.63866	21232834	23164552	20946274	12123883	14608804	14829986	21593165	22594048	20952814	13086462	14454424	14061464	168	52	0.74	37382	5.8	Tubulin beta-6 chain (Fragment) OS=Homo sapiens GN=TUBB6 PE=1 SV=1
P42575	0.195537	0.215924	0.301283	0.296325	0.636098	0.638722	3708	3045	4555	2060	3063	2070	3770	2970	4556	2223	3030	1962	1	1	0.044	50685	6.8	Caspase-2 OS=Homo sapiens GN=CASP2 PE=1 SV=2
Q9UMF0	0.0892852	0.0629773	0.187084	0.123773	0.636847	0.638755	43232	38992	32210	20664	27766	24447	43965	38031	32220	22304	27472	23180	1	1	0.019	97116	5.9	Intercellular adhesion molecule 5 OS=Homo sapiens GN=ICAM5 PE=1 SV=3
Q5T7W0-3	0.127712	0.152685	0.229752	0.228843	0.629381	0.63877	4412	2510	3377	2676	2214	1592	4486	2448	3378	2888	2190	1509	1	1	0.06	30949	6.5	Isoform 3 of Zinc finger protein 618 OS=Homo sapiens GN=ZNF618
Reverse_tr|A0A087WTJ8|A0A087WTJ8_HUMAN	0.00671237	0.000142138	0.126656	0.0385902	0.636723	0.638784	245009	271359	275962	145844	171618	187033	249167	264676	276049	157424	169805	177341	1	1	0.016	43539	8	Tetratricopeptide repeat protein 25 OS=Homo sapiens GN=TTC25 PE=1 SV=1
Q9UBQ5	0.0108649	0.0238506	0.126656	0.0713936	0.635843	0.639118	1603727	1624405	1933941	1010688	1129254	1142328	1630940	1584393	1934542	1090931	1117317	1083129	18	13	0.413	25060	4.9	Eukaryotic translation initiation factor 3 subunit K OS=Homo sapiens GN=EIF3K PE=1 SV=1
Q96P20-3	0.0198816	0.0331701	0.126656	0.084561	0.633992	0.639235	7834	7687	7902	4809	5507	4534	7966	7497	7904	5190	5448	4299	1	1	0.013	83533	7	Isoform 3 of NACHT, LRR and PYD domains-containing protein 3 OS=Homo sapiens GN=NLRP3
A6NLP5	0.0159465	0.00823671	0.126656	0.0476844	0.637574	0.639248	324690	323926	350894	183641	220380	233241	330201	315948	351003	198222	218051	221154	2	2	0.116	20896	5.1	Tetratricopeptide repeat protein 36 OS=Homo sapiens GN=TTC36 PE=1 SV=1
Reverse_sp|A5PLK6-5|RGSL_HUMAN	0.0224592	0.0116214	0.126656	0.052375	0.637027	0.639606	2487920	2269736	2364349	1379123	1556949	1600839	2530143	2213837	2365088	1488621	1540497	1517881	16	2	0.03	55860	9.1	Isoform 5 of Regulator of G-protein signaling protein-like OS=Homo sapiens GN=RGSL1
Reverse_sp|Q8N7R7|CCYL1_HUMAN	0.0784956	0.0547791	0.175048	0.112994	0.638528	0.640026	17328	18070	16310	9908	9608	13501	17622	17625	16315	10694	9506	12801	1	1	0.056	40705	6.1	Cyclin-Y-like protein 1 OS=Homo sapiens GN=CCNYL1 PE=1 SV=2
Q9BUF5	0.0170848	0.00375811	0.126656	0.0434634	0.637498	0.640125	24079849	25958000	23819243	13813497	16449517	16820703	24488493	25318695	23826679	14910220	16275679	15949014	196	64	0.711	49857	4.9	Tubulin beta-6 chain OS=Homo sapiens GN=TUBB6 PE=1 SV=1
Q96QB1-4	0.025445	0.0144988	0.126667	0.0565934	0.63814	0.64017	322615	309972	319663	177098	214913	215658	328090	302338	319763	191159	212643	204482	2	2	0.012	114151	7.8	Isoform 4 of Rho GTPase-activating protein 7 OS=Homo sapiens GN=DLC1
Q92526	0.0301743	0.0143757	0.127799	0.0564902	0.638841	0.640406	8580227	8390882	8438413	4647318	5665882	5919456	8725853	8184237	8441057	5016305	5606021	5612713	40	12	0.145	57821	7.2	T-complex protein 1 subunit zeta-2 OS=Homo sapiens GN=CCT6B PE=1 SV=5
Reverse_sp|Q03692|COAA1_HUMAN	0.0796315	0.0548526	0.176501	0.112994	0.64067	0.640427	24979	25722	23462	11966	18045	17503	25403	25088	23469	12916	17854	16596	1	1	0.018	66158	9.7	Collagen alpha-1(X) chain OS=Homo sapiens GN=COL10A1 PE=1 SV=2
J3KPS2	0.0140813	0.00231376	0.126656	0.0416289	0.637184	0.640477	22455	24931	21762	13149	15578	15333	22835	24316	21768	14192	15412	14537	2	2	0.026	96452	8.8	Protein FAM83H (Fragment) OS=Homo sapiens GN=FAM83H PE=1 SV=1
Reverse_sp|Q92896-3|GSLG1_HUMAN	0.0694581	0.0412336	0.165115	0.0953247	0.639009	0.640716	41082	36116	33065	21005	23449	26005	41779	35226	33075	22672	23201	24657	1	1	0.006	135996	7	Isoform 3 of Golgi apparatus protein 1 OS=Homo sapiens GN=GLG1
P48200	0.00557387	0.00327507	0.126656	0.0429814	0.638655	0.640787	38892	40844	44378	23164	27126	28976	39551	39837	44391	25003	26839	27474	2	2	0.019	105044	7.1	Iron-responsive element-binding protein 2 OS=Homo sapiens GN=IREB2 PE=1 SV=3
Reverse_sp|Q8IVW6|ARI3B_HUMAN	0.119081	0.0891207	0.22077	0.156286	0.643993	0.64097	17693	16964	17474	7856	11648	14068	17993	16546	17479	8479	11524	13339	1	1	0.041	60637	7.5	AT-rich interactive domain-containing protein 3B OS=Homo sapiens GN=ARID3B PE=1 SV=2
Q5T4H9	0.00331832	0.000243339	0.126656	0.0385902	0.637332	0.641044	70599	71404	72179	43174	45077	48254	71797	69644	72201	46601	44600	45753	2	1	0.096	14851	11.2	Protein CASC10 OS=Homo sapiens GN=CASC10 PE=2 SV=1
P35813-3	0.0316729	0.0155131	0.128764	0.0584154	0.638791	0.641114	169252	143686	152715	91946	97905	107604	172123	140146	152762	99244	96869	102025	4	3	0.07	51366	7.1	Isoform 3 of Protein phosphatase 1A OS=Homo sapiens GN=PPM1A
Q86X83	0.118324	0.11175	0.219966	0.182264	0.644489	0.641141	6535	7705	9357	2967	6586	5655	6645	7515	9359	3202	6516	5361	1	1	0.126	22745	6.7	COMM domain-containing protein 2 OS=Homo sapiens GN=COMMD2 PE=1 SV=2
Reverse_sp|P51814-3|ZNF41_HUMAN	0.0951075	0.0833599	0.194016	0.149264	0.643764	0.641452	4459	4774	5496	2090	3835	3557	4534	4656	5497	2255	3794	3372	1	1	0.02	90377	8.8	Isoform 3 of Zinc finger protein 41 OS=Homo sapiens GN=ZNF41
G3V4X3	0.0526708	0.027377	0.146674	0.0761483	0.640337	0.641542	76532	81307	71637	40972	50352	55618	77831	79304	71659	44225	49820	52736	1	1	0.208	8926	7.2	Protein NDRG2 OS=Homo sapiens GN=NDRG2 PE=1 SV=1
contaminant_A45063	0.0452311	0.0249299	0.13881	0.0729176	0.641065	0.641557	343620	328168	340782	179502	223182	246439	349452	320086	340889	193754	220824	233669	1	1	0.013	49926	4.7	owl|A45063| immunoglobulin binding protein LG - Peptostreptococcus magnus
Reverse_tr|H0YDL2|H0YDL2_HUMAN	0.278298	0.245899	0.386326	0.328402	0.640552	0.641572	2694	4698	1964	1359	2362	2272	2739	4582	1964	1466	2337	2154	1	1	0.053	17801	9.2	Protein wntless homolog (Fragment) OS=Homo sapiens GN=WLS PE=1 SV=1
Q9UMY4-3	0.0136497	0.00480521	0.126656	0.0437052	0.638994	0.641583	3726260	3706131	3755612	2135247	2472948	2540873	3789493	3614855	3756782	2304776	2446816	2409199	28	11	0.646	18342	7.3	Isoform 3 of Sorting nexin-12 OS=Homo sapiens GN=SNX12
O15037	0.00700456	0.00517026	0.126656	0.043949	0.632905	0.641616	22793	25221	16419	14532	15066	11182	23179	24599	16424	15685	14906	10602	1	1	0.01	74534	7	Protein KHNYN OS=Homo sapiens GN=KHNYN PE=1 SV=3
D6R9Y1	0.0351673	0.0649124	0.130748	0.126291	0.63677	0.641617	152365	163818	204273	107787	113068	110556	154950	159783	204337	116344	111873	104827	2	2	0.224	7698	4.7	Polyadenylate-binding protein-interacting protein 2 OS=Homo sapiens GN=PAIP2 PE=1 SV=1
Q7KZI7-12	0.0117775	0.00398067	0.126656	0.0434634	0.637959	0.641713	414132	445024	414228	254944	266428	290995	421153	434056	414350	275181	263605	275907	19	12	0.193	82551	9.8	Isoform 12 of Serine/threonine-protein kinase MARK2 OS=Homo sapiens GN=MARK2
Q96TA1	0.0212311	0.00662512	0.126656	0.0457921	0.640203	0.641759	222042	221859	228901	124753	144354	161623	225810	216395	228972	134658	142828	153248	2	2	0.025	84138	6.2	Niban-like protein 1 OS=Homo sapiens GN=FAM129B PE=1 SV=3
Reverse_sp|Q96QF0-6|RAB3I_HUMAN	0.0863732	0.0735121	0.184026	0.137017	0.642828	0.641913	44201	37594	47129	21639	29908	31329	44951	36668	47143	23357	29592	29705	1	1	0.044	35005	5.7	Isoform 6 of Rab-3A-interacting protein OS=Homo sapiens GN=RAB3IP
Reverse_tr|D6RAA5|D6RAA5_HUMAN	0.0424792	0.0211642	0.13609	0.0673168	0.640877	0.641988	264595	260612	253131	140321	172448	186050	269085	254193	253210	151462	170625	176409	2	1	0.015	110031	5	Transforming acidic coiled-coil-containing protein 2 OS=Homo sapiens GN=TACC2 PE=1 SV=1
Reverse_sp|Q13724|MOGS_HUMAN	0.105357	0.144651	0.205602	0.219761	0.63165	0.642085	8675	10863	10914	7409	6498	5328	8822	10595	10917	7997	6429	5051	1	1	0.011	91918	8.9	Mannosyl-oligosaccharide glucosidase OS=Homo sapiens GN=MOGS PE=1 SV=5
O60566	0.0170816	0.00389837	0.126656	0.0434634	0.639633	0.642202	1824642	1863931	1795376	1046189	1196628	1264898	1855595	1818012	1795927	1129241	1183969	1199336	38	32	0.31	119545	5.3	Mitotic checkpoint serine/threonine-protein kinase BUB1 beta OS=Homo sapiens GN=BUB1B PE=1 SV=3
Reverse_sp|P98169|ZXDB_HUMAN	0.405808	0.382636	0.510214	0.46779	0.652894	0.642715	2725	1171	1598	790	956	1841	2771	1142	1598	852	945	1745	1	1	0.024	84792	6.9	Zinc finger X-linked protein ZXDB OS=Homo sapiens GN=ZXDB PE=2 SV=2
Q96IF1	0.0366463	0.0162634	0.131924	0.0597914	0.64099	0.642818	264206	264327	246459	143183	172604	180975	268689	257815	246535	154550	170779	171594	4	4	0.095	56934	7.1	LIM domain-containing protein ajuba OS=Homo sapiens GN=AJUBA PE=1 SV=1
Reverse_sp|O76027|ANXA9_HUMAN	0.034998	0.0193957	0.130748	0.0647669	0.642324	0.643295	545281	525100	555165	292709	364139	387279	554536	512168	555338	315949	360292	367210	3	1	0.026	38364	5.8	Annexin A9 OS=Homo sapiens GN=ANXA9 PE=1 SV=3
A0A0A0MTS2	0.0127832	0.00548536	0.126656	0.043949	0.641264	0.643365	17074017	17232469	18193895	9848451	11627179	12190967	17363782	16808055	18199586	10630392	11504318	11559219	122	55	0.602	64825	9	Glucose-6-phosphate isomerase (Fragment) OS=Homo sapiens GN=GPI PE=1 SV=1
Reverse_sp|Q9BZP6-3|CHIA_HUMAN	0.257977	0.226468	0.365822	0.307624	0.64183	0.643368	38712	27459	18113	15311	22199	16586	39369	26782	18118	16526	21964	15726	1	1	0.025	33906	5.6	Isoform 3 of Acidic mammalian chitinase OS=Homo sapiens GN=CHIA
Reverse_tr|M0QXJ9|M0QXJ9_HUMAN	0.0607185	0.0438641	0.155623	0.0988142	0.643451	0.64345	65662	65942	67575	33008	48405	46749	66776	64318	67596	35628	47893	44326	1	1	0.071	19246	4.7	Myotonin-protein kinase (Fragment) OS=Homo sapiens GN=DMPK PE=4 SV=1
Q9Y2S6	0.00960091	0.00131975	0.126656	0.038862	0.640251	0.643499	1420219	1381523	1392328	835515	897790	951953	1444324	1347500	1392765	901854	888303	902623	7	3	0.25	7066	10	Translation machinery-associated protein 7 OS=Homo sapiens GN=TMA7 PE=1 SV=1
Q6ZPB1	0.00925044	0.028523	0.126656	0.0778663	0.638332	0.643842	30787	32345	35052	20952	21105	20617	31309	31548	35063	22615	20882	19548	1	1	0.051	26042	6.6	CDNA FLJ26142 fis, clone TST04526 OS=Homo sapiens PE=2 SV=1
Q9NZJ9	0.0302751	0.0123541	0.127799	0.0532448	0.642433	0.643965	189829	188543	186921	104274	124229	134660	193050	183899	186978	112552	122916	127681	4	4	0.294	20306	6.4	Diphosphoinositol polyphosphate phosphohydrolase 2 OS=Homo sapiens GN=NUDT4 PE=1 SV=2
Reverse_sp|Q9Y5B8|NDK7_HUMAN	0.0252909	0.00796782	0.126656	0.04733	0.640028	0.64406	48502	46377	40890	27876	28984	30036	49325	45234	40902	30089	28677	28479	2	1	0.029	42492	6.5	Nucleoside diphosphate kinase 7 OS=Homo sapiens GN=NME7 PE=1 SV=1
D3DQV9	0.00977538	0.000723534	0.126656	0.0385902	0.64117	0.644181	5746551	5880621	5800600	3412698	3743680	4017786	5844054	5735770	5802393	3683642	3704102	3809555	81	41	0.424	102330	7.1	Eukaryotic translation initiation factor 4 gamma 2 (Fragment) OS=Homo sapiens GN=EIF4G2 PE=1 SV=1
Q13015	0.00787767	0.0243411	0.126656	0.07214	0.641801	0.644347	11042	15138	15565	7287	10245	9260	11229	14765	15569	7865	10136	8780	1	1	0.133	10061	4.5	Protein AF1q OS=Homo sapiens GN=MLLT11 PE=1 SV=1
Q15555-4	0.00842323	0.000397294	0.126656	0.0385902	0.641211	0.644369	573736	627059	585348	342476	399819	403000	583471	611614	585529	369666	395593	382113	7	5	0.245	30691	5.8	Isoform 4 of Microtubule-associated protein RP/EB family member 2 OS=Homo sapiens GN=MAPRE2
P60842	0.00489677	5.32474e-05	0.126656	0.0385902	0.641472	0.644439	22990588	25118089	24661928	13950270	16050365	16679653	23380751	24499469	24669641	15057876	15880773	15815294	171	67	0.655	46154	5.5	Eukaryotic initiation factor 4A-I OS=Homo sapiens GN=EIF4A1 PE=1 SV=1
G5E9A7	0.0179412	0.00400765	0.126656	0.0434634	0.64009	0.644555	65791	71030	56158	38051	45447	40026	66906	69279	56174	41071	44965	37950	3	1	0.012	67702	7.8	Dystrophia myotonica WD repeat-containing protein OS=Homo sapiens GN=DMWD PE=1 SV=1
P11766	0.0283205	0.0128396	0.127459	0.0541425	0.642714	0.644588	10634414	10357736	10345143	5845467	7015068	7280381	10814898	10102643	10348381	6309582	6940944	6903107	62	28	0.46	39724	7.5	Alcohol dehydrogenase class-3 OS=Homo sapiens GN=ADH5 PE=1 SV=4
Reverse_sp|Q3ZLR7|SP201_HUMAN	0.0968185	0.0877018	0.195857	0.1545	0.643024	0.644592	28204	23830	24988	13800	19678	16049	28682	23243	24995	14895	19470	15217	1	1	0.01	89431	8.8	Transcription factor SPT20 homolog-like 1 OS=Homo sapiens GN=SUPT20HL1 PE=2 SV=2
P35754	0.0390088	0.0604519	0.133859	0.120494	0.640787	0.644858	61156	58792	73539	39148	44270	40566	62194	57344	73562	42256	43802	38464	1	1	0.104	11776	8.1	Glutaredoxin-1 OS=Homo sapiens GN=GLRX PE=1 SV=2
P09923	0.0389095	0.0323007	0.133752	0.0833705	0.640927	0.644878	76991	82870	80068	50480	44487	58810	78297	80829	80093	54488	44017	55762	1	1	0.057	56812	5.9	Intestinal-type alkaline phosphatase OS=Homo sapiens GN=ALPI PE=1 SV=2
Reverse_sp|Q5UIP0|RIF1_HUMAN	0.00915775	0.00586024	0.126656	0.0445526	0.642728	0.645273	71704	63158	75703	42441	43079	49816	72921	61602	75726	45810	42624	47234	1	1	0.013	274463	5.5	Telomere-associated protein RIF1 OS=Homo sapiens GN=RIF1 PE=1 SV=2
A6NH57	0.0378561	0.0172133	0.132618	0.0612955	0.642423	0.645356	250741	231689	211592	136456	153698	155702	254997	225983	211658	147290	152074	147634	2	2	0.067	20591	5.7	Putative ADP-ribosylation factor-like protein 5C OS=Homo sapiens GN=ARL5C PE=3 SV=4
Reverse_sp|P52179|MYOM1_HUMAN	0.0300758	0.0359155	0.127799	0.088209	0.643752	0.645388	45563	41794	54401	26749	31460	33048	46336	40764	54418	28872	31127	31335	1	1	0.012	187626	6.9	Myomesin-1 OS=Homo sapiens GN=MYOM1 PE=1 SV=2
O75191	0.0267535	0.0101522	0.1271	0.0504231	0.641669	0.645622	15821	20194	14564	9402	12188	10865	16089	19696	14568	10148	12059	10302	1	1	0.015	58382	5.9	Xylulose kinase OS=Homo sapiens GN=XYLB PE=1 SV=3
Reverse_sp|Q9UPN4-3|CP131_HUMAN	0.00880882	0.027421	0.126656	0.0762412	0.638705	0.645632	229703	236760	231144	154873	155135	135557	233601	230929	231216	167169	153495	128532	2	2	0.018	117396	8.8	Isoform 3 of Centrosomal protein of 131 kDa OS=Homo sapiens GN=CEP131
P09936	0.0196187	0.00883283	0.126656	0.0487101	0.643828	0.645817	25848876	26430601	26627197	14590336	18018852	18193146	26287549	25779654	26635524	15748763	17828450	17250358	185	46	0.812	24824	5.5	Ubiquitin carboxyl-terminal hydrolase isozyme L1 OS=Homo sapiens GN=UCHL1 PE=1 SV=2
Reverse_sp|P54760-3|EPHB4_HUMAN	0.00238168	0.00372246	0.126656	0.0434634	0.641181	0.646149	31645	32173	31503	20299	19856	20963	32182	31380	31512	21910	19646	19876	1	1	0.062	33342	7	Isoform 3 of Ephrin type-B receptor 4 OS=Homo sapiens GN=EPHB4
Q9UHY1	0.0131007	0.00286091	0.126656	0.0425679	0.643511	0.646472	668249	738852	692022	405734	452895	492180	679588	720652	692236	437947	448107	466674	8	7	0.166	59845	5.1	Nuclear receptor-binding protein OS=Homo sapiens GN=NRBP1 PE=1 SV=1
O76003	0.000360901	0.00344781	0.126656	0.04326	0.643099	0.646603	2853494	3180013	3227659	1820334	2025602	2109906	2901914	3101684	3228661	1964855	2004193	2000562	37	19	0.418	37432	5.4	Glutaredoxin-3 OS=Homo sapiens GN=GLRX3 PE=1 SV=2
P47813	0.0134041	0.00553105	0.126656	0.043949	0.642733	0.646728	2017721	2249559	2011424	1260640	1345632	1429257	2051960	2194151	2012048	1360728	1331409	1355189	21	12	0.507	16460	5.2	Eukaryotic translation initiation factor 1A, X-chromosomal OS=Homo sapiens GN=EIF1AX PE=1 SV=2
O60333-3	0.0113827	0.00333562	0.126656	0.0432581	0.64398	0.646879	1598172	1564450	1600271	934501	1044219	1088488	1625290	1525914	1600766	1008690	1033182	1032077	22	17	0.161	130363	8.4	Isoform 3 of Kinesin-like protein KIF1B OS=Homo sapiens GN=KIF1B
Q9HC07	0.00287714	0.000525434	0.126656	0.0385902	0.643384	0.64688	195553	208824	206134	120491	134394	137908	198869	203676	206194	130054	132970	130757	9	7	0.194	34906	7	Transmembrane protein 165 OS=Homo sapiens GN=TMEM165 PE=1 SV=1
A0A087X0K2	0.0339711	0.0225334	0.129942	0.0693118	0.642627	0.647106	53346	62305	50752	33880	35034	38021	54251	60770	50768	36570	34663	36050	1	1	0.282	9609	4.6	Zinc finger protein 189 OS=Homo sapiens GN=ZNF189 PE=1 SV=1
Reverse_sp|O14939|PLD2_HUMAN	0.0325943	0.0127247	0.129543	0.0539083	0.645344	0.647767	302276	285058	274310	168375	185159	202523	307406	278038	274396	181744	183203	192029	1	1	0.013	105987	7.6	Phospholipase D2 OS=Homo sapiens GN=PLD2 PE=1 SV=2
C9JG62	0.00629501	0.00233863	0.126656	0.0416289	0.644275	0.647979	1424589	1558700	1496887	897675	956875	1031916	1448768	1520315	1497359	968951	946767	978444	4	1	0.06	16839	5.4	Thioredoxin domain-containing protein 3 (Fragment) OS=Homo sapiens GN=NME8 PE=1 SV=1
Reverse_sp|Q6ZN84|CCD81_HUMAN	0.305636	0.297023	0.412927	0.381357	0.652321	0.648055	8100	5778	7081	2679	6458	4535	8237	5635	7083	2891	6389	4300	1	1	0.017	76084	9.1	Coiled-coil domain-containing protein 81 OS=Homo sapiens GN=CCDC81 PE=2 SV=2
Q5T890	0.0620541	0.0478582	0.15729	0.104154	0.648386	0.648105	297657	292914	321780	151951	221147	218458	302708	285699	321880	164015	218810	207137	3	2	0.01	177126	8.6	DNA excision repair protein ERCC-6-like 2 OS=Homo sapiens GN=ERCC6L2 PE=1 SV=2
Reverse_sp|Q9NR50-3|EI2BG_HUMAN	0.36799	0.357333	0.47416	0.442878	0.659243	0.648243	3700	2357	4270	991	2736	3081	3762	2298	4271	1069	2707	2921	1	1	0.097	44803	6.6	Isoform 3 of Translation initiation factor eIF-2B subunit gamma OS=Homo sapiens GN=EIF2B3
P00338	0.00745915	0.00362636	0.126656	0.0434634	0.645042	0.64826	32744563	32622894	33542794	19542863	21969148	22289293	33300291	31819458	33553290	21094526	21737022	21134250	199	58	0.741	36689	8.3	L-lactate dehydrogenase A chain OS=Homo sapiens GN=LDHA PE=1 SV=2
Q9H8S9	0.0195009	0.00727755	0.126656	0.046732	0.645868	0.648267	2087668	1982200	2048602	1188622	1338984	1424116	2123090	1933375	2049236	1282986	1324827	1350313	27	8	0.287	25080	7	MOB kinase activator 1A OS=Homo sapiens GN=MOB1A PE=1 SV=4
P05388	0.0142719	0.00278855	0.126656	0.0425679	0.645827	0.648507	16270913	17816590	16916051	9802252	11038169	12099048	16547036	17377784	16921327	10580509	10921517	11472058	139	46	0.801	34274	6	60S acidic ribosomal protein P0 OS=Homo sapiens GN=RPLP0 PE=1 SV=1
Q8NCE2-3	0.0234411	0.0135084	0.126656	0.0552974	0.646246	0.648555	52951	49615	52324	29807	34813	35477	53848	48392	52339	32172	34444	33637	2	1	0.022	60035	6.2	Isoform 3 of Myotubularin-related protein 14 OS=Homo sapiens GN=MTMR14
Reverse_sp|Q86UQ4-4|ABCAD_HUMAN	0.0241872	0.0101506	0.126656	0.0504231	0.647311	0.648809	369664	368369	381822	207202	250095	267597	375937	359297	381942	223652	247452	253730	3	3	0.012	576252	6.4	Isoform 4 of ATP-binding cassette sub-family A member 13 OS=Homo sapiens GN=ABCA13
Reverse_sp|P15056|BRAF_HUMAN	0.202772	0.199362	0.308572	0.278479	0.653051	0.648914	2212	2972	3189	806	2959	1703	2249	2898	3190	869	2927	1614	1	1	0.017	84437	7.5	Serine/threonine-protein kinase B-raf OS=Homo sapiens GN=BRAF PE=1 SV=4
Q9UHD1	0.0310163	0.0133841	0.128098	0.0550521	0.646998	0.649012	4202892	4072044	3989975	2322572	2743189	2869618	4274219	3971757	3991224	2506976	2714203	2720912	27	22	0.548	37490	7.9	Cysteine and histidine-rich domain-containing protein 1 OS=Homo sapiens GN=CHORDC1 PE=1 SV=2
P12524-2	0.11275	0.0936874	0.213409	0.161555	0.652596	0.649154	3584	3066	4176	1667	2454	2944	3644	2990	4177	1799	2428	2791	1	1	0.064	24682	5.7	Isoform 2 of Protein L-Myc OS=Homo sapiens GN=MYCL
Reverse_sp|Q9ULI0|ATD2B_HUMAN	0.00428424	0.00425967	0.126656	0.0434634	0.643525	0.649311	324286	322844	300770	208932	197589	203476	329790	314893	300865	225521	195502	192932	1	1	0.007	164913	6.8	ATPase family AAA domain-containing protein 2B OS=Homo sapiens GN=ATAD2B PE=1 SV=3
E9PFI5	0.0203153	0.00559548	0.126656	0.043949	0.647884	0.649871	14506451	14752308	14721997	8324613	9660029	10509795	14752635	14388977	14726592	8985550	9557950	9965172	107	27	0.629	23747	10.2	40S ribosomal protein S3a OS=Homo sapiens GN=RPS3A PE=1 SV=1
Reverse_tr|A0A087X188|A0A087X188_HUMAN	0.541558	0.558931	0.630741	0.627562	0.656721	0.650086	8652	2641	16626	5007	3990	9338	8798	2575	16631	5404	3947	8854	1	1	0.034	65024	5.4	Bridging integrator 2 OS=Homo sapiens GN=BIN2 PE=1 SV=1
Reverse_sp|Q8NGN1|OR6T1_HUMAN	0.0371967	0.0174211	0.132219	0.0616226	0.649042	0.650099	319805	330803	321221	173963	222614	234181	325232	322656	321322	187775	220262	222045	2	1	0.022	36348	9.2	Olfactory receptor 6T1 OS=Homo sapiens GN=OR6T1 PE=2 SV=1
Q5T5E6	0.0299835	0.0142663	0.127799	0.056344	0.648749	0.650131	3380861	3349995	3429421	1867615	2300550	2423302	3438244	3267497	3430501	2015903	2276246	2297732	10	2	0.054	27531	7.1	Potassium channel subfamily K member 1 (Fragment) OS=Homo sapiens GN=KCNK1 PE=1 SV=1
H0Y5B4	0.025828	0.0087135	0.127005	0.0484219	0.647856	0.650132	1792479	1743449	1713092	1014521	1145481	1240609	1822901	1700509	1713628	1095071	1133377	1176320	14	10	0.357	13228	10.5	60S ribosomal protein L36a OS=Homo sapiens GN=RPL36A PE=3 SV=2
P62253	0.0171287	0.00975206	0.126656	0.0500165	0.649162	0.650376	720125	716950	813498	415167	499237	546583	732344	699289	813751	448127	493959	518258	10	6	0.424	19509	5.3	Ubiquitin-conjugating enzyme E2 G1 OS=Homo sapiens GN=UBE2G1 PE=1 SV=3
H3BUS3	0.0242575	0.0110113	0.126656	0.051287	0.648657	0.650903	440249	435503	431624	247681	299390	300968	447721	424778	431759	267347	296227	285372	2	2	0.025	84736	6.9	von Willebrand factor A domain-containing protein 3A (Fragment) OS=Homo sapiens GN=VWA3A PE=4 SV=7
Reverse_sp|P42356|PI4KA_HUMAN	0.0207471	0.00513714	0.126656	0.043949	0.647742	0.650987	423228	399079	388513	247033	254850	282416	430411	389251	388635	266647	252158	267781	2	2	0.005	236828	7.1	Phosphatidylinositol 4-kinase alpha OS=Homo sapiens GN=PI4KA PE=1 SV=4
P16157-21	0.0145585	0.00407905	0.126656	0.0434634	0.64889	0.651026	62720	60229	64955	36549	40333	45047	63784	58745	64975	39451	39907	42712	1	1	0.004	208238	6.3	Isoform Br21 of Ankyrin-1 OS=Homo sapiens GN=ANK1
Reverse_sp|Q13495-3|MAMD1_HUMAN	0.152262	0.116734	0.256232	0.187708	0.649922	0.651133	32440	32894	24166	16724	18524	22920	32990	32083	24173	18051	18328	21732	1	1	0.006	106498	7.4	Isoform 2 of Mastermind-like domain-containing protein 1 OS=Homo sapiens GN=MAMLD1
J3QR09	0.0115364	0.00113697	0.126656	0.038788	0.6484	0.65117	6465514	6883851	6672569	3884870	4384850	4712492	6575233	6714306	6674644	4193304	4338505	4468276	65	12	0.311	23135	11.5	Ribosomal protein L19 OS=Homo sapiens GN=RPL19 PE=1 SV=1
Reverse_sp|O14617-3|AP3D1_HUMAN	0.0156164	0.00268898	0.126656	0.0425679	0.648695	0.651313	1343126	1432499	1359335	793397	917662	971269	1365924	1397223	1359764	856394	907969	920941	2	2	0.018	111238	8.1	Isoform 3 of AP-3 complex subunit delta-1 OS=Homo sapiens GN=AP3D1
P53365-3	0.0158263	0.00748374	0.126656	0.0469742	0.648904	0.651414	118582	114135	120318	68731	78616	81739	120594	111323	120355	74187	77785	77503	2	2	0.073	33782	7.2	Isoform 3 of Arfaptin-2 OS=Homo sapiens GN=ARFIP2
Q8NGC7	0.0426768	0.0256375	0.136301	0.0738092	0.646485	0.651473	4178971	4317624	3517183	2580484	2458601	2727641	4249906	4211302	3518294	2785381	2432634	2586305	1	1	0.018	36788	8.2	Olfactory receptor 11H6 OS=Homo sapiens GN=OR11H6 PE=3 SV=1
Q6AI08	0.030209	0.0157182	0.127799	0.0588262	0.648038	0.651524	129288	152468	127538	80077	89049	96112	131481	148712	127577	86434	88107	91131	3	3	0.042	128781	7	HEAT repeat-containing protein 6 OS=Homo sapiens GN=HEATR6 PE=1 SV=1
P46020-3	0.0212061	0.0112506	0.126656	0.0517624	0.64913	0.651571	212607	208973	211537	120961	145753	144261	216213	203825	211602	130564	144211	136783	4	4	0.043	129388	6	Isoform 3 of Phosphorylase b kinase regulatory subunit alpha, skeletal muscle isoform OS=Homo sapiens GN=PHKA1
Q9H6R7	0.0233146	0.00668544	0.126656	0.045833	0.649073	0.6517	144014	142033	136784	82906	92031	99511	146458	138535	136827	89488	91058	94354	1	1	0.01	79136	6.7	WD repeat and coiled-coil-containing protein C2orf44 OS=Homo sapiens GN=C2orf44 PE=1 SV=1
Q6TFL4	0.0186148	0.0102043	0.126656	0.0504231	0.649067	0.65174	335946	324934	333807	193060	226642	225917	341648	316932	333912	208389	224248	214210	1	1	0.022	68361	6.4	Kelch-like protein 24 OS=Homo sapiens GN=KLHL24 PE=2 SV=1
Q6GMV2	0.0123693	0.00138856	0.126656	0.0393923	0.649397	0.651933	466941	488908	485348	279351	313025	343533	474863	476864	485498	301529	309717	325728	7	4	0.093	47341	5	SET and MYND domain-containing protein 5 OS=Homo sapiens GN=SMYD5 PE=1 SV=2
Q9NQC7	0.158935	0.141998	0.263415	0.216711	0.655985	0.652054	16073	13593	18204	6986	11778	12638	16345	13258	18209	7540	11653	11983	1	1	0.015	107316	5.6	Ubiquitin carboxyl-terminal hydrolase CYLD OS=Homo sapiens GN=CYLD PE=1 SV=1
P40123	0.0193896	0.00452954	0.126656	0.0436897	0.648927	0.652271	3038206	3040037	2804755	1771951	1970133	2022336	3089765	2965166	2805627	1912636	1949312	1917535	25	16	0.3	52824	6.4	Adenylyl cyclase-associated protein 2 OS=Homo sapiens GN=CAP2 PE=1 SV=1
A7MD48	0.0494855	0.0423535	0.143507	0.0968641	0.647399	0.652303	105246	116160	103307	70491	61957	77771	107032	113299	103339	76088	61302	73741	1	1	0.023	68559	11.8	Serine/arginine repetitive matrix protein 4 OS=Homo sapiens GN=SRRM4 PE=1 SV=2
Q6NZI2	0.00541177	0.00797559	0.126656	0.04733	0.647613	0.652352	218767	229469	229076	144599	139420	154617	222479	223818	229148	156079	137945	146604	3	3	0.105	43476	5.6	Polymerase I and transcript release factor OS=Homo sapiens GN=PTRF PE=1 SV=1
Reverse_sp|Q4AC94-2|C2CD3_HUMAN	0.00525371	0.0011614	0.126656	0.038788	0.64792	0.652684	89671	91010	85608	56444	57003	59087	91192	88768	85634	60925	56400	56024	2	2	0.024	210002	8.1	Isoform 2 of C2 domain-containing protein 3 OS=Homo sapiens GN=C2CD3
Reverse_tr|H3BRG4|H3BRG4_HUMAN	0.0331611	0.0136533	0.129543	0.0555684	0.651258	0.652805	50020	51238	49266	27802	34094	36134	50869	49976	49281	30009	33733	34261	1	1	0.019	44635	9	Cytochrome b-c1 complex subunit 2, mitochondrial OS=Homo sapiens GN=UQCRC2 PE=1 SV=1
Q8NEU8-3	0.00907613	0.000613261	0.126656	0.0385902	0.648779	0.652937	126049	130179	119797	77184	82541	84232	128187	126972	119833	83312	81668	79866	2	2	0.037	75184	4.9	Isoform 3 of DCC-interacting protein 13-beta OS=Homo sapiens GN=APPL2
O43909	0.00131043	0.00440464	0.126656	0.0436358	0.648565	0.653253	87647	91301	88063	55194	60688	57292	89134	89051	88090	59576	60046	54323	2	2	0.026	104749	6.5	Exostosin-like 3 OS=Homo sapiens GN=EXTL3 PE=1 SV=1
Q16222-3	0.0126735	0.00147492	0.126656	0.039744	0.650691	0.65357	754730	767359	762135	453757	490448	542120	767534	748455	762368	489779	485263	514023	14	11	0.246	58682	6.3	Isoform 3 of UDP-N-acetylhexosamine pyrophosphorylase OS=Homo sapiens GN=UAP1
H7C0F8	0.0605006	0.0342793	0.155315	0.0860081	0.651647	0.653774	80146	76314	66776	42230	52043	51198	81506	74434	66796	45582	51492	48545	2	1	0.154	21097	7.6	Hepatocyte growth factor-like protein (Fragment) OS=Homo sapiens GN=MST1 PE=1 SV=1
Q16143	0.0308985	0.0215673	0.128033	0.0678888	0.651823	0.65394	1732543	1614989	1725270	969708	1173558	1163305	1761943	1575211	1725807	1046698	1161155	1103019	15	7	0.485	14288	4.4	Beta-synuclein OS=Homo sapiens GN=SNCB PE=1 SV=1
Reverse_sp|P07998|RNAS1_HUMAN	0.0070002	0.0230282	0.126656	0.0699755	0.646725	0.653951	15708	14404	14536	10385	9760	8730	15974	14049	14540	11209	9656	8277	1	1	0.128	17644	8.8	Ribonuclease pancreatic OS=Homo sapiens GN=RNASE1 PE=1 SV=4
Reverse_sp|Q9H5L6|THAP9_HUMAN	0.0510784	0.0459325	0.145487	0.101493	0.652548	0.653962	158848	149723	167267	86567	116121	107819	161544	146036	167319	93440	114894	102232	1	1	0.009	103411	9.1	DNA transposase THAP9 OS=Homo sapiens GN=THAP9 PE=1 SV=2
Q96L03	0.0370957	0.0209428	0.132128	0.0668805	0.652883	0.654031	158916	157863	161391	86722	111538	113929	161613	153974	161441	93607	110359	108025	2	1	0.028	43499	9.9	Spermatogenesis-associated protein 17 OS=Homo sapiens GN=SPATA17 PE=2 SV=1
Reverse_tr|A8MZF9|A8MZF9_HUMAN	0.124257	0.10521	0.226189	0.174686	0.6497	0.654354	2780	2493	1564	1291	2043	1108	2827	2431	1564	1393	2021	1050	1	1	0.023	38129	8.9	Developmentally-regulated GTP-binding protein 2 OS=Homo sapiens GN=DRG2 PE=1 SV=1
A0A0D9SF70	0.0336402	0.0141178	0.129826	0.0562283	0.652592	0.654392	639116	633236	614218	355818	424831	450511	649961	617640	614408	384067	420341	427164	6	6	0.148	42153	7.3	ADP-ribosylation factor GTPase-activating protein 2 OS=Homo sapiens GN=ARFGAP2 PE=1 SV=1
Q9HD26	0.0111079	0.00294222	0.126656	0.0425679	0.651187	0.654408	243088	230518	238389	144436	155153	164053	247212	224838	238461	155902	153512	155550	6	6	0.136	50520	5.9	Golgi-associated PDZ and coiled-coil motif-containing protein OS=Homo sapiens GN=GOPC PE=1 SV=1
P60981	0.0145716	0.0041684	0.126656	0.0434634	0.652401	0.654727	5876735	6349688	6139301	3440424	4274612	4266781	5976469	6193306	6141225	3713585	4229446	4045670	40	16	0.57	18506	7.9	Destrin OS=Homo sapiens GN=DSTN PE=1 SV=3
Reverse_sp|Q8WUY3-3|PRUN2_HUMAN	0.010108	0.00295599	0.126656	0.0425679	0.65058	0.654764	34960	34435	32282	20845	23227	22077	35553	33587	32292	22500	22981	20933	1	1	0.005	341092	4.5	Isoform 3 of Protein prune homolog 2 OS=Homo sapiens GN=PRUNE2
Q02543	0.0176449	0.00416092	0.126656	0.0434634	0.652065	0.654912	4613447	4584681	4464208	2695753	3031718	3181256	4691744	4471768	4465606	2909789	2999685	3016403	27	14	0.489	20762	10.7	60S ribosomal protein L18a OS=Homo sapiens GN=RPL18A PE=1 SV=2
Reverse_sp|Q8N7X0|ADGB_HUMAN	0.0965536	0.139807	0.195542	0.21449	0.649626	0.654994	5614	6577	8778	4400	4822	4400	5709	6415	8780	4749	4771	4172	1	1	0.005	189712	8.3	Androglobin OS=Homo sapiens GN=ADGB PE=2 SV=3
P62701	0.0200489	0.00468662	0.126656	0.0437052	0.653065	0.65511	19673779	20605576	20235738	11542248	13273615	14704432	20007673	20098104	20242080	12458678	13133370	13942454	109	29	0.658	29598	10.2	40S ribosomal protein S4, X isoform OS=Homo sapiens GN=RPS4X PE=1 SV=2
Reverse_tr|A0A087WZL0|A0A087WZL0_HUMAN	0.0226253	0.00815819	0.126656	0.0475433	0.652379	0.655275	212490	207446	198890	121655	140715	141339	216096	202336	198952	131314	139228	134014	2	2	0.027	73105	8.6	Pleckstrin homology-like domain family B member 1 (Fragment) OS=Homo sapiens GN=PHLDB1 PE=1 SV=1
P28715	0.00204306	0.00820393	0.126656	0.0476844	0.650632	0.655396	58561	60114	62621	39010	37618	41329	59555	58633	62640	42107	37220	39187	1	1	0.017	133108	5.2	DNA repair protein complementing XP-G cells OS=Homo sapiens GN=ERCC5 PE=1 SV=3
Reverse_tr|I3L4P4|I3L4P4_HUMAN	0.0101541	0.0269726	0.126656	0.075483	0.651757	0.655414	73516	84594	91328	48544	59072	54957	74763	82510	91356	52398	58448	52109	1	1	0.17	5491	5.1	Vacuolar protein sorting-associated protein 35 OS=Homo sapiens GN=VPS35 PE=1 SV=1
O00762	0.0228344	0.0395066	0.126656	0.0928338	0.650732	0.655693	822822	1131083	1042293	606150	665834	677739	836784	1103225	1042618	654274	658796	642617	9	7	0.508	19652	7.4	Ubiquitin-conjugating enzyme E2 C OS=Homo sapiens GN=UBE2C PE=1 SV=1
Reverse_sp|O75155|CAND2_HUMAN	0.0500838	0.0333931	0.144334	0.0848607	0.654952	0.655696	79712	78083	80630	42353	57105	56699	81065	76160	80655	45715	56501	53761	1	1	0.009	135256	5.7	Cullin-associated NEDD8-dissociated protein 2 OS=Homo sapiens GN=CAND2 PE=1 SV=3
Q15181	0.021121	0.00628523	0.126656	0.0453687	0.653931	0.655919	8807681	9282856	9010323	5081761	6190052	6450289	8957154	9054226	9013132	5485227	6124638	6116017	77	35	0.737	32660	5.9	Inorganic pyrophosphatase OS=Homo sapiens GN=PPA1 PE=1 SV=2
P61927	0.0154681	0.00491666	0.126656	0.0437052	0.653311	0.655959	6533098	6493318	6546707	3824797	4406081	4556450	6643981	6333408	6548764	4128483	4359534	4320342	26	8	0.495	11078	11.7	60S ribosomal protein L37 OS=Homo sapiens GN=RPL37 PE=1 SV=2
Q9Y2K2-4	0.0346721	0.013495	0.130422	0.0552974	0.653365	0.656015	101836	101203	93824	58987	63407	71566	103563	98710	93853	63670	62736	67857	2	2	0.017	133715	6.7	Isoform 4 of Serine/threonine-protein kinase SIK3 OS=Homo sapiens GN=SIK3
H3BNU9	0.0367051	0.0233807	0.131924	0.0705816	0.654217	0.65626	516891	506147	499901	284404	366060	345869	525663	493682	500058	306985	362193	327946	3	2	0.229	14216	8.2	Calcium-regulated heat stable protein 1 (Fragment) OS=Homo sapiens GN=CARHSP1 PE=1 SV=1
Q8TDY4-3	0.0638254	0.0537214	0.159408	0.111613	0.654572	0.656407	4529	5926	5502	3034	3121	4290	4605	5780	5503	3274	3088	4067	1	1	0.02	97847	6.4	Isoform 3 of Arf-GAP with SH3 domain, ANK repeat and PH domain-containing protein 3 OS=Homo sapiens GN=ASAP3
O95081	0.0920115	0.0846813	0.190024	0.150908	0.655229	0.656414	14904	14389	14568	7507	11923	9309	15156	14034	14572	8103	11797	8826	1	1	0.027	48963	9.1	Arf-GAP domain and FG repeat-containing protein 2 OS=Homo sapiens GN=AGFG2 PE=1 SV=2
Q9UN36-3	0.0200408	0.00807186	0.126656	0.0474421	0.654051	0.656624	99493	93010	97051	57469	64056	67858	101181	90719	97081	62032	63379	64341	1	1	0.028	39679	5.4	Isoform 3 of Protein NDRG2 OS=Homo sapiens GN=NDRG2
Reverse_sp|Q9P206-2|K1522_HUMAN	0.0410499	0.0182396	0.135488	0.0631429	0.653666	0.656754	16531	15666	14443	9600	9654	11233	16811	15280	14447	10362	9552	10650	1	1	0.012	113062	10	Isoform 2 of Uncharacterized protein KIAA1522 OS=Homo sapiens GN=KIAA1522
Reverse_tr|B8ZZZ5|B8ZZZ5_HUMAN	0.0306423	0.0184009	0.127799	0.0634437	0.655264	0.656784	428591	440861	445796	239288	315082	307465	435865	430004	445936	258287	311753	291533	2	1	0.084	19927	9.6	PH and SEC7 domain-containing protein 4 (Fragment) OS=Homo sapiens GN=PSD4 PE=1 SV=1
P15924	0.0319317	0.015843	0.128888	0.0589702	0.655632	0.656988	942462	919317	956699	525368	641753	680762	958455	896674	956996	567079	634969	645483	10	8	0.028	331774	6.8	Desmoplakin OS=Homo sapiens GN=DSP PE=1 SV=3
Reverse_sp|P34998-3|CRFR1_HUMAN	0.0919569	0.137532	0.189985	0.212027	0.654104	0.657183	17379	29254	33920	14042	20941	17707	17673	28533	33930	15156	20719	16789	1	1	0.019	43331	9.5	Isoform CRF-R3 of Corticotropin-releasing factor receptor 1 OS=Homo sapiens GN=CRHR1
Reverse_sp|Q8N3C0|ASCC3_HUMAN	0.0462394	0.0283344	0.139587	0.077565	0.65668	0.657522	229019	210335	228378	123627	151741	163118	232906	205154	228448	133442	150137	154665	3	3	0.017	251458	7.1	Activating signal cointegrator 1 complex subunit 3 OS=Homo sapiens GN=ASCC3 PE=1 SV=3
Q8NEZ2	0.0354586	0.0218455	0.131069	0.0682386	0.65606	0.657623	184503	178632	185569	102150	128785	129048	187632	174230	185623	110259	127421	122359	7	6	0.181	44314	5.6	Vacuolar protein sorting-associated protein 37A OS=Homo sapiens GN=VPS37A PE=1 SV=1
Q12765	0.0232387	0.00940235	0.126656	0.0494155	0.655682	0.657637	869114	838210	875469	497838	576674	618980	883859	817563	875739	537361	570577	586899	14	12	0.273	46382	4.8	Secernin-1 OS=Homo sapiens GN=SCRN1 PE=1 SV=2
Reverse_sp|Q9NP71-3|MLXPL_HUMAN	0.0565256	0.0404276	0.150861	0.0941444	0.656797	0.657716	43778	38538	42715	23261	28921	29938	44521	37589	42728	25107	28615	28386	1	1	0.009	92842	8.5	Isoform 3 of Carbohydrate-responsive element-binding protein OS=Homo sapiens GN=MLXIPL
Q86UX6	0.0659251	0.0401659	0.161562	0.0937205	0.653879	0.657738	25725	21609	20258	15064	12483	16650	26161	21076	20264	16260	12351	15787	1	1	0.025	54994	6.6	Serine/threonine-protein kinase 32C OS=Homo sapiens GN=STK32C PE=1 SV=1
Reverse_sp|Q6ZMS7-2|ZN783_HUMAN	0.00642667	0.00807109	0.126656	0.0474421	0.655295	0.65814	203211	240734	247363	135433	147589	169989	206659	234805	247440	146186	146029	161180	2	1	0.013	61014	8.6	Isoform 2 of Protein ZNF783 OS=Homo sapiens GN=ZNF783
Reverse_sp|Q6MZT1|R7BP_HUMAN	0.0961077	0.0630336	0.195109	0.123799	0.659546	0.65823	5852	6839	5987	3033	4187	5099	5951	6670	5988	3273	4142	4834	1	1	0.047	28962	8.5	Regulator of G-protein signaling 7-binding protein OS=Homo sapiens GN=RGS7BP PE=2 SV=3
P08238	0.0263151	0.00964395	0.1271	0.0498375	0.655953	0.658243	78023985	76275031	75144755	44543190	51642576	54318489	79348138	74396493	75168239	48079756	51096876	51503633	551	124	0.655	83264	5	Heat shock protein HSP 90-beta OS=Homo sapiens GN=HSP90AB1 PE=1 SV=4
Q14152	0.014826	0.00216634	0.126656	0.0416289	0.655446	0.658266	14843192	15813092	15005265	8929592	10194064	10805015	15095082	15423629	15009931	9638563	10086331	10245075	135	84	0.402	166569	6.8	Eukaryotic translation initiation factor 3 subunit A OS=Homo sapiens GN=EIF3A PE=1 SV=1
O75037-3	0.0577737	0.0607918	0.152112	0.120927	0.655061	0.658268	161087	122550	155446	91979	99061	96586	163819	119530	155492	99281	98014	91580	4	4	0.02	179753	7.1	Isoform 3 of Kinesin-like protein KIF21B OS=Homo sapiens GN=KIF21B
Reverse_sp|Q7Z2Y5|NRK_HUMAN	0.127832	0.117378	0.229852	0.188501	0.659992	0.658534	14266	13451	15732	6762	11652	10262	14508	13119	15736	7298	11528	9730	1	1	0.004	178478	6.3	Nik-related protein kinase OS=Homo sapiens GN=NRK PE=1 SV=2
P47914	0.0186474	0.00657546	0.126656	0.0457184	0.654847	0.658685	1286729	1458892	1258371	803310	892437	926254	1308562	1422960	1258759	867086	883002	878251	18	7	0.239	17752	11.7	60S ribosomal protein L29 OS=Homo sapiens GN=RPL29 PE=1 SV=2
Reverse_sp|P56856-2|CLD18_HUMAN	0.0499354	0.0267518	0.144081	0.0752439	0.655548	0.658771	71546	77620	64202	42606	46055	51212	72760	75708	64222	45988	45568	48558	2	2	0.08	27720	8.3	Isoform A2 of Claudin-18 OS=Homo sapiens GN=CLDN18
Q14240	0.00584545	0.000459412	0.126656	0.0385902	0.656083	0.65909	13346028	14430077	14225668	8220029	9543110	9793501	13572525	14074697	14230122	8872678	9442280	9285999	84	34	0.44	46402	5.5	Eukaryotic initiation factor 4A-II OS=Homo sapiens GN=EIF4A2 PE=1 SV=2
O75688-4	0.00231432	0.00128168	0.126656	0.038788	0.655713	0.659398	1470532	1577251	1555635	926557	1041559	1050404	1495487	1538402	1556120	1000121	1030551	995971	15	11	0.316	42086	5.4	Isoform 4 of Protein phosphatase 1B OS=Homo sapiens GN=PPM1B
P40763	0.013126	0.00165509	0.126656	0.0406492	0.657155	0.659427	1203374	1244256	1268776	723070	815703	903480	1223791	1213606	1269169	780475	807079	856656	18	17	0.264	88068	6.3	Signal transducer and activator of transcription 3 OS=Homo sapiens GN=STAT3 PE=1 SV=2
Reverse_sp|Q96RN1-4|S26A8_HUMAN	0.00280311	0.00130529	0.126656	0.038788	0.654823	0.659575	36628	39427	35398	22947	26140	23895	37249	38456	35409	24769	25863	22656	1	1	0.01	85680	7.6	Isoform 4 of Testis anion transporter 1 OS=Homo sapiens GN=SLC26A8
O43237	0.0260092	0.00819241	0.127046	0.0476801	0.657518	0.65959	1381061	1400797	1364387	797235	927059	1001937	1404492	1366293	1364808	860526	917258	950013	21	15	0.228	54099	6.4	Cytoplasmic dynein 1 light intermediate chain 2 OS=Homo sapiens GN=DYNC1LI2 PE=1 SV=1
Q6P2H3-4	0.0135919	0.00898555	0.126656	0.0488177	0.655441	0.659913	65167	65502	65126	42561	39301	46470	66272	63888	65146	45939	38885	44061	2	2	0.038	80302	6.2	Isoform 4 of Centrosomal protein of 85 kDa OS=Homo sapiens GN=CEP85
Q96BD0-4	0.051848	0.0328005	0.146206	0.0840536	0.658182	0.660046	284032	263905	257787	152379	192308	185626	288853	257406	257868	164478	190276	176007	1	1	0.011	77084	8	Isoform 4 of Solute carrier organic anion transporter family member 4A1 OS=Homo sapiens GN=SLCO4A1
Reverse_sp|Q2VIQ3|KIF4B_HUMAN	0.0644314	0.035129	0.160044	0.0870877	0.657549	0.660066	8993	10464	7817	5043	6513	6378	9145	10206	7819	5443	6444	6047	1	1	0.006	140035	6.2	Chromosome-associated kinesin KIF4B OS=Homo sapiens GN=KIF4B PE=2 SV=2
Q9H9A5-4	0.0106486	0.000722574	0.126656	0.0385902	0.657424	0.660175	158503	156680	163496	96624	102070	116001	161191	152819	163545	104294	100989	109987	5	4	0.058	76968	7.6	Isoform 4 of CCR4-NOT transcription complex subunit 10 OS=Homo sapiens GN=CNOT10
P04075-2	0.0145177	0.00527771	0.126656	0.043949	0.65748	0.660212	34663473	35207382	35145463	20500605	24191176	24354348	35251772	34340303	35156479	22128321	23935584	23092308	191	60	0.646	45261	8.3	Isoform 2 of Fructose-bisphosphate aldolase A OS=Homo sapiens GN=ALDOA
Reverse_sp|Q16650|TBR1_HUMAN	0.0124488	0.0351223	0.126656	0.0870877	0.654697	0.660223	12595	17060	14984	8795	11493	8937	12808	16639	14988	9493	11371	8473	1	1	0.022	74053	7.3	T-box brain protein 1 OS=Homo sapiens GN=TBR1 PE=2 SV=1
E5RHP1	0.00309633	0.00050516	0.126656	0.0385902	0.656297	0.660234	154676	176597	160701	97629	115250	110002	157301	172247	160751	105380	114031	104301	2	2	0.027	106892	8.7	Potassium channel subfamily U member 1 OS=Homo sapiens GN=KCNU1 PE=3 SV=1
Q9Y613	0.0719421	0.0784055	0.167839	0.142997	0.654233	0.660299	8776	8448	9531	6537	4213	6754	8924	8239	9534	7056	4168	6404	1	1	0.009	126551	6.4	FH1/FH2 domain-containing protein 1 OS=Homo sapiens GN=FHOD1 PE=1 SV=3
Q9HB71	0.020279	0.00773988	0.126656	0.0472938	0.658134	0.660375	5428605	5418610	5488818	3151914	3732954	3866438	5520729	5285151	5490528	3402161	3693501	3666071	51	26	0.649	26210	8.2	Calcyclin-binding protein OS=Homo sapiens GN=CACYBP PE=1 SV=2
H0Y9Y4	0.0177128	0.00390445	0.126656	0.0434634	0.658251	0.660451	16580691	16897706	17010155	9791513	11222282	12220356	16862086	16481547	17015474	10568925	11103702	11587095	107	22	0.611	23528	9.9	40S ribosomal protein S3a (Fragment) OS=Homo sapiens GN=RPS3A PE=1 SV=1
Q9H832	0.0153091	0.00323221	0.126656	0.0428272	0.658259	0.660638	805915	800114	824581	478520	535658	585792	819590	780407	824837	516509	529996	555433	10	8	0.167	38210	5.6	Ubiquitin-conjugating enzyme E2 Z OS=Homo sapiens GN=UBE2Z PE=1 SV=2
Reverse_sp|Q6ZRR7|LRRC9_HUMAN	0.0438013	0.0290489	0.137422	0.0786114	0.659155	0.660781	5957	6141	6585	3774	3450	5091	6058	5989	6587	4073	3413	4827	1	1	0.021	166910	7.6	Leucine-rich repeat-containing protein 9 OS=Homo sapiens GN=LRRC9 PE=2 SV=2
O43765	0.013241	0.00173385	0.126656	0.04065	0.658084	0.660795	1905401	2037537	1955384	1146074	1342005	1393511	1937736	1987352	1955993	1237069	1327822	1321297	17	10	0.256	34063	4.9	Small glutamine-rich tetratricopeptide repeat-containing protein alpha OS=Homo sapiens GN=SGTA PE=1 SV=1
Reverse_sp|O75096|LRP4_HUMAN	0.0482284	0.0325072	0.142135	0.0836168	0.658508	0.660809	52171	50153	47457	28236	37059	33337	53056	48917	47471	30478	36667	31609	1	1	0.006	212044	5.3	Low-density lipoprotein receptor-related protein 4 OS=Homo sapiens GN=LRP4 PE=1 SV=4
Reverse_sp|P37198|NUP62_HUMAN	0.0713913	0.0653979	0.167208	0.126838	0.659532	0.660865	10340	10851	10671	5440	8733	6841	10515	10583	10674	5871	8640	6486	1	1	0.027	53255	5.3	Nuclear pore glycoprotein p62 OS=Homo sapiens GN=NUP62 PE=1 SV=3
P61247	0.0185396	0.0041365	0.126656	0.0434634	0.658731	0.660988	19967759	20301626	20307837	11792897	13449077	14662130	20306627	19801627	20314178	12729206	13306961	13902330	143	37	0.701	29945	9.7	40S ribosomal protein S3a OS=Homo sapiens GN=RPS3A PE=1 SV=2
Q02224-3	0.0026026	0.0169991	0.126656	0.0609598	0.657668	0.66128	125814	135417	155928	85927	89494	98931	127945	132078	155973	92745	88545	93800	8	7	0.034	301788	5.6	Isoform 3 of Centromere-associated protein E OS=Homo sapiens GN=CENPE
Q96K17	0.0217139	0.00823853	0.126656	0.0476844	0.659053	0.661314	1627984	1605512	1626455	943471	1106202	1153292	1655610	1565969	1626960	1018375	1094511	1093521	19	10	0.513	17271	6.4	Transcription factor BTF3 homolog 4 OS=Homo sapiens GN=BTF3L4 PE=1 SV=1
Reverse_sp|Q9UEW8|STK39_HUMAN	0.215237	0.232345	0.322059	0.313996	0.681164	0.661333	1	1117	2285	1	868	1449	1	1089	2285	1	858	1373	1	1	0.02	59474	6.3	STE20/SPS1-related proline-alanine-rich protein kinase OS=Homo sapiens GN=STK39 PE=1 SV=3
Q6NUN0	0.0144557	0.00217213	0.126656	0.0416289	0.65688	0.661337	232097	262672	208194	139308	173345	149109	236036	256203	208259	150369	171514	141382	1	1	0.016	64760	8.4	Acyl-coenzyme A synthetase ACSM5, mitochondrial OS=Homo sapiens GN=ACSM5 PE=1 SV=2
Reverse_sp|Q01196-9|RUNX1_HUMAN	0.0315333	0.0110976	0.128741	0.0515145	0.659717	0.661368	122307	125952	122347	70382	82283	91830	124382	122850	122385	75969	81413	87071	2	2	0.042	49077	9.2	Isoform AML-1H of Runt-related transcription factor 1 OS=Homo sapiens GN=RUNX1
P62899-2	0.0162908	0.00313478	0.126656	0.0425679	0.659079	0.661505	4674931	4847601	4777605	2780985	3216009	3427932	4754271	4728211	4779100	3001785	3182026	3250295	30	9	0.516	14632	10.8	Isoform 2 of 60S ribosomal protein L31 OS=Homo sapiens GN=RPL31
Reverse_sp|Q13200-3|PSMD2_HUMAN	0.0326133	0.0655097	0.129543	0.126921	0.657126	0.661534	62903	80728	91826	47735	53388	53602	63969	78738	91854	51524	52823	50823	3	2	0.022	85606	5.2	Isoform 3 of 26S proteasome non-ATPase regulatory subunit 2 OS=Homo sapiens GN=PSMD2
D6RAT0	0.0181732	0.00369023	0.126656	0.0434634	0.659063	0.661584	16988740	17175584	17000799	10095736	11298457	12326853	17277054	16752581	17006112	10897305	11179071	11688070	114	32	0.718	25887	9.4	40S ribosomal protein S3a OS=Homo sapiens GN=RPS3A PE=1 SV=1
A0A096LPJ4	0.0241276	0.0196363	0.126656	0.0650533	0.659235	0.661839	894769	858430	917273	521754	629549	609166	909952	837285	917557	563177	622894	577594	12	8	0.573	16956	7.5	Ubiquitin-like protein ISG15 OS=Homo sapiens GN=ISG15 PE=1 SV=1
Q8NHS4	0.0666651	0.0493257	0.162433	0.106163	0.659542	0.662019	81281	89802	83762	51837	48636	67608	82660	87590	83788	55952	48122	64104	1	1	0.014	67250	6.5	Clathrin heavy chain linker domain-containing protein 1 OS=Homo sapiens GN=CLHC1 PE=1 SV=3
P15170-3	0.0209721	0.00516566	0.126656	0.043949	0.659801	0.66227	8678270	8968091	8608120	5112503	5932129	6278090	8825545	8747214	8610805	5518413	5869439	5952750	70	36	0.356	68700	5.3	Isoform 3 of Eukaryotic peptide chain release factor GTP-binding subunit ERF3A OS=Homo sapiens GN=GSPT1
P49773	0.0316043	0.013518	0.128741	0.0553182	0.659949	0.662275	1713393	1662627	1612814	970827	1146811	1174736	1742468	1621674	1613314	1047903	1134688	1113855	20	9	0.587	13802	7	Histidine triad nucleotide-binding protein 1 OS=Homo sapiens GN=HINT1 PE=1 SV=2
Q6ICH7	0.0101972	0.00749997	0.126656	0.0469742	0.658079	0.662799	43841	43584	43734	28864	26552	30897	44585	42510	43747	31155	26271	29296	2	1	0.027	41699	7.5	Aspartate beta-hydroxylase domain-containing protein 2 OS=Homo sapiens GN=ASPHD2 PE=2 SV=1
B7Z493	0.0275394	0.00844043	0.127435	0.0480285	0.660097	0.662806	161594	166784	153130	94651	108637	114554	164336	162676	153177	102165	107489	108618	2	2	0.022	95451	6.6	FYVE, RhoGEF and PH domain-containing protein 4 OS=Homo sapiens GN=FGD4 PE=1 SV=1
P10636-7	0.0461894	0.0242532	0.139563	0.0719991	0.660281	0.662822	3530545	3236463	3052621	1940624	2274238	2268848	3590462	3156752	3053576	2094701	2250206	2151272	26	15	0.476	42967	8.9	Isoform Tau-E of Microtubule-associated protein tau OS=Homo sapiens GN=MAPT
Q13936-9	0.0245874	0.0110193	0.126656	0.051306	0.661502	0.662842	277740	298188	299636	159431	208115	211641	282454	290845	299730	172090	205916	200674	1	1	0.007	248604	6.7	Isoform 9 of Voltage-dependent L-type calcium channel subunit alpha-1C OS=Homo sapiens GN=CACNA1C
H3BV55	0.0256684	0.0142423	0.126734	0.0563151	0.660953	0.662861	910319	872183	932129	523309	622761	648174	925764	850698	932415	564853	616174	614581	15	10	0.452	25256	6.8	Phosphomannomutase OS=Homo sapiens GN=PMM2 PE=1 SV=1
Reverse_tr|A0A0C4DH34|A0A0C4DH34_HUMAN	0.0480207	0.0262677	0.142115	0.0746072	0.660885	0.663103	1047995	1097892	1029398	633986	646594	817918	1065784	1070856	1029723	684326	639764	775536	1	1	0.094	13124	9.3	Protein IGHV4-28 (Fragment) OS=Homo sapiens GN=IGHV4-28 PE=1 SV=1
E9PC74	0.0176526	0.00369672	0.126656	0.0434634	0.661028	0.663187	242411	245541	249906	144059	163347	180339	246524	239491	249982	155495	161618	170991	5	5	0.112	78347	5.2	Translation initiation factor eIF-2B subunit epsilon OS=Homo sapiens GN=EIF2B5 PE=1 SV=1
M0R0I6	0.0128543	0.0037386	0.126656	0.0434634	0.660744	0.663268	815882	794345	843590	489085	543491	588770	829727	774780	843852	527915	537746	558256	9	4	0.259	9498	9.9	Elongation factor 2 (Fragment) OS=Homo sapiens GN=EEF2 PE=1 SV=1
P14618	0.0215443	0.00800313	0.126656	0.04733	0.660861	0.663403	45435244	44295043	44490687	26467149	30586945	31647290	46206292	43204091	44504565	28568533	30263717	30007282	373	96	0.789	57937	7.8	Pyruvate kinase PKM OS=Homo sapiens GN=PKM PE=1 SV=4
D6RG13	0.0186469	0.00398561	0.126656	0.0434634	0.661098	0.663462	18172993	18512928	18386745	10797102	12267698	13343624	18481404	18056982	18392486	11654351	12138067	12652149	130	33	0.713	25608	9.7	40S ribosomal protein S3a (Fragment) OS=Homo sapiens GN=RPS3A PE=1 SV=1
Q96E09	0.0430337	0.0185397	0.136618	0.0636015	0.662268	0.663729	17308	15186	16379	9874	9775	12718	17601	14812	16384	10658	9671	12059	1	1	0.098	30529	6.8	Protein FAM122A OS=Homo sapiens GN=FAM122A PE=1 SV=1
C9JYQ9	0.0193646	0.0052151	0.126656	0.043949	0.661637	0.664168	8757020	8585456	8658326	5164895	5808857	6229332	8905648	8374019	8661040	5574979	5747484	5906534	40	10	0.579	14478	9.4	60S ribosomal protein L22-like 1 OS=Homo sapiens GN=RPL22L1 PE=1 SV=1
O75077-2	0.204853	0.181544	0.31055	0.260231	0.66655	0.66418	13994	11414	11764	5781	9940	9056	14231	11132	11767	6240	9835	8586	1	1	0.024	92046	7.6	Isoform Beta of Disintegrin and metalloproteinase domain-containing protein 23 OS=Homo sapiens GN=ADAM23
P55209	0.0153541	0.0023985	0.126656	0.0416289	0.661353	0.664315	3725092	3777353	3681284	2243172	2497822	2655401	3788289	3684303	3682414	2421251	2471410	2517780	66	34	0.524	45374	4.5	Nucleosome assembly protein 1-like 1 OS=Homo sapiens GN=NAP1L1 PE=1 SV=1
Reverse_tr|H7BYY4|H7BYY4_HUMAN	0.0279264	0.0102249	0.127459	0.0504277	0.660849	0.664549	99631	94508	90410	60804	58505	68735	101322	92180	90438	65632	57887	65173	1	1	0.022	41037	6.8	L-seryl-tRNA(Sec) kinase (Fragment) OS=Homo sapiens GN=PSTK PE=1 SV=1
P26232-5	0.0243114	0.0084856	0.126656	0.0481232	0.662318	0.664574	957894	931540	941363	556196	637931	680760	974146	908594	941652	600354	631186	645477	16	13	0.133	104273	6.3	Isoform 5 of Catenin alpha-2 OS=Homo sapiens GN=CTNNA2
Reverse_sp|Q4FZB7|KMT5B_HUMAN	0.00199004	0.0151235	0.126656	0.0577799	0.660413	0.664595	211037	238431	247400	142383	160227	157611	214619	232559	247477	153688	158533	149443	3	2	0.014	99187	8.8	Histone-lysine N-methyltransferase KMT5B OS=Homo sapiens GN=KMT5B PE=1 SV=4
P63241	0.0180527	0.00934292	0.126656	0.0492999	0.662284	0.664694	11622411	11531893	11989843	6855784	8146384	8273223	11819651	11247879	11993587	7400109	8060297	7844491	87	29	0.838	16832	5.2	Eukaryotic translation initiation factor 5A-1 OS=Homo sapiens GN=EIF5A PE=1 SV=2
Q9BT04	0.066329	0.0383834	0.162069	0.0913812	0.663575	0.664698	74393	74314	67261	39506	51448	52357	75655	72484	67282	42642	50904	49644	1	1	0.022	45679	6.3	Protein fuzzy homolog OS=Homo sapiens GN=FUZ PE=2 SV=1
P46108	0.0270672	0.0108495	0.1271	0.0510647	0.662678	0.6649	3997622	3780143	3878858	2302752	2619143	2802687	4065467	3687043	3880072	2485587	2591468	2657450	25	15	0.572	33831	5.6	Adapter molecule crk OS=Homo sapiens GN=CRK PE=1 SV=2
Q9NRY4	0.00322567	0.005929	0.126656	0.04481	0.661185	0.665055	98223	111245	110344	65578	70325	75552	99887	108502	110377	70782	69580	71635	5	5	0.042	170513	6.6	Rho GTPase-activating protein 35 OS=Homo sapiens GN=ARHGAP35 PE=1 SV=3
Reverse_sp|Q9UQC2|GAB2_HUMAN	0.0372279	0.0209308	0.132219	0.066857	0.663836	0.665191	356423	331176	357825	199783	238447	255760	362473	323020	357938	215646	235928	242507	1	1	0.022	74458	8.3	GRB2-associated-binding protein 2 OS=Homo sapiens GN=GAB2 PE=1 SV=1
Reverse_tr|B0QY93|B0QY93_HUMAN	0.251978	0.238078	0.360088	0.319869	0.661103	0.665194	227997	381459	221867	163774	163907	221909	231867	372065	221937	176778	162175	210410	1	1	0.068	18006	9.5	Beta-1,4-mannosyl-glycoprotein 4-beta-N-acetylglucosaminyltransferase (Fragment) OS=Homo sapiens GN=MGAT3 PE=1 SV=1
P62899	0.0153535	0.00270399	0.126656	0.0425679	0.662727	0.665222	4613505	4773334	4732881	2770047	3188414	3399059	4691801	4655773	4734361	2989978	3154722	3222917	32	9	0.52	14463	10.5	60S ribosomal protein L31 OS=Homo sapiens GN=RPL31 PE=1 SV=1
Q9ULC4	0.0342981	0.0125149	0.130286	0.0535593	0.663301	0.665247	3327263	3480140	3253677	1928646	2267634	2477248	3383735	3394434	3254696	2081779	2243677	2348877	15	10	0.42	20555	8.8	Malignant T-cell-amplified sequence 1 OS=Homo sapiens GN=MCTS1 PE=1 SV=1
Reverse_sp|O95625|ZBT11_HUMAN	0.0100126	0.00467793	0.126656	0.0437052	0.662693	0.665275	418173	420527	447432	254363	291722	306226	425271	410171	447573	274560	288640	290358	1	1	0.006	119383	8.7	Zinc finger and BTB domain-containing protein 11 OS=Homo sapiens GN=ZBTB11 PE=1 SV=2
Reverse_sp|P00390-4|GSHR_HUMAN	0.00834731	0.0208907	0.126656	0.066857	0.659146	0.665275	126401	138387	133397	89178	85517	87767	128545	134977	133437	96257	84612	83218	3	3	0.049	50497	8.3	Isoform 3 of Glutathione reductase, mitochondrial OS=Homo sapiens GN=GSR
Reverse_sp|Q5T2E6-3|CJ076_HUMAN	0.121142	0.0844773	0.222857	0.150601	0.665354	0.665364	83324	89976	72802	43362	55268	65115	84738	87760	72825	46805	54684	61740	1	1	0.125	18957	8.8	Isoform 3 of UPF0668 protein C10orf76 OS=Homo sapiens GN=C10orf76
Q59GD8	0.0319975	0.0229377	0.128993	0.0699086	0.664622	0.665394	61399	65155	70194	34950	48063	47750	62441	63550	70216	37725	47555	45275	1	1	0.004	211462	6.6	Calcium channel, voltage-dependent, L type, alpha 1D subunit variant (Fragment) OS=Homo sapiens GN=CACNA1D PE=2 SV=1
Reverse_tr|Q9UJD7|Q9UJD7_HUMAN	0.035855	0.0138905	0.131543	0.0559013	0.662751	0.665481	45282	49300	42732	26810	31145	33050	46050	48085	42745	28938	30816	31337	1	1	0.045	28522	11.5	Protein dispatched homolog 3 OS=Homo sapiens GN=DISP3 PE=2 SV=1
J3KNQ4	0.00402704	0.00227776	0.126656	0.0416289	0.662519	0.665616	186661	197326	209593	121513	125870	145875	189828	192465	209658	131159	124539	138314	5	4	0.104	46590	8.4	Alpha-parvin OS=Homo sapiens GN=PARVA PE=1 SV=1
A0A0A0MSG0	0.0758538	0.0445098	0.172077	0.0998135	0.663244	0.665783	311788	351877	266629	177077	215950	223985	317080	343212	266713	191137	213669	212378	1	1	0.06	49348	10	WAS/WASL-interacting protein family member 3 OS=Homo sapiens GN=WIPF3 PE=1 SV=1
Q7L2H7	0.0731984	0.112607	0.169304	0.183242	0.661019	0.665843	2771873	3201063	4008775	2056737	2420379	2120984	2818911	3122223	4010027	2220035	2394804	2011069	26	16	0.422	42503	5.6	Eukaryotic translation initiation factor 3 subunit M OS=Homo sapiens GN=EIF3M PE=1 SV=1
Q9H2P9-5	0.00670607	0.00126825	0.126656	0.038788	0.662998	0.665991	470224	487389	497519	291014	329405	344331	478200	475382	497671	314116	325921	326484	10	7	0.236	33005	5.5	Isoform 5 of Diphthine methyl ester synthase OS=Homo sapiens GN=DPH5
Q02790	0.0288871	0.0119213	0.127459	0.0527686	0.663952	0.666003	13573160	13323295	13315624	7790547	9246042	9662291	13803520	12995170	13319797	8409102	9148347	9161588	75	44	0.608	51805	5.4	Peptidyl-prolyl cis-trans isomerase FKBP4 OS=Homo sapiens GN=FKBP4 PE=1 SV=3
Reverse_sp|Q9UHI5-3|LAT2_HUMAN	0.0369055	0.0209163	0.132121	0.066857	0.66127	0.666045	3340	1952	2738	2078	1130	2102	3396	1903	2738	2242	1118	1993	1	1	0.055	34602	6.7	Isoform 3 of Large neutral amino acids transporter small subunit 2 OS=Homo sapiens GN=SLC7A8
Reverse_sp|Q86TI4-1|WDR86_HUMAN	0.0751257	0.0573162	0.171308	0.116239	0.665833	0.666171	195934	174197	193076	102358	135473	137171	199259	169907	193137	110485	134042	130063	1	1	0.018	53068	8.6	Isoform 1 of WD repeat-containing protein 86 OS=Homo sapiens GN=WDR86
Reverse_tr|H7C4M3|H7C4M3_HUMAN	0.0432721	0.0358048	0.136954	0.0880885	0.662026	0.66619	54435	63346	56996	36959	35462	43286	55359	61786	57014	39893	35087	41043	1	1	0.429	3734	4.9	Leukocyte-specific transcript 1 protein (Fragment) OS=Homo sapiens GN=LST1 PE=4 SV=1
Q12834	0.0163128	0.0025934	0.126656	0.0420773	0.66338	0.666294	258051	261951	255535	156082	172470	185924	262430	255499	255614	168473	170647	176287	4	4	0.1	54723	9.2	Cell division cycle protein 20 homolog OS=Homo sapiens GN=CDC20 PE=1 SV=2
Reverse_sp|Q96S52|PIGS_HUMAN	0.0843666	0.0557775	0.181809	0.114257	0.660383	0.666471	29075	31026	20272	17686	17987	17404	29568	30261	20278	19090	17797	16502	1	1	0.016	61656	6.5	GPI transamidase component PIG-S OS=Homo sapiens GN=PIGS PE=1 SV=3
Reverse_sp|Q92994-6|TF3B_HUMAN	0.0781171	0.045551	0.174688	0.100994	0.66351	0.66651	13423	14202	10703	7530	8902	8999	13650	13852	10706	8127	8807	8532	1	1	0.077	22309	8	Isoform 6 of Transcription factor IIIB 90 kDa subunit OS=Homo sapiens GN=BRF1
Q86WQ0	0.017242	0.00764891	0.126656	0.0472077	0.66368	0.666656	148588	136078	145070	88333	95633	101241	151108	132726	145113	95345	94621	95994	4	4	0.36	15876	6.2	Nuclear receptor 2C2-associated protein OS=Homo sapiens GN=NR2C2AP PE=1 SV=1
C9JZK4	0.0709649	0.0635931	0.166612	0.124469	0.6602	0.666688	19082	25732	17605	13457	13865	13887	19405	25098	17610	14525	13718	13167	1	1	0.232	6246	4.2	AP-1 complex subunit sigma-3 (Fragment) OS=Homo sapiens GN=AP1S3 PE=4 SV=1
G5E9B7	0.0231302	0.0071178	0.126656	0.0466329	0.664293	0.66678	132407	139645	130573	77566	94912	94983	134653	136205	130613	83724	93908	90061	2	2	0.086	33669	5	Cytohesin-2 OS=Homo sapiens GN=CYTH2 PE=1 SV=1
Reverse_sp|Q53RY4|KCP3_HUMAN	0.0533617	0.0369549	0.147438	0.0897288	0.659559	0.666798	61171	65485	45876	39875	37331	36589	62209	63872	45890	43041	36936	34693	1	1	0.075	25627	7.9	Keratinocyte-associated protein 3 OS=Homo sapiens GN=KRTCAP3 PE=2 SV=1
Reverse_sp|Q9UMQ3|BARX2_HUMAN	0.0291777	0.0170622	0.127459	0.0610174	0.665418	0.666856	231524	237603	246383	132557	171527	172029	235453	231752	246460	143082	169715	163115	1	1	0.032	31188	8.4	Homeobox protein BarH-like 2 OS=Homo sapiens GN=BARX2 PE=2 SV=3
A0A087WXP9	0.0883498	0.055401	0.186182	0.113697	0.668798	0.66686	19935	22511	21663	10389	14433	18054	20273	21956	21669	11213	14280	17118	1	1	0.027	38192	5.5	Kelch repeat and BTB domain-containing protein 2 OS=Homo sapiens GN=KBTBD2 PE=1 SV=1
Q16719-2	0.0141275	0.00421436	0.126656	0.0434634	0.664824	0.666863	178612	179044	191291	107227	123229	134497	181643	174634	191351	115740	121926	127527	2	1	0.023	34635	5.8	Isoform 2 of Kynureninase OS=Homo sapiens GN=KYNU
Q8NCG7-4	0.00211003	0.00131066	0.126656	0.038788	0.66303	0.666877	484456	483826	505755	310194	321400	345737	492676	471910	505913	334821	318002	327819	5	5	0.116	59837	8.1	Isoform 4 of Sn1-specific diacylglycerol lipase beta OS=Homo sapiens GN=DAGLB
P49427	0.00759876	0.000801201	0.126656	0.0385902	0.662883	0.667016	572778	585609	564394	363995	376266	401741	582497	571185	564569	392893	372287	380921	7	6	0.157	26737	4.5	Ubiquitin-conjugating enzyme E2 R1 OS=Homo sapiens GN=CDC34 PE=1 SV=2
Q9Y6Y8	0.0123653	0.00115812	0.126656	0.038788	0.664444	0.66724	1447817	1537195	1495032	886479	1016007	1074253	1472381	1499329	1495490	956858	1005261	1018577	25	20	0.23	111076	5.5	SEC23-interacting protein OS=Homo sapiens GN=SEC23IP PE=1 SV=1
K7ELC2	0.00999156	0.000620491	0.126656	0.0385902	0.664408	0.667269	5196998	5353489	5399515	3201564	3556141	3839596	5285190	5221632	5401200	3455754	3518561	3640622	49	15	0.638	17723	10.4	40S ribosomal protein S15 OS=Homo sapiens GN=RPS15 PE=1 SV=1
H7C348	0.434092	0.430821	0.533985	0.511221	0.682148	0.667292	1585	2215	1023	1	1956	1333	1611	2160	1023	1	1935	1263	1	1	0.102	14421	6.2	Glyoxalase domain-containing protein 5 (Fragment) OS=Homo sapiens GN=GLOD5 PE=1 SV=1
Q9H8T0	0.100274	0.0773997	0.199849	0.141822	0.666629	0.667398	11725	13050	10426	5704	10097	7665	11924	12728	10429	6156	9990	7267	1	1	0.075	33128	9.3	AKT-interacting protein OS=Homo sapiens GN=AKTIP PE=1 SV=1
Reverse_sp|Q8NDL9-3|CBPC5_HUMAN	0.108001	0.0794223	0.208308	0.144179	0.668521	0.667489	103900	94626	97855	50823	71138	76176	105663	92295	97885	54858	70386	72228	1	1	0.033	80016	8.6	Isoform 3 of Cytosolic carboxypeptidase-like protein 5 OS=Homo sapiens GN=AGBL5
Q52MB2	0.0270016	0.0103573	0.1271	0.0506686	0.664196	0.667494	76968	84302	75103	47793	52039	57166	78274	82226	75126	51587	51489	54203	1	1	0.052	20484	4.2	Coiled-coil domain-containing protein 184 OS=Homo sapiens GN=CCDC184 PE=1 SV=2
P32969	0.00112636	0.00362466	0.126656	0.0434634	0.662909	0.667793	14015721	14572105	14244777	9239765	9461422	9692927	14253579	14213218	14249228	9973379	9361443	9190629	101	23	0.734	21863	10	60S ribosomal protein L9 OS=Homo sapiens GN=RPL9 PE=1 SV=1
J3KQ32	0.0120351	0.00372711	0.126656	0.0434634	0.665164	0.667815	8638866	8834643	9018349	5232320	6091439	6297670	8785471	8617051	9021165	5647747	6027068	5971314	69	36	0.663	46938	8.1	Obg-like ATPase 1 OS=Homo sapiens GN=OLA1 PE=1 SV=1
Q9UJQ1	0.0786888	0.072213	0.175254	0.135339	0.666792	0.668091	25828	25251	26338	13746	20719	17156	26266	24629	26346	14837	20500	16267	1	1	0.05	31472	6.5	Lysosome-associated membrane glycoprotein 5 OS=Homo sapiens GN=LAMP5 PE=1 SV=1
B9A049	0.0113028	0.00764533	0.126656	0.0472077	0.665608	0.668359	253214	256774	270223	154487	181586	183242	257511	250449	270307	166752	179665	173745	4	3	0.152	26249	5.3	WD repeat-containing protein 54 OS=Homo sapiens GN=WDR54 PE=1 SV=1
P53618	0.00982534	0.000417693	0.126656	0.0385902	0.665337	0.66862	5326686	5514027	5418529	3320797	3612581	3884493	5417063	5378209	5420203	3584439	3574384	3683176	75	59	0.465	107142	6	Coatomer subunit beta OS=Homo sapiens GN=COPB1 PE=1 SV=3
A6NJ64	0.0302794	0.0588934	0.127799	0.11845	0.66505	0.668622	38732	50179	54370	27132	36710	31447	39389	48943	54387	29286	36322	29817	1	1	0.033	45576	9.9	Putative NPIP-like protein LOC729978 OS=Homo sapiens PE=5 SV=4
Q9H4A5	0.0123947	0.00170307	0.126656	0.04065	0.667335	0.669058	62101	74853	72602	38964	48061	52819	63154	73009	72623	42057	47552	50081	3	2	0.098	32767	5.8	Golgi phosphoprotein 3-like OS=Homo sapiens GN=GOLPH3L PE=1 SV=1
Reverse_sp|Q9Y4B6|VPRBP_HUMAN	0.0331206	0.0263138	0.129543	0.0746653	0.666832	0.669455	359682	335464	355939	208061	252259	240577	365787	327202	356051	224581	249594	228110	2	2	0.009	169006	5.1	Protein VPRBP OS=Homo sapiens GN=VPRBP PE=1 SV=3
Q0VDD8-4	0.0143301	0.0017181	0.126656	0.04065	0.666519	0.669458	69788	71509	70544	42980	46777	51439	70972	69748	70566	46392	46282	48773	1	1	0.004	518570	7.1	Isoform 4 of Dynein heavy chain 14, axonemal OS=Homo sapiens GN=DNAH14
Q5R372-6	0.000536774	0.00549625	0.126656	0.043949	0.664904	0.669494	56716	53611	58386	37087	36222	38869	57678	52290	58404	40031	35839	36854	2	2	0.061	43760	6.4	Isoform 6 of Rab GTPase-activating protein 1-like OS=Homo sapiens GN=RABGAP1L
Reverse_tr|D6RAE3|D6RAE3_HUMAN	0.403637	0.409678	0.508692	0.492219	0.642472	0.669675	1505	1712	1233	1550	1308	1	1530	1669	1233	1673	1294	1	1	1	0.073	37601	5.1	Nesprin-4 (Fragment) OS=Homo sapiens GN=SYNE4 PE=1 SV=1
Reverse_sp|Q7Z2Y8|GVIN1_HUMAN	0.0728179	0.0465678	0.168751	0.102453	0.671372	0.669727	45947	43985	50342	23976	31815	38385	46726	42901	50357	25878	31478	36395	2	2	0.01	279046	6.6	Interferon-induced very large GTPase 1 OS=Homo sapiens GN=GVINP1 PE=2 SV=2
Reverse_sp|Q8N7W2|BEND7_HUMAN	0.0460567	0.0309111	0.139418	0.0814157	0.666887	0.669869	197296	277088	215599	129475	160684	169982	200644	270264	215667	139755	158986	161174	1	1	0.023	57549	9.1	BEN domain-containing protein 7 OS=Homo sapiens GN=BEND7 PE=1 SV=2
Reverse_sp|Q9Y4E5|ZN451_HUMAN	0.0127087	0.00639082	0.126656	0.045585	0.667553	0.670094	85520	85732	90736	51930	60369	62592	86970	83620	90763	56053	59731	59347	2	2	0.026	121484	6.8	E3 SUMO-protein ligase ZNF451 OS=Homo sapiens GN=ZNF451 PE=1 SV=2
Q9GZT9	0.00960289	0.00426063	0.126656	0.0434634	0.667305	0.670095	270253	265465	285123	166143	184902	196706	274838	258926	285211	179333	182947	186511	5	5	0.136	46021	8.5	Egl nine homolog 1 OS=Homo sapiens GN=EGLN1 PE=1 SV=1
Q15056	0.0363712	0.0191873	0.131892	0.064487	0.668948	0.670109	3690931	3618695	3805669	2089676	2595776	2750098	3753553	3529558	3806845	2255574	2568335	2607573	56	23	0.52	27385	7.2	Eukaryotic translation initiation factor 4H OS=Homo sapiens GN=EIF4H PE=1 SV=5
Reverse_sp|Q9Y4W2-4|LAS1L_HUMAN	0.201866	0.192213	0.307564	0.270902	0.674441	0.670124	14438	12459	17992	6405	12063	11807	14683	12152	17997	6913	11935	11195	1	1	0.048	33108	5.2	Isoform 4 of Ribosomal biogenesis protein LAS1L OS=Homo sapiens GN=LAS1L
Q9H993	0.0135549	0.00201471	0.126656	0.0412099	0.667378	0.670189	1996102	2077999	2035194	1215561	1400752	1460897	2029977	2026820	2035830	1312072	1385949	1385189	17	12	0.383	51172	5.8	Protein-glutamate O-methyltransferase OS=Homo sapiens GN=ARMT1 PE=1 SV=1
M0QYS1	0.0229036	0.00552167	0.126656	0.043949	0.667746	0.670196	4906700	5090011	4907470	2953694	3333175	3665331	4989963	4964641	4908997	3188200	3297943	3475385	50	15	0.348	24218	10.9	60S ribosomal protein L13a (Fragment) OS=Homo sapiens GN=RPL13A PE=1 SV=2
Q8IWR0	0.00828748	0.00301212	0.126656	0.0425679	0.668105	0.670259	111318	108592	123620	68878	75056	85580	113206	105917	123658	74346	74262	81144	3	3	0.038	110538	7.3	Zinc finger CCCH domain-containing protein 7A OS=Homo sapiens GN=ZC3H7A PE=1 SV=1
Reverse_sp|Q8TEW8-3|PAR3L_HUMAN	0.0879898	0.0547825	0.185917	0.112994	0.669999	0.670326	31592	27928	27807	16577	19150	22782	32128	27240	27815	17893	18947	21601	1	1	0.005	124885	8.4	Isoform 3 of Partitioning defective 3 homolog B OS=Homo sapiens GN=PARD3B
Q8WW52	0.00784946	0.00881643	0.126656	0.0486571	0.666697	0.670422	852931	828123	880011	533551	587227	586677	867405	807727	880286	575913	581021	556275	7	2	0.029	64028	6.7	Protein FAM151A OS=Homo sapiens GN=FAM151A PE=2 SV=2
P39019	0.0263308	0.00741508	0.1271	0.0469649	0.66816	0.670427	11446505	12250756	11434440	6803886	8087193	8582512	11640769	11949046	11438020	7344092	8001741	8137761	73	18	0.607	16060	10.3	40S ribosomal protein S19 OS=Homo sapiens GN=RPS19 PE=1 SV=2
Q5T179	0.00799043	0.000648955	0.126656	0.0385902	0.668282	0.670875	215015	243115	240355	137029	157572	172184	218663	237128	240430	147909	155907	163261	2	2	0.239	8027	6.4	Cyclin-dependent kinases regulatory subunit OS=Homo sapiens GN=CKS1B PE=1 SV=1
Q6P1L5	0.00112479	0.0025869	0.126656	0.0420194	0.668147	0.670913	24209	24210	27910	15748	16236	19015	24619	23613	27918	16997	16064	18029	2	2	0.042	61968	9.8	Protein FAM117B OS=Homo sapiens GN=FAM117B PE=1 SV=2
Reverse_sp|Q9H4A3-4|WNK1_HUMAN	0.373322	0.38107	0.478846	0.466154	0.669	0.670927	73139	30129	58705	35680	38602	34078	74380	29387	58723	38513	38194	32312	1	1	0.004	206644	6.1	Isoform 3 of Serine/threonine-protein kinase WNK1 OS=Homo sapiens GN=WNK1
F8VQQ8	0.0414261	0.0518359	0.135666	0.109251	0.668572	0.670936	736306	723289	867867	450773	572213	533090	748798	705473	868137	486560	566165	505463	10	5	0.618	10089	8.8	Ubiquitin-conjugating enzyme E2 N OS=Homo sapiens GN=UBE2N PE=1 SV=1
P05543	0.0255181	0.00870622	0.126667	0.0484219	0.668471	0.671027	1297970	1303832	1254776	761161	898571	918280	1319997	1271719	1255165	821595	889076	870690	12	3	0.043	46325	6.3	Thyroxine-binding globulin OS=Homo sapiens GN=SERPINA7 PE=1 SV=2
Reverse_sp|P40939|ECHA_HUMAN	0.00675068	9.83909e-05	0.126656	0.0385902	0.668346	0.67104	114581	120597	125680	72727	79139	89312	116525	117627	125719	78501	78303	84684	1	1	0.009	83000	9	Trifunctional enzyme subunit alpha, mitochondrial OS=Homo sapiens GN=HADHA PE=1 SV=2
Reverse_sp|Q9H6N6|MYH16_HUMAN	0.0423334	0.0673582	0.136069	0.129463	0.669059	0.671062	15646	12944	21434	10539	10200	12730	15911	12625	21440	11375	10092	12070	1	1	0.013	128290	5.5	Putative uncharacterized protein MYH16 OS=Homo sapiens GN=MYH16 PE=1 SV=2
Q8WXI8	0.0195923	0.00985063	0.126656	0.0501663	0.667151	0.671137	99194	110605	100197	64663	67640	74511	100877	107881	100228	69797	66925	70650	1	1	0.037	24704	8	C-type lectin domain family 4 member D OS=Homo sapiens GN=CLEC4D PE=1 SV=2
Q7Z7E8	0.013026	0.00131032	0.126656	0.038788	0.667788	0.671195	533274	572570	526549	328029	381245	380819	542324	558467	526713	354073	377216	361084	4	4	0.118	46127	5.1	Ubiquitin-conjugating enzyme E2 Q1 OS=Homo sapiens GN=UBE2Q1 PE=1 SV=1
Reverse_sp|Q9H0D2|ZN541_HUMAN	0.0586767	0.0366501	0.153161	0.0892009	0.669851	0.671249	162253	155343	151196	87841	114249	111931	165007	151517	151243	94815	113042	106131	1	1	0.01	145587	8	Zinc finger protein 541 OS=Homo sapiens GN=ZNF541 PE=1 SV=3
Reverse_sp|Q8IWB6-3|TEX14_HUMAN	0.278258	0.321496	0.386307	0.406642	0.679795	0.67165	34279	43412	125832	25246	45987	67121	34860	42342	125871	27250	45501	63643	1	1	0.019	162668	5.3	Isoform 3 of Inactive serine/threonine-protein kinase TEX14 OS=Homo sapiens GN=TEX14
Reverse_sp|Q96AJ1|CLUA1_HUMAN	0.0922227	0.134074	0.190386	0.207835	0.659581	0.67166	195400	204505	202506	162478	131697	103164	198716	199469	202570	175379	130306	97818	1	1	0.027	48125	4.8	Clusterin-associated protein 1 OS=Homo sapiens GN=CLUAP1 PE=1 SV=4
Q92616	0.0166599	0.00255914	0.126656	0.041925	0.668924	0.671715	15416507	16111543	15548214	9415311	10672394	11402747	15678112	15714721	15553040	10162831	10559590	10811818	164	102	0.359	292756	7.5	eIF-2-alpha kinase activator GCN1 OS=Homo sapiens GN=GCN1 PE=1 SV=6
Q07283	0.202294	0.184265	0.308003	0.262751	0.673375	0.671821	8677	5050	7591	4064	4718	5573	8824	4925	7593	4386	4668	5284	1	1	0.004	253922	5.8	Trichohyalin OS=Homo sapiens GN=TCHH PE=1 SV=2
P49770	0.0112287	0.00106519	0.126656	0.038788	0.669671	0.671939	638846	690908	694815	393894	464527	497374	649686	673890	695031	425165	459617	471598	10	8	0.325	38990	6.2	Translation initiation factor eIF-2B subunit beta OS=Homo sapiens GN=EIF2B2 PE=1 SV=3
O43739	0.0207546	0.00443271	0.126656	0.0436358	0.669184	0.67194	131449	137624	129810	79336	91417	96173	133679	134234	129850	85634	90450	91189	2	2	0.035	46349	5.5	Cytohesin-3 OS=Homo sapiens GN=CYTH3 PE=1 SV=2
P14649	0.0524017	0.0269382	0.146543	0.0754712	0.669023	0.671984	2989448	2760400	2474463	1664380	1939555	1898321	3040185	2692420	2475240	1796529	1919064	1799951	13	11	0.413	22764	5.7	Myosin light chain 6B OS=Homo sapiens GN=MYL6B PE=1 SV=1
P42766	0.0151528	0.00271456	0.126656	0.0425679	0.66923	0.672162	6131017	6345926	6136465	3724332	4304465	4427847	6235065	6189639	6138388	4020034	4258982	4198392	43	6	0.276	14551	11	60S ribosomal protein L35 OS=Homo sapiens GN=RPL35 PE=1 SV=2
Reverse_sp|Q92771|DDX12_HUMAN	0.0191437	0.00365551	0.126656	0.0434634	0.669704	0.672308	90166	104635	92629	54672	69456	68365	91696	102058	92658	59013	68722	64822	1	1	0.007	106006	8.2	Putative ATP-dependent RNA helicase DDX12 OS=Homo sapiens GN=DDX12P PE=5 SV=3
Q15572-6	0.0124846	0.00103048	0.126656	0.038788	0.670677	0.672438	334554	376088	379445	207625	248022	275449	340231	366825	379564	224109	245401	261175	3	3	0.055	92284	8.6	Isoform 6 of TATA box-binding protein-associated factor RNA polymerase I subunit C OS=Homo sapiens GN=TAF1C
Reverse_sp|P0CB33|ZN735_HUMAN	0.751375	0.766167	0.808869	0.809071	0.685548	0.672492	9680	4001	32307	5851	7691	17985	9844	3902	32317	6315	7609	17053	1	1	0.019	47565	9.1	Putative zinc finger protein 735 OS=Homo sapiens GN=ZNF735 PE=5 SV=1
Reverse_sp|P41250|SYG_HUMAN	0.0215441	0.00983055	0.126656	0.0501312	0.670038	0.672568	545229	538834	546409	322776	382889	386813	554483	525565	546581	348405	378845	366769	1	1	0.009	83166	7	Glycine--tRNA ligase OS=Homo sapiens GN=GARS PE=1 SV=3
Q7Z4S6-3	0.0604988	0.0360867	0.155315	0.0883409	0.671336	0.672881	848373	724777	759041	463066	528759	573859	862772	706928	759279	499832	523172	544121	4	4	0.018	182128	6.3	Isoform 3 of Kinesin-like protein KIF21A OS=Homo sapiens GN=KIF21A
P59827	0.110528	0.0738187	0.210539	0.137409	0.668491	0.672883	101751	105926	70777	58150	64493	63501	103477	103317	70798	62766	63811	60210	2	2	0.021	65055	5.1	BPI fold-containing family B member 4 OS=Homo sapiens GN=BPIFB4 PE=2 SV=2
C9J3B6	0.142473	0.10263	0.246551	0.171944	0.672209	0.673323	12648	11812	9519	6610	7421	8810	12862	11521	9522	7134	7342	8353	1	1	0.163	10489	5	Zinc finger protein 277 OS=Homo sapiens GN=ZNF277 PE=1 SV=1
A0A0C4DGJ7	0.00112984	0.00615366	0.126656	0.0451054	0.668901	0.673465	80609	79038	83126	52726	54172	55493	81976	77089	83151	56912	53597	52615	3	3	0.277	12887	4.8	Protein Churchill OS=Homo sapiens GN=CHURC1 PE=4 SV=1
Reverse_sp|Q9UFB7|ZBT47_HUMAN	0.0140291	0.0355547	0.126656	0.0878056	0.66984	0.673516	27665	33287	37788	20472	21247	24421	28134	32467	37799	22097	21022	23155	1	1	0.027	82760	5.8	Zinc finger and BTB domain-containing protein 47 OS=Homo sapiens GN=ZBTB47 PE=2 SV=3
Reverse_sp|Q8TDN4-3|CABL1_HUMAN	0.00677426	0.0202145	0.126656	0.0658354	0.669663	0.673596	22021	25873	27411	15690	16451	18288	22394	25235	27419	16935	16277	17340	1	1	0.162	15856	9.5	Isoform 3 of CDK5 and ABL1 enzyme substrate 1 OS=Homo sapiens GN=CABLES1
Reverse_sp|Q9C0C9|UBE2O_HUMAN	4.76496e-05	0.00560305	0.110353	0.043949	0.665677	0.67383	34717	32241	27696	23020	21448	18541	35306	31447	27704	24847	21221	17580	1	1	0.01	141293	5.1	(E3-independent) E2 ubiquitin-conjugating enzyme OS=Homo sapiens GN=UBE2O PE=1 SV=3
H3BR28	0.0705488	0.0672861	0.166105	0.129342	0.672405	0.673935	143391	115586	148019	80922	95472	97272	145824	112739	148065	87347	94463	92231	1	1	0.152	6741	11.1	Heat shock factor-binding protein 1 OS=Homo sapiens GN=HSBP1 PE=4 SV=1
K7EML6	0.0299129	0.010115	0.127799	0.0504231	0.670664	0.674028	170583	159973	150943	100330	109463	113131	173478	156033	150990	108296	108306	107269	1	1	0.156	9665	6.8	RelA-associated inhibitor (Fragment) OS=Homo sapiens GN=PPP1R13L PE=1 SV=1
Q9UNF1	0.021107	0.00548547	0.126656	0.043949	0.671651	0.674142	2366822	2402196	2361976	1417002	1641650	1730889	2406984	2343026	2362706	1529504	1624297	1641183	28	26	0.419	64954	9.3	Melanoma-associated antigen D2 OS=Homo sapiens GN=MAGED2 PE=1 SV=2
Q9UBK8	0.0122108	0.00452184	0.126656	0.0436897	0.668663	0.67416	25869	29126	23659	16898	18387	17308	26308	28408	23666	18239	18192	16411	1	1	0.017	80410	6.5	Methionine synthase reductase OS=Homo sapiens GN=MTRR PE=1 SV=3
Reverse_sp|Q9P266|JCAD_HUMAN	0.0784901	0.0813911	0.175048	0.146635	0.671343	0.674215	201503	149638	195568	115971	126906	124152	204923	145952	195629	125178	125565	117718	2	2	0.014	148350	7.1	Junctional protein associated with coronary artery disease OS=Homo sapiens GN=KIAA1462 PE=1 SV=3
Q66LE6	0.0345527	0.0153014	0.130316	0.0580617	0.672681	0.674375	996447	934870	981427	574164	659716	725468	1013354	911841	981732	619747	652742	687871	13	8	0.172	52043	6.4	Serine/threonine-protein phosphatase 2A 55 kDa regulatory subunit B delta isoform OS=Homo sapiens GN=PPP2R2D PE=2 SV=1
P60174	0.0224166	0.00868909	0.126656	0.0484096	0.672537	0.674426	27073089	27511481	28290401	16041101	19363646	20331713	27532554	26833934	28299257	17314723	19159054	19278112	165	35	0.769	30791	5.9	Triosephosphate isomerase OS=Homo sapiens GN=TPI1 PE=1 SV=3
P25445	0.0189186	0.0181239	0.126656	0.0629407	0.671657	0.674571	950879	960348	1008874	579165	710021	672121	967019	936699	1009192	625152	702521	637293	2	2	0.054	37732	7.9	Tumor necrosis factor receptor superfamily member 6 OS=Homo sapiens GN=FAS PE=1 SV=1
Reverse_sp|Q96BQ5|CC127_HUMAN	0.000133659	0.00787646	0.112503	0.04733	0.671263	0.674745	21164	23798	24872	14178	16116	16583	21523	23211	24879	15303	15945	15723	1	1	0.05	30834	9.2	Coiled-coil domain-containing protein 127 OS=Homo sapiens GN=CCDC127 PE=1 SV=1
B0YIW6	0.0241006	0.00642598	0.126656	0.045585	0.672193	0.674801	4385007	4425063	4274202	2620927	2995443	3178782	4459411	4316063	4275521	2829006	2963775	3014043	59	30	0.409	61626	5.8	Archain 1, isoform CRA_a OS=Homo sapiens GN=ARCN1 PE=1 SV=1
P53609	0.0113079	0.0168652	0.126656	0.0607385	0.670966	0.674886	48312	45525	50455	30629	33222	32964	49132	44403	50470	33061	32871	31255	1	1	0.021	42368	6.8	Geranylgeranyl transferase type-1 subunit beta OS=Homo sapiens GN=PGGT1B PE=1 SV=2
Q9UMX1	0.140704	0.174733	0.244551	0.252924	0.668197	0.67489	16967	10655	17908	11461	9657	9305	17255	10392	17913	12371	9555	8822	1	1	0.031	53947	5.3	Suppressor of fused homolog OS=Homo sapiens GN=SUFU PE=1 SV=2
P32241-4	0.13877	0.105509	0.242788	0.175081	0.676459	0.675513	6522	5874	5611	3122	4431	4628	6632	5729	5612	3369	4384	4388	1	1	0.051	46268	9	Isoform 4 of Vasoactive intestinal polypeptide receptor 1 OS=Homo sapiens GN=VIPR1
D3YTB1	0.020109	0.00402989	0.126656	0.0434634	0.672671	0.675531	6858553	7195300	6845890	4224546	4710904	5123203	6974938	7018086	6848021	4559952	4661117	4857706	62	14	0.436	15617	11.5	60S ribosomal protein L32 (Fragment) OS=Homo sapiens GN=RPL32 PE=1 SV=1
Q09328	0.0688813	0.107909	0.164455	0.177845	0.669367	0.675612	24169	35625	35121	20328	22064	21141	24579	34747	35132	21942	21830	20045	1	1	0.009	84543	8.1	Alpha-1,6-mannosylglycoprotein 6-beta-N-acetylglucosaminyltransferase A OS=Homo sapiens GN=MGAT5 PE=2 SV=1
A0A0B4J2C3	0.00485661	0.000497652	0.126656	0.0385902	0.672731	0.675729	5155136	5771018	5658440	3286585	3899903	3970481	5242624	5628890	5660214	3547537	3858700	3764729	32	14	0.553	22574	5.2	Translationally-controlled tumor protein OS=Homo sapiens GN=TPT1 PE=1 SV=1
E9PK25	0.0117961	0.00324815	0.126656	0.0429356	0.67288	0.675795	19223369	20560243	19958537	11818952	14276832	14103490	19549621	20053894	19964794	12757353	14125985	13372641	114	41	0.647	22728	8.3	Cofilin-1 OS=Homo sapiens GN=CFL1 PE=1 SV=1
P09211	0.0109332	0.0321073	0.126656	0.0831869	0.671655	0.675824	6062903	6782322	7455980	4197369	4816601	4621431	6165780	6615272	7458304	4530617	4765691	4381933	70	27	0.657	23356	5.6	Glutathione S-transferase P OS=Homo sapiens GN=GSTP1 PE=1 SV=2
Q9NUQ8	0.0132501	0.00140093	0.126656	0.0393923	0.67293	0.675831	1479381	1538644	1511455	914819	1035781	1097425	1504481	1500744	1511921	987448	1024830	1040551	22	18	0.276	79745	6.3	ATP-binding cassette sub-family F member 3 OS=Homo sapiens GN=ABCF3 PE=1 SV=2
H0YI63	0.0331148	0.0118012	0.129543	0.052708	0.673329	0.675853	985747	1021538	932144	577347	696269	705588	1002476	996380	932435	623187	688911	669025	6	1	0.038	18573	7.6	Transmembrane protein 117 (Fragment) OS=Homo sapiens GN=TMEM117 PE=4 SV=2
A0A087X2F9	0.05614	0.0289187	0.150331	0.0784372	0.675443	0.675976	402075	388941	396940	223255	270103	309039	408898	379360	397063	240980	267247	293022	8	6	0.289	28372	8.4	LIM and senescent cell antigen-like-containing domain protein 2 OS=Homo sapiens GN=LIMS2 PE=1 SV=1
A0A087X1P3	0.0540656	0.0344244	0.148276	0.086251	0.675548	0.676072	98973	88476	100720	54835	66149	73688	100652	86297	100751	59188	65449	69869	2	2	0.018	148297	6.1	Calcium-dependent secretion activator 2 OS=Homo sapiens GN=CADPS2 PE=1 SV=1
P62424	0.0239416	0.00594389	0.126656	0.04481	0.673316	0.676091	12123529	12960252	12012834	7423344	8461367	9093039	12329280	12641068	12016597	8012738	8371962	8621839	77	35	0.523	29996	10.6	60S ribosomal protein L7a OS=Homo sapiens GN=RPL7A PE=1 SV=2
Reverse_sp|Q6IE81-3|JADE1_HUMAN	0.0339712	0.015502	0.129942	0.0583947	0.674889	0.676522	617000	585866	616568	357030	417080	453806	627472	571439	616762	385378	412674	430291	2	1	0.02	58370	5.6	Isoform 3 of Protein Jade-1 OS=Homo sapiens GN=JADE1
D6RHH4	0.0328629	0.0145791	0.129543	0.0568294	0.674122	0.676553	18435433	17691307	17466653	10704205	12567770	12856517	18748330	17255617	17472133	11554104	12434997	12190305	80	24	0.751	25869	9.2	Receptor of-activated protein C kinase 1 OS=Homo sapiens GN=RACK1 PE=1 SV=1
Reverse_sp|Q5VUA4|ZN318_HUMAN	0.0182356	0.00407707	0.126656	0.0434634	0.673039	0.676609	115344	123847	113111	72726	79666	84721	117301	120797	113146	78500	78824	80331	1	1	0.005	251110	7.2	Zinc finger protein 318 OS=Homo sapiens GN=ZNF318 PE=1 SV=2
Q96DG6	0.0163643	0.00240757	0.126656	0.0416289	0.674085	0.676784	1336828	1370794	1358994	821702	921123	998421	1359514	1337033	1359416	886941	911387	946682	12	11	0.306	28048	7.2	Carboxymethylenebutenolidase homolog OS=Homo sapiens GN=CMBL PE=1 SV=1
Reverse_sp|Q9H3T3|SEM6B_HUMAN	0.0737267	0.0766065	0.169928	0.140838	0.674758	0.676847	9549	10208	10356	5379	8517	6423	9711	9956	10359	5806	8427	6090	1	1	0.018	95285	8.5	Semaphorin-6B OS=Homo sapiens GN=SEMA6B PE=1 SV=4
E7EUU4	0.012356	0.00100308	0.126656	0.038788	0.674046	0.676872	21068096	22209720	21866037	13113644	14913110	15883180	21425637	21662728	21872866	14154826	14755525	15060096	162	92	0.426	171641	5.3	Eukaryotic translation initiation factor 4 gamma 1 OS=Homo sapiens GN=EIF4G1 PE=1 SV=1
O43847	0.0174553	0.00268961	0.126656	0.0425679	0.674078	0.677237	3988416	4054939	3906011	2459310	2702767	2892725	4056095	3955060	3907221	2654559	2674195	2742806	51	37	0.297	131571	5	Nardilysin OS=Homo sapiens GN=NRDC PE=1 SV=2
Q96A47	0.0185092	0.00453726	0.126656	0.0436897	0.675121	0.677291	370862	354960	382116	224687	244973	278332	377157	346218	382236	242527	242384	263909	2	2	0.045	39768	8.3	Insulin gene enhancer protein ISL-2 OS=Homo sapiens GN=ISL2 PE=1 SV=1
Q9NX01	0.0479283	0.0541895	0.142045	0.112356	0.675223	0.677403	116274	105220	130846	70189	84755	82964	118246	102628	130887	75761	83859	78664	2	2	0.114	17015	6	Thioredoxin-like protein 4B OS=Homo sapiens GN=TXNL4B PE=1 SV=1
Reverse_sp|P01275|GLUC_HUMAN	0.138684	0.099657	0.242757	0.168659	0.675249	0.677444	4450	3119	3073	2429	1894	2863	4525	3042	3073	2621	1873	2714	1	1	0.056	20909	6.2	Glucagon OS=Homo sapiens GN=GCG PE=1 SV=3
Reverse_sp|Q9ULH4|LRFN2_HUMAN	0.0139061	0.00454041	0.126656	0.0436897	0.675409	0.677571	269086	264960	288654	164894	185907	204858	273653	258435	288745	177987	183943	194243	1	1	0.019	84731	6.7	Leucine-rich repeat and fibronectin type-III domain-containing protein 2 OS=Homo sapiens GN=LRFN2 PE=1 SV=2
Reverse_tr|A0A0D9SEW3|A0A0D9SEW3_HUMAN	0.251455	0.223767	0.359538	0.304629	0.68094	0.677589	13581	7985	10779	5815	7171	9039	13811	7788	10782	6276	7095	8570	1	1	0.078	27994	9.8	Nucleolar protein of 40 kDa OS=Homo sapiens GN=ZCCHC17 PE=1 SV=1
Q9H254-4	0.026581	0.00799613	0.1271	0.04733	0.674949	0.677628	1627491	1632898	1561808	969505	1118805	1166427	1655113	1592683	1562298	1046484	1106985	1105984	7	4	0.012	243422	5.7	Isoform 4 of Spectrin beta chain, non-erythrocytic 4 OS=Homo sapiens GN=SPTBN4
Reverse_sp|Q9Y251-3|HPSE_HUMAN	0.0757264	0.0484243	0.171981	0.104923	0.672948	0.677744	35815	42500	29301	22423	25104	24893	36422	41453	29310	24203	24838	23603	1	1	0.021	53161	9.4	Isoform 3 of Heparanase OS=Homo sapiens GN=HPSE
P30520	0.016339	0.00337431	0.126656	0.04326	0.675233	0.677794	3614243	3714769	3707980	2206160	2553639	2692740	3675569	3623270	3709129	2381311	2526642	2553185	48	29	0.513	50097	6.6	Adenylosuccinate synthetase isozyme 2 OS=Homo sapiens GN=ADSS PE=1 SV=3
Q9H0U9	0.0184802	0.0154754	0.126656	0.0583497	0.674995	0.67791	260877	255117	271779	159257	188016	184470	265302	248831	271861	171898	186027	174908	7	5	0.117	49192	5.5	Testis-specific Y-encoded-like protein 1 OS=Homo sapiens GN=TSPYL1 PE=1 SV=3
Reverse_tr|A0A096LNW1|A0A096LNW1_HUMAN	0.062128	0.0749504	0.15729	0.138919	0.67098	0.67794	58797	71169	64320	45724	39050	45588	59795	69416	64340	49354	38637	43225	1	1	0.01	106971	6.5	Transcriptional regulator ATRX (Fragment) OS=Homo sapiens GN=ATRX PE=1 SV=1
Q92503-3	0.0187115	0.00322687	0.126656	0.0428272	0.675058	0.677996	212609	221695	212134	131542	146534	158307	216216	216233	212199	141985	144983	150101	4	3	0.044	77132	6.2	Isoform 3 of SEC14-like protein 1 OS=Homo sapiens GN=SEC14L1
Reverse_sp|P18206|VINC_HUMAN	0.0292877	0.0175071	0.127459	0.0618045	0.674939	0.678014	2287341	2168044	2155534	1343891	1594492	1523582	2326166	2114654	2156213	1450598	1577650	1444635	3	2	0.014	123799	5.7	Vinculin OS=Homo sapiens GN=VCL PE=1 SV=4
P41240	0.0211071	0.00743844	0.126656	0.0469649	0.675456	0.678032	1188709	1200611	1189270	712560	845120	859501	1208876	1171038	1189637	769131	836184	814956	18	15	0.309	50704	7.1	Tyrosine-protein kinase CSK OS=Homo sapiens GN=CSK PE=1 SV=1
Reverse_sp|Q9P2F9|ZN319_HUMAN	0.0228279	0.00786894	0.126656	0.04733	0.675889	0.678444	35195	35985	34978	21024	25260	25467	35792	35098	34989	22693	24993	24147	1	1	0.014	65547	8.4	Zinc finger protein 319 OS=Homo sapiens GN=ZNF319 PE=1 SV=2
Reverse_sp|Q13702|RAPSN_HUMAN	0.0341167	0.0165431	0.129974	0.0602538	0.67446	0.678448	46341	54115	44233	29743	33243	34601	47127	52781	44246	32103	32891	32807	2	2	0.041	46328	8.1	43 kDa receptor-associated protein of the synapse OS=Homo sapiens GN=RAPSN PE=1 SV=4
Q16626	0.031577	0.0517035	0.128741	0.109073	0.671707	0.67851	21798	26539	24613	16716	15876	16409	22167	25884	24620	18042	15708	15558	2	2	0.259	19905	4.2	Male-enhanced antigen 1 OS=Homo sapiens GN=MEA1 PE=1 SV=2
Reverse_tr|C9JYQ5|C9JYQ5_HUMAN	0.162403	0.213046	0.266949	0.293279	0.671135	0.678655	3986117	5460525	6324673	3460247	4097302	3027133	4053779	5326059	6326672	3734999	4054027	2870278	1	1	0.132	14851	8.4	Complement C2 (Fragment) OS=Homo sapiens GN=C2 PE=1 SV=1
Q15208	0.0309863	0.0101388	0.128098	0.0504231	0.676088	0.678659	533919	539054	507673	316562	367298	384796	542980	525777	507831	341695	363416	364854	6	6	0.112	54190	7.2	Serine/threonine-protein kinase 38 OS=Homo sapiens GN=STK38 PE=1 SV=1
Q8IYW2	0.124814	0.12094	0.226752	0.192572	0.676902	0.678733	11016	7852	10117	5929	7063	6628	11202	7658	10119	6399	6987	6283	2	2	0.011	303499	7.4	Cilia- and flagella-associated protein 46 OS=Homo sapiens GN=CFAP46 PE=2 SV=3
A5PLN9	0.0256588	0.0135771	0.126734	0.0554487	0.677277	0.678738	110107	110089	119052	65226	79910	84629	111975	107377	119088	70404	79065	80243	2	2	0.034	46524	5.6	Trafficking protein particle complex subunit 13 OS=Homo sapiens GN=TRAPPC13 PE=1 SV=2
A0A087WUK6	0.235857	0.198359	0.343313	0.277512	0.679759	0.678769	6599	6439	4911	3319	3597	5285	6711	6280	4912	3582	3559	5011	1	1	0.023	72458	7.2	Protein Smaug homolog 2 OS=Homo sapiens GN=SAMD4B PE=1 SV=1
Reverse_tr|C9J3B7|C9J3B7_HUMAN	0.0421148	0.0172874	0.135988	0.0614232	0.676343	0.678778	124498	130647	118510	74858	83851	94010	126611	127429	118547	80801	82965	89138	1	1	0.065	23720	7.4	Wiskott-Aldrich syndrome protein (Fragment) OS=Homo sapiens GN=WAS PE=1 SV=7
Reverse_sp|Q96D42|HAVR1_HUMAN	0.0100459	0.000353908	0.126656	0.0385902	0.676494	0.678903	57334	61566	62704	36155	41317	45382	58307	60049	62723	39025	40880	43030	1	1	0.022	38720	6.9	Hepatitis A virus cellular receptor 1 OS=Homo sapiens GN=HAVCR1 PE=1 SV=2
Reverse_sp|O75093|SLIT1_HUMAN	0.000856622	0.00651935	0.126656	0.0456354	0.674991	0.678911	28407	33492	31757	18798	23062	21357	28889	32667	31767	20290	22818	20250	1	1	0.005	167925	6.6	Slit homolog 1 protein OS=Homo sapiens GN=SLIT1 PE=2 SV=4
Q9BUX1	0.00150118	0.0141772	0.126656	0.0562605	0.675154	0.679256	25746	30834	30763	17945	20565	20460	26183	30074	30772	19369	20347	19399	1	1	0.072	28746	6.4	Glutathione-specific gamma-glutamylcyclotransferase 1 OS=Homo sapiens GN=CHAC1 PE=1 SV=2
P30307-3	0.150837	0.125831	0.254703	0.197934	0.6812	0.679371	30043	29695	29136	13870	24490	22181	30552	28963	29145	14971	24231	21031	1	1	0.026	48851	7.5	Isoform 4 of M-phase inducer phosphatase 3 OS=Homo sapiens GN=CDC25C
F8VV71	0.00540304	0.0147855	0.126656	0.0571131	0.676049	0.679463	1221331	1330188	1418203	803841	951978	927909	1242059	1297428	1418647	867662	941919	879824	8	6	0.388	17665	8.5	Ubiquitin-conjugating enzyme E2 N OS=Homo sapiens GN=UBE2N PE=1 SV=1
Q5JRS3	0.0536756	0.0306398	0.147887	0.0810146	0.678258	0.679535	11399363	11059492	10975597	6350882	8077036	8249270	11592831	10787121	10979035	6855127	7991696	7821786	65	16	0.456	20746	7.9	Ubiquitin-like modifier-activating enzyme 1 (Fragment) OS=Homo sapiens GN=UBA1 PE=1 SV=1
P46734-3	0.0292781	0.00868561	0.127459	0.0484096	0.677509	0.679754	462081	470625	456017	277068	316737	347068	469921	459033	456159	299066	313389	329081	6	6	0.199	39940	7.5	Isoform 2 of Dual specificity mitogen-activated protein kinase kinase 3 OS=Homo sapiens GN=MAP2K3
Reverse_sp|Q9UQ05|KCNH4_HUMAN	0.0394111	0.0389973	0.133906	0.0922114	0.678589	0.679782	66699	63545	77761	39827	49892	51431	67831	61980	77785	42989	49365	48766	1	1	0.009	111693	8.5	Potassium voltage-gated channel subfamily H member 4 OS=Homo sapiens GN=KCNH4 PE=2 SV=1
Q9NP91	0.0784052	0.0462229	0.175004	0.101899	0.681007	0.679793	29981	31888	31901	16089	21904	25865	30489	31102	31911	17366	21672	24524	1	1	0.015	65914	6.7	Sodium- and chloride-dependent transporter XTRP3 OS=Homo sapiens GN=SLC6A20 PE=1 SV=1
P61081	0.0303557	0.010772	0.127799	0.0510457	0.678222	0.6798	2049535	2059836	2100640	1209055	1430540	1572170	2084312	2009103	2101291	1305048	1415419	1490696	22	11	0.579	20900	7.7	NEDD8-conjugating enzyme Ubc12 OS=Homo sapiens GN=UBE2M PE=1 SV=1
P30613	0.0116512	0.00274829	0.126656	0.0425679	0.676996	0.679851	3001562	2992749	3106223	1863188	2083331	2214508	3052505	2919047	3107200	2011124	2061322	2099756	13	4	0.042	61830	7.8	Pyruvate kinase PKLR OS=Homo sapiens GN=PKLR PE=1 SV=2
O60493	0.0140808	0.00229343	0.126656	0.0416289	0.67697	0.679926	6375965	6499515	6448299	3938989	4466372	4676262	6484162	6339439	6450301	4251724	4419170	4433927	61	14	0.444	18762	8.7	Sorting nexin-3 OS=Homo sapiens GN=SNX3 PE=1 SV=3
P62495	0.0219147	0.00460041	0.126656	0.0437052	0.677253	0.680116	7072753	7297604	6976247	4354106	4844388	5258550	7192781	7117871	6978420	4699803	4793190	4986041	62	37	0.545	49031	5.7	Eukaryotic peptide chain release factor subunit 1 OS=Homo sapiens GN=ETF1 PE=1 SV=3
Q15942	0.0275309	0.00868811	0.127435	0.0484096	0.677889	0.680344	2299626	2302704	2239029	1371212	1591485	1674983	2338643	2245979	2239717	1480070	1574657	1588172	39	22	0.434	61277	6.7	Zyxin OS=Homo sapiens GN=ZYX PE=1 SV=1
O94782	0.00383503	0.00207226	0.126656	0.0414243	0.67774	0.680535	132242	149284	153980	87842	98021	109297	134484	145606	154026	94815	96984	103632	4	3	0.042	88207	5.5	Ubiquitin carboxyl-terminal hydrolase 1 OS=Homo sapiens GN=USP1 PE=1 SV=1
P58004	0.0714369	0.044453	0.167245	0.0997057	0.680262	0.680558	33449	33098	32703	18024	24310	25182	34016	32282	32712	19454	24052	23876	2	2	0.058	54494	5.9	Sestrin-2 OS=Homo sapiens GN=SESN2 PE=1 SV=1
Reverse_sp|Q9H3Y6|SRMS_HUMAN	0.0147927	0.0158132	0.126656	0.0589457	0.678133	0.6806	81797	79211	91578	51225	58523	61539	83185	77260	91606	55292	57904	58350	1	1	0.027	54507	8.2	Tyrosine-protein kinase Srms OS=Homo sapiens GN=SRMS PE=1 SV=1
Q9Y3F4	0.0155325	0.00344585	0.126656	0.04326	0.677581	0.680628	6208337	6173123	6166747	3814595	4285993	4467326	6313689	6021078	6168666	4117453	4240690	4235816	65	30	0.769	38438	5.1	Serine-threonine kinase receptor-associated protein OS=Homo sapiens GN=STRAP PE=1 SV=1
Q9UN86	0.012086	0.000812218	0.126656	0.0385902	0.677556	0.680696	2372806	2505382	2439124	1502150	1665765	1789972	2413071	2443675	2439885	1621412	1648162	1697212	22	14	0.276	54121	5.6	Ras GTPase-activating protein-binding protein 2 OS=Homo sapiens GN=G3BP2 PE=1 SV=2
Reverse_tr|F8W9P2|F8W9P2_HUMAN	0.00514547	0.00144592	0.126656	0.039744	0.677316	0.680749	106015	104843	110797	67851	72283	77728	107814	102261	110832	73238	71519	73700	1	1	0.034	33561	9.6	Spermatogenesis-associated 6-like protein OS=Homo sapiens GN=SPATA6L PE=4 SV=1
Q5JRS1	0.053712	0.030786	0.147902	0.0812209	0.679516	0.680796	11668637	11277265	11255637	6518277	8263828	8458394	11866672	10999528	11259160	7035811	8176510	8020071	71	18	0.659	18604	6.8	Ubiquitin-like modifier-activating enzyme 1 (Fragment) OS=Homo sapiens GN=UBA1 PE=1 SV=1
Reverse_sp|P57740|NU107_HUMAN	0.0801688	0.0489228	0.17695	0.105587	0.678836	0.680929	38134	38954	31682	20522	28015	25300	38780	37994	31691	22151	27718	23988	2	1	0.014	106374	5.4	Nuclear pore complex protein Nup107 OS=Homo sapiens GN=NUP107 PE=1 SV=1
O75051-2	0.0575089	0.0280394	0.151671	0.0771178	0.679738	0.681034	871762	819386	814477	495774	556460	650935	886559	799207	814734	535138	550582	617205	3	2	0.025	61649	7	Isoform 2 of Plexin-A2 OS=Homo sapiens GN=PLXNA2
Reverse_sp|Q96QD5|DEPD7_HUMAN	0.0447586	0.0194532	0.138241	0.0648168	0.679658	0.6811	131094	134863	133170	79076	85773	106421	133319	131541	133212	85354	84867	100906	1	1	0.025	58310	7.8	DEP domain-containing protein 7 OS=Homo sapiens GN=DEPDC7 PE=2 SV=1
Q9Y2X7	0.0116833	0.00206847	0.126656	0.0414099	0.678021	0.681134	659868	660697	669636	411070	457528	480800	671062	644423	669843	443705	452690	455880	11	10	0.127	84341	6.8	ARF GTPase-activating protein GIT1 OS=Homo sapiens GN=GIT1 PE=1 SV=2
P26373	0.0337393	0.0112488	0.129839	0.0517624	0.678827	0.681261	7169954	7560413	6997305	4345018	4960128	5444181	7291618	7374195	6999475	4689979	4907699	5162046	81	18	0.436	24261	11.7	60S ribosomal protein L13 OS=Homo sapiens GN=RPL13 PE=1 SV=4
Q96MS0	0.00337606	0.00602453	0.126656	0.04481	0.678452	0.68128	76825	79542	88256	49973	55950	60042	78129	77583	88283	53940	55359	56930	1	1	0.006	148209	7.1	Roundabout homolog 3 OS=Homo sapiens GN=ROBO3 PE=1 SV=2
Reverse_tr|H3BUS3|H3BUS3_HUMAN	0.417233	0.414395	0.520322	0.496857	0.700488	0.681353	1846	2174	2948	1	2564	2316	1877	2120	2948	1	2536	2195	1	1	0.015	84736	6.9	von Willebrand factor A domain-containing protein 3A (Fragment) OS=Homo sapiens GN=VWA3A PE=4 SV=7
Q9Y266	0.0180696	0.00307848	0.126656	0.0425679	0.678859	0.681514	8674855	8829998	8782242	5342618	5999711	6502910	8822063	8612509	8784970	5766789	5936296	6165909	93	39	0.637	38243	5.4	Nuclear migration protein nudC OS=Homo sapiens GN=NUDC PE=1 SV=1
Q15185	0.0321271	0.016044	0.129068	0.0593573	0.6794	0.681516	2621476	2522102	2592633	1537070	1832282	1886631	2665957	2459981	2593436	1659105	1812915	1788859	28	15	0.681	18697	4.5	Prostaglandin E synthase 3 OS=Homo sapiens GN=PTGES3 PE=1 SV=1
Reverse_sp|Q96CT2|KLH29_HUMAN	0.0203995	0.00691441	0.126656	0.0463277	0.678174	0.68156	73114	77569	74066	47187	49138	56094	74355	75658	74089	50933	48619	53187	1	1	0.022	94228	7.2	Kelch-like protein 29 OS=Homo sapiens GN=KLHL29 PE=2 SV=3
P56703	0.00862807	0.007056	0.126656	0.0465909	0.677009	0.681688	3915626	4594763	4080204	2660588	2921304	2942059	3982091	4481616	4081493	2871845	2890450	2789613	1	1	0.023	39645	7.5	Proto-oncogene Wnt-3 OS=Homo sapiens GN=WNT3 PE=1 SV=2
P51452	0.0123457	0.000825001	0.126656	0.038788	0.679127	0.681699	663255	723488	709750	417544	486466	519775	674509	705667	709968	450693	481321	492835	12	6	0.27	20478	7.8	Dual specificity protein phosphatase 3 OS=Homo sapiens GN=DUSP3 PE=1 SV=1
Q5T2Q4	0.000667062	0.00804606	0.126656	0.0473879	0.67905	0.68177	61216	60955	75374	42041	40548	51554	62254	59453	75396	45378	40119	48882	2	1	0.022	41278	6.6	Cyclin-Y-like protein 2 OS=Homo sapiens GN=CCNYL2 PE=3 SV=2
P30086	0.0447683	0.0204014	0.138241	0.066139	0.679377	0.681781	6595164	6281952	5967807	3796435	4428454	4577924	6707094	6127238	5969675	4097863	4381660	4340693	41	18	0.813	21057	7.5	Phosphatidylethanolamine-binding protein 1 OS=Homo sapiens GN=PEBP1 PE=1 SV=3
P30085	0.0160223	0.00198135	0.126656	0.0412099	0.678689	0.681882	1787698	1833112	1773590	1116984	1228043	1316092	1818035	1787961	1774141	1205668	1215064	1247886	18	13	0.469	22222	5.6	UMP-CMP kinase OS=Homo sapiens GN=CMPK1 PE=1 SV=3
E5RIH5	0.0141572	0.0395933	0.126656	0.0928699	0.676678	0.681897	76332	84728	90476	54420	59939	55850	77624	82639	90502	58739	59303	52954	5	3	0.107	53306	7.1	TELO2-interacting protein 2 OS=Homo sapiens GN=TTI2 PE=1 SV=1
E9PDB0	0.0533367	0.0385239	0.147438	0.0915631	0.679827	0.682014	28310	27322	26761	15927	21057	19029	28790	26649	26769	17191	20834	18042	1	1	0.079	58805	6.6	WD repeat-containing protein 49 OS=Homo sapiens GN=WDR49 PE=4 SV=1
P49368	0.0149465	0.0022039	0.126656	0.0416289	0.679144	0.682132	19810727	20175057	19923421	12281112	13831718	14574136	20146896	19678136	19929613	13256159	13685523	13818862	209	71	0.694	60534	6.5	T-complex protein 1 subunit gamma OS=Homo sapiens GN=CCT3 PE=1 SV=4
Reverse_sp|Q96NE9|FRMD6_HUMAN	0.0230023	0.035338	0.126656	0.0874819	0.674042	0.682161	57481	66001	54139	42494	39738	37492	58456	64375	54155	45867	39318	35548	2	2	0.05	72044	7.5	FERM domain-containing protein 6 OS=Homo sapiens GN=FRMD6 PE=1 SV=1
Q13951	0.0291494	0.00836119	0.127459	0.0479756	0.679903	0.682217	847880	869593	842957	516146	576800	647899	862266	848174	843218	557123	570704	614322	11	9	0.412	21508	6.6	Core-binding factor subunit beta OS=Homo sapiens GN=CBFB PE=1 SV=2
Q96L42	0.00676887	0.0150609	0.126656	0.0577468	0.678955	0.68228	58595	57933	66630	38431	41948	43977	59589	56506	66651	41482	41504	41698	1	1	0.015	123804	6.9	Potassium voltage-gated channel subfamily H member 8 OS=Homo sapiens GN=KCNH8 PE=2 SV=2
Q9NPF2	0.0856032	0.0551549	0.183121	0.11329	0.679846	0.682386	26771	29781	24281	16309	17654	20991	27225	29047	24288	17603	17467	19903	1	1	0.023	41555	8.9	Carbohydrate sulfotransferase 11 OS=Homo sapiens GN=CHST11 PE=1 SV=1
P16455	0.0152556	0.0255414	0.126656	0.0736664	0.679817	0.682424	1066698	1138048	1292284	691208	851273	834859	1084800	1110019	1292687	746086	842277	791596	10	7	0.42	21646	8.1	Methylated-DNA--protein-cysteine methyltransferase OS=Homo sapiens GN=MGMT PE=1 SV=1
Reverse_tr|C9JEF1|C9JEF1_HUMAN	0.0148753	0.00172175	0.126656	0.04065	0.677881	0.682446	12497	11324	11163	7909	7506	8300	12709	11045	11166	8536	7426	7869	1	1	0.044	22298	8.1	Protein-cysteine N-palmitoyltransferase HHAT-like protein (Fragment) OS=Homo sapiens GN=HHATL PE=1 SV=1
Reverse_sp|O43567|RNF13_HUMAN	0.00897891	0.00231359	0.126656	0.0416289	0.679411	0.682507	85109	104511	95178	56073	67896	69526	86553	101937	95208	60525	67178	65923	1	1	0.045	42814	5	E3 ubiquitin-protein ligase RNF13 OS=Homo sapiens GN=RNF13 PE=1 SV=1
H0Y858	0.037389	0.015098	0.132268	0.0577799	0.680817	0.682592	1212606	1213485	1192659	708526	848952	906230	1233183	1183597	1193029	764778	839981	859266	12	9	0.051	133636	8.1	Uncharacterized protein (Fragment) OS=Homo sapiens PE=4 SV=1
Q2NKQ1-4	0.457505	0.484495	0.554438	0.559174	0.670774	0.682727	5496	14672	10671	7704	6035	6947	5589	14310	10674	8315	5971	6587	1	1	0.01	123840	5.7	Isoform 3 of Small G protein signaling modulator 1 OS=Homo sapiens GN=SGSM1
Q6QHF9-4	0.159614	0.152524	0.263943	0.228697	0.686745	0.682745	6436	6736	9190	3141	6255	5961	6545	6570	9192	3390	6188	5652	1	1	0.031	51963	5	Isoform 5 of Peroxisomal N(1)-acetyl-spermine/spermidine oxidase OS=Homo sapiens GN=PAOX
O15020	0.0235696	0.00551657	0.126656	0.043949	0.679944	0.682848	2384014	2406853	2305478	1453983	1636173	1734961	2424474	2347573	2306199	1569425	1618885	1645053	18	13	0.045	271323	6.1	Spectrin beta chain, non-erythrocytic 2 OS=Homo sapiens GN=SPTBN2 PE=1 SV=3
Reverse_sp|Q16825|PTN21_HUMAN	0.0465738	0.0362009	0.140123	0.0884994	0.679426	0.683098	502779	696159	555454	347783	407537	436660	511312	679014	555629	375396	403231	414032	3	2	0.011	133281	7.9	Tyrosine-protein phosphatase non-receptor type 21 OS=Homo sapiens GN=PTPN21 PE=1 SV=2
Q5VSG8	0.026378	0.0570626	0.1271	0.115974	0.676746	0.683133	9496	11326	11521	7313	7388	7187	9657	11047	11524	7893	7309	6814	1	1	0.026	51317	7	Glycoprotein endo-alpha-1,2-mannosidase-like protein OS=Homo sapiens GN=MANEAL PE=2 SV=1
P45985	0.0290494	0.00850759	0.127459	0.0481232	0.681069	0.683196	774285	777269	783951	475877	509586	605177	787423	758124	784194	513657	504198	573814	9	9	0.218	44288	8.1	Dual specificity mitogen-activated protein kinase kinase 4 OS=Homo sapiens GN=MAP2K4 PE=1 SV=1
P62942	0.0674329	0.035711	0.163208	0.0880394	0.682822	0.683281	147650	154566	145123	82742	104803	117908	150153	150756	145165	89308	103692	111794	8	3	0.25	11951	8.2	Peptidyl-prolyl cis-trans isomerase FKBP1A OS=Homo sapiens GN=FKBP1A PE=1 SV=2
Reverse_tr|H3BTH1|H3BTH1_HUMAN	0.00888899	0.00944877	0.126656	0.0494728	0.679902	0.68339	47001	56103	54610	32398	35591	39241	47798	54721	54627	34970	35215	37207	1	1	0.064	16215	5.6	TIMELESS-interacting protein (Fragment) OS=Homo sapiens GN=TIPIN PE=1 SV=1
Q9Y5H3-2	0.0465713	0.0280476	0.140123	0.0771178	0.682196	0.683454	720295	694656	727024	410390	518332	532524	732520	677548	727251	442975	512855	504929	4	2	0.018	92943	4.9	Isoform 2 of Protocadherin gamma-A10 OS=Homo sapiens GN=PCDHGA10
Reverse_sp|Q92838-9|EDA_HUMAN	0.0499474	0.0431852	0.144086	0.0979818	0.681962	0.683525	9298	10908	10174	5295	8568	6855	9455	10639	10177	5715	8477	6499	1	1	0.052	40750	8.6	Isoform 8 of Ectodysplasin-A OS=Homo sapiens GN=EDA
P40616	0.0371078	0.0134332	0.132128	0.0551288	0.681175	0.683542	650930	658122	617008	385785	449150	477048	661975	641912	617199	416414	444402	452327	7	5	0.309	20418	5.7	ADP-ribosylation factor-like protein 1 OS=Homo sapiens GN=ARL1 PE=1 SV=1
A0A087X1H5	0.0817412	0.119009	0.178765	0.190324	0.677047	0.683603	8456	5639	9379	6032	4636	5225	8599	5500	9381	6510	4587	4954	1	1	0.021	88021	6.9	Arf-GAP with coiled-coil, ANK repeat and PH domain-containing protein 2 OS=Homo sapiens GN=ACAP2 PE=1 SV=1
Reverse_sp|Q9UBV2|SE1L1_HUMAN	0.0722395	0.0430858	0.168247	0.0978035	0.682609	0.683647	267145	268796	247169	145546	194962	194050	271674	262172	247243	157099	192899	183991	9	2	0.031	88755	5.4	Protein sel-1 homolog 1 OS=Homo sapiens GN=SEL1L PE=1 SV=3
G5E9V4	0.00867423	7.93804e-05	0.126656	0.0385902	0.677775	0.683688	12390	14944	10714	7944	10063	7781	12600	14576	10717	8574	9956	7377	1	1	0.017	94790	6.2	Hermansky-Pudlak syndrome 3 protein OS=Homo sapiens GN=HPS3 PE=1 SV=1
Q9UPY8	0.00115454	0.00290275	0.126656	0.0425679	0.679914	0.683707	466584	521300	511156	309250	355589	354380	474500	508461	511314	333802	351831	336014	6	6	0.16	31982	5.5	Microtubule-associated protein RP/EB family member 3 OS=Homo sapiens GN=MAPRE3 PE=1 SV=1
Reverse_sp|Q14686|NCOA6_HUMAN	0.0249155	0.0081336	0.126656	0.0475403	0.681267	0.683718	199324	197009	197274	119897	138561	145947	202707	192157	197336	129417	137097	138384	1	1	0.004	219143	9.4	Nuclear receptor coactivator 6 OS=Homo sapiens GN=NCOA6 PE=1 SV=3
Q9H4L5-3	0.020294	0.00480598	0.126656	0.0437052	0.680251	0.683733	301911	314127	295643	191890	203883	224399	307032	306389	295733	207124	201727	212768	6	5	0.074	97325	6.9	Isoform 1c of Oxysterol-binding protein-related protein 3 OS=Homo sapiens GN=OSBPL3
Reverse_sp|P26374|RAE2_HUMAN	0.0411756	0.0266101	0.135488	0.0750966	0.684249	0.683782	16330	16277	19472	9430	12256	13949	16607	15876	19478	10178	12126	13226	1	1	0.027	74072	4.9	Rab proteins geranylgeranyltransferase component A 2 OS=Homo sapiens GN=CHML PE=1 SV=2
Reverse_tr|A0A087WYC6|A0A087WYC6_HUMAN	0.0102359	0.00100453	0.126656	0.038788	0.680698	0.683819	289843	291123	297667	182856	200359	214869	294762	283954	297761	197375	198242	203735	2	2	0.004	521060	6.4	Dynein heavy chain 11, axonemal OS=Homo sapiens GN=DNAH11 PE=4 SV=1
F8W1Q9	0.0321024	0.0142907	0.129068	0.0563598	0.682392	0.683865	1784161	1678802	1833590	1052237	1208407	1353680	1814437	1637453	1834160	1135779	1195636	1283527	17	10	0.746	13159	6.4	Twinfilin-1 (Fragment) OS=Homo sapiens GN=TWF1 PE=1 SV=7
Reverse_tr|H0YMY1|H0YMY1_HUMAN	0.0638663	0.0335244	0.159431	0.0849209	0.682738	0.683866	66820	64274	62226	37478	44786	49723	67954	62691	62245	40453	44312	47146	1	1	0.329	8853	9.3	Arylsulfatase D OS=Homo sapiens GN=ARSD PE=4 SV=1
Reverse_sp|Q96JH7|VCIP1_HUMAN	0.0505885	0.0255488	0.144999	0.0736664	0.682607	0.683872	146742	140626	142109	83413	100708	109043	149232	137163	142153	90036	99644	103392	1	1	0.006	134320	7.2	Deubiquitinating protein VCIP135 OS=Homo sapiens GN=VCPIP1 PE=1 SV=2
Q9Y3P9	0.0417354	0.0206601	0.13595	0.0663331	0.682059	0.683979	392384	364528	374736	226860	264179	280812	399037	355545	374848	244867	261383	266256	13	10	0.104	121737	5.3	Rab GTPase-activating protein 1 OS=Homo sapiens GN=RABGAP1 PE=1 SV=3
Reverse_sp|P17658|KCNA6_HUMAN	0.0338725	0.0310229	0.129942	0.0816517	0.682222	0.684148	56404	52655	61497	33969	40772	41616	57361	51358	61516	36666	40341	39459	1	1	0.026	58729	5	Potassium voltage-gated channel subfamily A member 6 OS=Homo sapiens GN=KCNA6 PE=2 SV=1
Reverse_sp|Q9NQ94-3|A1CF_HUMAN	0.0132074	0.0155856	0.126656	0.0585214	0.679491	0.684155	132835	146844	143879	93164	91253	103387	135089	143227	143923	100560	90288	98029	2	2	0.026	62682	8.8	Isoform 3 of APOBEC1 complementation factor OS=Homo sapiens GN=A1CF
Reverse_sp|Q9BYP7-3|WNK3_HUMAN	0.0299584	0.0259087	0.127799	0.0741751	0.681457	0.684169	99643	98012	102851	59962	74806	70014	101334	95598	102883	64723	74015	66386	1	1	0.004	191788	5.7	Isoform 3 of Serine/threonine-protein kinase WNK3 OS=Homo sapiens GN=WNK3
Reverse_tr|E5RGB1|E5RGB1_HUMAN	0.0462986	0.0257628	0.139737	0.0739761	0.680454	0.684193	173824	196772	165295	112087	119477	133085	176774	191926	165347	120987	118215	126189	1	1	0.027	28714	9.9	F-BAR and double SH3 domains protein 1 OS=Homo sapiens GN=FCHSD1 PE=1 SV=1
Q96NY7	0.0158863	0.0133444	0.126656	0.0550486	0.680837	0.684275	557590	570325	569714	346003	419728	390077	567053	556279	569892	373475	415293	369863	4	3	0.062	73012	4.4	Chloride intracellular channel protein 6 OS=Homo sapiens GN=CLIC6 PE=2 SV=3
Reverse_tr|F8WFB5|F8WFB5_HUMAN	0.0108213	0.000922084	0.126656	0.038788	0.6796	0.684321	123081	120768	114116	79434	79828	84011	125170	117794	114152	85741	78984	79657	1	1	0.076	9067	6.5	Leucine-rich repeat and calponin homology domain-containing protein 3 OS=Homo sapiens GN=LRCH3 PE=1 SV=1
P06493	0.0146199	0.00305086	0.126656	0.0425679	0.681836	0.68446	3147810	3234892	3272434	1952075	2256012	2375135	3201224	3155211	3273448	2107059	2232164	2252047	40	18	0.498	34095	8.4	Cyclin-dependent kinase 1 OS=Homo sapiens GN=CDK1 PE=1 SV=3
Reverse_sp|Q7Z553|MDGA2_HUMAN	0.0570075	0.0270231	0.151321	0.0755315	0.682977	0.684639	80194	79537	75353	46957	52252	61348	81555	77578	75376	50685	51700	58169	1	1	0.008	107436	7.2	MAM domain-containing glycosylphosphatidylinositol anchor protein 2 OS=Homo sapiens GN=MDGA2 PE=1 SV=2
Q06455-3	0.00419333	0.0167258	0.126656	0.0605136	0.677944	0.684824	60286	71593	59476	42840	46644	40244	61309	69830	59494	46241	46151	38158	1	1	0.034	68746	7.7	Isoform 3 of Protein CBFA2T1 OS=Homo sapiens GN=RUNX1T1
A0A0C4DH72	0.139051	0.184537	0.243024	0.262962	0.687504	0.685016	65573	72205	148533	48682	64878	83280	66686	70426	148579	52547	64192	78964	1	1	0.077	12697	8.3	Protein IGKV1-6 (Fragment) OS=Homo sapiens GN=IGKV1-6 PE=1 SV=1
Q9Y281	0.0136222	0.00395241	0.126656	0.0434634	0.68204	0.685074	9652765	10213701	9888212	5995394	7204616	7093880	9816583	9962159	9891307	6471413	7128492	6726269	61	27	0.711	18737	7.9	Cofilin-2 OS=Homo sapiens GN=CFL2 PE=1 SV=1
P48739	0.0125228	0.00154992	0.126656	0.0399445	0.682397	0.685104	4216958	4272533	4403292	2645007	2948312	3204676	4288520	4167304	4404666	2855011	2917152	3038605	38	21	0.579	31540	6.9	Phosphatidylinositol transfer protein beta isoform OS=Homo sapiens GN=PITPNB PE=1 SV=2
P29692-3	0.0193653	0.00472957	0.126656	0.0437052	0.68235	0.685204	52985032	53767275	52620270	32480085	37529560	38738269	53884362	52443186	52636837	35059030	37133125	36730937	132	33	0.665	28558	4.9	Isoform 3 of Elongation factor 1-delta OS=Homo sapiens GN=EEF1D
O14617	0.0270506	0.00709982	0.1271	0.0466329	0.682417	0.685281	4130371	4147623	3954358	2517463	2815841	3014257	4200461	4045466	3955587	2717334	2786078	2858051	45	34	0.304	130158	8.5	AP-3 complex subunit delta-1 OS=Homo sapiens GN=AP3D1 PE=1 SV=1
P35790	0.0570062	0.0294119	0.151321	0.0792188	0.682915	0.685284	68440	71196	64691	41884	44350	53304	69601	69441	64710	45208	43880	50540	3	2	0.059	52249	6.6	Choline kinase alpha OS=Homo sapiens GN=CHKA PE=1 SV=3
P53384	0.027505	0.00748791	0.1274	0.0469742	0.682886	0.685418	348380	357166	347282	215737	235418	267807	354291	348369	347390	232865	232929	253929	4	4	0.141	34535	5.3	Cytosolic Fe-S cluster assembly factor NUBP1 OS=Homo sapiens GN=NUBP1 PE=1 SV=2
K3W4U1	0.0188572	0.0108157	0.126656	0.0510457	0.679488	0.685615	19099	19160	15065	11669	13964	10600	19423	18688	15069	12595	13816	10050	1	1	0.044	36299	5.8	Low affinity immunoglobulin epsilon Fc receptor OS=Homo sapiens GN=FCER2 PE=1 SV=1
Reverse_sp|Q96E52|OMA1_HUMAN	0.00790417	0.0109365	0.126656	0.0511908	0.682296	0.685708	76234	75004	82451	49174	54441	55830	77528	73157	82477	53078	53866	52937	1	1	0.021	60120	9.2	Metalloendopeptidase OMA1, mitochondrial OS=Homo sapiens GN=OMA1 PE=1 SV=1
Q9BRK5-6	0.0106052	0.0235243	0.126656	0.0708505	0.679603	0.686041	1812473	1973335	1877574	1315481	1247406	1285963	1843228	1924730	1878156	1419923	1234223	1219321	20	10	0.29	39608	5.1	Isoform 6 of 45 kDa calcium-binding protein OS=Homo sapiens GN=SDF4
P07900	0.0326585	0.0120934	0.129543	0.052993	0.683883	0.686229	72314774	70221493	69588169	43006479	49503554	52558263	73542029	68492024	69609901	46421039	48980455	49834638	531	141	0.716	84660	5	Heat shock protein HSP 90-alpha OS=Homo sapiens GN=HSP90AA1 PE=1 SV=5
Q9UFF9-3	0.15812	0.173899	0.262535	0.252049	0.689882	0.686328	1629	2634	3505	921	2534	1904	1656	2569	3506	994	2507	1805	1	1	0.05	27415	5	Isoform 3 of CCR4-NOT transcription complex subunit 8 OS=Homo sapiens GN=CNOT8
P40227	0.0299853	0.0123104	0.127799	0.0532448	0.684312	0.686396	21924307	21859684	21968041	13052653	15672856	16269383	22296376	21321306	21974898	14088980	15507240	15426276	171	54	0.638	58024	6.7	T-complex protein 1 subunit zeta OS=Homo sapiens GN=CCT6A PE=1 SV=3
A0A0A0MRI0	0.0147891	0.032704	0.126656	0.0839046	0.682301	0.686494	104627	108429	120420	70670	80658	76203	106401	105756	120455	76279	79804	72253	4	3	0.188	18519	11.7	Cyclin-dependent kinase inhibitor 2A OS=Homo sapiens GN=CDKN2A PE=1 SV=1
O60333-4	0.0178899	0.006303	0.126656	0.0454037	0.68369	0.686649	2077243	2021194	2068627	1277853	1443107	1495403	2112491	1971409	2069266	1379303	1427854	1417906	26	20	0.11	205139	5.5	Isoform 4 of Kinesin-like protein KIF1B OS=Homo sapiens GN=KIF1B
P58397	0.0235706	0.010656	0.126656	0.0509082	0.684054	0.686777	116132	113720	115150	70279	82450	83271	118103	110919	115186	75859	81579	78956	1	1	0.006	177675	7.9	A disintegrin and metalloproteinase with thrombospondin motifs 12 OS=Homo sapiens GN=ADAMTS12 PE=1 SV=2
Q712K3	0.017046	0.00254717	0.126656	0.0418668	0.684022	0.686782	403189	427203	412136	251195	292771	305950	410031	416680	412263	271137	289674	290094	6	5	0.193	27166	4.4	Ubiquitin-conjugating enzyme E2 R2 OS=Homo sapiens GN=UBE2R2 PE=1 SV=1
E9PRY8	0.0195186	0.00485076	0.126656	0.0437052	0.684031	0.686893	53749638	54493487	53402410	33026591	38174713	39369226	54661935	53151500	53419211	35648912	37771451	37329184	159	35	0.264	76570	7	Elongation factor 1-delta OS=Homo sapiens GN=EEF1D PE=1 SV=1
Reverse_sp|P53396|ACLY_HUMAN	0.0358576	0.0188604	0.131543	0.0640631	0.684785	0.686902	1764547	1752450	1742559	1035578	1289044	1277044	1794499	1709295	1743109	1117805	1275429	1210872	1	1	0.005	120839	7.3	ATP-citrate synthase OS=Homo sapiens GN=ACLY PE=1 SV=3
Q58FG1	0.041934	0.0158985	0.13595	0.0590422	0.684044	0.68692	6341507	5991738	5688750	3794623	4036961	4496252	6449130	5844173	5690528	4095904	3994303	4263249	45	8	0.189	47712	5.2	Putative heat shock protein HSP 90-alpha A4 OS=Homo sapiens GN=HSP90AA4P PE=5 SV=1
Reverse_tr|D6RBS5|D6RBS5_HUMAN	0.0102708	0.00233863	0.126656	0.0416289	0.684109	0.686982	107685	118664	114889	67957	83208	82279	109512	115741	114925	73352	82329	78015	1	1	0.042	20204	9.1	ELMO domain-containing protein 2 (Fragment) OS=Homo sapiens GN=ELMOD2 PE=1 SV=7
Q99961	0.0251984	0.00996283	0.126656	0.050303	0.684684	0.687132	1757858	1766737	1759556	1059892	1268535	1289547	1787685	1723216	1760097	1144035	1255122	1222712	30	17	0.334	41490	5.4	Endophilin-A2 OS=Homo sapiens GN=SH3GL1 PE=1 SV=1
Reverse_sp|Q9UKA4|AKA11_HUMAN	0.0990204	0.116723	0.198402	0.187708	0.684922	0.687185	365100	338757	440801	224583	299799	259619	371297	330415	440940	242415	296632	246166	1	1	0.004	210511	5.4	A-kinase anchor protein 11 OS=Homo sapiens GN=AKAP11 PE=1 SV=1
Q7L5Y6	0.0879134	0.0618276	0.185828	0.122253	0.682595	0.687397	51829	56090	43046	33476	32389	37183	52708	54708	43059	36134	32046	35256	1	1	0.016	63849	7.6	DET1 homolog OS=Homo sapiens GN=DET1 PE=1 SV=2
Q9UHG0	0.00365151	0.00406265	0.126656	0.0434634	0.684575	0.687422	164804	157194	184383	107749	110761	128146	167599	153321	184439	116302	109588	121505	5	4	0.137	52834	6.1	Doublecortin domain-containing protein 2 OS=Homo sapiens GN=DCDC2 PE=1 SV=2
P61088	0.0200289	0.034983	0.126656	0.0869326	0.684242	0.687434	1717988	1814061	2055433	1133663	1380965	1308561	1747141	1769381	2056075	1223669	1366372	1240749	15	9	0.658	17138	6.6	Ubiquitin-conjugating enzyme E2 N OS=Homo sapiens GN=UBE2N PE=1 SV=1
P22102-2	0.0240336	0.00610936	0.126656	0.045054	0.68495	0.687505	9223665	9516172	9187676	5632343	6594057	6902557	9380187	9281792	9190534	6079524	6524368	6544845	89	37	0.709	46033	6.8	Isoform Short of Trifunctional purine biosynthetic protein adenosine-3 OS=Homo sapiens GN=GART
P15880	0.0242389	0.0054154	0.126656	0.043949	0.685127	0.687632	16210075	16896997	16332734	10023198	11404105	12445237	16485173	16480851	16337838	10819009	11283604	11800317	114	37	0.546	31324	10.2	40S ribosomal protein S2 OS=Homo sapiens GN=RPS2 PE=1 SV=2
Q96H15	0.229883	0.28958	0.337609	0.373941	0.684722	0.687833	19467	30130	45779	18444	23959	22903	19797	29388	45793	19908	23705	21716	1	1	0.024	41578	6.1	T-cell immunoglobulin and mucin domain-containing protein 4 OS=Homo sapiens GN=TIMD4 PE=1 SV=2
P04183	0.021449	0.00447689	0.126656	0.0436358	0.685476	0.688397	508727	512690	498723	314130	353425	374464	517356	500059	498875	339067	349687	355056	11	8	0.346	25469	8.5	Thymidine kinase, cytosolic OS=Homo sapiens GN=TK1 PE=1 SV=2
Q15404	0.0371355	0.0131046	0.132128	0.0546387	0.686471	0.688404	2134916	2270296	2161212	1307866	1492898	1706896	2171146	2214381	2161886	1411703	1477121	1618439	19	9	0.408	31540	8.6	Ras suppressor protein 1 OS=Homo sapiens GN=RSU1 PE=1 SV=3
Reverse_sp|Q6UWN0|LYPD4_HUMAN	0.0380813	0.0256584	0.132636	0.0738396	0.686603	0.688545	312140	287872	316344	184296	219017	225860	317437	280781	316443	198928	216702	214155	3	2	0.049	26763	8.4	Ly6/PLAUR domain-containing protein 4 OS=Homo sapiens GN=LYPD4 PE=2 SV=2
Q9Y4R8	0.017911	0.00256055	0.126656	0.041925	0.685735	0.688548	420799	441028	430680	265924	295912	324481	427937	430164	430812	287034	292781	307663	9	9	0.121	91747	5.8	Telomere length regulation protein TEL2 homolog OS=Homo sapiens GN=TELO2 PE=1 SV=2
Q86YV9	0.00461591	0.00337289	0.126656	0.04326	0.684185	0.688566	140973	138557	139978	91557	97595	97869	143365	135145	140022	98826	96564	92797	1	1	0.012	82975	6.3	Hermansky-Pudlak syndrome 6 protein OS=Homo sapiens GN=HPS6 PE=1 SV=1
Q86UK7-3	0.0277039	0.00931636	0.127459	0.0492999	0.685335	0.68865	721837	741403	704017	461167	476465	547665	734082	723139	704233	497777	471427	519281	13	12	0.13	98124	8.4	Isoform 3 of Zinc finger protein 598 OS=Homo sapiens GN=ZNF598
Q9BRF8	0.0280228	0.00777675	0.127459	0.04732	0.686294	0.689012	294563	295398	284068	179454	203819	216568	299560	288120	284155	193699	201663	205343	7	5	0.15	35548	6.2	Serine/threonine-protein phosphatase CPPED1 OS=Homo sapiens GN=CPPED1 PE=1 SV=3
Reverse_sp|Q9Y2F5|ICE1_HUMAN	0.0184734	0.0134032	0.126656	0.0550649	0.683454	0.689066	108593	105212	102064	74453	65349	76080	110435	102620	102095	80364	64658	72137	2	2	0.008	247889	5.5	Little elongation complex subunit 1 OS=Homo sapiens GN=ICE1 PE=1 SV=5
Reverse_sp|Q9BYH8|IKBZ_HUMAN	0.158369	0.202983	0.262735	0.282352	0.67697	0.689074	17004	21409	21340	16366	12419	11666	17292	20881	21346	17665	12287	11061	1	1	0.019	78061	6.6	NF-kappa-B inhibitor zeta OS=Homo sapiens GN=NFKBIZ PE=1 SV=1
P52788	0.0297633	0.00947091	0.127799	0.0495162	0.686939	0.6891	1670837	1684468	1664346	1008026	1177473	1262697	1699192	1642977	1664865	1088056	1165031	1197261	17	11	0.396	41268	5	Spermine synthase OS=Homo sapiens GN=SMS PE=1 SV=2
Q96H79	0.0505596	0.028363	0.144975	0.0775804	0.685433	0.68912	202403	213403	188848	130507	130105	153838	205837	208146	188906	140868	128730	145865	4	3	0.173	32962	8.1	Zinc finger CCCH-type antiviral protein 1-like OS=Homo sapiens GN=ZC3HAV1L PE=1 SV=2
Reverse_tr|J3KNE3|J3KNE3_HUMAN	0.0514062	0.0308165	0.145851	0.0812714	0.687641	0.689214	321113	301317	311395	183704	226607	231825	326563	293897	311493	198290	224213	219812	1	1	0.04	18357	6.3	Platelet-activating factor acetylhydrolase IB subunit beta (Fragment) OS=Homo sapiens GN=PAFAH1B2 PE=1 SV=1
Reverse_sp|Q63HN8|RN213_HUMAN	0.0305191	0.0118982	0.127799	0.0527686	0.687205	0.689366	919203	931670	917448	550129	666956	685318	934804	908727	917735	593808	659910	649806	5	4	0.009	591414	6.5	E3 ubiquitin-protein ligase RNF213 OS=Homo sapiens GN=RNF213 PE=1 SV=3
E7ENU7	0.0335125	0.0105059	0.129622	0.0507048	0.687798	0.689765	4144463	4522068	4239504	2540724	3020648	3315379	4214795	4410695	4240829	2742445	2988722	3143572	36	14	0.474	20495	11.3	Ribosomal protein L15 (Fragment) OS=Homo sapiens GN=RPL15 PE=1 SV=1
Reverse_sp|Q719I0-2|AHSA2_HUMAN	0.100469	0.0728752	0.200098	0.136149	0.687914	0.689901	13541	18615	14094	8739	10659	12418	13770	18156	14098	9432	10546	11774	1	1	0.164	16679	7.9	Isoform 2 of Activator of 90 kDa heat shock protein ATPase homolog 2 OS=Homo sapiens GN=AHSA2
F8WDA1	0.107306	0.131008	0.207667	0.203902	0.682879	0.689924	68959	85177	87680	59167	45480	60484	70129	83079	87707	63865	44999	57349	1	1	0.052	24640	10.8	5'-AMP-activated protein kinase subunit gamma-2 OS=Homo sapiens GN=PRKAG2 PE=1 SV=1
P20290	0.0164531	0.00475994	0.126656	0.0437052	0.68753	0.690058	4746009	4911583	4963456	2949537	3491428	3611448	4826547	4790609	4964999	3183712	3454527	3424291	53	22	0.748	22168	9.4	Transcription factor BTF3 OS=Homo sapiens GN=BTF3 PE=1 SV=1
O75083	0.0233123	0.00737143	0.126656	0.0469133	0.687425	0.690121	10948717	10811636	10812593	6689456	7688799	8013218	11134529	10545357	10815972	7220576	7607544	7597964	83	36	0.583	66194	6.7	WD repeat-containing protein 1 OS=Homo sapiens GN=WDR1 PE=1 SV=4
Reverse_tr|A0A087WUT0|A0A087WUT0_HUMAN	0.0446503	0.022365	0.138142	0.0689422	0.68651	0.690127	46486	54334	44416	29921	33860	35925	47274	52995	44429	32295	33502	34063	2	2	0.038	58686	9.2	Myelin expression factor 2 OS=Homo sapiens GN=MYEF2 PE=1 SV=1
P52888	0.0202764	0.00439807	0.126656	0.0436358	0.687216	0.690173	2181877	2229576	2153347	1350168	1555074	1606196	2218897	2174654	2154010	1457360	1538634	1522953	37	26	0.415	78840	6	Thimet oligopeptidase OS=Homo sapiens GN=THOP1 PE=1 SV=2
P55210-4	0.0420128	0.0158654	0.135988	0.0590102	0.688242	0.690218	75730	78432	74313	45855	52235	59156	77013	76500	74334	49494	51681	56089	4	3	0.129	31614	7.6	Isoform 4 of Caspase-7 OS=Homo sapiens GN=CASP7
Q99613	0.012578	0.000804336	0.126656	0.0385902	0.68671	0.690259	8032333	8165057	7955030	5118248	5589892	5877574	8168631	7963949	7957497	5524608	5530812	5572977	87	50	0.381	105344	5.7	Eukaryotic translation initiation factor 3 subunit C OS=Homo sapiens GN=EIF3C PE=1 SV=1
Reverse_tr|A0A0D9SEI0|A0A0D9SEI0_HUMAN	0.00381591	0.000890838	0.126656	0.038788	0.687164	0.690534	102737	100734	110972	68309	68088	79677	104480	98253	111007	73732	67368	75548	1	1	0.037	28457	9.3	Uncharacterized protein C6orf203 OS=Homo sapiens GN=C6orf203 PE=1 SV=1
P24534	0.0185258	0.00382969	0.126656	0.0434634	0.687589	0.690589	59271635	60465086	58871998	36836383	42298657	43674432	60277687	58976072	58890548	39761229	41851854	41411342	114	27	0.729	24764	4.7	Elongation factor 1-beta OS=Homo sapiens GN=EEF1B2 PE=1 SV=3
P63244	0.0318511	0.0124415	0.128861	0.0534199	0.688028	0.690641	23229803	22540403	22178154	13922291	16166600	16661505	23624062	21985285	22185101	15027693	15995795	15798109	124	42	0.826	35077	7.7	Receptor of activated protein C kinase 1 OS=Homo sapiens GN=RACK1 PE=1 SV=3
A6NKG5	0.201983	0.230373	0.307666	0.311921	0.686245	0.690741	29543	20531	32774	18809	20720	17325	30044	20025	32784	20302	20501	16427	1	1	0.007	155047	5.2	Retrotransposon-like protein 1 OS=Homo sapiens GN=RTL1 PE=3 SV=3
F6VVE8	0.0332657	0.0102336	0.129587	0.050428	0.688182	0.690812	385452	422576	377353	237134	283221	295403	391994	412169	377471	255962	280229	280096	2	2	0.172	27006	7.5	Glioma pathogenesis-related protein 1 (Fragment) OS=Homo sapiens GN=GLIPR1 PE=1 SV=1
Q8NA54	0.0259063	0.0213285	0.127046	0.0675661	0.685156	0.690816	318372	357649	308593	222702	218730	233182	323776	348841	308690	240385	216419	221099	1	1	0.01	92581	6.7	IQ and ubiquitin-like domain-containing protein OS=Homo sapiens GN=IQUB PE=1 SV=2
P49902	0.022495	0.00721444	0.126656	0.046684	0.688319	0.690862	3169756	3165302	3188884	1941779	2257441	2356292	3223543	3087343	3189877	2095945	2233584	2234183	32	19	0.344	64970	6.1	Cytosolic purine 5'-nucleotidase OS=Homo sapiens GN=NT5C2 PE=1 SV=1
A6NDU8	0.00236908	0.00194758	0.126656	0.0409144	0.686135	0.690984	51583	51685	51356	34633	34920	36540	52457	50412	51372	37382	34550	34646	2	2	0.044	33620	5.3	UPF0600 protein C5orf51 OS=Homo sapiens GN=C5orf51 PE=1 SV=1
Q5TFE4	0.0151117	0.00153615	0.126656	0.0399445	0.687836	0.690997	1658430	1711587	1684137	1061796	1151181	1263450	1686570	1669430	1684657	1146093	1139013	1197975	20	17	0.435	51845	6.3	5'-nucleotidase domain-containing protein 1 OS=Homo sapiens GN=NT5DC1 PE=1 SV=1
Q8WUH6	0.0362128	0.0119604	0.131644	0.0527686	0.68851	0.691086	460182	470425	440193	280877	316871	346061	467990	458835	440327	303176	313520	328124	9	3	0.388	11748	9.3	Transmembrane protein 263 OS=Homo sapiens GN=TMEM263 PE=1 SV=1
Q01638-4	0.16291	0.171082	0.267568	0.248873	0.685687	0.691178	5324	3098	4021	3032	3004	2496	5414	3021	4022	3272	2972	2366	1	1	0.085	23723	6.5	Isoform 4 of Interleukin-1 receptor-like 1 OS=Homo sapiens GN=IL1RL1
Q8TDW5	0.0521494	0.0229562	0.14632	0.0699253	0.688205	0.691214	557061	536220	478844	327649	371152	383144	566516	523015	478995	353665	367232	363290	1	1	0.011	81523	8.8	Synaptotagmin-like protein 5 OS=Homo sapiens GN=SYTL5 PE=1 SV=1
I3L304	0.0327685	0.0666946	0.129543	0.128516	0.684063	0.691227	30028	34508	35411	23613	22646	22111	30537	33658	35422	25487	22406	20965	1	1	0.113	14209	9.1	B-cell CLL/lymphoma 6 member B protein (Fragment) OS=Homo sapiens GN=BCL6B PE=4 SV=1
A0A0C4DGU2	0.0797465	0.0529312	0.176588	0.110501	0.692624	0.691335	11876	13424	13405	6371	10135	10302	12077	13093	13409	6876	10027	9768	1	1	0.036	25331	8.7	Methylmalonic aciduria and homocystinuria type C protein OS=Homo sapiens GN=MMACHC PE=1 SV=1
Reverse_sp|O15438-4|MRP3_HUMAN	0.0304615	0.00854116	0.127799	0.0481866	0.6886	0.691363	229295	239457	221636	140957	162630	171814	233186	233559	221705	152148	160911	162910	2	2	0.015	174906	7.6	Isoform 4 of Canalicular multispecific organic anion transporter 2 OS=Homo sapiens GN=ABCC3
Q9H2X6-3	0.0611323	0.0297805	0.156235	0.0796414	0.68926	0.691368	68828	67995	61494	39794	47105	49793	69995	66320	61513	42953	46607	47212	2	2	0.012	128158	8.5	Isoform 3 of Homeodomain-interacting protein kinase 2 OS=Homo sapiens GN=HIPK2
P24941	0.00383387	0.000885626	0.126656	0.038788	0.688006	0.691378	1727741	1862112	1875455	1137707	1283921	1338539	1757059	1816248	1876040	1228035	1270352	1269174	18	13	0.419	33930	8.7	Cyclin-dependent kinase 2 OS=Homo sapiens GN=CDK2 PE=1 SV=2
Reverse_tr|F8W0N5|F8W0N5_HUMAN	0.0334355	0.0124073	0.129614	0.0533542	0.68732	0.691466	94836	92474	80293	56980	65917	61032	96445	90196	80318	61504	65220	57869	1	1	0.324	4282	7.4	N-alpha-acetyltransferase 25, NatB auxiliary subunit OS=Homo sapiens GN=NAA25 PE=1 SV=1
Q8N5I3	0.00810278	0.00164195	0.126656	0.0406421	0.688353	0.691518	58108	56499	62481	38629	37375	45895	59094	55107	62500	41696	36980	43516	1	1	0.022	31048	7.4	Potassium channel regulatory protein OS=Homo sapiens GN=KCNRG PE=1 SV=1
Reverse_sp|P22102|PUR2_HUMAN	0.16413	0.195603	0.268892	0.274759	0.687473	0.691599	6546	5927	8082	4304	5617	4210	6657	5781	8084	4645	5557	3991	1	1	0.013	107767	6.7	Trifunctional purine biosynthetic protein adenosine-3 OS=Homo sapiens GN=GART PE=1 SV=1
P10599	0.0228639	0.0181979	0.126656	0.0630692	0.68878	0.691754	4365063	4208372	4477163	2699228	3174561	3115208	4439135	4104718	4478553	2913530	3141008	2953769	47	11	0.581	11737	4.9	Thioredoxin OS=Homo sapiens GN=TXN PE=1 SV=3
O75132	0.0598417	0.0600086	0.15454	0.120051	0.685844	0.692036	35741	37751	35629	26406	21177	27257	36346	36820	35639	28502	20952	25843	2	2	0.018	130322	6.8	Zinc finger BED domain-containing protein 4 OS=Homo sapiens GN=ZBED4 PE=1 SV=2
Q9H3U1	0.0182993	0.00295327	0.126656	0.0425679	0.688847	0.692115	4958355	5256721	4975554	3178031	3505249	3780739	5042484	5127240	4977093	3430341	3468199	3584805	65	41	0.443	103077	6.1	Protein unc-45 homolog A OS=Homo sapiens GN=UNC45A PE=1 SV=1
Reverse_tr|M0R388|M0R388_HUMAN	0.292917	0.327535	0.400417	0.412637	0.692397	0.692308	1777	2269	3740	1234	2467	1690	1807	2213	3741	1331	2440	1602	1	1	0.214	9530	4.7	PNMA-like protein 1 OS=Homo sapiens GN=PNMAL1 PE=1 SV=1
Reverse_tr|E9PHI0|E9PHI0_HUMAN	0.0134762	0.0031822	0.126656	0.0426302	0.68864	0.692314	449343	442796	437123	283436	313937	318010	456970	431892	437261	305941	310621	301531	1	1	0.018	57425	9.1	Adhesion G-protein-coupled receptor G7 OS=Homo sapiens GN=ADGRG7 PE=3 SV=1
Q6ZMJ2-3	0.029283	0.00840781	0.127459	0.0479874	0.688474	0.692362	110653	100787	96544	67728	70336	73975	112531	98305	96574	73105	69593	70141	1	1	0.017	38702	6.1	Isoform 3 of Scavenger receptor class A member 5 OS=Homo sapiens GN=SCARA5
P62269	0.0297989	0.00813011	0.127799	0.0475403	0.689974	0.692411	15349197	16560226	15405779	9511190	11157782	11977295	15609704	16152391	15410605	10266363	11039895	11356640	84	13	0.48	17719	11	40S ribosomal protein S18 OS=Homo sapiens GN=RPS18 PE=1 SV=3
Q13099-3	0.0124856	0.00115854	0.126656	0.038788	0.689751	0.692448	47959	44166	49687	30548	30673	36594	48772	43077	49701	32972	30348	34696	3	3	0.053	92381	6.3	Isoform 3 of Intraflagellar transport protein 88 homolog OS=Homo sapiens GN=IFT88
Q9BUP0	0.0117485	0.0368956	0.126656	0.0896458	0.68963	0.692542	121513	154348	175346	91266	104200	115700	123575	150546	175400	98511	103098	109703	3	2	0.092	26928	5.4	EF-hand domain-containing protein D1 OS=Homo sapiens GN=EFHD1 PE=1 SV=1
Q8NGX2	0.0976273	0.0672287	0.196658	0.129249	0.692427	0.6927	161768	143507	148374	86381	110361	117377	164513	139973	148420	93239	109195	111294	1	1	0.022	36101	8.7	Olfactory receptor 2T35 OS=Homo sapiens GN=OR2T35 PE=3 SV=1
Q99733	0.0301797	0.0121721	0.127799	0.0530775	0.690949	0.692767	1998198	1996674	2054955	1203780	1443346	1532997	2032099	1947493	2055592	1299347	1428085	1453546	33	16	0.384	42823	4.7	Nucleosome assembly protein 1-like 4 OS=Homo sapiens GN=NAP1L4 PE=1 SV=1
K7EPF6	0.0267171	0.00910476	0.1271	0.0490395	0.69066	0.692921	7920035	7918730	7984091	4821688	5661648	5970147	8054434	7723692	7986572	5204500	5601809	5660756	80	27	0.637	27878	6.8	6-phosphogluconate dehydrogenase, decarboxylating (Fragment) OS=Homo sapiens GN=PGD PE=1 SV=1
Q15819	0.0130705	0.00644651	0.126656	0.045585	0.690007	0.69296	2405077	2463344	2523296	1518962	1784733	1796638	2445886	2402670	2524078	1639550	1765866	1703524	37	12	0.641	16363	8	Ubiquitin-conjugating enzyme E2 variant 2 OS=Homo sapiens GN=UBE2V2 PE=1 SV=4
F8W6J7	0.162279	0.191252	0.266837	0.269894	0.692686	0.693035	24574	19511	36598	16106	18816	20966	24990	19029	36609	17383	18616	19879	2	2	0.28	9269	10.3	Hemojuvelin (Fragment) OS=Homo sapiens GN=HFE2 PE=4 SV=1
Q9UG63-2	0.0132273	0.000927574	0.126656	0.038788	0.690173	0.693317	4210866	4381481	4303222	2691103	3013341	3195724	4282319	4273570	4304565	2904762	2981498	3030114	42	34	0.39	72444	7.5	Isoform 2 of ATP-binding cassette sub-family F member 2 OS=Homo sapiens GN=ABCF2
E9PK89	0.056944	0.0548514	0.151293	0.112994	0.690047	0.693362	31970	36396	37976	23370	20679	29332	32512	35499	37987	25224	20460	27811	2	1	0.045	28618	5.8	Guanine nucleotide exchange factor for Rab-3A (Fragment) OS=Homo sapiens GN=RAB3IL1 PE=1 SV=7
Q8NHC4	0.0478957	0.0221424	0.141979	0.0686343	0.692429	0.693408	64183	67609	65834	37377	48373	51092	65272	65944	65854	40344	47862	48444	1	1	0.026	34401	8.3	Olfactory receptor 10J5 OS=Homo sapiens GN=OR10J5 PE=2 SV=1
Q96QU8	0.012978	0.00590985	0.126656	0.0447763	0.691393	0.693428	71689	73458	80185	45346	53137	57310	72905	71649	80209	48945	52574	54338	3	3	0.028	128883	6.4	Exportin-6 OS=Homo sapiens GN=XPO6 PE=1 SV=1
Q96II8-3	0.0637955	0.0351221	0.159366	0.0870877	0.689582	0.693493	1107424	1205477	964375	698091	750995	810864	1126219	1175790	964678	753518	743061	768845	5	4	0.046	78802	6.6	Isoform 3 of Leucine-rich repeat and calponin homology domain-containing protein 3 OS=Homo sapiens GN=LRCH3
Q9UGV2	0.00254696	0.00154383	0.126656	0.0399445	0.689996	0.693771	750928	823962	812605	503676	562982	580703	763668	803667	812858	543666	557031	550611	9	6	0.269	41409	5.3	Protein NDRG3 OS=Homo sapiens GN=NDRG3 PE=1 SV=2
Q96QF0-3	0.00205846	0.00191653	0.126656	0.0407388	0.689505	0.694	41572	45934	42934	27920	31472	30547	42277	44802	42947	30136	31139	28963	2	2	0.051	43446	5.2	Isoform 3 of Rab-3A-interacting protein OS=Homo sapiens GN=RAB3IP
P42677	0.0195499	0.00325905	0.126656	0.0429356	0.691742	0.694086	4065185	4206021	4240399	2551226	2907748	3195827	4134169	4102429	4241724	2753784	2877021	3030218	32	9	0.393	9461	9.5	40S ribosomal protein S27 OS=Homo sapiens GN=RPS27 PE=1 SV=3
B1AP03	0.00943351	0.00500413	0.126656	0.0437517	0.691549	0.694152	311591	310619	341807	200081	223921	242663	316880	302969	341914	215967	221555	230088	2	2	0.074	12835	6.1	Transmembrane protein 51 (Fragment) OS=Homo sapiens GN=TMEM51 PE=4 SV=2
Reverse_sp|Q99759|M3K3_HUMAN	0.0400648	0.0246994	0.134641	0.0726055	0.692065	0.694169	133160	132284	132841	78680	100227	96732	135419	129026	132882	84926	99168	91718	2	2	0.032	70898	8.8	Mitogen-activated protein kinase kinase kinase 3 OS=Homo sapiens GN=MAP3K3 PE=1 SV=2
Q969G6	0.0116269	0.00426019	0.126656	0.0434634	0.690913	0.694196	138656	162975	152946	93425	106463	114185	141009	158961	152993	100841	105337	108267	3	3	0.206	17623	8.1	Riboflavin kinase OS=Homo sapiens GN=RFK PE=1 SV=2
Q8N680	0.419818	0.416975	0.523135	0.499179	0.710586	0.694202	1896	2432	2237	1	2794	1870	1928	2372	2237	1	2764	1773	1	1	0.021	57337	6.1	Zinc finger and BTB domain-containing protein 2 OS=Homo sapiens GN=ZBTB2 PE=1 SV=1
Q676U5	0.0106229	0.00492157	0.126656	0.0437052	0.692312	0.694309	214356	216870	243665	137017	156374	173844	217993	211527	243741	147895	154721	164835	3	3	0.046	68265	6.6	Autophagy-related protein 16-1 OS=Homo sapiens GN=ATG16L1 PE=1 SV=2
O43396	0.0280837	0.00942188	0.127459	0.0494225	0.692244	0.694339	2781874	2847973	2833315	1693347	2032467	2132758	2829074	2777816	2834185	1827777	2010973	2022221	51	23	0.696	32251	5	Thioredoxin-like protein 1 OS=Homo sapiens GN=TXNL1 PE=1 SV=3
Reverse_sp|Q9UPQ8|DOLK_HUMAN	0.158015	0.162417	0.262422	0.239431	0.694782	0.69442	3438	5618	6025	2816	2765	4897	3496	5479	6026	3039	2735	4643	1	1	0.054	59268	8.6	Dolichol kinase OS=Homo sapiens GN=DOLK PE=1 SV=1
O75884	0.0193996	0.00572214	0.126656	0.044273	0.692829	0.694461	251913	264081	278115	156463	188819	204900	256187	257577	278201	168884	186824	194281	4	4	0.328	21000	6.2	Putative hydrolase RBBP9 OS=Homo sapiens GN=RBBP9 PE=1 SV=2
Q92185	0.0129813	0.00174561	0.126656	0.04065	0.691075	0.694468	135647	148644	141146	89031	98973	106005	137949	144983	141190	96100	97927	100512	1	1	0.037	40519	9.3	Alpha-N-acetylneuraminide alpha-2,8-sialyltransferase OS=Homo sapiens GN=ST8SIA1 PE=1 SV=1
H0YMV8	0.0319285	0.00921511	0.128888	0.0492999	0.691992	0.69447	2854441	2945550	2817369	1769691	1988145	2205309	2902877	2873001	2818246	1910196	1967134	2091027	26	7	0.32	11346	9.3	40S ribosomal protein S27 OS=Homo sapiens GN=RPS27L PE=1 SV=1
Q99689	0.0380097	0.0212372	0.132618	0.0674437	0.690203	0.694475	7208	5934	5977	4313	4468	4415	7330	5787	5978	4655	4420	4186	1	1	0.02	45119	4.3	Fasciculation and elongation protein zeta-1 OS=Homo sapiens GN=FEZ1 PE=1 SV=1
Reverse_sp|Q8TB73|NDNF_HUMAN	0.0315749	0.0176748	0.128741	0.062155	0.693478	0.694479	50565	46931	55498	30545	35131	40422	51423	45775	55515	32970	34759	38327	1	1	0.012	64673	8.9	Protein NDNF OS=Homo sapiens GN=NDNF PE=1 SV=2
O15013-5	0.0291544	0.00803732	0.127459	0.0473559	0.691467	0.694531	340911	360101	331432	214985	239605	259311	346694	351231	331535	232051	237070	245871	7	7	0.057	148869	5.6	Isoform 5 of Rho guanine nucleotide exchange factor 10 OS=Homo sapiens GN=ARHGEF10
Q9UI10-3	0.0179337	0.00288596	0.126656	0.0425679	0.69195	0.694561	257555	268866	265967	161977	187270	199046	261919	262240	266044	174832	185286	188726	13	9	0.247	57458	9.4	Isoform 3 of Translation initiation factor eIF-2B subunit delta OS=Homo sapiens GN=EIF2B4
P62937	0.0267021	0.0102253	0.1271	0.0504277	0.692435	0.694697	23129429	23337805	23493311	14099845	16892975	17450329	23521960	22763032	23500661	15219339	16714482	16546047	154	33	0.806	18012	7.8	Peptidyl-prolyl cis-trans isomerase A OS=Homo sapiens GN=PPIA PE=1 SV=2
Q0JRZ9	0.00248864	0.00768486	0.126656	0.0472869	0.691163	0.69488	23606	28106	26585	15791	20046	18279	24006	27413	26593	17044	19834	17331	1	1	0.014	88924	6.9	F-BAR domain only protein 2 OS=Homo sapiens GN=FCHO2 PE=1 SV=2
P41567	0.0211159	0.0524492	0.126656	0.109992	0.690077	0.694889	702172	758041	882824	517014	550762	549099	714086	739371	883098	558063	544940	520643	8	4	0.478	12732	7.5	Eukaryotic translation initiation factor 1 OS=Homo sapiens GN=EIF1 PE=1 SV=1
C9J250	0.0220537	0.0137227	0.126656	0.0556775	0.691696	0.694922	103507	94464	101685	64204	70519	72548	105263	92137	101717	69301	69774	68788	1	1	0.076	12695	9.4	RNA-binding protein 6 OS=Homo sapiens GN=RBM6 PE=1 SV=1
Q9UL15	0.00523881	0.00291572	0.126656	0.0425679	0.690614	0.695023	90435	92436	89737	59127	65540	63600	91969	90159	89765	63821	64847	60304	2	2	0.034	51200	6	BAG family molecular chaperone regulator 5 OS=Homo sapiens GN=BAG5 PE=1 SV=1
Q58FF8	0.0296772	0.0110108	0.127799	0.051287	0.6926	0.69504	31513985	31428764	31052955	19123768	22639739	23337959	32048833	30654751	31062686	20642154	22400541	22128589	170	23	0.278	44349	4.8	Putative heat shock protein HSP 90-beta 2 OS=Homo sapiens GN=HSP90AB2P PE=1 SV=2
Q86X27-3	0.0376241	0.0128732	0.132517	0.0542003	0.692163	0.695202	116482	119114	109181	72451	79220	86971	118458	116179	109214	78202	78382	82462	3	3	0.052	62158	8	Isoform 3 of Ras-specific guanine nucleotide-releasing factor RalGPS2 OS=Homo sapiens GN=RALGPS2
B1AL69	0.0737725	0.0544922	0.169928	0.112771	0.694808	0.695411	67503	56333	67591	38074	45035	49896	68647	54945	67610	41096	44558	47310	3	3	0.153	35580	5.7	Hsp90 co-chaperone Cdc37-like 1 OS=Homo sapiens GN=CDC37L1 PE=1 SV=1
Q86US8	0.044909	0.0210976	0.138436	0.0671946	0.692746	0.695483	272077	243959	243801	160694	178379	187301	276692	237946	243874	173450	176491	177591	9	7	0.049	160461	7	Telomerase-binding protein EST1A OS=Homo sapiens GN=SMG6 PE=1 SV=2
Q15785	0.0308479	0.00987396	0.128033	0.0501663	0.693393	0.695495	2890030	2942085	2903956	1759501	2078603	2219430	2939070	2869621	2904857	1899190	2056631	2104409	33	22	0.573	34559	9	Mitochondrial import receptor subunit TOM34 OS=Homo sapiens GN=TOMM34 PE=1 SV=2
P57103-3	0.142012	0.105617	0.245891	0.175158	0.696643	0.695624	30635	25863	27057	15493	19952	22763	31155	25226	27065	16723	19741	21583	1	1	0.011	68947	5.1	Isoform 4 of Sodium/calcium exchanger 3 OS=Homo sapiens GN=SLC8A3
P11277-3	0.0225562	0.00485199	0.126656	0.0437052	0.692166	0.695634	955371	931750	898115	595854	651709	680283	971583	908799	898394	643161	644821	645028	12	9	0.05	242800	5.4	Isoform 3 of Spectrin beta chain, erythrocytic OS=Homo sapiens GN=SPTB
Reverse_sp|Q92614-3|MY18A_HUMAN	0.025421	0.00991709	0.126667	0.0501718	0.690608	0.695656	1553224	1646860	1406270	1027911	1057933	1095342	1579588	1606305	1406713	1109529	1046758	1038585	2	2	0.009	226688	6.2	Isoform 3 of Unconventional myosin-XVIIIa OS=Homo sapiens GN=MYO18A
Q15032-3	0.149984	0.126086	0.254005	0.198197	0.696862	0.695666	50793	42736	48789	25408	36687	37081	51654	41683	48803	27425	36298	35159	2	2	0.026	120824	8.7	Isoform 3 of R3H domain-containing protein 1 OS=Homo sapiens GN=R3HDM1
O60664	0.0232037	0.00841553	0.126656	0.0479908	0.693616	0.69582	2324816	2325701	2410107	1432916	1683396	1781051	2364259	2268406	2410847	1546673	1665597	1688743	43	24	0.537	47075	5.4	Perilipin-3 OS=Homo sapiens GN=PLIN3 PE=1 SV=3
P31939	0.014814	0.00150056	0.126656	0.039744	0.692946	0.695906	12411962	13071478	12768969	7910825	9070031	9525992	12622572	12749513	12772932	8538894	8974156	9032312	154	61	0.765	64616	6.7	Bifunctional purine biosynthesis protein PURH OS=Homo sapiens GN=ATIC PE=1 SV=3
K7EMN2	0.0287548	0.00951317	0.127459	0.0495701	0.693842	0.696	5651596	5700690	5708573	3449090	4070901	4317558	5747498	5560284	5710349	3722926	4027876	4093811	55	15	0.538	17293	8.4	6-phosphogluconate dehydrogenase, decarboxylating (Fragment) OS=Homo sapiens GN=PGD PE=1 SV=1
Q7Z3U7-5	0.055527	0.0357821	0.149803	0.0880872	0.694408	0.696161	81711	91533	90817	54285	54757	74324	83095	89276	90844	58593	54176	70471	6	5	0.04	189688	6.1	Isoform 5 of Protein MON2 homolog OS=Homo sapiens GN=MON2
Q93015	0.183001	0.141751	0.288376	0.21645	0.694726	0.696208	12622	10621	8476	6260	8138	7638	12836	10359	8478	6757	8052	7242	1	1	0.042	31445	7.9	N-acetyltransferase 6 OS=Homo sapiens GN=NAT6 PE=2 SV=2
Reverse_sp|Q7Z6B0-3|CCD91_HUMAN	0.0173665	0.0445229	0.126656	0.0998135	0.691907	0.696217	19102	16434	23060	13713	12212	14618	19426	16029	23067	14801	12083	13860	1	1	0.022	45920	5	Isoform 3 of Coiled-coil domain-containing protein 91 OS=Homo sapiens GN=CCDC91
A7E2F4	0.0210219	0.00406047	0.126656	0.0434634	0.694286	0.696421	123743	133458	131221	77467	93070	99139	125843	130171	131262	83618	92087	94002	1	1	0.022	70117	6.2	Golgin subfamily A member 8A OS=Homo sapiens GN=GOLGA8A PE=2 SV=3
E9PL09	0.0331656	0.0113797	0.129543	0.0518994	0.69418	0.69647	18059629	18064612	17707660	10958049	12831377	13579592	18366133	17619723	17713211	11828098	12695803	12875900	97	32	0.697	25371	9.7	40S ribosomal protein S3 OS=Homo sapiens GN=RPS3 PE=1 SV=1
Reverse_tr|B9A071|B9A071_HUMAN	0.0688415	0.0357053	0.164415	0.0880394	0.695187	0.696477	24369	22463	22371	13996	15843	18270	24782	21909	22378	15107	15675	17323	1	1	0.015	53693	7.9	TBC1 domain family member 14 OS=Homo sapiens GN=TBC1D14 PE=1 SV=1
Q9Y2Z0-2	0.0156913	0.00226101	0.126656	0.0416289	0.693645	0.696528	3015188	3101153	3089774	1911854	2174529	2299396	3066355	3024771	3090731	2063643	2151544	2180238	31	18	0.52	37805	5.2	Isoform 2 of Protein SGT1 homolog OS=Homo sapiens GN=SUGT1
P0DML3-3	0.437587	0.438346	0.537119	0.517956	0.690431	0.696562	972	1467	1741	1230	1	1655	988	1430	1741	1327	1	1569	1	1	0.107	13914	8.2	Isoform 3 of Chorionic somatomammotropin hormone 2 OS=Homo sapiens GN=CSH2
Reverse_sp|Q96DN5-3|TBC31_HUMAN	0.00997199	0.0341552	0.126656	0.0858022	0.689141	0.696569	99715	108662	101799	73765	73667	66323	101407	105986	101831	79622	72888	62886	1	1	0.01	112656	8.7	Isoform 3 of TBC1 domain family member 31 OS=Homo sapiens GN=TBC1D31
Reverse_tr|H0YGY6|H0YGY6_HUMAN	0.0744006	0.0422539	0.170606	0.0968033	0.693258	0.696653	94378	107754	83222	58796	67654	71374	95980	105100	83248	63464	66939	67675	1	1	0.074	13900	9.8	Ovochymase-1 (Fragment) OS=Homo sapiens GN=OVCH1 PE=4 SV=1
Q8IX04-3	0.023452	0.0154417	0.126656	0.0583071	0.693463	0.696819	116082	112445	113840	71914	84464	81041	118051	109674	113873	77622	83570	76840	4	4	0.09	39778	6.4	Isoform 3 of Ubiquitin-conjugating enzyme E2 variant 3 OS=Homo sapiens GN=UEVLD
O75382-4	0.0272601	0.00771573	0.127211	0.0472938	0.695555	0.697171	34511	41525	38911	22145	27362	30445	35095	40502	38923	23902	27072	28866	2	2	0.027	67726	8.6	Isoform 4 of Tripartite motif-containing protein 3 OS=Homo sapiens GN=TRIM3
P98073	0.0141237	0.00467835	0.126656	0.0437052	0.69451	0.697241	125388	129755	132304	79474	93511	96101	127516	126559	132345	85784	92523	91121	1	1	0.015	112935	5	Enteropeptidase OS=Homo sapiens GN=TMPRSS15 PE=1 SV=3
Q9Y296	0.0153673	0.00720324	0.126656	0.046653	0.693578	0.697257	351042	394716	374635	238692	255198	283190	356997	384992	374750	257642	252498	268514	6	4	0.205	24340	6.2	Trafficking protein particle complex subunit 4 OS=Homo sapiens GN=TRAPPC4 PE=1 SV=1
Reverse_sp|P78318|IGBP1_HUMAN	0.0131532	0.000774459	0.126656	0.0385902	0.692889	0.697259	116598	125350	110960	75749	85473	83304	118577	122263	110995	81763	84570	78987	1	1	0.068	39222	5.4	Immunoglobulin-binding protein 1 OS=Homo sapiens GN=IGBP1 PE=1 SV=1
Q96AC1	0.0179135	0.00230706	0.126656	0.0416289	0.694296	0.697312	1430637	1493486	1444304	909960	1031228	1091795	1454910	1456697	1444750	982201	1020324	1035213	22	17	0.254	77861	6.7	Fermitin family homolog 2 OS=Homo sapiens GN=FERMT2 PE=1 SV=1
Reverse_sp|Q15916|ZBTB6_HUMAN	0.037915	0.0475469	0.132618	0.103714	0.68989	0.697445	25479	26997	24774	19265	16028	18001	25911	26332	24781	20794	15858	17068	1	1	0.047	48236	6.8	Zinc finger and BTB domain-containing protein 6 OS=Homo sapiens GN=ZBTB6 PE=1 SV=1
Q9Y2Y0	0.0288061	0.0534499	0.127459	0.111242	0.693188	0.697475	37895	34704	44137	26237	27023	27660	38537	33849	44150	28319	26736	26226	2	2	0.129	18822	4.3	ADP-ribosylation factor-like protein 2-binding protein OS=Homo sapiens GN=ARL2BP PE=1 SV=1
Q13114	0.471645	0.477448	0.567626	0.552513	0.678938	0.697632	1070	815	1918	1075	1506	1	1088	794	1918	1160	1490	1	1	1	0.021	64490	7.9	TNF receptor-associated factor 3 OS=Homo sapiens GN=TRAF3 PE=1 SV=2
Reverse_tr|Q5VVL7|Q5VVL7_HUMAN	0.0664763	0.0342868	0.162263	0.086012	0.695708	0.697647	77507	75289	69231	44629	53787	56050	78822	73435	69252	48172	53218	53145	1	1	0.022	36238	8.8	Lipoamide acyltransferase component of branched-chain alpha-keto acid dehydrogenase complex, mitochondrial OS=Homo sapiens GN=DBT PE=1 SV=1
O60504	0.0136255	0.00320493	0.126656	0.0428272	0.6936	0.697704	66226	64202	62568	42161	45871	45830	67349	62620	62587	45508	45385	43454	2	1	0.012	75341	9.5	Vinexin OS=Homo sapiens GN=SORBS3 PE=1 SV=2
O76095	0.0126999	0.00875088	0.126656	0.0484826	0.692772	0.697782	137974	153480	138601	95511	99064	103355	140315	149699	138644	103094	98017	97999	2	2	0.144	16358	8.3	Protein JTB OS=Homo sapiens GN=JTB PE=1 SV=1
Reverse_sp|Q9NVX2|NLE1_HUMAN	0.00950961	0.0188959	0.126656	0.0640955	0.694346	0.697885	113092	116865	127637	75432	87111	85751	115011	113987	127677	81421	86190	81307	1	1	0.045	53320	7.3	Notchless protein homolog 1 OS=Homo sapiens GN=NLE1 PE=1 SV=4
Q8IZN7	0.0747412	0.039693	0.171084	0.0930422	0.697773	0.697917	5744	5382	5666	3337	3614	4766	5841	5249	5667	3601	3575	4519	1	1	0.2	7846	9.2	Beta-defensin 107 OS=Homo sapiens GN=DEFB107A PE=2 SV=3
Q08752	0.0250161	0.00735343	0.126656	0.0468404	0.695631	0.697979	4298518	4427802	4379060	2655808	3162543	3298157	4371463	4318750	4380422	2866667	3129122	3127237	38	25	0.614	40764	7.2	Peptidyl-prolyl cis-trans isomerase D OS=Homo sapiens GN=PPID PE=1 SV=3
Reverse_sp|Q13023|AKAP6_HUMAN	0.0364369	0.0118118	0.131924	0.052708	0.695072	0.698011	546591	565495	510907	334645	392252	401200	555867	551568	511067	361215	388109	380409	3	3	0.014	256718	5	A-kinase anchor protein 6 OS=Homo sapiens GN=AKAP6 PE=1 SV=3
Reverse_sp|Q13501|SQSTM_HUMAN	0.738548	0.753591	0.79879	0.798623	0.699004	0.698023	7096	3432	15180	4767	7496	5707	7216	3347	15184	5145	7416	5411	1	1	0.039	47687	5.2	Sequestosome-1 OS=Homo sapiens GN=SQSTM1 PE=1 SV=1
Reverse_sp|P57103-6|NAC3_HUMAN	0.000663903	0.00949894	0.126656	0.0495425	0.691978	0.698086	79058	81180	77862	55446	55158	54156	80399	79180	77886	59848	54575	51348	2	2	0.031	102694	5.1	Isoform 7 of Sodium/calcium exchanger 3 OS=Homo sapiens GN=SLC8A3
Q9UGJ1	0.0456434	0.0176353	0.139058	0.062058	0.696102	0.698087	242124	241114	235181	147987	162382	189724	246231	235173	235253	159735	160664	179890	5	4	0.061	76089	6.7	Gamma-tubulin complex component 4 OS=Homo sapiens GN=TUBGCP4 PE=1 SV=1
Reverse_tr|C9JAL2|C9JAL2_HUMAN	0.141006	0.112931	0.244809	0.183602	0.690548	0.698414	164241	182620	110295	110947	102424	102317	167028	178122	110329	119756	101342	97015	1	1	0.438	5599	5.9	Glutamine-rich protein 1 (Fragment) OS=Homo sapiens GN=QRICH1 PE=1 SV=1
Q9Y663	0.127006	0.123478	0.229178	0.195329	0.691184	0.698451	10233	12003	9524	7852	6202	7898	10406	11707	9527	8475	6136	7488	1	1	0.02	44900	9.5	Heparan sulfate glucosamine 3-O-sulfotransferase 3A1 OS=Homo sapiens GN=HS3ST3A1 PE=1 SV=1
Q9UET6	0.0639589	0.0335026	0.159505	0.0849209	0.697658	0.698497	246379	250058	242103	141255	180767	193226	250559	243899	242177	152469	178856	183212	4	4	0.134	36079	5.7	Putative tRNA (cytidine(32)/guanosine(34)-2'-O)-methyltransferase OS=Homo sapiens GN=FTSJ1 PE=1 SV=2
Reverse_sp|O14965|AURKA_HUMAN	0.161534	0.136202	0.26601	0.210382	0.702621	0.698633	19372	22015	23120	9029	18526	17769	19700	21471	23126	9744	18329	16847	2	2	0.065	45809	9.4	Aurora kinase A OS=Homo sapiens GN=AURKA PE=1 SV=2
Q86Y56	0.0139101	0.00108635	0.126656	0.038788	0.695556	0.698638	1417380	1509519	1477795	923735	1025072	1114905	1441430	1472333	1478251	997071	1014234	1057121	22	18	0.247	93521	6.4	Dynein assembly factor 5, axonemal OS=Homo sapiens GN=DNAAF5 PE=1 SV=4
Reverse_sp|P25685|DNJB1_HUMAN	0.0280699	0.046708	0.127459	0.102603	0.689939	0.698751	18087	19606	17064	13897	12082	11800	18394	19123	17069	15000	11954	11188	1	1	0.021	38044	8.6	DnaJ homolog subfamily B member 1 OS=Homo sapiens GN=DNAJB1 PE=1 SV=4
Reverse_sp|Q9H501|ESF1_HUMAN	0.0644365	0.104115	0.160044	0.173625	0.687058	0.698824	6048	6375	5836	5039	4021	3485	6149	6217	5836	5438	3978	3304	2	2	0.033	98796	5.1	ESF1 homolog OS=Homo sapiens GN=ESF1 PE=1 SV=1
P52732	0.0155344	0.00146476	0.126656	0.039744	0.695785	0.698876	4548707	4708132	4625197	2917158	3262479	3479275	4625886	4592164	4626632	3148757	3227991	3298967	60	44	0.395	119159	5.6	Kinesin-like protein KIF11 OS=Homo sapiens GN=KIF11 PE=1 SV=2
P22102	0.0196823	0.00288736	0.126656	0.0425679	0.695982	0.699061	16758133	17460958	16734799	10661732	12057060	12744223	17042521	17030912	16740015	11508237	11929647	12083793	142	71	0.645	107767	6.7	Trifunctional purine biosynthetic protein adenosine-3 OS=Homo sapiens GN=GART PE=1 SV=1
Reverse_sp|P40933|IL15_HUMAN	0.00635794	0.00277845	0.126656	0.0425679	0.691105	0.699075	12302	11897	9178	8035	8476	6556	12510	11604	9180	8673	8386	6216	1	1	0.043	18086	5.3	Interleukin-15 OS=Homo sapiens GN=IL15 PE=1 SV=1
P40337-3	0.0958735	0.0604248	0.195014	0.120494	0.69784	0.699161	14235	13646	12260	7806	10099	10107	14476	13309	12263	8425	9992	9583	1	1	0.062	18532	8.5	Isoform 3 of Von Hippel-Lindau disease tumor suppressor OS=Homo sapiens GN=VHL
Q05996	0.109503	0.105312	0.209873	0.174794	0.698414	0.699232	66241	53193	69693	37655	47169	47265	67365	51883	69715	40644	46670	44815	1	1	0.012	82357	6.5	Zona pellucida sperm-binding protein 2 OS=Homo sapiens GN=ZP2 PE=2 SV=1
O60678	0.0559603	0.0262738	0.150213	0.0746072	0.697487	0.699268	135086	127834	125824	79264	91449	100431	137377	124685	125862	85557	90481	95225	3	3	0.06	59876	5.3	Protein arginine N-methyltransferase 3 OS=Homo sapiens GN=PRMT3 PE=1 SV=3
Reverse_sp|A2RUB1|MEIOC_HUMAN	0.218931	0.184862	0.326214	0.263192	0.701644	0.699303	8755	8918	7381	3856	7234	6489	8902	8698	7382	4162	7156	6152	2	2	0.032	107559	7.1	Meiosis-specific coiled-coil domain-containing protein MEIOC OS=Homo sapiens GN=MEIOC PE=2 SV=3
K7EK42	0.0139488	0.00114715	0.126656	0.038788	0.695946	0.699537	1728041	1746923	1703585	1111805	1218247	1273940	1757361	1703895	1704113	1200078	1205371	1207918	22	9	0.372	21296	5.3	Tubulin-folding cofactor B OS=Homo sapiens GN=TBCB PE=1 SV=1
V9GYJ7	0.0255302	0.00855127	0.126667	0.0481866	0.696578	0.699608	3242787	3210933	3131835	2005033	2322738	2349315	3297818	3131847	3132812	2164224	2298190	2227569	28	18	0.683	14238	9.6	Rab GDP dissociation inhibitor beta (Fragment) OS=Homo sapiens GN=GDI2 PE=1 SV=7
Q6ZMV9	0.0762947	0.11762	0.172483	0.188778	0.69872	0.699763	145043	110918	227569	106872	93327	137653	147504	108185	227639	115356	92340	130519	3	2	0.026	92569	6.9	Kinesin-like protein KIF6 OS=Homo sapiens GN=KIF6 PE=1 SV=3
Reverse_sp|Q96RG2|PASK_HUMAN	0.0658484	0.0359698	0.161558	0.0882373	0.696586	0.699774	427821	489091	395680	271314	307929	335090	435083	477047	395805	292857	304676	317726	1	1	0.008	142929	4.9	PAS domain-containing serine/threonine-protein kinase OS=Homo sapiens GN=PASK PE=1 SV=3
P25398	0.00672135	0.00125561	0.126656	0.038788	0.696174	0.699908	5567061	5885261	5745885	3650658	4159024	4163262	5661532	5740313	5747678	3940505	4115067	3947512	50	18	0.583	14515	7.2	40S ribosomal protein S12 OS=Homo sapiens GN=RPS12 PE=1 SV=3
P11802	0.0183436	0.00231746	0.126656	0.0416289	0.696952	0.700187	1562102	1595614	1550009	999281	1103500	1178278	1588608	1556313	1550490	1078616	1091835	1117214	21	14	0.505	33730	7	Cyclin-dependent kinase 4 OS=Homo sapiens GN=CDK4 PE=1 SV=2
Q16637	0.0418665	0.014888	0.13595	0.0573764	0.69757	0.700257	1228018	1243255	1147659	750918	858523	915017	1248854	1212632	1148014	810534	849449	867593	19	12	0.354	31849	6.5	Survival motor neuron protein OS=Homo sapiens GN=SMN1 PE=1 SV=1
P61313	0.0345786	0.0104542	0.130322	0.0507048	0.698355	0.700328	5057843	5440550	5158818	3125153	3753891	4055244	5143675	5306556	5160430	3373276	3714218	3845096	41	16	0.485	24146	11.6	60S ribosomal protein L15 OS=Homo sapiens GN=RPL15 PE=1 SV=2
P49840	0.00708638	0.000234644	0.126656	0.0385902	0.696243	0.700513	1110238	1162570	1110942	739984	795615	820314	1129074	1133933	1111285	798733	787202	777801	17	13	0.317	50981	8.7	Glycogen synthase kinase-3 alpha OS=Homo sapiens GN=GSK3A PE=1 SV=2
E5RGN3	0.0053229	0.0161854	0.126656	0.0596275	0.69624	0.700548	760198	751045	824755	517118	551486	557812	773099	732547	825012	558175	545658	528904	7	5	0.576	6330	7.9	Copper transport protein ATOX1 OS=Homo sapiens GN=ATOX1 PE=1 SV=1
P51812	0.0155571	0.00183007	0.126656	0.04065	0.697624	0.700611	1535592	1582634	1570367	983011	1110643	1177222	1561646	1543647	1570847	1061049	1098897	1116209	29	18	0.201	83736	6.9	Ribosomal protein S6 kinase alpha-3 OS=Homo sapiens GN=RPS6KA3 PE=1 SV=1
Q92674	0.0780434	0.122078	0.174613	0.193866	0.695779	0.700754	626939	670855	853394	473727	537322	485703	637578	654332	853660	511340	531644	460533	7	2	0.022	86720	8.8	Centromere protein I OS=Homo sapiens GN=CENPI PE=1 SV=2
Q9Y6A5	0.00761007	0.000717039	0.126656	0.0385902	0.697619	0.700842	1104254	1165558	1173492	724040	820593	857481	1122988	1136845	1173852	781519	811915	813038	24	19	0.184	90360	5	Transforming acidic coiled-coil-containing protein 3 OS=Homo sapiens GN=TACC3 PE=1 SV=1
Q9UL03	0.029104	0.00842529	0.127459	0.0479908	0.698529	0.700876	2046575	2031160	2039909	1265298	1442406	1565645	2081306	1981137	2040546	1365758	1427165	1484513	16	13	0.193	100390	8.6	Integrator complex subunit 6 OS=Homo sapiens GN=INTS6 PE=1 SV=1
Reverse_sp|Q92932-3|PTPR2_HUMAN	0.0244263	0.0323356	0.126656	0.0833914	0.692599	0.70093	36892	39999	32894	27367	24708	23962	37518	39014	32904	29540	24447	22720	1	1	0.018	114360	5.6	Isoform 3 of Receptor-type tyrosine-protein phosphatase N2 OS=Homo sapiens GN=PTPRN2
Reverse_sp|Q8WUQ7|CATIN_HUMAN	0.011462	0.000585069	0.126656	0.0385902	0.697943	0.700935	579356	597112	607536	376182	417305	451646	589189	582407	607727	406051	412896	428242	2	2	0.028	88702	9.1	Cactin OS=Homo sapiens GN=CACTIN PE=1 SV=3
Q9HBL8	0.0107538	0.00339337	0.126656	0.04326	0.698298	0.701063	397635	420498	429730	256660	302828	311892	404382	410139	429863	277036	299627	295728	7	6	0.201	33344	7.5	NmrA-like family domain-containing protein 1 OS=Homo sapiens GN=NMRAL1 PE=1 SV=1
Q9BUT9	0.121077	0.0830264	0.222767	0.148794	0.705821	0.701155	6707	7780	8448	3452	5473	7263	6820	7588	8450	3726	5415	6886	1	1	0.069	17828	9.4	Protein FAM195A OS=Homo sapiens GN=FAM195A PE=1 SV=2
Reverse_sp|Q16478|GRIK5_HUMAN	0.00657891	0.0157783	0.126656	0.0588864	0.697584	0.701342	61743	60955	68552	41680	45096	46637	62791	59453	68573	44989	44619	44220	1	1	0.016	109265	8.2	Glutamate receptor ionotropic, kainate 5 OS=Homo sapiens GN=GRIK5 PE=2 SV=2
Reverse_sp|P25789|PSA4_HUMAN	0.164057	0.222662	0.268832	0.303464	0.695205	0.701364	17461	14627	27667	15245	11675	14622	17757	14266	27675	16455	11551	13864	1	1	0.046	29484	7.7	Proteasome subunit alpha type-4 OS=Homo sapiens GN=PSMA4 PE=1 SV=1
Q15645	0.00783415	0.00150084	0.126656	0.039744	0.6981	0.701508	3310252	3429766	3462251	2165957	2437282	2518964	3366429	3345292	3463330	2337926	2411527	2388430	26	17	0.363	48551	6.1	Pachytene checkpoint protein 2 homolog OS=Homo sapiens GN=TRIP13 PE=1 SV=2
V9GYF8	0.0245851	0.00794227	0.126656	0.04733	0.698488	0.701587	3405306	3362653	3292388	2118427	2436509	2472096	3463093	3279827	3293412	2286620	2410756	2343987	34	21	0.723	14888	9.4	Rab GDP dissociation inhibitor beta (Fragment) OS=Homo sapiens GN=GDI2 PE=1 SV=1
Q96MW7	0.00963104	0.00790379	0.126656	0.04733	0.698996	0.701689	74441	66971	81449	48653	49349	57777	75703	65320	81473	52515	48826	54782	3	2	0.041	67299	8.5	Tigger transposable element-derived protein 1 OS=Homo sapiens GN=TIGD1 PE=1 SV=1
Q9UNE2	0.0368676	0.0119314	0.132121	0.0527686	0.698831	0.701746	14185	15426	13428	8720	10789	10568	14425	15046	13432	9412	10675	10020	1	1	0.029	34464	9	Rab effector Noc2 OS=Homo sapiens GN=RPH3AL PE=1 SV=1
P23396	0.0326989	0.0103268	0.129543	0.050604	0.69938	0.701753	19948193	20072533	19623283	12266913	14265889	15181006	20286747	19578192	19629432	13240883	14115156	14394330	111	36	0.77	26688	9.7	40S ribosomal protein S3 OS=Homo sapiens GN=RPS3 PE=1 SV=2
Q9BYW1-2	0.0247224	0.00705056	0.126656	0.0465909	0.699567	0.701836	69993	73023	72260	43577	52405	54618	71181	71224	72282	47037	51851	51787	1	1	0.041	25022	9.6	Isoform 2 of Solute carrier family 2, facilitated glucose transporter member 11 OS=Homo sapiens GN=SLC2A11
Q9BXJ9	0.016337	0.00213214	0.126656	0.0416289	0.698734	0.701859	8570533	8856133	8656199	5483944	6235634	6505419	8715959	8638001	8658885	5919332	6169724	6168290	100	60	0.551	101272	7.4	N-alpha-acetyltransferase 15, NatA auxiliary subunit OS=Homo sapiens GN=NAA15 PE=1 SV=1
O43683-3	0.0446326	0.0169048	0.138142	0.0608168	0.700535	0.701909	116663	116337	117755	70704	81090	93922	118640	113470	117790	76315	80230	89053	5	5	0.055	120001	6.5	Isoform 3 of Mitotic checkpoint serine/threonine-protein kinase BUB1 OS=Homo sapiens GN=BUB1
J3KSG1	0.0196456	0.049398	0.126656	0.106244	0.696918	0.701942	32864	37006	39757	23926	27414	25061	33421	36094	39769	25825	27124	23762	1	1	0.067	23806	6.3	BTB/POZ domain-containing protein KCTD1 (Fragment) OS=Homo sapiens GN=KCTD1 PE=1 SV=1
O75096	0.0412383	0.0142014	0.135507	0.0562605	0.698824	0.702028	32082	27834	28441	19801	19183	22762	32626	27148	28449	21373	18980	21582	1	1	0.007	212043	5.3	Low-density lipoprotein receptor-related protein 4 OS=Homo sapiens GN=LRP4 PE=1 SV=4
Reverse_sp|Q9NQ32|CK016_HUMAN	0.00807661	0.000766258	0.126656	0.0385902	0.696761	0.702118	7903	6748	7147	5297	4578	5313	8037	6581	7149	5717	4529	5037	1	1	0.051	51609	8.1	Uncharacterized protein C11orf16 OS=Homo sapiens GN=C11orf16 PE=2 SV=3
Reverse_tr|J3KNG4|J3KNG4_HUMAN	0.0106559	0.0231399	0.126656	0.0702038	0.695438	0.70217	163372	174356	164367	120298	112904	115974	166145	170062	164418	129849	111711	109964	1	1	0.061	18239	8.7	Sec1 family domain-containing protein 1 OS=Homo sapiens GN=SCFD1 PE=1 SV=1
Reverse_tr|D6RAR4|D6RAR4_HUMAN	0.380227	0.345014	0.485741	0.430212	0.702937	0.702196	12282	8995	6468	5794	5403	8306	12490	8773	6470	6254	5345	7875	1	1	0.018	71483	7.1	Hepatocyte growth factor activator OS=Homo sapiens GN=HGFAC PE=1 SV=1
Reverse_sp|Q8IXM2-3|BAP18_HUMAN	0.090771	0.0527301	0.188775	0.110339	0.703056	0.702231	32074	36984	34231	18337	24770	29511	32618	36073	34241	19793	24508	27981	1	1	0.078	19961	5.6	Isoform 3 of Chromatin complexes subunit BAP18 OS=Homo sapiens GN=BAP18
P62851	0.0275966	0.00750574	0.127459	0.0469742	0.699166	0.702314	9772012	10673734	9756833	6326083	7108160	7682372	9937863	10410867	9759897	6828368	7033062	7284280	45	12	0.488	13742	10.1	40S ribosomal protein S25 OS=Homo sapiens GN=RPS25 PE=1 SV=1
Reverse_sp|Q9NVR5|KTU_HUMAN	0.000485926	0.0119423	0.126656	0.0527686	0.698968	0.702431	32699	42840	40299	22897	30316	27754	33253	41784	40311	24714	29995	26315	2	2	0.032	91114	5.2	Protein kintoun OS=Homo sapiens GN=DNAAF2 PE=1 SV=2
P23921	0.0157328	0.00199949	0.126656	0.0412099	0.699223	0.702469	5856733	5996120	5877900	3756009	4230982	4410755	5956112	5848429	5879719	4054208	4186259	4182173	74	43	0.535	90070	7.1	Ribonucleoside-diphosphate reductase large subunit OS=Homo sapiens GN=RRM1 PE=1 SV=1
Q9C0B7	0.00858608	0.00677931	0.126656	0.0458656	0.700307	0.702648	26253	28377	30337	17183	20783	21537	26698	27677	30346	18547	20562	20420	2	2	0.026	120747	6.1	Transport and Golgi organization protein 6 homolog OS=Homo sapiens GN=TANGO6 PE=1 SV=2
P53611	0.005443	0.0107312	0.126656	0.0510048	0.699186	0.702668	763099	783208	848536	511542	574988	587910	776048	763917	848801	552156	568911	557442	8	6	0.127	36924	5	Geranylgeranyl transferase type-2 subunit beta OS=Homo sapiens GN=RABGGTB PE=1 SV=2
Q9Y678	0.0191905	0.00387471	0.126656	0.0434634	0.699524	0.702671	4433618	4840937	4597021	2919587	3236080	3547836	4508852	4721708	4598451	3151387	3201879	3363981	43	32	0.357	97718	5.5	Coatomer subunit gamma-1 OS=Homo sapiens GN=COPG1 PE=1 SV=1
E9PPU1	0.028772	0.00855249	0.127459	0.0481866	0.700318	0.702675	12216105	12530096	12280750	7566392	8961243	9403012	12423431	12221503	12284597	8167147	8866556	8915748	74	21	0.772	17407	9.5	40S ribosomal protein S3 OS=Homo sapiens GN=RPS3 PE=1 SV=1
Reverse_sp|P00519|ABL1_HUMAN	0.0353194	0.015077	0.130825	0.0577468	0.700963	0.7027	94318	105386	104944	61953	67630	83964	95918	102789	104976	66871	66915	79612	2	1	0.01	122873	8.7	Tyrosine-protein kinase ABL1 OS=Homo sapiens GN=ABL1 PE=1 SV=4
Reverse_sp|Q86US8|EST1A_HUMAN	0.0371593	0.0124941	0.132128	0.0535061	0.701903	0.702769	51892	53518	56081	31726	37683	43942	52772	52200	56098	34245	37285	41665	1	1	0.005	160461	7	Telomerase-binding protein EST1A OS=Homo sapiens GN=SMG6 PE=1 SV=2
Q96JG8-4	0.0163792	0.00424915	0.126656	0.0434634	0.699972	0.702905	131643	134316	134980	83810	96911	99925	133875	131006	135021	90463	95885	94745	4	4	0.053	83217	6.6	Isoform 4 of Melanoma-associated antigen D4 OS=Homo sapiens GN=MAGED4
Q13045-2	0.0270006	0.00598859	0.1271	0.04481	0.699887	0.702986	1727542	1769752	1676444	1096169	1216529	1308334	1756854	1726159	1676961	1183194	1203666	1240527	26	23	0.203	138493	6.1	Isoform 2 of Protein flightless-1 homolog OS=Homo sapiens GN=FLII
O95861	0.0285807	0.0089149	0.127459	0.0487787	0.700147	0.70301	1471583	1454458	1421121	911832	1047426	1084394	1496553	1418630	1421556	984222	1036354	1028193	24	14	0.468	33392	5.7	3'(2'),5'-bisphosphate nucleotidase 1 OS=Homo sapiens GN=BPNT1 PE=1 SV=1
Reverse_sp|Q13488|VPP3_HUMAN	0.0675719	0.0326291	0.163292	0.0837794	0.699534	0.703061	33351	31252	27191	20117	21223	22873	33917	30482	27199	21714	20998	21687	1	1	0.011	92968	7.1	V-type proton ATPase 116 kDa subunit a isoform 3 OS=Homo sapiens GN=TCIRG1 PE=1 SV=3
Q6Y2L2	0.0207707	0.0046505	0.126656	0.0437052	0.698917	0.703232	118417	113794	110515	77935	75902	85700	120427	110991	110549	84123	75100	81259	1	1	0.049	20780	5.6	LP4790 protein OS=Homo sapiens GN=TRMO PE=1 SV=1
Q99543	0.0294774	0.00782712	0.127754	0.04733	0.700737	0.703252	1628079	1640965	1611175	1014863	1155959	1248929	1655703	1600543	1611671	1095432	1143738	1184201	27	18	0.319	71996	8.7	DnaJ homolog subfamily C member 2 OS=Homo sapiens GN=DNAJC2 PE=1 SV=4
Q13045	0.027366	0.00615702	0.127292	0.0451054	0.700227	0.703261	1729735	1770389	1681332	1095380	1220850	1311967	1759084	1726780	1681851	1182341	1207940	1243971	27	23	0.195	144751	6.1	Protein flightless-1 homolog OS=Homo sapiens GN=FLII PE=1 SV=2
Q8WVC2	0.0124528	0.0181573	0.126656	0.0630107	0.699895	0.703371	9523913	9713253	10444124	6284711	7337890	7151180	9685550	9474038	10447401	6783709	7260365	6780609	48	13	0.642	8850	8.5	40S ribosomal protein S21 OS=Homo sapiens GN=RPS21 PE=1 SV=1
Q9BTW9	0.0342345	0.0106152	0.130215	0.0508704	0.701614	0.703548	1381689	1433353	1404565	852219	1011519	1096797	1405131	1398047	1404997	919877	1000824	1039954	22	17	0.174	132600	6.2	Tubulin-specific chaperone D OS=Homo sapiens GN=TBCD PE=1 SV=2
Q9UIC8	0.00701428	0.00239767	0.126656	0.0416289	0.699687	0.703571	665936	674650	678287	438237	483559	490784	677237	658035	678498	473031	478449	465350	5	5	0.159	38379	6	Leucine carboxyl methyltransferase 1 OS=Homo sapiens GN=LCMT1 PE=1 SV=2
Reverse_tr|C9J167|C9J167_HUMAN	0.00998553	0.000214658	0.126656	0.0385902	0.6996	0.703641	217866	220397	214334	143040	154070	159447	221564	214969	214401	154397	152442	151185	1	1	0.008	84697	8.2	Mismatch repair endonuclease PMS2 OS=Homo sapiens GN=PMS2 PE=1 SV=2
Q9H3M0	0.04561	0.0169698	0.139008	0.0609091	0.699782	0.703739	250390	296594	221460	156292	201118	180333	254640	289290	221529	168702	198993	170988	1	1	0.018	55584	6.3	Potassium voltage-gated channel subfamily F member 1 OS=Homo sapiens GN=KCNF1 PE=1 SV=1
P07195	0.028371	0.0102274	0.127459	0.0504277	0.701379	0.703996	58200298	57903309	57575781	36021510	42287378	43506140	59188038	56477254	57593800	38881537	41840583	41251645	354	71	0.808	36639	6.1	L-lactate dehydrogenase B chain OS=Homo sapiens GN=LDHB PE=1 SV=2
Reverse_tr|A0A0B4J2F2|A0A0B4J2F2_HUMAN	0.0343895	0.0113702	0.130311	0.0518994	0.701255	0.704085	382483	408710	381045	246203	270912	304923	388974	398644	381164	265751	268050	289121	3	2	0.017	84930	7.2	Protein LOC102724428 OS=Homo sapiens GN=LOC102724428 PE=3 SV=1
Reverse_sp|P84550-2|SKOR1_HUMAN	0.134339	0.142064	0.237751	0.216788	0.695722	0.704097	34702	40785	34465	28494	20885	27117	35291	39780	34475	30756	20664	25711	1	1	0.012	93779	7.6	Isoform 2 of SKI family transcriptional corepressor 1 OS=Homo sapiens GN=SKOR1
Reverse_sp|Q5VUJ6|LRCH2_HUMAN	0.111472	0.0710445	0.211899	0.133849	0.702453	0.704158	36301	33821	29301	20033	24601	25206	36917	32988	29310	21623	24341	23899	1	1	0.016	84589	6.5	Leucine-rich repeat and calponin homology domain-containing protein 2 OS=Homo sapiens GN=LRCH2 PE=2 SV=2
P18085	0.0174377	0.00534052	0.126656	0.043949	0.70154	0.704488	4311977	4411458	4411004	2742390	3208283	3263655	4385156	4302813	4412386	2960130	3174379	3094529	32	15	0.689	20511	7.2	ADP-ribosylation factor 4 OS=Homo sapiens GN=ARF4 PE=1 SV=3
O95149	0.0227517	0.00678829	0.126656	0.0458806	0.700282	0.704513	634716	665704	608849	422289	439333	475405	645486	649305	609036	455816	434687	450767	10	7	0.217	41143	6.6	Snurportin-1 OS=Homo sapiens GN=SNUPN PE=1 SV=1
E7ET48	0.104829	0.103658	0.205179	0.173114	0.702635	0.704588	4195	5353	4418	2294	4692	2827	4266	5221	4419	2476	4642	2680	1	1	0.019	49277	9.9	Absent in melanoma 1-like protein (Fragment) OS=Homo sapiens GN=AIM1L PE=1 SV=1
Reverse_sp|P19086|GNAZ_HUMAN	0.00895846	0.0201995	0.126656	0.0658303	0.699781	0.704589	22957	22209	25689	16823	14511	18249	23346	21662	25697	18158	14357	17303	1	1	0.031	40924	7.6	Guanine nucleotide-binding protein G(z) subunit alpha OS=Homo sapiens GN=GNAZ PE=2 SV=3
P01242-4	0.00246867	0.00740651	0.126656	0.0469623	0.701824	0.704741	88188	88123	102474	59985	63717	71956	89684	85952	102506	64747	63044	68227	1	1	0.073	27101	9	Isoform 4 of Growth hormone variant OS=Homo sapiens GN=GH2
Q9HBI1	0.0123627	0.00132609	0.126656	0.038862	0.701833	0.704954	243702	244826	251375	158286	173883	187119	247836	238795	251453	170852	172044	177419	5	4	0.096	41714	6.7	Beta-parvin OS=Homo sapiens GN=PARVB PE=1 SV=1
Q2M2Z5-4	0.046556	0.0379819	0.140123	0.0909402	0.700682	0.704959	99298	134433	108210	71470	81877	86245	100983	131122	108244	77144	81012	81776	1	1	0.02	73140	6.1	Isoform 4 of Centrosomal protein kizuna OS=Homo sapiens GN=KIZ
Q96LR5	0.0358446	0.0177167	0.131543	0.0622217	0.703147	0.705122	305882	294076	309809	186461	220673	232566	311072	286833	309905	201264	218339	220514	5	4	0.214	22255	7.7	Ubiquitin-conjugating enzyme E2 E2 OS=Homo sapiens GN=UBE2E2 PE=1 SV=1
P14174	0.020205	0.00357189	0.126656	0.0434634	0.701348	0.705144	5171282	5066527	4858412	3296796	3595967	3694938	5259042	4941740	4859921	3558546	3557968	3503457	44	15	0.861	12476	7.9	Macrophage migration inhibitory factor OS=Homo sapiens GN=MIF PE=1 SV=4
Reverse_sp|P53804-3|TTC3_HUMAN	0.147971	0.106765	0.251786	0.17655	0.705001	0.705283	17549	15344	14202	9163	11606	12433	17846	14966	14206	9890	11483	11788	1	1	0.006	194058	8.1	Isoform TPRDIII of E3 ubiquitin-protein ligase TTC3 OS=Homo sapiens GN=TTC3
Q4G0N7	0.0649316	0.030483	0.160569	0.0807944	0.702144	0.705315	15927	16161	13471	9546	11241	11202	16197	15763	13475	10303	11122	10621	1	1	0.125	8717	8.7	Protein FAM229B OS=Homo sapiens GN=FAM229B PE=3 SV=1
P26641	0.0221468	0.00481496	0.126656	0.0437052	0.702681	0.705368	21098937	21409416	21355351	13352485	15281542	16241770	21456975	20882105	21361994	14412604	15120036	15400080	214	70	0.748	50119	6.7	Elongation factor 1-gamma OS=Homo sapiens GN=EEF1G PE=1 SV=3
O75663	0.0462302	0.0197313	0.139587	0.0651928	0.703723	0.705446	1276785	1263121	1254599	767326	917390	985565	1298451	1232009	1254988	828244	907694	934491	14	9	0.331	31444	5.9	TIP41-like protein OS=Homo sapiens GN=TIPRL PE=1 SV=2
A0AVT1	0.023107	0.00506057	0.126656	0.0438133	0.702963	0.705589	4775029	4867452	4837468	3018744	3467473	3692657	4856055	4747561	4838968	3258417	3430823	3501292	58	45	0.406	117970	6.1	Ubiquitin-like modifier-activating enzyme 6 OS=Homo sapiens GN=UBA6 PE=1 SV=1
Reverse_sp|Q9UPU5|UBP24_HUMAN	0.0388091	0.0125732	0.133693	0.0535598	0.701961	0.705624	100448	100577	88910	62304	70491	70728	102153	98100	88938	67251	69746	67063	1	1	0.003	294364	6.1	Ubiquitin carboxyl-terminal hydrolase 24 OS=Homo sapiens GN=USP24 PE=1 SV=3
Reverse_sp|O75197|LRP5_HUMAN	0.0960555	0.0623769	0.195104	0.122965	0.702409	0.70574	75291	85402	66750	48087	52332	59339	76568	83298	66770	51904	51779	56263	2	2	0.017	179144	5.3	Low-density lipoprotein receptor-related protein 5 OS=Homo sapiens GN=LRP5 PE=1 SV=2
Q9H0K1	0.00126428	0.00447241	0.126656	0.0436358	0.701327	0.705781	53992	55302	57333	37521	38138	41201	54907	53939	57350	40499	37734	39065	3	3	0.037	103915	6	Serine/threonine-protein kinase SIK2 OS=Homo sapiens GN=SIK2 PE=1 SV=1
Q68BL7	0.0827598	0.0535103	0.179864	0.111319	0.703624	0.705814	249850	200851	211222	142204	156957	166584	254088	195903	211287	153493	155297	157949	5	2	0.025	73054	7.8	Olfactomedin-like protein 2A OS=Homo sapiens GN=OLFML2A PE=2 SV=1
Q8IWQ3-3	0.00470844	0.0251803	0.126656	0.0732926	0.700408	0.705925	82274	99964	93410	60513	69227	63326	83670	97502	93438	65316	68494	60044	3	3	0.054	74741	8.9	Isoform 3 of Serine/threonine-protein kinase BRSK2 OS=Homo sapiens GN=BRSK2
Reverse_sp|P29376-4|LTK_HUMAN	0.0221479	0.0129748	0.126656	0.0544035	0.702544	0.706169	74660	84232	80562	51825	54113	62289	75927	82157	80587	55940	53541	59061	1	1	0.012	86214	6.5	Isoform 2 of Leukocyte tyrosine kinase receptor OS=Homo sapiens GN=LTK
Q9UBS0	0.0881659	0.139983	0.186041	0.214611	0.700542	0.706281	13390	13475	20170	11648	9235	12067	13617	13143	20176	12572	9137	11441	1	1	0.023	53455	7.3	Ribosomal protein S6 kinase beta-2 OS=Homo sapiens GN=RPS6KB2 PE=1 SV=2
Q14324	0.0679639	0.035134	0.163852	0.0870877	0.703385	0.706408	38994	42248	35411	24516	27348	30188	39655	41207	35422	26462	27059	28623	1	1	0.011	128072	7.5	Myosin-binding protein C, fast-type OS=Homo sapiens GN=MYBPC2 PE=1 SV=2
Reverse_sp|Q8WWZ7|ABCA5_HUMAN	0.0278358	0.0164684	0.127459	0.0601428	0.703753	0.706523	230560	213666	230896	143943	162414	168762	234473	208403	230968	155372	160698	160016	2	2	0.015	186506	6.9	ATP-binding cassette sub-family A member 5 OS=Homo sapiens GN=ABCA5 PE=2 SV=2
Q9Y6K5	0.0121025	0.0217706	0.126656	0.0681231	0.70138	0.706831	42459	38931	40993	28489	29543	27805	43178	37972	41005	30750	29230	26363	2	2	0.012	121170	8.4	2'-5'-oligoadenylate synthase 3 OS=Homo sapiens GN=OAS3 PE=1 SV=3
F2Z2S2	0.0392834	0.0158148	0.133859	0.0589457	0.705105	0.706932	553366	567636	558550	336825	414965	432471	562755	553654	558725	363566	410580	410059	7	6	0.032	176565	6.9	Protein furry homolog-like OS=Homo sapiens GN=FRYL PE=1 SV=1
A0A087WWW9	0.0338734	0.00946305	0.129942	0.0495055	0.70398	0.707097	164643	167623	156464	104368	115131	124557	167436	163494	156512	112654	113914	118101	3	3	0.115	18073	6.5	B-cell lymphoma/leukemia 10 OS=Homo sapiens GN=BCL10 PE=1 SV=1
O95163	0.0224435	0.00365706	0.126656	0.0434634	0.70407	0.707155	2069767	2138774	2057861	1331069	1487268	1593646	2104883	2086090	2058494	1436742	1471544	1511054	35	25	0.212	150254	5.9	Elongator complex protein 1 OS=Homo sapiens GN=IKBKAP PE=1 SV=3
Q14C86-4	0.0126232	0.00215029	0.126656	0.0416289	0.704299	0.707248	1208088	1265801	1271813	784855	909175	944066	1228582	1234617	1272204	847161	899562	895134	24	20	0.131	160605	5.2	Isoform 4 of GTPase-activating protein and VPS9 domain-containing protein 1 OS=Homo sapiens GN=GAPVD1
Reverse_sp|Q8N9L9|ACOT4_HUMAN	0.0272641	0.0083134	0.127211	0.0478196	0.704229	0.707277	91569	106990	95226	60554	70961	75377	93123	104355	95256	65362	70211	71471	1	1	0.021	46327	8.1	Acyl-coenzyme A thioesterase 4 OS=Homo sapiens GN=ACOT4 PE=1 SV=2
D6RD66	0.02466	0.00933289	0.126656	0.0492999	0.704691	0.707287	7053499	6859396	7132114	4428074	5062417	5339745	7173211	6690462	7134347	4779654	5008925	5063042	40	18	0.776	26797	8.5	WD repeat-containing protein 1 (Fragment) OS=Homo sapiens GN=WDR1 PE=1 SV=1
Reverse_tr|E9PIM0|E9PIM0_HUMAN	0.19016	0.151771	0.295182	0.227931	0.709992	0.707383	8708	8007	8336	4838	4535	8413	8855	7809	8338	5222	4487	7977	1	1	0.042	37714	5.3	CREB/ATF bZIP transcription factor OS=Homo sapiens GN=CREBZF PE=1 SV=1
A6PVK2	0.0439445	0.0162468	0.137478	0.0597456	0.705896	0.7076	39394	38914	39130	24098	27595	31206	40062	37955	39141	26011	27302	29588	2	2	0.221	17673	6.3	Alpha-tocopherol transfer protein-like OS=Homo sapiens GN=TTPAL PE=1 SV=1
Q5H9R7-4	0.0185087	0.00214805	0.126656	0.0416289	0.704922	0.707735	2652167	2788547	2740948	1716775	1950824	2099835	2697161	2719850	2741787	1853064	1930194	1991006	53	36	0.376	88952	4.6	Isoform 4 of Serine/threonine-protein phosphatase 6 regulatory subunit 3 OS=Homo sapiens GN=PPP6R3
P36871	0.0214475	0.00491554	0.126656	0.0437052	0.705055	0.707855	5636319	5748879	5700565	3582294	4139864	4324245	5731966	5607285	5702337	3866713	4096117	4100151	53	38	0.553	61449	6.8	Phosphoglucomutase-1 OS=Homo sapiens GN=PGM1 PE=1 SV=3
Q9Y2V7	0.0251188	0.00485249	0.126656	0.0437052	0.705608	0.707981	284457	312081	298086	182764	215633	232857	289284	304394	298178	197273	213354	220790	4	4	0.068	73279	5.7	Conserved oligomeric Golgi complex subunit 6 OS=Homo sapiens GN=COG6 PE=1 SV=2
B5MCF4	0.0637379	0.0316177	0.159334	0.0825467	0.706355	0.708005	246253	239974	230214	144990	174700	186372	250433	234064	230286	156502	172854	176714	1	1	0.075	10436	9.4	Fibroblast growth factor 1 OS=Homo sapiens GN=FGF1 PE=1 SV=1
P84085	0.0119005	0.00322835	0.126656	0.0428272	0.704938	0.70805	6021892	6428054	6338947	3918360	4662595	4664043	6124090	6269743	6340931	4229470	4613328	4422351	41	21	0.75	20530	6.8	ADP-ribosylation factor 5 OS=Homo sapiens GN=ARF5 PE=1 SV=2
Q9NRS4-3	0.108819	0.111603	0.209066	0.182107	0.701725	0.70824	5996663	7406551	6293673	4746011	4025570	5050217	6098452	7224162	6295661	5122856	3983051	4788534	3	2	0.039	48005	5.4	Isoform 3 of Transmembrane protease serine 4 OS=Homo sapiens GN=TMPRSS4
P63151	0.0309756	0.0101609	0.128098	0.0504231	0.706037	0.708339	1937944	1908163	1939572	1205773	1387240	1491892	1970826	1861160	1940173	1301500	1372574	1414574	27	19	0.454	51692	6.2	Serine/threonine-protein phosphatase 2A 55 kDa regulatory subunit B alpha isoform OS=Homo sapiens GN=PPP2R2A PE=1 SV=1
Q99871-3	0.00558195	0.0277279	0.126656	0.076546	0.702451	0.708405	21425	23401	23136	15560	16756	15424	21788	22824	23143	16795	16579	14624	1	1	0.021	37524	4.8	Isoform 3 of HAUS augmin-like complex subunit 7 OS=Homo sapiens GN=HAUS7
Q8IZJ3	0.010092	0.00302423	0.126656	0.0425679	0.706614	0.70859	33881	35229	40234	23210	23696	30358	34456	34361	40246	25052	23445	28784	1	1	0.01	206700	6.4	C3 and PZP-like alpha-2-macroglobulin domain-containing protein 8 OS=Homo sapiens GN=CPAMD8 PE=1 SV=2
A0A0C4DG46	0.0313689	0.00824319	0.128505	0.0476844	0.706204	0.70861	149730	155478	150118	94200	109530	117823	152271	151649	150165	101679	108373	111717	1	1	0.037	26835	5.6	Ankyrin repeat and SOCS box protein 15 (Fragment) OS=Homo sapiens GN=ASB15 PE=4 SV=1
Reverse_sp|Q13123|RED_HUMAN	0.0111215	0.0379755	0.126656	0.0909402	0.702801	0.708615	51539	52701	57389	37780	38343	37470	52413	51403	57407	40779	37938	35528	1	1	0.032	65602	6.6	Protein Red OS=Homo sapiens GN=IK PE=1 SV=3
Q15365	0.028375	0.0105628	0.127459	0.0507234	0.706227	0.708669	18278129	17903454	18393534	11409851	13205773	13926803	18588322	17462516	18399280	12315755	13066232	13205104	136	49	0.713	37498	7.1	Poly(rC)-binding protein 1 OS=Homo sapiens GN=PCBP1 PE=1 SV=2
Reverse_sp|Q13398-8|ZN211_HUMAN	0.260359	0.289994	0.368181	0.374181	0.685728	0.708778	15305	18828	12034	17032	7957	6669	15564	18364	12037	18384	7872	6323	1	1	0.014	71654	8.5	Isoform 8 of Zinc finger protein 211 OS=Homo sapiens GN=ZNF211
P30043	0.016379	0.00134035	0.126656	0.038862	0.705032	0.708866	836117	866534	813832	546743	604994	622465	850303	845190	814084	590151	598597	590207	12	6	0.252	22119	7.6	Flavin reductase (NADPH) OS=Homo sapiens GN=BLVRB PE=1 SV=3
Reverse_sp|Q8TDX6|CGAT1_HUMAN	0.0763812	0.0509687	0.172588	0.108286	0.704932	0.708894	962616	1118458	905946	649191	679180	777274	978955	1090915	906232	700738	672006	736998	1	1	0.026	61294	8.4	Chondroitin sulfate N-acetylgalactosaminyltransferase 1 OS=Homo sapiens GN=CSGALNACT1 PE=1 SV=2
Q147X3	0.0374995	0.0385202	0.132416	0.0915631	0.706916	0.70891	75109	72564	84953	47550	58284	58613	76381	70775	84978	51323	57666	55573	4	4	0.155	39320	5.5	N-alpha-acetyltransferase 30 OS=Homo sapiens GN=NAA30 PE=1 SV=1
Reverse_sp|Q01844-5|EWS_HUMAN	0.0341564	0.0184967	0.130057	0.0635711	0.706268	0.708946	533785	473883	518973	330215	361050	386953	542845	462213	519136	356434	357236	366901	2	2	0.026	68966	9.3	Isoform 5 of RNA-binding protein EWS OS=Homo sapiens GN=EWSR1
Reverse_sp|Q58FG0|HS905_HUMAN	0.316398	0.370145	0.423782	0.455597	0.703961	0.709001	25257	19803	44739	22015	19572	21628	25685	19315	44753	23763	19365	20507	1	1	0.042	38738	6.6	Putative heat shock protein HSP 90-alpha A5 OS=Homo sapiens GN=HSP90AA5P PE=2 SV=1
Reverse_tr|B4DXW1|B4DXW1_HUMAN	0.0660757	0.0319946	0.161699	0.0830002	0.707013	0.709128	27941	26324	25841	17259	17495	21882	28415	25675	25849	18629	17310	20748	1	1	0.035	42004	5.6	Actin-related protein 3 OS=Homo sapiens GN=ACTR3 PE=1 SV=1
Q6FI81	0.0352858	0.0140955	0.130822	0.0562167	0.706395	0.709229	1663280	1597074	1578248	1025867	1180525	1211574	1691499	1557731	1578733	1107309	1168043	1148778	28	13	0.407	33582	5.6	Anamorsin OS=Homo sapiens GN=CIAPIN1 PE=1 SV=2
P78318	0.0334593	0.00932671	0.129614	0.0492999	0.70733	0.709339	483184	507666	495593	303284	357190	390931	491381	495159	495744	327360	353411	370671	11	10	0.242	39222	5.4	Immunoglobulin-binding protein 1 OS=Homo sapiens GN=IGBP1 PE=1 SV=1
R4GN61	0.0767181	0.0703663	0.173076	0.133086	0.703135	0.70941	42026	45298	39902	31155	25927	32375	42739	44182	39914	33628	25653	30697	1	1	0.225	4608	7.5	Uncharacterized protein OS=Homo sapiens PE=4 SV=1
P61204	0.0125515	0.00166017	0.126656	0.04065	0.706309	0.709447	6920386	7414156	7227439	4518571	5316287	5394571	7037833	7231562	7229704	4877337	5260114	5115022	45	17	0.536	20601	7.4	ADP-ribosylation factor 3 OS=Homo sapiens GN=ARF3 PE=1 SV=2
Reverse_tr|I3L2J0|I3L2J0_HUMAN	0.0459343	0.0249952	0.139195	0.0729892	0.707266	0.709449	232093	237914	227586	139512	181084	172788	236031	232055	227657	150589	179171	163834	2	2	0.008	257746	8.1	Protein capicua homolog OS=Homo sapiens GN=CIC PE=1 SV=1
Reverse_sp|Q8IXN7|RIMKA_HUMAN	0.034514	0.0117139	0.130311	0.0524931	0.706488	0.709496	53450	53139	52573	34891	35266	42289	54357	51830	52589	37661	34893	40097	1	1	0.061	42864	6.7	N-acetylaspartylglutamate synthase A OS=Homo sapiens GN=RIMKLA PE=2 SV=2
Q8IU60	0.0247285	0.00714546	0.126656	0.0466329	0.708214	0.709746	42644	41657	46233	26939	30344	35163	43365	40629	46247	29076	30022	33340	3	2	0.026	48457	8	m7GpppN-mRNA hydrolase OS=Homo sapiens GN=DCP2 PE=1 SV=2
Reverse_tr|A0A087WY08|A0A087WY08_HUMAN	0.00188671	0.00941415	0.126656	0.0494155	0.706846	0.709835	18965	18552	22223	13110	13498	15619	19286	18095	22230	14150	13355	14809	1	1	0.009	185439	7.4	Thrombospondin type-1 domain-containing protein 7A OS=Homo sapiens GN=THSD7A PE=1 SV=1
P37840	0.0277234	0.0104038	0.127459	0.0506686	0.707042	0.709843	3900660	3811768	3844047	2443804	2819528	2907581	3966848	3717878	3845241	2637829	2789733	2756904	50	19	0.829	14460	4.7	Alpha-synuclein OS=Homo sapiens GN=SNCA PE=1 SV=1
O75821	0.0318224	0.0100643	0.128861	0.0503578	0.707566	0.709902	4638066	4683655	4639888	2892349	3394505	3591901	4716777	4568302	4641336	3121992	3358633	3405764	37	24	0.462	35611	6.1	Eukaryotic translation initiation factor 3 subunit G OS=Homo sapiens GN=EIF3G PE=1 SV=2
Q9BXS5	0.0196442	0.00253859	0.126656	0.0418651	0.707026	0.709983	2878660	2970029	2924233	1863729	2089852	2249099	2927512	2896880	2925146	2011701	2067771	2132550	22	18	0.444	48587	7.3	AP-1 complex subunit mu-1 OS=Homo sapiens GN=AP1M1 PE=1 SV=3
Reverse_sp|P41587|VIPR2_HUMAN	0.0260324	0.0147417	0.127046	0.0571052	0.705028	0.71001	87505	91986	84256	60774	59144	66031	88990	89720	84282	65599	58519	62609	1	1	0.016	49479	8	Vasoactive intestinal polypeptide receptor 2 OS=Homo sapiens GN=VIPR2 PE=1 SV=2
F8VSD4	0.00985721	0.0279356	0.126656	0.0770127	0.706457	0.710025	1060168	1171299	1282661	741915	882673	857992	1078159	1142451	1283062	800819	873346	813529	9	6	0.571	11983	9.1	Ubiquitin-conjugating enzyme E2 N OS=Homo sapiens GN=UBE2N PE=1 SV=1
Q6IBS0	0.0334041	0.0112549	0.129614	0.0517624	0.707964	0.710107	2062918	2054123	2075521	1281802	1494745	1607566	2097920	2003526	2076163	1383566	1478946	1524251	29	19	0.476	39548	6.9	Twinfilin-2 OS=Homo sapiens GN=TWF2 PE=1 SV=2
Q9UKP5	0.00917671	0.00558459	0.126656	0.043949	0.705662	0.710195	69515	76121	72168	48580	50926	54190	70694	74245	72190	52436	50387	51381	2	1	0.011	125273	6.7	A disintegrin and metalloproteinase with thrombospondin motifs 6 OS=Homo sapiens GN=ADAMTS6 PE=2 SV=2
Q14008-3	0.0218857	0.00335481	0.126656	0.04326	0.707663	0.71025	14480079	15084266	14978775	9345015	10581101	11595419	14725784	14712740	14983426	10086948	10469256	10994498	170	99	0.395	226256	7.8	Isoform 3 of Cytoskeleton-associated protein 5 OS=Homo sapiens GN=CKAP5
P62273	0.0184934	0.00327758	0.126656	0.0429814	0.705971	0.710293	4122592	4608140	3990323	2753776	3126647	3100278	4192552	4494650	3991568	2972419	3093607	2939618	32	4	0.464	6677	10.1	40S ribosomal protein S29 OS=Homo sapiens GN=RPS29 PE=1 SV=2
B7WPF5	0.048041	0.0563418	0.142115	0.114984	0.704955	0.710333	985357	1177857	1117799	760426	708806	843736	1002082	1148852	1118152	820805	701319	800016	1	1	0.014	72851	7.8	Calpain-10 OS=Homo sapiens GN=CAPN10 PE=3 SV=1
Reverse_tr|C9JGI4|C9JGI4_HUMAN	0.0873423	0.0483164	0.185233	0.104832	0.70902	0.710482	40093	31481	34495	23326	22573	29306	40773	30705	34505	25178	22334	27787	1	1	0.021	70351	6.8	Polypeptide N-acetylgalactosaminyltransferase OS=Homo sapiens GN=GALNT15 PE=1 SV=1
Reverse_sp|Q96AQ7-4|CIDEC_HUMAN	0.00700253	0.0228036	0.126656	0.0696781	0.706913	0.710502	47513	44796	55473	33245	33551	37673	48319	43691	55490	35884	33195	35720	2	1	0.044	27923	8.7	Isoform 4 of Cell death activator CIDE-3 OS=Homo sapiens GN=CIDEC
P84077	0.0123994	0.00153079	0.126656	0.0399445	0.707334	0.710504	6948789	7451392	7254313	4548809	5345275	5422872	7066717	7267880	7256586	4909975	5288794	5141856	46	19	0.685	20697	6.8	ADP-ribosylation factor 1 OS=Homo sapiens GN=ARF1 PE=1 SV=2
P31350	0.00128525	0.0103831	0.126656	0.0506686	0.706399	0.710509	1717742	2001168	1989395	1231834	1379821	1420688	1746889	1951877	1990011	1329632	1365236	1347061	22	17	0.447	44878	5.4	Ribonucleoside-diphosphate reductase subunit M2 OS=Homo sapiens GN=RRM2 PE=1 SV=1
Reverse_tr|Q5TI72|Q5TI72_HUMAN	0.0362061	0.0112842	0.131644	0.0517807	0.706204	0.710528	50186	49174	44182	32432	33264	35674	51037	47963	44195	35007	32912	33825	1	1	0.031	52911	5.3	E-selectin OS=Homo sapiens GN=SELE PE=1 SV=1
Q8WV35	0.081572	0.0441308	0.178553	0.0992749	0.710282	0.710544	16349	16119	16062	9494	11454	13522	16626	15722	16067	10247	11333	12821	2	2	0.126	23797	7.9	Leucine-rich repeat-containing protein 29 OS=Homo sapiens GN=LRRC29 PE=1 SV=1
P35080	0.0191061	0.00460111	0.126656	0.0437052	0.707372	0.710566	2164886	2169199	2156575	1388697	1577171	1625443	2201620	2115768	2157243	1498949	1560500	1541206	29	13	0.579	15046	7	Profilin-2 OS=Homo sapiens GN=PFN2 PE=1 SV=3
E9PKM6	0.0603961	0.0358743	0.155193	0.0881669	0.708725	0.710589	68577	65310	65193	40398	50438	50257	69741	63701	65213	43605	49905	47652	1	1	0.057	14163	5.9	Activating signal cointegrator 1 complex subunit 1 (Fragment) OS=Homo sapiens GN=ASCC1 PE=1 SV=1
E7EX17	0.0261755	0.0103891	0.1271	0.0506686	0.70793	0.710601	5189018	5019280	5206002	3266193	3732325	3913724	5277073	4895652	5207620	3525510	3692878	3710906	55	30	0.346	69698	5.7	Eukaryotic translation initiation factor 4B OS=Homo sapiens GN=EIF4B PE=1 SV=1
P68036	0.0284726	0.00649793	0.127459	0.045585	0.708066	0.710686	2431382	2513094	2434929	1546267	1771564	1907278	2472640	2451195	2435685	1669034	1752841	1808436	25	13	0.61	17862	8.5	Ubiquitin-conjugating enzyme E2 L3 OS=Homo sapiens GN=UBE2L3 PE=1 SV=1
A6NKF7	0.00191896	0.0193673	0.126656	0.0647115	0.706313	0.710919	37032	39205	42529	26766	27916	29204	37660	38239	42542	28891	27621	27690	1	1	0.16	17097	8.2	Transmembrane protein 88B OS=Homo sapiens GN=TMEM88B PE=3 SV=1
F8VZH8	0.10228	0.129408	0.202191	0.202115	0.708054	0.711045	14283	12103	17396	9554	10852	10594	14525	11804	17401	10312	10737	10045	1	1	0.004	190057	5.3	Protein unc-13 homolog A OS=Homo sapiens GN=UNC13A PE=1 SV=1
P40925	0.0313275	0.0124579	0.128492	0.0534199	0.708666	0.711053	15340794	15241877	15406316	9551916	11318226	11720675	15601153	14866493	15411142	10310319	11198642	11113310	94	35	0.701	36426	7.3	Malate dehydrogenase, cytoplasmic OS=Homo sapiens GN=MDH1 PE=1 SV=4
H0YCJ7	0.0279028	0.00760846	0.127459	0.0472077	0.708665	0.711237	8619546	8786862	8640925	5437531	6352735	6668568	8765837	8570463	8643635	5869264	6285615	6323011	46	13	0.607	15003	9.9	40S ribosomal protein S3 (Fragment) OS=Homo sapiens GN=RPS3 PE=1 SV=1
P63173	0.00526393	0.0253436	0.126656	0.0735177	0.706553	0.711462	1614350	1900372	1908022	1201953	1310830	1318672	1641744	1853566	1908618	1297382	1296975	1250334	17	6	0.457	8218	10.1	60S ribosomal protein L38 OS=Homo sapiens GN=RPL38 PE=1 SV=2
Reverse_tr|H0YHP5|H0YHP5_HUMAN	0.00475514	0.0261719	0.126656	0.074538	0.703214	0.711561	28012	30706	25383	20400	21737	17004	28487	29949	25391	22019	21507	16122	1	1	0.125	8593	4.8	PRKC apoptosis WT1 regulator protein (Fragment) OS=Homo sapiens GN=PAWR PE=1 SV=1
Q8WVF5	0.111479	0.0819399	0.211899	0.14742	0.707207	0.711634	197196	232863	173060	132847	137677	156006	200543	227128	173114	143395	136222	147922	1	1	0.039	29967	7.1	BTB/POZ domain-containing protein KCTD4 OS=Homo sapiens GN=KCTD4 PE=2 SV=2
Q9UPW5-3	0.0532026	0.034779	0.147322	0.0866726	0.711492	0.711922	4918	5768	5629	2912	4503	4193	5001	5625	5630	3143	4455	3975	1	1	0.009	138647	6.2	Isoform 3 of Cytosolic carboxypeptidase 1 OS=Homo sapiens GN=AGTPBP1
Q9BV44	0.0213903	0.00301276	0.126656	0.0425679	0.708934	0.711942	770298	808184	781073	501780	563632	607356	783367	788276	781312	541616	557673	575878	13	12	0.195	57003	6.4	THUMP domain-containing protein 3 OS=Homo sapiens GN=THUMPD3 PE=1 SV=1
Q9BSL1	0.00507049	0.00830492	0.126656	0.0478025	0.707003	0.712059	29989	33364	31467	21398	22525	23115	30498	32542	31476	23097	22287	21917	1	1	0.064	45338	4.9	Ubiquitin-associated domain-containing protein 1 OS=Homo sapiens GN=UBAC1 PE=1 SV=1
Reverse_sp|Q92747|ARC1A_HUMAN	0.0261303	0.00506043	0.1271	0.0438133	0.70896	0.712137	707196	720371	690628	456060	503450	542206	719199	702631	690845	492271	498132	514110	2	2	0.041	41569	8.2	Actin-related protein 2/3 complex subunit 1A OS=Homo sapiens GN=ARPC1A PE=1 SV=2
P98173-3	0.0351222	0.0107047	0.130748	0.0509967	0.710322	0.712191	28499	31739	30480	18432	21458	24549	28982	30957	30489	19895	21231	23276	1	1	0.062	21164	8.2	Isoform 3 of Protein FAM3A OS=Homo sapiens GN=FAM3A
Reverse_sp|Q8NG94|O11H1_HUMAN	0.0407753	0.0144855	0.135073	0.0565934	0.709318	0.712281	1198121	1288873	1169303	775016	864408	954055	1218458	1257134	1169672	836554	855278	904619	1	1	0.04	36578	8	Olfactory receptor 11H1 OS=Homo sapiens GN=OR11H1 PE=3 SV=3
H7C3W1	0.0129496	0.0056142	0.126656	0.043949	0.707884	0.712328	126657	144264	130255	88010	96451	99525	128806	140711	130296	94998	95432	94368	1	1	0.051	23686	6.3	Non-syndromic hearing impairment protein 5 (Fragment) OS=Homo sapiens GN=DFNA5 PE=1 SV=1
Reverse_sp|Q96LA6-3|FCRL1_HUMAN	0.0966715	0.0650764	0.195753	0.126489	0.706708	0.712427	89169	94311	69551	59234	57678	61907	90682	91988	69572	63937	57068	58699	1	1	0.049	40435	6.9	Isoform 3 of Fc receptor-like protein 1 OS=Homo sapiens GN=FCRL1
Reverse_sp|Q9H892|TTC12_HUMAN	0.160453	0.147679	0.264595	0.223259	0.716187	0.712527	11834	11554	15754	6202	10655	11176	12034	11269	15758	6694	10542	10596	1	1	0.018	78756	5.7	Tetratricopeptide repeat protein 12 OS=Homo sapiens GN=TTC12 PE=1 SV=2
Reverse_sp|Q8TDQ7-4|GNPI2_HUMAN	0.433191	0.434626	0.533134	0.514837	0.687734	0.712596	1077	1548	2723	2360	1	1317	1095	1509	2723	2547	1	1248	1	1	0.165	22912	6	Isoform 4 of Glucosamine-6-phosphate isomerase 2 OS=Homo sapiens GN=GNPDA2
Q14493	0.0247639	0.00516181	0.126656	0.043949	0.709719	0.712751	258719	250103	252774	165562	179235	195722	263109	243942	252851	178704	177339	185578	6	5	0.156	31286	7.5	Histone RNA hairpin-binding protein OS=Homo sapiens GN=SLBP PE=1 SV=1
P50990	0.0302201	0.00718057	0.127799	0.0466329	0.70999	0.712761	28541604	29541789	28197778	18195088	20821427	22242227	29025987	28814229	28206597	19639733	20601418	21089631	199	81	0.83	59621	5.6	T-complex protein 1 subunit theta OS=Homo sapiens GN=CCT8 PE=1 SV=4
A6NLJ0	0.116917	0.0736791	0.218488	0.137239	0.709394	0.71278	23790	25887	18842	14391	16965	17251	24193	25249	18847	15533	16785	16357	1	1	0.03	38769	11.1	C2 calcium-dependent domain-containing protein 4B OS=Homo sapiens GN=C2CD4B PE=2 SV=1
Reverse_contaminant_CEBG_MOUSE	0.0148341	0.00121916	0.126656	0.038788	0.709479	0.712783	669317	694000	681031	438944	494088	517390	680677	676910	681245	473796	488869	490580	2	1	0.047	16399	9.9	owl|P53568| CCAAT/ENHANCER BINDING PROTEIN GAMMA (C/EBP GAMMA) (IMMUNOGLOBULIN...
Reverse_tr|A0A140T9Z3|A0A140T9Z3_HUMAN	0.0332421	0.0581316	0.129543	0.117395	0.706396	0.712808	27391	28148	31568	21758	17846	21928	27855	27454	31577	23485	17657	20791	1	1	0.037	27237	7.9	HLA class II histocompatibility antigen, DO beta chain (Fragment) OS=Homo sapiens GN=HLA-DOB PE=1 SV=1
Q5F1R6-3	0.012184	0.00337915	0.126656	0.04326	0.709993	0.713269	216269	217455	223698	141973	159022	165770	219935	212096	223765	153243	157339	157177	8	6	0.125	63684	5.6	Isoform 3 of DnaJ homolog subfamily C member 21 OS=Homo sapiens GN=DNAJC21
Reverse_tr|H0YEW1|H0YEW1_HUMAN	0.0925109	0.0792991	0.190705	0.144012	0.708236	0.71347	109664	149273	109950	80865	86985	93409	111525	145597	109984	87285	86066	88568	1	1	0.021	73004	6.3	Leucine-rich repeat serine/threonine-protein kinase 1 (Fragment) OS=Homo sapiens GN=LRRK1 PE=1 SV=1
P05386	0.0723089	0.119023	0.168273	0.190326	0.708215	0.713733	1735655	1875440	2280462	1338747	1494207	1339533	1765096	1829238	2281166	1445029	1478405	1270106	39	16	0.86	11514	4.3	60S acidic ribosomal protein P1 OS=Homo sapiens GN=RPLP1 PE=1 SV=1
Q86WG3	0.0402859	0.0754111	0.134679	0.139483	0.706446	0.713754	25967	30833	30499	21207	20135	20330	26407	30073	30508	22890	19922	19276	1	1	0.065	42121	4.7	Caytaxin OS=Homo sapiens GN=ATCAY PE=1 SV=2
Q96BY7	0.212899	0.179503	0.319393	0.258316	0.706344	0.713799	193387	218275	124227	130517	121645	126360	196668	212899	124264	140879	120358	119811	3	2	0.016	232761	5.8	Autophagy-related protein 2 homolog B OS=Homo sapiens GN=ATG2B PE=1 SV=5
P51580	0.159595	0.119899	0.263943	0.1914	0.717163	0.713927	8104	8166	8458	4094	6257	7383	8241	7964	8460	4419	6190	7000	1	1	0.061	28180	6.2	Thiopurine S-methyltransferase OS=Homo sapiens GN=TPMT PE=1 SV=1
Reverse_sp|Q96NL6|SCLT1_HUMAN	0.0649147	0.0348235	0.160569	0.0867191	0.711815	0.713937	103033	98941	94068	60912	74799	75016	104781	96504	94097	65748	74008	71128	1	1	0.012	80911	6.1	Sodium channel and clathrin linker 1 OS=Homo sapiens GN=SCLT1 PE=1 SV=2
A0A0A0MSD5	0.0907812	0.101344	0.188775	0.170556	0.709142	0.714015	54093	73846	67514	43934	42253	52417	55011	72027	67535	47422	41806	49700	1	1	0.05	36840	7	Aldo-keto reductase family 1 member C2 OS=Homo sapiens GN=AKR1C2 PE=1 SV=1
Reverse_sp|P24666-3|PPAC_HUMAN	0.0501594	0.0533836	0.144465	0.11121	0.708524	0.714028	109527	135281	119205	83548	81950	92414	111386	131949	119242	90181	81084	87625	1	1	0.073	14342	5.6	Isoform 3 of Low molecular weight phosphotyrosine protein phosphatase OS=Homo sapiens GN=ACP1
Q86TB9	0.012823	0.00529822	0.126656	0.043949	0.709398	0.714206	657005	688622	650262	456618	461816	497445	668152	671661	650462	492868	456934	471664	11	10	0.094	86850	6.7	Protein PAT1 homolog 1 OS=Homo sapiens GN=PATL1 PE=1 SV=2
A0A087WZP4	0.0992262	0.102363	0.198561	0.171714	0.70654	0.714209	55507	57430	53065	43641	31499	42147	56448	56015	53081	47105	31166	39962	2	2	0.117	10763	8.8	Protein FAM72B OS=Homo sapiens GN=FAM72B PE=4 SV=1
Q8TAV3	0.0202161	0.0271049	0.126656	0.0756694	0.711706	0.714234	57692	62282	68070	38278	48676	46878	58671	60748	68091	41317	48161	44448	1	1	0.033	53844	8.7	Cytochrome P450 2W1 OS=Homo sapiens GN=CYP2W1 PE=1 SV=2
Q12882	0.0407437	0.0763768	0.135035	0.140666	0.70991	0.714314	3395	6626	5126	2806	4397	3550	3452	6462	5127	3028	4350	3366	1	1	0.009	111401	7.1	Dihydropyrimidine dehydrogenase [NADP(+)] OS=Homo sapiens GN=DPYD PE=1 SV=2
Q9BV68	0.0115466	0.00848598	0.126656	0.0481232	0.711779	0.714366	131588	128363	146019	87085	96194	105682	133820	125201	146064	93998	95176	100205	3	3	0.067	35585	5.7	E3 ubiquitin-protein ligase RNF126 OS=Homo sapiens GN=RNF126 PE=1 SV=1
Q6VY07	0.0487727	0.0184372	0.142787	0.0634735	0.711385	0.714421	126241	141065	119178	80206	96252	98481	128382	137590	119214	86574	95234	93377	2	2	0.021	104898	7.7	Phosphofurin acidic cluster sorting protein 1 OS=Homo sapiens GN=PACS1 PE=1 SV=2
Q96LT7	0.065233	0.0303167	0.160968	0.0805632	0.712265	0.714457	42181	48995	40730	26289	33119	34544	42897	47788	40742	28376	32769	32754	1	1	0.025	54328	6.2	Protein C9orf72 OS=Homo sapiens GN=C9orf72 PE=1 SV=2
Q9Y6D6	0.0217709	0.00305493	0.126656	0.0425679	0.711192	0.714462	676837	700450	673298	442809	489980	525570	688317	683193	673503	477960	484796	498328	17	14	0.095	208766	5.9	Brefeldin A-inhibited guanine nucleotide-exchange protein 1 OS=Homo sapiens GN=ARFGEF1 PE=1 SV=2
P62750	0.0258171	0.00540006	0.127005	0.043949	0.711429	0.714551	8582454	9052744	8625244	5645353	6206638	6830439	8728107	8829786	8627942	6093575	6141060	6476483	62	22	0.564	17695	10.4	60S ribosomal protein L23a OS=Homo sapiens GN=RPL23A PE=1 SV=1
Q1HG44-2	0.0763374	0.0383603	0.172544	0.0913812	0.712824	0.714617	472765	505723	440566	285476	349851	376209	480789	493269	440705	308143	346155	356715	1	1	0.058	12964	7.8	Isoform 2 of Dual oxidase maturation factor 2 OS=Homo sapiens GN=DUOXA2
U3KQ81	0.358251	0.355122	0.464855	0.440826	0.719182	0.714647	2546	2443	2539	797	3168	1449	2589	2382	2539	860	3134	1373	1	1	0.083	28823	10.4	Pituitary homeobox 2 OS=Homo sapiens GN=PITX2 PE=4 SV=1
P43363	0.0149227	0.00148176	0.126656	0.039744	0.711837	0.71485	1514660	1573967	1574321	994591	1128925	1195741	1540359	1535196	1574805	1073554	1116990	1133767	24	10	0.26	40781	4.4	Melanoma-associated antigen 10 OS=Homo sapiens GN=MAGEA10 PE=2 SV=2
P52292	0.0216236	0.00338526	0.126656	0.04326	0.711733	0.714962	7593108	8240224	7723223	5022844	5685986	6057158	7721960	8037270	7725623	5421635	5625895	5743259	79	41	0.62	57862	5.4	Importin subunit alpha-1 OS=Homo sapiens GN=KPNA2 PE=1 SV=1
A0A087WVU5	0.0481438	0.0205761	0.142135	0.0663166	0.712754	0.714971	44436	38915	41716	27206	28841	33095	45190	37956	41729	29366	28536	31380	1	1	0.011	145945	8.9	B-cell CLL/lymphoma 9 protein OS=Homo sapiens GN=BCL9 PE=1 SV=1
P13797	0.0233011	0.00426106	0.126656	0.0434634	0.712442	0.715	1451440	1467205	1489539	935714	1050839	1154023	1476066	1431064	1490000	1010003	1039732	1094214	20	18	0.241	70811	5.6	Plastin-3 OS=Homo sapiens GN=PLS3 PE=1 SV=4
P60228	0.0682683	0.118741	0.164063	0.190047	0.709614	0.715005	2029986	2291691	2826341	1629984	1755541	1686808	2064425	2235242	2827217	1759390	1736980	1599387	37	25	0.488	52221	6	Eukaryotic translation initiation factor 3 subunit E OS=Homo sapiens GN=EIF3E PE=1 SV=1
Q9NVR5	0.00130164	0.00513123	0.126656	0.043949	0.711298	0.715029	111665	129628	125802	77395	93235	90484	113559	126435	125840	83539	92249	85794	2	2	0.027	91114	5.2	Protein kintoun OS=Homo sapiens GN=DNAAF2 PE=1 SV=2
P14550	0.0214403	0.00362596	0.126656	0.0434634	0.712863	0.715146	2830155	3003527	3009203	1829632	2154888	2319245	2878180	2929548	3010139	1974897	2132112	2199057	31	22	0.471	36573	6.8	Alcohol dehydrogenase [NADP(+)] OS=Homo sapiens GN=AKR1A1 PE=1 SV=3
Reverse_sp|Q9UKM9|RALY_HUMAN	0.0579657	0.0555719	0.152421	0.113927	0.711123	0.71517	62809	76506	72235	47191	45844	57403	63875	74622	72257	50938	45359	54428	1	1	0.088	32463	9.2	RNA-binding protein Raly OS=Homo sapiens GN=RALY PE=1 SV=1
Reverse_sp|Q8IV56|PRR15_HUMAN	0.0604959	0.0310235	0.155315	0.0816517	0.713399	0.715222	108255	122683	113304	70644	79058	95880	110092	119661	113339	76253	78223	90911	1	1	0.078	13715	9.6	Proline-rich protein 15 OS=Homo sapiens GN=PRR15 PE=2 SV=1
Reverse_sp|P30084|ECHM_HUMAN	0.103738	0.0641846	0.204032	0.12525	0.713873	0.715282	173749	159553	148925	98393	119752	126104	176698	155624	148972	106205	118487	119569	1	1	0.024	31387	8.1	Enoyl-CoA hydratase, mitochondrial OS=Homo sapiens GN=ECHS1 PE=1 SV=4
O95396	0.0760901	0.0451153	0.172298	0.100542	0.714782	0.715312	45621	42051	45065	26512	32352	36014	46393	41012	45077	28615	32006	34145	6	4	0.07	49669	6.2	Adenylyltransferase and sulfurtransferase MOCS3 OS=Homo sapiens GN=MOCS3 PE=1 SV=1
F8W785	0.0213863	0.0188036	0.126656	0.0640101	0.709282	0.715475	1087048	1201523	1039267	786255	775981	798140	1105494	1171930	1039591	848680	767781	756779	11	8	0.139	78760	4.7	Golgi integral membrane protein 4 OS=Homo sapiens GN=GOLIM4 PE=1 SV=1
Q6P1Q9	0.0260194	0.00490923	0.127046	0.0437052	0.712546	0.715498	637990	632819	630632	412331	447416	495117	648815	617232	630828	445066	442686	469459	8	8	0.188	43426	5.9	Methyltransferase-like protein 2B OS=Homo sapiens GN=METTL2B PE=1 SV=3
K7ELB9	0.0664209	0.0348794	0.162183	0.0867898	0.711228	0.715565	103336	96159	86949	67179	62151	74397	105089	93790	86975	72512	61494	70541	2	2	0.164	18205	12	Fibroblast growth factor OS=Homo sapiens GN=FGF22 PE=3 SV=1
H0Y818	0.0760299	0.0386191	0.172285	0.091663	0.715084	0.715661	859094	849924	847813	510541	603159	714648	873666	828986	848071	551067	596779	677606	21	16	0.194	75861	6.1	DNA mismatch repair protein Mlh1 (Fragment) OS=Homo sapiens GN=MLH1 PE=1 SV=1
P11217	0.0280382	0.0109888	0.127459	0.051281	0.713287	0.715791	2683726	2699494	2733281	1697064	2018392	2073940	2729269	2633005	2734130	1831804	1997061	1966465	25	13	0.132	97092	7	Glycogen phosphorylase, muscle form OS=Homo sapiens GN=PYGM PE=1 SV=6
H3BRL3	0.0281614	0.00717503	0.127459	0.0466329	0.713305	0.715857	2396753	2409626	2410200	1526404	1746533	1874687	2437423	2350273	2410949	1647591	1728072	1777534	27	16	0.493	32640	6	Ubiquitin domain-containing protein UBFD1 OS=Homo sapiens GN=UBFD1 PE=1 SV=1
Q96E40	0.0605875	0.0582198	0.155462	0.117467	0.711925	0.715951	96738	81739	88384	59853	68350	61782	98380	79726	88411	64605	67628	58580	1	1	0.027	25166	9.1	Uncharacterized protein C9orf9 OS=Homo sapiens GN=C9orf9 PE=1 SV=1
F8WB16	0.0236649	0.00949858	0.126656	0.0495425	0.715344	0.716037	58945	54716	68503	37747	41034	51529	59945	53368	68524	40744	40600	48858	1	1	0.017	69053	8.5	Cortactin-binding protein 2 OS=Homo sapiens GN=CTTNBP2 PE=1 SV=1
Q9UKT5	0.0224254	0.00391543	0.126656	0.0434634	0.712504	0.716051	15931	13375	15185	10561	9193	11946	16200	13045	15189	11398	9094	11325	3	1	0.049	44136	6.2	F-box only protein 4 OS=Homo sapiens GN=FBXO4 PE=1 SV=2
Reverse_sp|Q8NEV8|EXPH5_HUMAN	0.082107	0.0435082	0.179154	0.0984029	0.714385	0.716074	155085	137033	140556	94876	92083	122137	157717	133658	140600	102409	91110	115807	2	2	0.01	222518	7.9	Exophilin-5 OS=Homo sapiens GN=EXPH5 PE=1 SV=3
Q9H2S5	0.0731733	0.062524	0.169296	0.123186	0.710728	0.716076	23104	22774	22179	16819	13301	18250	23496	22213	22186	18154	13160	17304	1	1	0.017	45525	8.3	RING finger protein 39 OS=Homo sapiens GN=RNF39 PE=2 SV=2
Q12792	0.0390946	0.0140044	0.133859	0.0560504	0.71438	0.716424	3796409	3703932	3781598	2364757	2716767	2978062	3860828	3612702	3782772	2552505	2688054	2823728	41	24	0.563	40283	7	Twinfilin-1 OS=Homo sapiens GN=TWF1 PE=1 SV=3
Reverse_sp|O95436|NPT2B_HUMAN	0.0448563	0.0152132	0.138393	0.0578674	0.712802	0.71644	93444	94568	82951	58956	66562	67625	95030	92239	82977	63637	65858	64120	1	1	0.01	75759	8.1	Sodium-dependent phosphate transport protein 2B OS=Homo sapiens GN=SLC34A2 PE=1 SV=3
Q7Z2Z2	0.0331827	0.00974816	0.129543	0.0500144	0.713698	0.716446	1038978	1104575	1056165	683081	748571	851980	1056606	1077368	1056491	737312	740658	807825	15	11	0.104	125430	5.9	Elongation factor-like GTPase 1 OS=Homo sapiens GN=EFL1 PE=1 SV=2
Q5T9S5	0.180206	0.167103	0.285636	0.24473	0.715533	0.716539	28562	24659	25210	14819	23262	18039	29046	24051	25217	15995	23016	17104	1	1	0.008	168962	5.7	Coiled-coil domain-containing protein 18 OS=Homo sapiens GN=CCDC18 PE=2 SV=1
Reverse_sp|O00743-3|PPP6_HUMAN	0.0032214	0.0165367	0.126656	0.0602538	0.713228	0.716539	17364	17063	21349	12776	11746	15259	17658	16642	21355	13790	11621	14468	1	1	0.032	38947	6.2	Isoform 3 of Serine/threonine-protein phosphatase 6 catalytic subunit OS=Homo sapiens GN=PPP6C
P35221	0.0220396	0.00316932	0.126656	0.0426287	0.713659	0.71658	2912506	2984387	2951773	1899089	2116412	2299433	2961925	2910875	2952682	2049863	2094037	2180263	44	38	0.403	100071	6.3	Catenin alpha-1 OS=Homo sapiens GN=CTNNA1 PE=1 SV=1
Q7Z408-4	0.566081	0.60588	0.65223	0.671145	0.707643	0.716595	7462	9306	21124	10016	8383	8415	7588	9076	21130	10811	8294	7978	1	1	0.003	394999	6.3	Isoform 4 of CUB and sushi domain-containing protein 2 OS=Homo sapiens GN=CSMD2
O00299	0.0101957	0.00110992	0.126656	0.038788	0.713359	0.716598	4708116	4958443	4970514	3137076	3580692	3723716	4788005	4836314	4972052	3386138	3542848	3530738	60	21	0.797	26923	5.2	Chloride intracellular channel protein 1 OS=Homo sapiens GN=CLIC1 PE=1 SV=4
Reverse_sp|P18433-3|PTPRA_HUMAN	0.0421434	0.0135472	0.135988	0.0553922	0.713543	0.716794	49904	52440	46230	31591	36912	37511	50751	51148	46244	34099	36522	35567	1	1	0.014	90719	6.7	Isoform 3 of Receptor-type tyrosine-protein phosphatase alpha OS=Homo sapiens GN=PTPRA
Q8N999	0.017184	0.00164993	0.126656	0.0406492	0.712975	0.716819	868242	889282	855122	580062	618377	664313	882977	867381	855391	626118	611844	629889	4	4	0.105	37490	7.1	Uncharacterized protein C12orf29 OS=Homo sapiens GN=C12orf29 PE=1 SV=2
H7C0A2	0.0776833	0.0548259	0.174234	0.112994	0.716196	0.716892	210068	194760	213764	122382	157420	163231	213633	189964	213831	132099	155757	154773	1	1	0.032	32556	7.4	B-cell lymphoma 3 protein (Fragment) OS=Homo sapiens GN=BCL3 PE=1 SV=1
Q99550	0.17911	0.24098	0.28453	0.323127	0.712062	0.71705	5950	5994	9960	5179	5024	5394	6050	5846	9963	5590	4970	5114	1	1	0.011	133024	6.2	M-phase phosphoprotein 9 OS=Homo sapiens GN=MPHOSPH9 PE=1 SV=4
Q8TAX9-3	0.236474	0.224764	0.344142	0.305774	0.709845	0.71706	9087	14665	8224	7229	7547	7922	9241	14303	8226	7803	7467	7511	1	1	0.017	45804	5.2	Isoform 3 of Gasdermin-B OS=Homo sapiens GN=GSDMB
A8MXQ7	0.00330472	0.00341086	0.126656	0.04326	0.713136	0.717077	39363	43022	43159	27658	29910	31962	40031	41962	43172	29854	29594	30305	1	1	0.012	68295	6.5	Putative IQ motif and ankyrin repeat domain-containing protein LOC642574 OS=Homo sapiens PE=5 SV=2
Q2TAK8-3	0.0148051	0.0374416	0.126656	0.0901952	0.712556	0.717092	72438	72160	82563	51509	55427	54929	73667	70383	82589	55598	54841	52082	1	1	0.016	80700	8.6	Isoform 3 of PWWP domain-containing protein MUM1 OS=Homo sapiens GN=MUM1
Q6NY19	0.0764362	0.038245	0.172631	0.0912187	0.714659	0.717098	208534	185795	178862	125208	133157	151271	212072	181219	178918	135149	131750	143431	2	1	0.014	88425	5.3	KN motif and ankyrin repeat domain-containing protein 3 OS=Homo sapiens GN=KANK3 PE=1 SV=1
Q9NPQ8-4	0.0090371	1.77858e-06	0.126656	0.0254231	0.712512	0.717164	604130	612161	582539	408554	432642	440492	614378	597082	582718	440989	428068	417662	11	8	0.153	59612	5.3	Isoform 4 of Synembryn-A OS=Homo sapiens GN=RIC8A
Q6PCE3	0.0202304	0.0032157	0.126656	0.0428272	0.714368	0.717174	613537	646836	633148	398971	466381	487319	623944	630902	633340	430644	461450	462063	12	9	0.129	70442	7.2	Glucose 1,6-bisphosphate synthase OS=Homo sapiens GN=PGM2L1 PE=1 SV=3
D6RBR7	0.0481541	0.0274555	0.142135	0.0762883	0.716262	0.717366	22735	21593	23978	13878	16749	18298	23120	21061	23985	14979	16572	17349	1	1	0.026	25833	8.3	Zinc finger protein 330 (Fragment) OS=Homo sapiens GN=ZNF330 PE=1 SV=1
Reverse_sp|Q9BZS9|YG041_HUMAN	0.203016	0.179969	0.30878	0.258774	0.710092	0.717412	63320	77159	47705	45891	41197	46540	64394	75258	47720	49534	40761	44128	1	1	0.469	5618	6.2	Putative uncharacterized protein PNAS-138 OS=Homo sapiens GN=PNAS-138 PE=5 SV=1
B4DQI4	0.0539207	0.0265362	0.148175	0.0749918	0.715826	0.717417	331851	326144	327929	200679	246301	258770	337479	318109	328030	216610	243696	245358	6	6	0.34	19756	7.8	Protein ABHD14B OS=Homo sapiens GN=ABHD14B PE=1 SV=1
Q9Y2T2	0.02492	0.00485575	0.126656	0.0437052	0.714301	0.717521	1050024	1103726	1054788	695349	760425	836088	1067844	1076541	1055117	750556	752390	792763	9	8	0.211	46939	6.9	AP-3 complex subunit mu-1 OS=Homo sapiens GN=AP3M1 PE=1 SV=1
Q13404-2	0.0304674	0.0155811	0.127799	0.0585214	0.715253	0.717695	7710686	7723665	7923087	4867723	5895744	5943014	7841544	7533445	7925569	5254202	5833450	5635044	54	15	0.624	19228	8.2	Isoform 2 of Ubiquitin-conjugating enzyme E2 variant 1 OS=Homo sapiens GN=UBE2V1
Q9H6U6-3	0.0578204	0.0395304	0.152179	0.0928591	0.715654	0.717732	60464	55670	59047	36507	44479	44383	61488	54297	59063	39404	44008	42082	4	3	0.027	102107	6.7	Isoform 3 of Breast carcinoma-amplified sequence 3 OS=Homo sapiens GN=BCAS3
Reverse_tr|Q4VY13|Q4VY13_HUMAN	0.0221126	0.0120478	0.126656	0.0528905	0.715989	0.717751	164911	169285	185351	106244	128718	137028	167709	165116	185409	114679	127357	129927	2	2	0.086	16673	9.8	Phosphatase and actin regulator OS=Homo sapiens GN=PHACTR1 PE=1 SV=1
Reverse_tr|S4R3B8|S4R3B8_HUMAN	0.0156713	0.000917573	0.126656	0.038788	0.714104	0.717831	41728	39990	40970	27734	28308	31570	42436	39005	40982	29936	28009	29934	1	1	0.019	64043	8.3	Zinc finger protein 792 OS=Homo sapiens GN=ZNF792 PE=1 SV=1
K7EKV4	0.0507736	0.0990918	0.145181	0.168032	0.712611	0.717954	148369	173618	204565	120123	127997	127107	150886	169340	204628	129659	126643	120519	4	3	0.315	12837	8.9	Vacuolar protein-sorting-associated protein 25 (Fragment) OS=Homo sapiens GN=VPS25 PE=1 SV=1
Reverse_sp|Q7Z398|ZN550_HUMAN	0.0598837	0.0263162	0.154592	0.0746653	0.715423	0.718146	102191	103314	91806	62341	74887	75475	103925	100769	91835	67291	74096	71564	1	1	0.019	48381	8.6	Zinc finger protein 550 OS=Homo sapiens GN=ZNF550 PE=1 SV=2
Q9UBF1	0.0379865	0.011626	0.132618	0.052375	0.71583	0.718302	563099	583397	553967	355396	419746	442100	572657	569029	554141	383614	415311	419191	3	2	0.075	41163	4.3	Melanoma-associated antigen C2 OS=Homo sapiens GN=MAGEC2 PE=1 SV=1
Reverse_sp|A9Z1Z3|FR1L4_HUMAN	0.0426927	0.0137363	0.136301	0.0557171	0.715279	0.718431	179665	187084	167455	114043	131824	136238	182714	182477	167507	123098	130431	129178	1	1	0.008	200978	6.2	Fer-1-like protein 4 OS=Homo sapiens GN=FER1L4 PE=2 SV=1
Reverse_tr|A0A087WX26|A0A087WX26_HUMAN	0.0306489	0.0141734	0.127799	0.0562605	0.717805	0.718445	77116	72078	88167	48826	54782	66771	78424	70302	88194	52702	54202	63310	2	2	0.039	89383	8.2	Kinesin-like protein OS=Homo sapiens GN=KIF3C PE=1 SV=1
Q5R372-4	0.00882309	2.00751e-05	0.126656	0.0385902	0.714369	0.718468	121163	119019	121029	82041	84503	91494	123219	116086	121066	88553	83610	86752	3	3	0.05	90838	5.6	Isoform 4 of Rab GTPase-activating protein 1-like OS=Homo sapiens GN=RABGAP1L
Reverse_tr|F5H157|F5H157_HUMAN	0.0865108	0.050212	0.184153	0.107412	0.718477	0.718522	15934	12728	15924	9911	8145	13978	16204	12414	15929	10697	8058	13253	1	1	0.07	21214	8.3	Ras-related protein Rab-35 (Fragment) OS=Homo sapiens GN=RAB35 PE=1 SV=1
P61966	0.0173686	0.0126173	0.126656	0.0536612	0.714474	0.718566	236624	294900	260834	169644	195055	201420	240639	287637	260915	183112	192993	190981	3	3	0.203	18733	5.7	AP-1 complex subunit sigma-1A OS=Homo sapiens GN=AP1S1 PE=1 SV=1
Reverse_sp|Q5VU65|P210L_HUMAN	0.0645809	0.0535258	0.160236	0.111336	0.717334	0.718587	24110	20904	25557	14689	17320	18614	24519	20389	25565	15855	17137	17649	1	1	0.006	210603	7.5	Nuclear pore membrane glycoprotein 210-like OS=Homo sapiens GN=NUP210L PE=2 SV=1
Reverse_sp|Q9Y426-3|CU025_HUMAN	0.192794	0.16328	0.298146	0.240413	0.709729	0.718822	123632	134647	76832	86918	75369	75551	125730	131331	76856	93819	74572	71636	1	1	0.035	75017	6.9	Isoform 3 of C2 domain-containing protein 2 OS=Homo sapiens GN=C2CD2
Reverse_tr|C9J1B5|C9J1B5_HUMAN	0.0143063	0.0100597	0.126656	0.0503578	0.717915	0.718883	180083	186755	223559	119162	141596	163097	183139	182155	223629	128622	140100	154645	2	2	0.047	70317	6.2	Golgin subfamily A member 8B OS=Homo sapiens GN=GOLGA8B PE=4 SV=2
Q9HAU5	0.0214003	0.00402401	0.126656	0.0434634	0.715831	0.718891	614251	648364	639003	412935	444508	503794	624669	632389	639199	445715	439806	477682	17	10	0.09	147810	5.7	Regulator of nonsense transcripts 2 OS=Homo sapiens GN=UPF2 PE=1 SV=1
Reverse_tr|H7BYF0|H7BYF0_HUMAN	0.0543819	0.0318802	0.148546	0.0828915	0.716921	0.719106	2599693	2480253	2502416	1575550	1936221	1924186	2643820	2419176	2503206	1700652	1915770	1824481	2	1	0.079	10953	6.5	Leucine carboxyl methyltransferase 1 OS=Homo sapiens GN=LCMT1 PE=1 SV=1
Reverse_sp|O00160|MYO1F_HUMAN	0.254338	0.22623	0.3622	0.307359	0.725388	0.719116	4029	4654	4583	1641	4063	3919	4097	4539	4583	1771	4020	3715	2	2	0.035	124844	9.1	Unconventional myosin-If OS=Homo sapiens GN=MYO1F PE=1 SV=3
Reverse_tr|F5H7P7|F5H7P7_HUMAN	0.0403863	0.0124788	0.134828	0.0534689	0.716727	0.719128	181839	178589	177389	115236	127053	143179	184924	174190	177444	124385	125710	135759	2	2	0.032	70277	8.3	Peptidylprolyl isomerase domain and WD repeat-containing protein 1 OS=Homo sapiens GN=PPWD1 PE=1 SV=1
Reverse_sp|Q5JQC9|AKAP4_HUMAN	0.0174553	0.00149606	0.126656	0.039744	0.716634	0.719262	347489	373137	373798	232048	261439	290814	353387	363948	373916	250473	258677	275745	1	1	0.009	94477	7	A-kinase anchor protein 4 OS=Homo sapiens GN=AKAP4 PE=1 SV=1
P61086	0.0137705	0.00507754	0.126656	0.0438914	0.716273	0.719297	1867742	1948391	1978560	1231656	1447616	1471312	1899426	1900392	1979166	1329434	1432314	1395058	35	21	0.735	22407	5.4	Ubiquitin-conjugating enzyme E2 K OS=Homo sapiens GN=UBE2K PE=1 SV=3
Q15172	0.0452493	0.0197947	0.138827	0.0652549	0.715515	0.719312	217336	226286	204995	145236	149062	169797	221024	220712	205058	156766	147485	160996	5	4	0.119	56194	6.7	Serine/threonine-protein phosphatase 2A 56 kDa regulatory subunit alpha isoform OS=Homo sapiens GN=PPP2R5A PE=1 SV=1
O00410	0.00277842	0.00773437	0.126656	0.0472938	0.715261	0.71935	4846919	5543318	5484726	3484724	3836576	4033434	4929161	5406784	5486432	3761391	3796027	3824413	61	43	0.41	123630	4.9	Importin-5 OS=Homo sapiens GN=IPO5 PE=1 SV=4
P11216	0.0226951	0.00511073	0.126656	0.043949	0.716594	0.719405	6851612	6961968	6966541	4433123	5096151	5361626	6967876	6790493	6968703	4785089	5042290	5083773	75	46	0.512	96696	6.9	Glycogen phosphorylase, brain form OS=Homo sapiens GN=PYGB PE=1 SV=5
Q96LR7	0.115407	0.146887	0.216635	0.222486	0.715643	0.719568	6180	10687	9874	5511	6359	7267	6284	10423	9877	5948	6291	6890	1	1	0.123	17838	9.5	Uncharacterized protein C2orf50 OS=Homo sapiens GN=C2orf50 PE=1 SV=1
P28482	0.0214281	0.00539319	0.126656	0.043949	0.717091	0.719654	2159677	2196386	2250848	1399429	1618474	1719853	2196326	2142287	2251546	1510535	1601370	1630726	23	17	0.381	41390	7	Mitogen-activated protein kinase 1 OS=Homo sapiens GN=MAPK1 PE=1 SV=3
Reverse_sp|Q9BT49|THAP7_HUMAN	0.0357085	0.0260121	0.13128	0.0743912	0.717574	0.719668	153917	141997	163027	97533	112203	119588	156529	138500	163078	105277	111017	113391	1	1	0.042	34414	9.4	THAP domain-containing protein 7 OS=Homo sapiens GN=THAP7 PE=1 SV=2
Q8NEZ3	0.0847487	0.0505871	0.182118	0.10786	0.718858	0.71978	123349	109845	115928	71769	84716	94484	125440	107138	115962	77466	83820	89586	4	3	0.023	151581	6.4	WD repeat-containing protein 19 OS=Homo sapiens GN=WDR19 PE=1 SV=2
O95786	0.249095	0.22084	0.357081	0.301499	0.722148	0.719789	22299	17326	19248	10461	16034	16020	22676	16898	19253	11291	15863	15189	2	2	0.021	106600	6.4	Probable ATP-dependent RNA helicase DDX58 OS=Homo sapiens GN=DDX58 PE=1 SV=2
P27815-7	0.0233127	0.0560896	0.126656	0.114629	0.711791	0.719818	115059	124479	121121	90965	84553	81196	117011	121412	121158	98186	83659	76988	3	2	0.027	95572	5.1	Isoform 7 of cAMP-specific 3',5'-cyclic phosphodiesterase 4A OS=Homo sapiens GN=PDE4A
G5E9Q6	0.0227171	0.0049814	0.126656	0.0437413	0.716683	0.719823	3681983	3771535	3664346	2384902	2759124	2823954	3744461	3678639	3665483	2574248	2729964	2677609	41	18	0.495	20787	7.5	Profilin OS=Homo sapiens GN=PFN2 PE=1 SV=1
A0A0U1RQK7	0.0149955	0.00311027	0.126656	0.0425679	0.71687	0.719834	3545418	3655572	3716008	2335988	2683900	2806180	3605582	3565535	3717166	2521455	2655539	2660758	35	30	0.156	195272	5.6	Eukaryotic translation initiation factor 4 gamma 3 OS=Homo sapiens GN=EIF4G3 PE=1 SV=1
Q9NVG8	0.0153851	0.0134998	0.126656	0.0552974	0.718049	0.719876	37308	39139	44184	24730	29978	31911	37940	38174	44197	26692	29660	30257	2	1	0.025	46554	5.2	TBC1 domain family member 13 OS=Homo sapiens GN=TBC1D13 PE=1 SV=3
P15882-3	0.0149583	0.000762389	0.126656	0.0385902	0.717127	0.719894	31072	32041	33227	20853	22549	25686	31598	31251	33236	22507	22310	24354	2	2	0.065	50034	6.6	Isoform 3 of N-chimaerin OS=Homo sapiens GN=CHN1
Q8NFT6-4	0.487723	0.523843	0.581783	0.595689	0.711724	0.720025	4120	2387	6151	3488	2999	2522	4189	2328	6152	3764	2967	2391	1	1	0.124	18392	9.7	Isoform 4 of Protein DBF4 homolog B OS=Homo sapiens GN=DBF4B
O95336	0.010232	0.0332473	0.126656	0.0846219	0.716208	0.720055	1232314	1341905	1503694	889156	1017300	1014176	1253222	1308849	1504159	959746	1006546	961616	22	12	0.566	27547	6.1	6-phosphogluconolactonase OS=Homo sapiens GN=PGLS PE=1 SV=2
Reverse_sp|Q9P2L0|WDR35_HUMAN	0.294045	0.336344	0.401439	0.421321	0.713705	0.720056	5712	6095	8375	4409	6271	3724	5808	5944	8377	4759	6204	3531	1	1	0.025	133547	6.4	WD repeat-containing protein 35 OS=Homo sapiens GN=WDR35 PE=1 SV=3
Reverse_tr|F8WE04|F8WE04_HUMAN	0.331465	0.376261	0.438213	0.461629	0.710841	0.720184	2652	2362	3694	2256	2380	1554	2697	2303	3695	2435	2354	1473	1	1	0.081	20406	9.1	Heat shock protein beta-1 OS=Homo sapiens GN=HSPB1 PE=1 SV=1
P31689	0.0277558	0.00595977	0.127459	0.04481	0.717011	0.720258	4624923	4943960	4611705	3061895	3418880	3686860	4703397	4822184	4613128	3304987	3382738	3495787	68	31	0.574	44868	7.1	DnaJ homolog subfamily A member 1 OS=Homo sapiens GN=DNAJA1 PE=1 SV=2
Reverse_tr|K7EMT0|K7EMT0_HUMAN	0.0313845	0.00729135	0.128505	0.0467785	0.719009	0.720259	40117	39286	43850	26006	27551	35063	40797	38318	43863	28070	27260	33246	1	1	0.096	15224	9.8	Splicing factor 3A subunit 2 (Fragment) OS=Homo sapiens GN=SF3A2 PE=1 SV=2
Reverse_sp|Q9UPZ3|HPS5_HUMAN	0.0783449	0.089719	0.174978	0.156893	0.714812	0.720321	551373	686339	650248	445336	402561	501640	560732	669437	650453	480696	398309	475647	1	1	0.011	127449	5.5	Hermansky-Pudlak syndrome 5 protein OS=Homo sapiens GN=HPS5 PE=1 SV=2
Q9C0C9	0.0145036	0.0010393	0.126656	0.038788	0.716971	0.720395	1518670	1541128	1540734	1009600	1109772	1179074	1544437	1503168	1541211	1089753	1098039	1117967	23	19	0.161	141293	5.1	(E3-independent) E2 ubiquitin-conjugating enzyme OS=Homo sapiens GN=UBE2O PE=1 SV=3
Reverse_tr|A0A0U1RRA4|A0A0U1RRA4_HUMAN	0.110208	0.0653379	0.21035	0.126791	0.716905	0.720424	53703	57358	40987	31490	41199	36315	54614	55945	40999	33990	40763	34433	1	1	0.133	6864	4.8	Fibulin-1 (Fragment) OS=Homo sapiens GN=FBLN1 PE=1 SV=1
P40189-3	0.0261341	0.016119	0.1271	0.0594619	0.716885	0.720427	606077	568923	590061	389831	439199	436315	616364	554912	590247	420784	434559	413706	2	2	0.015	96276	5.9	Isoform 3 of Interleukin-6 receptor subunit beta OS=Homo sapiens GN=IL6ST
Q8NEP4	0.22185	0.175852	0.328978	0.254261	0.720745	0.72044	8451	8076	6717	4677	5080	6996	8594	7877	6719	5048	5026	6633	1	1	0.019	63111	9.2	Uncharacterized protein C17orf47 OS=Homo sapiens GN=C17orf47 PE=2 SV=3
Q9Y2L9-3	0.0159441	0.00728399	0.126656	0.0467523	0.717362	0.720616	120831	125778	125252	79359	94447	92953	122881	122679	125291	85659	93448	88134	3	2	0.038	84611	5.7	Isoform 3 of Leucine-rich repeat and calponin homology domain-containing protein 1 OS=Homo sapiens GN=LRCH1
B8ZZ34	0.00547553	0.000664089	0.126656	0.0385902	0.71519	0.720754	52539	62091	50006	36238	43986	37522	53430	60562	50021	39115	43521	35577	1	1	0.026	51412	10.8	Putative protein shisa-8 OS=Homo sapiens GN=SHISA8 PE=5 SV=2
Q9NW38	0.36941	0.38665	0.475578	0.471689	0.723553	0.720767	9968	6738	14895	5789	8339	8737	10137	6572	14899	6248	8250	8284	1	1	0.032	42905	6.4	E3 ubiquitin-protein ligase FANCL OS=Homo sapiens GN=FANCL PE=1 SV=2
P26639	0.0284033	0.00751742	0.127459	0.0470053	0.718297	0.720851	12687449	12865890	12838500	8135395	9436355	10004975	12902754	12549017	12842504	8781319	9336646	9486501	106	60	0.566	83435	6.7	Threonine--tRNA ligase, cytoplasmic OS=Homo sapiens GN=TARS PE=1 SV=3
Reverse_sp|Q8NH60|O52J3_HUMAN	0.47157	0.476713	0.567597	0.551886	0.661143	0.720875	1054	1902	1	1953	1	1	1071	1855	1	2108	1	1	1	1	0.148	35091	8.5	Olfactory receptor 52J3 OS=Homo sapiens GN=OR52J3 PE=3 SV=2
Reverse_tr|H0YDU8|H0YDU8_HUMAN	0.0155038	0.00135051	0.126656	0.0389984	0.721505	0.720909	17544	20440	23834	11617	14725	18260	17841	19936	23841	12539	14569	17313	1	1	0.021	55210	6.2	Serine/threonine-protein phosphatase (Fragment) OS=Homo sapiens GN=PPP5C PE=1 SV=1
O75818	0.00938048	0.0305658	0.126656	0.0809217	0.716847	0.720943	21373	18152	24504	15364	13828	16707	21735	17705	24511	16583	13681	15841	1	1	0.025	41834	6.7	Ribonuclease P protein subunit p40 OS=Homo sapiens GN=RPP40 PE=1 SV=3
E7EQ61	0.0323769	0.0079344	0.129453	0.04733	0.719821	0.721018	163008	166787	178708	104691	119088	142252	165772	162678	178762	113002	117828	134879	4	4	0.151	41851	5	Ubiquitin-like modifier-activating enzyme 5 OS=Homo sapiens GN=UBA5 PE=1 SV=1
H0Y9J3	0.0515067	0.0279594	0.145925	0.077034	0.716164	0.721074	24772	24920	22110	16930	16028	18464	25192	24306	22116	18274	15858	17507	1	1	0.182	4827	5.8	PR domain zinc finger protein 2 (Fragment) OS=Homo sapiens GN=PRDM2 PE=4 SV=1
P15291	0.0212084	0.0287151	0.126656	0.078169	0.7153	0.721078	52370	60665	55627	39474	39371	41799	53258	59170	55644	42607	38954	39632	2	2	0.043	43920	8.6	Beta-1,4-galactosyltransferase 1 OS=Homo sapiens GN=B4GALT1 PE=1 SV=5
O00429	0.0240848	0.00469624	0.126656	0.0437052	0.71852	0.721161	4743989	4853917	4863572	3080106	3525540	3785211	4824488	4734364	4865082	3324646	3488276	3589050	53	30	0.406	81877	6.8	Dynamin-1-like protein OS=Homo sapiens GN=DNM1L PE=1 SV=2
Reverse_sp|P21359-4|NF1_HUMAN	0.0222741	0.00436751	0.126656	0.0436358	0.717402	0.721197	122455	116816	119323	82550	80234	94472	124531	113937	119358	89102	79386	89575	4	3	0.018	180212	7	Isoform 4 of Neurofibromin OS=Homo sapiens GN=NF1
Q86V87	0.095571	0.130055	0.194628	0.202815	0.713118	0.721304	18094	17070	16589	12571	14781	9554	18401	16649	16594	13569	14624	9058	1	1	0.026	82340	5.5	Protein FAM160B2 OS=Homo sapiens GN=FAM160B2 PE=2 SV=2
Reverse_tr|H0YAM9|H0YAM9_HUMAN	0.222006	0.178952	0.329084	0.257753	0.728015	0.721314	4355	3416	4476	2085	2423	4408	4428	3331	4477	2250	2397	4179	1	1	0.095	27092	8	Plexin-D1 (Fragment) OS=Homo sapiens GN=PLXND1 PE=1 SV=1
E7ERK9	0.0241221	0.00429761	0.126656	0.0434707	0.718682	0.721335	270497	278151	277390	176094	200849	216716	275081	271296	277470	190069	198721	205480	14	9	0.239	59715	9.4	Translation initiation factor eIF-2B subunit delta OS=Homo sapiens GN=EIF2B4 PE=1 SV=1
Q7Z5M5-2	0.0161497	0.00649939	0.126656	0.045585	0.716647	0.721365	22375	19883	20427	14740	14917	15266	22754	19393	20433	15910	14759	14474	1	1	0.012	82867	9.1	Isoform 2 of Transmembrane channel-like protein 3 OS=Homo sapiens GN=TMC3
Reverse_tr|F8VQF5|F8VQF5_HUMAN	0.0501387	0.0194524	0.144434	0.0648168	0.718641	0.721383	183150	174445	168199	113890	127484	136483	186258	170149	168252	122933	126137	129410	1	1	0.119	7387	8.2	Rac GTPase-activating protein 1 (Fragment) OS=Homo sapiens GN=RACGAP1 PE=1 SV=1
P55212	0.0672992	0.040139	0.163107	0.0937141	0.718152	0.721468	61433	63914	59327	41539	40354	50731	62473	62338	59344	44836	39925	48101	4	4	0.191	33310	6.9	Caspase-6 OS=Homo sapiens GN=CASP6 PE=1 SV=2
Reverse_sp|Q9H3M0|KCNF1_HUMAN	0.00429923	0.00138011	0.126656	0.0393758	0.717132	0.721515	109430	115279	112084	75364	82899	83262	111287	112440	112119	81348	82023	78947	1	1	0.026	55584	6.3	Potassium voltage-gated channel subfamily F member 1 OS=Homo sapiens GN=KCNF1 PE=1 SV=1
Reverse_sp|Q8N729|NPW_HUMAN	0.0279968	0.00720124	0.127459	0.046653	0.719015	0.721619	155355	153608	156360	99902	112723	121949	157991	149824	156409	107833	111531	115629	2	2	0.164	18048	11.6	Neuropeptide W OS=Homo sapiens GN=NPW PE=1 SV=2
P30041	0.011418	0.00182716	0.126656	0.04065	0.719165	0.721637	11722834	12967624	13126791	7832636	9480518	9883670	11921784	12648258	13130902	8454533	9380351	9371496	79	28	0.772	25035	6.4	Peroxiredoxin-6 OS=Homo sapiens GN=PRDX6 PE=1 SV=3
Q68CR1	0.0345404	0.00906151	0.130311	0.0489838	0.716822	0.72168	183813	179763	157983	120770	124892	128203	186933	175336	158032	130359	123572	121560	1	1	0.01	128567	7.3	Protein sel-1 homolog 3 OS=Homo sapiens GN=SEL1L3 PE=1 SV=2
Reverse_sp|Q9NSK0-5|KLC4_HUMAN	0.0887342	0.0665722	0.186579	0.128384	0.720427	0.721693	55854	50062	53992	32531	41478	41193	56802	48829	54009	35114	41039	39058	1	1	0.042	59641	6.1	Isoform 5 of Kinesin light chain 4 OS=Homo sapiens GN=KLC4
H0Y9B2	0.0467968	0.0270478	0.140439	0.0755561	0.718777	0.721712	35346	40825	37920	24558	26143	31305	35945	39819	37931	26507	25866	29682	1	1	0.087	12248	8.3	Probable ATP-dependent RNA helicase DDX60 (Fragment) OS=Homo sapiens GN=DDX60 PE=1 SV=1
Reverse_sp|O00268|TAF4_HUMAN	9.10414e-05	0.0108483	0.110353	0.0510647	0.717155	0.721811	114982	121769	126487	82916	86851	90731	116933	118770	126526	89499	85933	86029	1	1	0.018	110114	9.9	Transcription initiation factor TFIID subunit 4 OS=Homo sapiens GN=TAF4 PE=1 SV=2
A0A0G2JH68	0.0135613	0.000440169	0.126656	0.0385902	0.718591	0.721962	1332348	1375327	1380930	900359	971570	1066106	1354952	1341447	1381354	971836	961296	1010852	26	21	0.185	141358	5.4	Protein diaphanous homolog 1 OS=Homo sapiens GN=DIAPH1 PE=1 SV=1
Q9NRN7	0.0505068	0.01852	0.144899	0.0635899	0.719896	0.721973	2417974	2503040	2379719	1528506	1760079	1967181	2459008	2441391	2380461	1649866	1741480	1865240	19	12	0.375	35776	6.8	L-aminoadipate-semialdehyde dehydrogenase-phosphopantetheinyl transferase OS=Homo sapiens GN=AASDHPPT PE=1 SV=2
Q07960	0.0247713	0.00404346	0.126656	0.0434634	0.718678	0.72205	957283	976115	943309	633703	685302	748421	973524	952071	943599	684014	678055	709632	17	13	0.321	50436	6.3	Rho GTPase-activating protein 1 OS=Homo sapiens GN=ARHGAP1 PE=1 SV=1
M0R0F0	0.0189637	0.0017448	0.126656	0.04065	0.719183	0.722055	10585865	11757620	11162052	7041230	8341878	8713492	10765517	11468051	11165541	7600288	8253734	8261957	76	18	0.455	22391	9.5	40S ribosomal protein S5 (Fragment) OS=Homo sapiens GN=RPS5 PE=1 SV=1
O75864	0.330447	0.335454	0.437312	0.420532	0.722858	0.722345	36865	21893	37395	19568	25619	24318	37490	21353	37406	21121	25347	23057	2	2	0.041	74767	5.1	Protein phosphatase 1 regulatory subunit 37 OS=Homo sapiens GN=PPP1R37 PE=1 SV=4
Reverse_sp|Q86VP6|CAND1_HUMAN	0.090685	0.0487045	0.188775	0.105341	0.720043	0.722463	118739	118936	101641	71225	84857	88240	120754	116007	101673	76880	83959	83667	2	2	0.023	136375	5.8	Cullin-associated NEDD8-dissociated protein 1 OS=Homo sapiens GN=CAND1 PE=1 SV=2
Reverse_sp|P30988-3|CALCR_HUMAN	0.078971	0.0535784	0.175581	0.111429	0.718158	0.72253	41342	46345	38561	28656	28635	33375	42043	45203	38573	30931	28332	31645	1	1	0.052	49878	7.8	Isoform 3 of Calcitonin receptor OS=Homo sapiens GN=CALCR
Q14681	0.0122258	0.000190733	0.126656	0.0385902	0.717426	0.72257	643362	638139	588121	434265	455918	451133	654279	622422	588304	468745	451099	427753	6	4	0.137	28527	5.3	BTB/POZ domain-containing protein KCTD2 OS=Homo sapiens GN=KCTD2 PE=1 SV=3
Reverse_sp|Q9C0D5|TANC1_HUMAN	0.0796706	0.121268	0.176523	0.19288	0.71635	0.722654	21313	18302	23833	15702	15437	14312	21674	17851	23840	16948	15273	13570	1	1	0.005	202218	8.3	Protein TANC1 OS=Homo sapiens GN=TANC1 PE=1 SV=3
Q16543	0.0265481	0.00793921	0.1271	0.04733	0.720095	0.722677	6693939	6833507	6848938	4308985	5079992	5283958	6807542	6665208	6851078	4651106	5026313	5010143	47	23	0.357	44468	5.2	Hsp90 co-chaperone Cdc37 OS=Homo sapiens GN=CDC37 PE=1 SV=1
Reverse_sp|P98198|AT8B2_HUMAN	0.0751679	0.0392212	0.171336	0.0924867	0.720603	0.722681	230988	214434	206447	138110	160880	170749	234908	209153	206512	149076	159180	161901	1	1	0.005	137440	7	Phospholipid-transporting ATPase ID OS=Homo sapiens GN=ATP8B2 PE=1 SV=2
Reverse_sp|Q8NB46|ANR52_HUMAN	0.477372	0.513249	0.57283	0.585622	0.708413	0.722746	5589	3297	7850	5419	3736	2701	5683	3215	7852	5849	3696	2561	1	1	0.031	115077	6.5	Serine/threonine-protein phosphatase 6 regulatory ankyrin repeat subunit C OS=Homo sapiens GN=ANKRD52 PE=1 SV=3
Q3MHD2	0.0511861	0.0251812	0.145574	0.0732926	0.7208	0.722771	656651	624002	640750	403555	477408	503985	667790	608628	640946	435592	472360	477863	15	8	0.426	21701	7.8	Protein LSM12 homolog OS=Homo sapiens GN=LSM12 PE=1 SV=2
Reverse_tr|G8JLM4|G8JLM4_HUMAN	0.0899667	0.0490071	0.188009	0.105698	0.718174	0.722772	130051	127260	100473	82199	85519	89233	132258	124125	100504	88725	84615	84608	2	1	0.016	69551	5.8	Usher syndrome type-1C protein-binding protein 1 OS=Homo sapiens GN=USHBP1 PE=4 SV=1
Reverse_sp|Q4V328-2|GRAP1_HUMAN	0.0734928	0.0524212	0.169738	0.109966	0.721007	0.722821	252866	223626	242559	151029	182505	184907	257157	218117	242634	163019	180576	175324	3	3	0.038	71878	5.4	Isoform 2 of GRIP1-associated protein 1 OS=Homo sapiens GN=GRIPAP1
E9PNV9	0.0622656	0.0562203	0.157512	0.114786	0.722969	0.722888	10463	13265	13535	6363	11017	9560	10640	12937	13538	6867	10900	9063	2	2	0.05	51175	9.7	Collagen alpha-1(XXV) chain OS=Homo sapiens GN=COL25A1 PE=1 SV=1
Reverse_tr|M0QYH7|M0QYH7_HUMAN	0.0402231	0.0342934	0.134641	0.0860133	0.719653	0.72295	110465	92767	108025	70648	74973	78376	112339	90482	108058	76256	74180	74314	2	1	0.025	30525	9.7	Prostate tumor-overexpressed gene 1 protein (Fragment) OS=Homo sapiens GN=PTOV1 PE=1 SV=1
Q9Y5R8	0.0540163	0.0260373	0.148235	0.0743912	0.721695	0.723154	214783	199721	213825	131644	151991	169827	218428	194802	213892	142096	150385	161025	3	3	0.221	16832	9.2	Trafficking protein particle complex subunit 1 OS=Homo sapiens GN=TRAPPC1 PE=1 SV=1
Reverse_sp|Q9UHW9-3|S12A6_HUMAN	0.0420547	0.0232904	0.135988	0.070428	0.720353	0.723187	1524763	1429116	1462798	953226	1112555	1115785	1550643	1393923	1463259	1028913	1100803	1057967	3	2	0.016	125993	7.2	Isoform 3 of Solute carrier family 12 member 6 OS=Homo sapiens GN=SLC12A6
P62249	0.0266162	0.00480963	0.1271	0.0437052	0.720599	0.723222	14766201	15316991	15123673	9651427	10958537	11966059	15016807	14939771	15128411	10417737	10842754	11345982	82	21	0.651	16445	10.2	40S ribosomal protein S16 OS=Homo sapiens GN=RPS16 PE=1 SV=2
Q15418-4	0.0146715	0.00155987	0.126656	0.0400824	0.720145	0.723382	1444444	1490052	1490102	961832	1085078	1139442	1468951	1453345	1490559	1038190	1073602	1080389	26	15	0.228	81147	8.4	Isoform 4 of Ribosomal protein S6 kinase alpha-1 OS=Homo sapiens GN=RPS6KA1
Q9Y295	0.0222553	0.00437976	0.126656	0.0436358	0.720762	0.723416	4728559	4757576	4879950	3088441	3486758	3779322	4808806	4640403	4881475	3333655	3449916	3583475	32	18	0.436	40542	8.9	Developmentally-regulated GTP-binding protein 1 OS=Homo sapiens GN=DRG1 PE=1 SV=1
Q5W111	0.058062	0.0355016	0.152511	0.087735	0.721023	0.723563	347050	297417	321717	212298	235877	248466	352940	290091	321817	229153	233385	235590	3	2	0.092	21666	6.7	SPRY domain-containing protein 7 OS=Homo sapiens GN=SPRYD7 PE=1 SV=2
Reverse_sp|Q9Y2L1|RRP44_HUMAN	0.0210029	0.0574619	0.126656	0.116388	0.716927	0.723567	117280	107668	129925	89993	79583	84842	119270	105016	129966	97138	78742	80445	1	1	0.008	109003	7.1	Exosome complex exonuclease RRP44 OS=Homo sapiens GN=DIS3 PE=1 SV=2
Reverse_tr|H7C3E0|H7C3E0_HUMAN	0.0589817	0.0242328	0.153358	0.0719833	0.720889	0.723589	80927	81996	73983	50417	58742	61624	82300	79976	74006	54420	58121	58430	1	1	0.046	21245	8.9	Carboxy-terminal domain RNA polymerase II polypeptide A small phosphatase 1 (Fragment) OS=Homo sapiens GN=CTDSP1 PE=1 SV=7
O60343-3	0.0117291	0.0134794	0.126656	0.0552709	0.719246	0.723689	148790	162527	163056	108695	108990	123506	151314	158523	163105	117322	107837	117104	5	5	0.043	145688	7.1	Isoform 3 of TBC1 domain family member 4 OS=Homo sapiens GN=TBC1D4
Q9NVK5	0.0990724	0.127389	0.198415	0.199725	0.7214	0.723735	142537	132567	183697	97103	119016	114860	144955	129301	183753	104812	117758	108907	3	2	0.099	29426	6	FGFR1 oncogene partner 2 OS=Homo sapiens GN=FGFR1OP2 PE=1 SV=1
M0R210	0.0264119	0.00468589	0.1271	0.0437052	0.721185	0.723799	14183975	14763923	14565807	9283682	10571137	11526609	14424701	14400324	14570372	10020795	10459449	10929307	77	19	0.643	14419	10.2	40S ribosomal protein S16 OS=Homo sapiens GN=RPS16 PE=1 SV=1
Reverse_sp|P25054|APC_HUMAN	0.00365789	0.00803613	0.126656	0.0473559	0.720587	0.724059	380581	410813	428970	264110	305398	309871	387039	400694	429103	285078	302170	293813	6	5	0.016	311645	7.8	Adenomatous polyposis coli protein OS=Homo sapiens GN=APC PE=1 SV=2
Reverse_sp|Q9HC38-3|GLOD4_HUMAN	0.0637643	0.114523	0.159366	0.185306	0.726732	0.72417	15436	22420	34820	12086	18503	22227	15698	21867	34831	13045	18307	21075	1	1	0.053	21258	5.6	Isoform 3 of Glyoxalase domain-containing protein 4 OS=Homo sapiens GN=GLOD4
E5RI56	0.0095787	0.00176158	0.126656	0.04065	0.720494	0.724214	897448	956570	928266	605689	701367	697563	912679	933009	928555	653778	693955	661414	9	6	0.538	10271	4.4	Uncharacterized protein (Fragment) OS=Homo sapiens PE=1 SV=1
Reverse_tr|H0YD75|H0YD75_HUMAN	0.00237983	0.00300838	0.126656	0.0425679	0.719776	0.724392	45604	46664	47249	32148	33185	35088	46377	45514	47263	34700	32833	33269	2	2	0.067	52569	7.9	Mitogen-activated protein kinase (Fragment) OS=Homo sapiens GN=NLK PE=1 SV=1
Q5W026	0.0795916	0.07139	0.176501	0.134411	0.722196	0.724407	16493	17741	16802	9837	15076	11945	16772	17304	16807	10618	14916	11326	1	1	0.006	165874	6.2	Ankyrin repeat domain-containing protein 30A OS=Homo sapiens GN=ANKRD30A PE=1 SV=1
F5H148	0.0288232	0.0124507	0.127459	0.0534199	0.719935	0.724419	720541	792964	705768	501679	528207	567847	732768	773433	705986	541508	522624	538418	10	7	0.108	70467	5.9	RNA polymerase I-specific transcription initiation factor RRN3 OS=Homo sapiens GN=RRN3 PE=1 SV=1
Q9Y4G6	0.0260676	0.00438438	0.127084	0.0436358	0.721188	0.724446	2114182	2165732	2080758	1390783	1545729	1650731	2150052	2112386	2081399	1501199	1529387	1565182	32	22	0.075	271611	5.6	Talin-2 OS=Homo sapiens GN=TLN2 PE=1 SV=4
Q8WUM4	0.0268728	0.00581802	0.1271	0.0443513	0.721885	0.724624	8925107	9090990	9013720	5797668	6641425	7073325	9076562	8867081	9016524	6257980	6571241	6706766	87	55	0.568	96023	6.5	Programmed cell death 6-interacting protein OS=Homo sapiens GN=PDCD6IP PE=1 SV=1
P49588	0.0269804	0.00930962	0.1271	0.0492999	0.722109	0.724638	17064237	17164979	17545134	11001895	12901092	13483744	17353813	16742205	17550593	11875387	12764743	12784981	174	87	0.632	106810	5.5	Alanine--tRNA ligase, cytoplasmic OS=Homo sapiens GN=AARS PE=1 SV=2
Q70IA6-3	0.0252142	0.00428735	0.126656	0.0434634	0.722122	0.724647	231425	232088	238492	151659	167292	187982	235353	226372	238566	163700	165524	178240	3	3	0.093	30174	7.1	Isoform 3 of MOB kinase activator 2 OS=Homo sapiens GN=MOB2
Reverse_sp|P78413|IRX4_HUMAN	0.00172466	0.00453255	0.126656	0.0436897	0.719917	0.724804	83098	84190	84509	58208	61200	61865	84508	82116	84535	62829	60553	58659	1	1	0.012	54445	6.2	Iroquois-class homeodomain protein IRX-4 OS=Homo sapiens GN=IRX4 PE=1 SV=2
P50395	0.0208502	0.00292884	0.126656	0.0425679	0.721593	0.724871	13846319	14111268	13830852	9131358	10251991	10770898	14081285	13763701	13835157	9856345	10143642	10212724	133	66	0.804	50663	6.5	Rab GDP dissociation inhibitor beta OS=Homo sapiens GN=GDI2 PE=1 SV=2
C9J5C3	0.0256119	0.0597237	0.126734	0.119648	0.720651	0.724899	452305	490437	570260	336116	382074	372156	459978	478357	570436	362802	378035	352869	7	6	0.277	23586	7.4	Programmed cell death protein 10 (Fragment) OS=Homo sapiens GN=PDCD10 PE=1 SV=1
Q9UH03	0.019426	0.00416456	0.126656	0.0434634	0.721118	0.724985	421094	461722	427999	289485	317517	338250	428239	450349	428130	312468	314161	320722	6	3	0.101	40704	7.2	Neuronal-specific septin-3 OS=Homo sapiens GN=SEPT3 PE=1 SV=3
Reverse_sp|Q14999-2|CUL7_HUMAN	0.0112675	0.00109505	0.126656	0.038788	0.721283	0.725023	269984	294334	276911	181826	214740	210198	274565	287085	276998	196263	212471	199305	3	3	0.022	199748	6	Isoform 2 of Cullin-7 OS=Homo sapiens GN=CUL7
O15511	0.0208104	0.00537727	0.126656	0.043949	0.722343	0.725062	3634193	3783544	3795222	2379079	2813170	2907358	3695860	3690349	3796398	2567963	2783435	2756685	47	10	0.715	16320	5.7	Actin-related protein 2/3 complex subunit 5 OS=Homo sapiens GN=ARPC5 PE=1 SV=3
Q9UBF2	0.021634	0.00463205	0.126656	0.0437052	0.72184	0.725088	4371058	4773509	4574457	2986535	3283097	3633306	4445228	4655942	4575881	3223649	3248398	3445018	45	33	0.406	97622	5.8	Coatomer subunit gamma-2 OS=Homo sapiens GN=COPG2 PE=1 SV=1
E9PGA6	0.107538	0.0938962	0.207947	0.161764	0.719815	0.725102	36748	39093	35289	27238	22338	30417	37371	38130	35300	29400	22102	28840	1	1	0.021	31075	8.5	Protein C1QTNF3-AMACR OS=Homo sapiens GN=C1QTNF3-AMACR PE=4 SV=1
E9PFR3	0.0212884	0.00363429	0.126656	0.0434634	0.722027	0.725135	2062226	2100042	2079102	1355484	1537181	1613774	2097219	2048316	2079744	1463097	1520931	1530141	29	21	0.286	69117	8.1	Serine/threonine-protein phosphatase 2A 56 kDa regulatory subunit delta isoform OS=Homo sapiens GN=PPP2R5D PE=1 SV=1
Reverse_sp|P15941-13|MUC1_HUMAN	0.0497519	0.10271	0.143929	0.172014	0.723987	0.725212	1202	2374	2373	998	1765	1544	1222	2315	2373	1077	1746	1463	1	1	0.116	21663	6.5	Isoform M6 of Mucin-1 OS=Homo sapiens GN=MUC1
Q9NYJ8	0.0105884	0.00389307	0.126656	0.0434634	0.720926	0.725454	1535757	1507204	1484051	1033859	1121615	1108168	1561824	1470088	1484519	1115949	1109768	1050745	3	3	0.042	76494	8.5	TGF-beta-activated kinase 1 and MAP3K7-binding protein 2 OS=Homo sapiens GN=TAB2 PE=1 SV=1
Reverse_sp|Q02078-3|MEF2A_HUMAN	0.0721385	0.0684138	0.168154	0.130754	0.723729	0.725477	64377	62693	69795	39711	53443	49323	65469	61149	69817	42864	52878	46767	1	1	0.036	53596	9	Isoform RSRFC4 of Myocyte-specific enhancer factor 2A OS=Homo sapiens GN=MEF2A
Reverse_sp|Q17RW2|COOA1_HUMAN	0.163952	0.213002	0.268722	0.293262	0.714275	0.725552	4621	4287	4535	3650	3678	2274	4699	4181	4536	3939	3639	2156	1	1	0.013	175496	8.3	Collagen alpha-1(XXIV) chain OS=Homo sapiens GN=COL24A1 PE=1 SV=2
Reverse_sp|Q9UN70|PCDGK_HUMAN	0.0440535	0.0169436	0.137519	0.0608983	0.722989	0.725553	21198	23645	20750	13277	17620	16526	21557	23062	20756	14331	17433	15669	1	1	0.011	101077	5.2	Protocadherin gamma-C3 OS=Homo sapiens GN=PCDHGC3 PE=1 SV=1
O94822	0.00714709	0.000553124	0.126656	0.0385902	0.721579	0.725597	136674	134637	140896	94829	95418	107193	138992	131319	140938	102356	94409	101636	4	4	0.028	200550	6.3	E3 ubiquitin-protein ligase listerin OS=Homo sapiens GN=LTN1 PE=1 SV=6
A0A0U1RQQ9	0.0168636	0.00193314	0.126656	0.0408436	0.723013	0.725651	503081	524411	536846	334574	382567	413895	511617	511494	537013	361136	378524	392446	6	6	0.066	104112	8.2	SCY1-like protein 2 OS=Homo sapiens GN=SCYL2 PE=1 SV=1
Q9NUD5	0.0148968	0.0227345	0.126656	0.069586	0.719131	0.725712	545959	590993	541718	409362	392076	405745	555222	576436	541885	441862	387932	384717	8	4	0.121	43618	8.5	Zinc finger CCHC domain-containing protein 3 OS=Homo sapiens GN=ZCCHC3 PE=1 SV=1
Q9UMZ2-4	0.0383178	0.010549	0.13286	0.0507048	0.722927	0.725729	542652	544160	526473	350805	387974	427508	551857	530754	526634	378653	383871	405352	10	10	0.095	131222	5.1	Isoform 3 of Synergin gamma OS=Homo sapiens GN=SYNRG
Q13283	0.0306397	0.00713548	0.127799	0.0466329	0.723102	0.725863	3468002	3672874	3555628	2308565	2552844	2873250	3526823	3582388	3556712	2491831	2525842	2724329	83	26	0.521	52164	5.5	Ras GTPase-activating protein-binding protein 1 OS=Homo sapiens GN=G3BP1 PE=1 SV=1
Reverse_sp|P35858|ALS_HUMAN	0.242211	0.200396	0.35058	0.279486	0.732296	0.72589	15916	14921	16383	7386	11004	16189	16186	14553	16388	7972	10887	15350	1	1	0.036	66035	6.8	Insulin-like growth factor-binding protein complex acid labile subunit OS=Homo sapiens GN=IGFALS PE=1 SV=1
A0A0A0MSU2	0.0451018	0.0655074	0.138642	0.126921	0.717571	0.725899	25118	20345	20111	17069	16847	13138	25544	19844	20117	18424	16669	12457	1	1	0.009	111917	9.1	ELM2 and SANT domain-containing protein 1 (Fragment) OS=Homo sapiens GN=ELMSAN1 PE=1 SV=5
Reverse_tr|C9J2H1|C9J2H1_HUMAN	0.367186	0.360577	0.473357	0.446087	0.730746	0.726029	7714	5297	8192	3396	6284	5814	7844	5166	8193	3665	6217	5512	2	2	0.036	104544	8.4	Inter-alpha-trypsin inhibitor heavy chain H5 OS=Homo sapiens GN=ITIH5 PE=1 SV=2
B7ZL91	0.0172415	0.00380693	0.126656	0.0434634	0.723498	0.726037	126539	125313	134948	83811	92984	103054	128686	122227	134990	90465	92001	97714	1	1	0.012	87897	5.8	Metalloendopeptidase OS=Homo sapiens GN=MEP1A PE=1 SV=1
Reverse_sp|Q7Z2D5|PLPR4_HUMAN	0.0807019	0.100775	0.177497	0.169924	0.720418	0.726069	8782	11296	10929	7336	6764	8238	8931	11017	10932	7918	6692	7811	1	1	0.017	82983	8.7	Phospholipid phosphatase-related protein type 4 OS=Homo sapiens GN=PLPPR4 PE=1 SV=1
Reverse_sp|Q16531|DDB1_HUMAN	0.231159	0.216948	0.338602	0.297378	0.716728	0.726159	76830	103256	57184	60407	54257	55394	78134	100713	57202	65203	53683	52523	1	1	0.017	126968	5.3	DNA damage-binding protein 1 OS=Homo sapiens GN=DDB1 PE=1 SV=1
Reverse_tr|A0A0A6YYI8|A0A0A6YYI8_HUMAN	0.0683493	0.0487687	0.164063	0.105382	0.724578	0.726176	55553	48018	55149	33767	39270	41968	56495	46835	55166	36448	38855	39793	1	1	0.007	277988	5.2	Protein LOC93432 OS=Homo sapiens GN=LOC93432 PE=1 SV=1
J3KNL2	0.0184826	0.0163353	0.126656	0.0599323	0.723421	0.726233	190762	187066	208153	127026	145435	151450	194000	182459	208218	137112	143898	143602	1	1	0.019	46918	5.9	Septin-1 OS=Homo sapiens GN=SEPT1 PE=1 SV=2
B3KS98	0.023663	0.00329713	0.126656	0.0431586	0.722881	0.726318	6144489	6422902	6093984	4096218	4555478	4838263	6248763	6264710	6095882	4421443	4507337	4587537	54	26	0.434	41581	7.3	Eukaryotic translation initiation factor 3 subunit H OS=Homo sapiens GN=EIF3H PE=1 SV=1
Q96GA3	0.0248102	0.00384588	0.126656	0.0434634	0.723937	0.726337	812401	838530	852773	535784	602167	674573	826186	817875	853036	578320	595801	639612	13	9	0.189	54855	4.9	Protein LTV1 homolog OS=Homo sapiens GN=LTV1 PE=1 SV=1
Q96C00	0.0231273	0.00459464	0.126656	0.0437052	0.723353	0.726338	230229	239475	240632	156420	165555	191849	234137	233577	240708	168840	163806	181908	1	1	0.021	50602	6.8	Zinc finger and BTB domain-containing protein 9 OS=Homo sapiens GN=ZBTB9 PE=1 SV=1
A0A0U1RR92	0.0825338	0.138755	0.179628	0.213357	0.71992	0.726358	135499	168305	186803	113627	127335	112236	137799	164160	186862	122649	125990	106420	1	1	0.194	3908	7.3	Band 4.1-like protein 3 (Fragment) OS=Homo sapiens GN=EPB41L3 PE=4 SV=1
Reverse_sp|Q02383|SEMG2_HUMAN	0.983862	0.982365	0.988078	0.986644	0.746457	0.726381	1903	1	1	1	1420	1	1935	1	1	1	1405	1	1	1	0.038	65444	9.1	Semenogelin-2 OS=Homo sapiens GN=SEMG2 PE=1 SV=1
Q6UUV9-3	0.0726353	0.0339222	0.168541	0.0854271	0.724688	0.726558	152089	160800	145195	94911	112388	124669	154669	156839	145240	102446	111200	118208	2	2	0.024	62530	8.3	Isoform 3 of CREB-regulated transcription coactivator 1 OS=Homo sapiens GN=CRTC1
Q9NVE7	0.032704	0.00868131	0.129543	0.0484096	0.72409	0.726601	391866	397742	393823	252575	291905	312430	398511	387942	393941	272623	288817	296236	12	11	0.18	85991	6.3	Pantothenate kinase 4 OS=Homo sapiens GN=PANK4 PE=1 SV=1
Reverse_tr|A0A087WVP1|A0A087WVP1_HUMAN	0.0300984	0.0219576	0.127799	0.0684271	0.722898	0.726824	37172	30108	34964	24211	23816	25885	37802	29366	34975	26133	23564	24543	1	1	0.001	506385	5	Protocadherin Fat 1 OS=Homo sapiens GN=FAT1 PE=1 SV=1
Reverse_sp|Q7Z5Q1-6|CPEB2_HUMAN	0.0647304	0.0279674	0.160306	0.0770409	0.725244	0.726842	700211	696799	682094	437487	493796	576574	712096	679640	682309	472224	488580	546698	1	1	0.03	62729	8	Isoform 5 of Cytoplasmic polyadenylation element-binding protein 2 OS=Homo sapiens GN=CPEB2
Q8TB03	0.0230932	0.0060363	0.126656	0.04481	0.723286	0.726904	183739	208848	189761	126547	143084	151573	186856	203703	189819	136592	141570	143717	4	4	0.119	36670	6.3	Uncharacterized protein CXorf38 OS=Homo sapiens GN=CXorf38 PE=1 SV=1
O43747	0.0305145	0.00709309	0.127799	0.0466329	0.723824	0.726936	3167803	3167337	3075906	2057250	2313033	2441656	3221555	3089319	3076856	2220579	2288582	2315118	43	31	0.325	91351	6.8	AP-1 complex subunit gamma-1 OS=Homo sapiens GN=AP1G1 PE=1 SV=5
K7EIG1	0.0207476	0.00242292	0.126656	0.0416289	0.723855	0.726946	4710419	4913526	4803010	3127839	3552976	3762210	4790347	4792498	4804498	3376168	3515420	3567235	61	42	0.391	140605	6.4	Clustered mitochondria protein homolog (Fragment) OS=Homo sapiens GN=CLUH PE=1 SV=2
Q9P225	0.00711163	0.000735319	0.126656	0.0385902	0.72342	0.726959	114417	122748	123768	79726	87013	94367	116356	119723	123805	86054	86092	89475	4	4	0.014	507703	6.4	Dynein heavy chain 2, axonemal OS=Homo sapiens GN=DNAH2 PE=2 SV=3
Q5T5M9-3	0.0350784	0.0769062	0.130748	0.141207	0.72063	0.727077	92906	82405	105789	71539	63451	67579	94483	80375	105822	77219	62780	64077	1	1	0.023	43836	7.1	Isoform 3 of Cyclin-J OS=Homo sapiens GN=CCNJ
Reverse_sp|Q9Y5F3|PCDB1_HUMAN	0.0289434	0.0057386	0.127459	0.0442934	0.721974	0.72709	333064	334037	283874	218341	242054	226184	338717	325811	283963	235677	239497	214464	1	1	0.01	90491	5.4	Protocadherin beta-1 OS=Homo sapiens GN=PCDHB1 PE=2 SV=2
Reverse_sp|Q96C11-3|FGGY_HUMAN	0.109769	0.169618	0.210097	0.247218	0.72097	0.727151	446754	532599	649494	380353	415376	378621	454337	519483	649699	410554	410988	359002	1	1	0.014	62532	6.5	Isoform 4 of FGGY carbohydrate kinase domain-containing protein OS=Homo sapiens GN=FGGY
Reverse_sp|P49747|COMP_HUMAN	0.0172715	0.0154469	0.126656	0.0583071	0.725941	0.727202	72652	80851	90477	48537	62714	65864	73885	78860	90505	52390	62051	62451	1	1	0.017	82861	4.6	Cartilage oligomeric matrix protein OS=Homo sapiens GN=COMP PE=1 SV=2
P12955	0.0493808	0.0231426	0.143463	0.0702038	0.725052	0.72735	1708900	1637203	1649273	1063566	1254607	1303732	1737899	1596877	1649787	1148006	1241348	1236169	19	14	0.343	54548	6	Xaa-Pro dipeptidase OS=Homo sapiens GN=PEPD PE=1 SV=3
Reverse_sp|P48595|SPB10_HUMAN	0.0351154	0.0732865	0.130748	0.136703	0.72626	0.727387	23362	39683	42113	19362	27267	29743	23757	38705	42126	20898	26978	28200	2	2	0.063	45403	6.2	Serpin B10 OS=Homo sapiens GN=SERPINB10 PE=1 SV=1
Reverse_sp|O75970-5|MPDZ_HUMAN	0.0537789	0.044339	0.147938	0.0995617	0.725117	0.727454	115311	105975	117938	72374	87162	86441	117266	103363	117974	78118	86240	81960	4	4	0.02	214802	5	Isoform 4 of Multiple PDZ domain protein OS=Homo sapiens GN=MPDZ
Q92520	0.0250027	0.0082408	0.126656	0.0476844	0.72344	0.72757	634853	702271	634732	440422	476977	509120	645623	684973	634926	475387	471933	482734	12	8	0.348	24680	8.3	Protein FAM3C OS=Homo sapiens GN=FAM3C PE=1 SV=1
A0A087X020	0.0456022	0.0154828	0.139008	0.0583497	0.724976	0.727579	2884174	2916080	2764594	1830873	2128514	2249922	2933120	2844261	2765454	1976238	2106019	2133330	23	17	0.456	28865	8.7	Ribosome maturation protein SBDS OS=Homo sapiens GN=SBDS PE=1 SV=1
O94915	0.0421656	0.0126687	0.135988	0.0537666	0.725896	0.727886	378753	412335	390827	244585	293156	320206	385177	402177	390948	264002	290057	303611	8	7	0.022	339598	5.6	Protein furry homolog-like OS=Homo sapiens GN=FRYL PE=1 SV=2
Reverse_tr|H0YK30|H0YK30_HUMAN	0.0801054	0.0405971	0.176865	0.0942956	0.727513	0.728001	57845	58092	59367	36175	39614	51747	58826	56661	59385	39047	39195	49065	1	1	0.209	12108	5.2	N-acetylgalactosamine kinase (Fragment) OS=Homo sapiens GN=GALK2 PE=1 SV=1
Reverse_sp|Q9Y5Y9|SCNAA_HUMAN	0.00565376	0.00135538	0.126656	0.0390062	0.722385	0.728122	294655	317989	277874	206865	225519	210913	299655	310157	277961	223289	223136	199982	3	3	0.032	220624	6	Sodium channel protein type 10 subunit alpha OS=Homo sapiens GN=SCN10A PE=1 SV=2
P42336	0.181555	0.140751	0.286944	0.215314	0.728055	0.728181	59700	51622	48523	31396	42567	42413	60713	50349	48537	33888	42115	40214	3	3	0.039	124284	7.2	Phosphatidylinositol 4,5-bisphosphate 3-kinase catalytic subunit alpha isoform OS=Homo sapiens GN=PIK3CA PE=1 SV=2
Q9NX62	0.0249519	0.00781165	0.126656	0.04733	0.723597	0.728292	583141	622167	556673	404143	423938	446884	593038	606843	556846	436230	419457	423724	7	7	0.212	38681	6.9	Inositol monophosphatase 3 OS=Homo sapiens GN=IMPAD1 PE=1 SV=1
G3V3X7	0.0385833	0.0347806	0.133303	0.0866726	0.725487	0.728336	17533	22894	21734	13109	14663	17325	17830	22330	21740	14149	14508	16427	1	1	0.09	15777	5.3	AP-4 complex subunit sigma-1 (Fragment) OS=Homo sapiens GN=AP4S1 PE=1 SV=1
E9PHA6	0.0056197	0.0008469	0.126656	0.038788	0.725008	0.728393	592036	625393	645984	410665	452812	487512	602078	609986	646181	443266	448022	462244	12	10	0.134	103187	6.1	DNA mismatch repair protein Msh2 OS=Homo sapiens GN=MSH2 PE=1 SV=1
P32321	0.0393069	0.0109987	0.133859	0.051287	0.725803	0.728399	1278129	1325405	1273816	835569	935026	1043596	1299817	1292762	1274212	901908	925143	989514	13	7	0.489	20016	7.6	Deoxycytidylate deaminase OS=Homo sapiens GN=DCTD PE=1 SV=2
P47736-3	0.0163733	0.00190924	0.126656	0.0407388	0.723865	0.728404	87747	89411	84464	60348	62619	66412	89236	87209	84490	65139	61957	62970	1	1	0.026	76592	6	Isoform 3 of Rap1 GTPase-activating protein 1 OS=Homo sapiens GN=RAP1GAP
P48147	0.0336725	0.0113416	0.129826	0.0518994	0.726251	0.728562	4071914	4116088	4152909	2612877	3091943	3257783	4141008	4014704	4154197	2820318	3059262	3088946	58	39	0.507	80700	5.9	Prolyl endopeptidase OS=Homo sapiens GN=PREP PE=1 SV=2
O75153	0.0208922	0.00238378	0.126656	0.0416289	0.725501	0.728598	4738700	4937977	4835280	3155612	3576603	3796231	4819107	4816347	4836778	3406146	3538797	3599493	62	43	0.39	146669	6.1	Clustered mitochondria protein homolog OS=Homo sapiens GN=CLUH PE=1 SV=2
P22234	0.0323351	0.0112816	0.129453	0.0517807	0.725993	0.728615	12361629	12489648	12419949	7947069	9421312	9690281	12571409	12182038	12423830	8578038	9321758	9188119	97	44	0.692	47079	7.2	Multifunctional protein ADE2 OS=Homo sapiens GN=PAICS PE=1 SV=3
P02549	0.0361635	0.015238	0.131634	0.0579443	0.726297	0.728697	206693	209274	209177	131711	159842	162487	210200	204120	209242	142168	158153	154067	2	2	0.008	280013	5	Spectrin alpha chain, erythrocytic 1 OS=Homo sapiens GN=SPTA1 PE=1 SV=5
S4R3E2	0.0280402	0.00674184	0.127459	0.0458617	0.725662	0.728727	116010	116328	114271	75604	86064	89853	117979	113463	114306	81606	85154	85196	2	1	0.026	26608	5.7	DnaJ homolog subfamily C member 12 OS=Homo sapiens GN=DNAJC12 PE=1 SV=1
Q5XKE5	0.365733	0.416935	0.471949	0.499179	0.725111	0.728922	2408234	1689827	4099187	2011440	1835155	2097320	2449091	1648197	4100466	2171137	1815758	1988626	37	12	0.103	57836	7.2	Keratin, type II cytoskeletal 79 OS=Homo sapiens GN=KRT79 PE=1 SV=2
R4GND1	0.0297846	0.00732497	0.127799	0.0468404	0.726443	0.729002	265504	268773	269515	172610	198408	212891	270008	262153	269598	186314	196311	201859	4	4	0.257	19227	5.7	Ubiquitin-conjugating enzyme E2 E3 OS=Homo sapiens GN=UBE2E3 PE=1 SV=7
Q5VWP3-2	0.0341045	0.00799781	0.129974	0.04733	0.726426	0.729033	323377	341164	326567	211566	244373	264028	328862	332758	326665	228361	241788	250343	9	7	0.359	25666	5.4	Isoform 2 of Muscular LMNA-interacting protein OS=Homo sapiens GN=MLIP
Q9BYE0	0.0329174	0.0089398	0.129543	0.0487787	0.724577	0.729047	91402	103559	85168	61785	71614	69576	92953	101008	85194	66690	70857	65970	1	1	0.053	24899	10.5	Transcription factor HES-7 OS=Homo sapiens GN=HES7 PE=1 SV=2
Q9H9D4	0.0367512	0.0196494	0.131924	0.0650533	0.725186	0.729123	257510	245755	234737	164322	191614	179253	261880	239702	234810	177368	189589	169963	3	2	0.018	78439	7.2	Zinc finger protein 408 OS=Homo sapiens GN=ZNF408 PE=1 SV=1
H7C1E4	0.022004	0.0213772	0.126656	0.067618	0.724809	0.729338	233059	298133	259770	173225	197594	202477	237013	290791	259850	186978	195505	191983	3	3	0.183	22178	9.2	AP-1 complex subunit sigma-1A (Fragment) OS=Homo sapiens GN=AP1S1 PE=1 SV=1
E9PM19	0.0296062	0.0116285	0.127799	0.052375	0.727526	0.729341	907271	949020	984811	585834	722433	758708	922667	925646	985118	632347	714799	719390	9	2	0.014	112963	7.6	Tyrosine-protein kinase OS=Homo sapiens GN=TYK2 PE=1 SV=1
Reverse_sp|P48739|PIPNB_HUMAN	0.0434691	0.0132235	0.137042	0.0548191	0.725939	0.729407	545828	618020	514985	355907	437468	425355	555093	602801	515147	384166	432847	403314	1	1	0.044	31540	6.9	Phosphatidylinositol transfer protein beta isoform OS=Homo sapiens GN=PITPNB PE=1 SV=2
Q9NPD8	0.021159	0.00222579	0.126656	0.0416289	0.726704	0.729436	308027	316258	323265	207052	225679	255857	313253	308468	323365	223490	223293	242597	7	7	0.325	22521	8	Ubiquitin-conjugating enzyme E2 T OS=Homo sapiens GN=UBE2T PE=1 SV=1
[truncated: 12,664 more rows]

## Sheet: Curated data
accession	description	norm protein ratio list 2/1	norm protein ratio log2	p-value for 1 and 2	norm p-value for 1 and 2	q-value for 1 and 2	norm q-value for 1 and 2	protein ratio 2/1	intensity sum 1	intensity sum 2	intensity sum 3	intensity sum 4	intensity sum 5	intensity sum 6	norm intensity sum 1	norm intensity sum 2	norm intensity sum 3	norm intensity sum 4	norm intensity sum 5	norm intensity sum 6	spec count	peptide count	seq coverage	molWT	spec count.1
[truncated: 7,335 more rows]

[truncated: 1 more sheets: >5sc p<0.003]
