# Supplementary material for: Rational Chemical Design of Molecular Glue Degraders
Source: ACS Cent Sci. 2023 Apr 11;9(5):915–26. doi: 10.1021/acscentsci.2c01317 (PMC10214506; doi:10.1021/acscentsci.2c01317)
Supplement: Supplementary file 3 — oc2c01317_si_003.xlsx [file oc2c01317_si_003.xlsx]

## Sheet: PEPTIDE_PROBE_LOC_contrast_tabl
FEATURE	fold_change	p.value	fdr	log2(Fold Change)	#NAME?	#NAME?	R1 ratios	R2 ratios	R3 ratios	fold_change_psm	p.value_psm	fdr_psm	log2(Fold Change)_psm	-log10(p.value)_psm	-log10(FDR)_psm	run count	PTM_INDEX	GENE	PROTEIN
AAAALC*TLYHEAGQR	2.24556	--	--	1.16708	0	0		2.2456		2.24556	--	--	1.16708	0	0	1	C21 C21	TNIP2	D6RGJ2 TNFAIP3-interacting protein 2 OS=Homo sapiens GN=TNIP2 PE=1 SV=1 :Q8NFZ5 TNFAIP3-interacting protein 2 OS=Homo sapiens GN=TNIP2 PE=1 SV=1 :
AAAAVAAAASSC*RPLGSGAGPGPTGAAPVSAPAPGPGPAGK	0.826666	0.0720391	0.302902	-0.274624	1.14243	0.518698	0.9948, 0.8928, 0.7216	1.0059, 1.1132, 0.9131, 0.9763, 0.9839, 0.9131	0.5524, 0.8501, 0.5524	0.872463	0.00911122	0.03013	-0.196834	2.04042	1.521	3	C17 C17 C17 C17 ,C17 C17	STRN4	Q9NRL3-3 Isoform 3 of Striatin-4 OS=Homo sapiens GN=STRN4 :Q9NRL3 Striatin-4 OS=Homo sapiens GN=STRN4 PE=1 SV=2 :Q9NRL3-3 Isoform 3 of Striatin-4 OS=Homo sapiens GN=STRN4 :Q9NRL3 Striatin-4 OS=Homo sapiens GN=STRN4 PE=1 SV=2 :,Q9NRL3-3 Isoform 3 of Striatin-4 OS=Homo sapiens GN=STRN4 :Q9NRL3 Striatin-4 OS=Homo sapiens GN=STRN4 PE=1 SV=2 :
AAAGEDYKADC*PPGNPAPTSNHGPDATEAEEDFVDPWTVQTSSAK	1.12801	0.546521	0.716797	0.173779	0.262393	0.144604	0.9276, 1.8154		0.8558	1.19962	0.509248	0.649011	0.262579	0.29307	0.187748	2	C21 C62	WARS	P23381-2 Isoform 2 of Tryptophan--tRNA ligase, cytoplasmic OS=Homo sapiens GN=WARS :P23381 Tryptophan--tRNA ligase, cytoplasmic OS=Homo sapiens GN=WARS PE=1 SV=2 :
AAAGEFADDPC*SSVKR	0.86184	--	--	-0.214508	0	0	0.8618			0.86184	--	--	-0.214508	0	0	1	C116 C116 C116	CTNNA1	P35221 Catenin alpha-1 OS=Homo sapiens GN=CTNNA1 PE=1 SV=1 :P35221-2 Isoform 2 of Catenin alpha-1 OS=Homo sapiens GN=CTNNA1 :G3XAM7 Catenin (Cadherin-associated protein), alpha 1, 102kDa, isoform CRA_a OS=Homo sapiens GN=CTNNA1 PE=1 SV=1 :
AAAGEFADDPC*SSVK	1.21673	0.00027114	0.00197466	0.283003	3.56681	2.70451	1.2309	1.2025		1.21673	0.00027114	0.00115632	0.283003	3.56681	2.93692	2	C116 C116 C116	CTNNA1	P35221 Catenin alpha-1 OS=Homo sapiens GN=CTNNA1 PE=1 SV=1 :P35221-2 Isoform 2 of Catenin alpha-1 OS=Homo sapiens GN=CTNNA1 :G3XAM7 Catenin (Cadherin-associated protein), alpha 1, 102kDa, isoform CRA_a OS=Homo sapiens GN=CTNNA1 PE=1 SV=1 :
AAAGELQEDSGLC*VLAR	0.424078	0.225977	0.496209	-1.2376	0.645936	0.304335	0.569	0.1505, 8.5205	0.9284, 0.1361	2.06091	0.247693	0.383843	1.04328	0.606086	0.415847	3	C75 C172 C75 C172 ,C75 C172	EFHD2	H0Y4Y4 EF-hand domain-containing protein D2 (Fragment) OS=Homo sapiens GN=EFHD2 PE=1 SV=1 :Q96C19 EF-hand domain-containing protein D2 OS=Homo sapiens GN=EFHD2 PE=1 SV=1 :,H0Y4Y4 EF-hand domain-containing protein D2 (Fragment) OS=Homo sapiens GN=EFHD2 PE=1 SV=1 :Q96C19 EF-hand domain-containing protein D2 OS=Homo sapiens GN=EFHD2 PE=1 SV=1 :H0Y4Y4 EF-hand domain-containing protein D2 (Fragment) O…
AAAGYAAC*LLPGAGARPEVEALDASLEDLLTR	2.96776	0.516343	0.682456	1.56938	0.287061	0.165925	0.7032	5.2324		2.96776	0.516343	0.655029	1.56938	0.287061	0.18374	2	C71	BLOC1S4	Q9NUP1 Biogenesis of lysosome-related organelles complex 1 subunit 4 OS=Homo sapiens GN=BLOC1S4 PE=1 SV=1 :
AAAHHYGAQC*DKPNK	0.257123	0.365987	0.502742	-1.95947	0.436534	0.298655	0.3340, 0.2195, 0.3340, 0.2843, 0.1733	0.2483		0.265558	0.00630897	0.0209082	-1.9129	2.20004	1.67968	2	C36 C36	NDUFA8	P51970 NADH dehydrogenase [ubiquinone] 1 alpha subcomplex subunit 8 OS=Homo sapiens GN=NDUFA8 PE=1 SV=3 :P51970 NADH dehydrogenase [ubiquinone] 1 alpha subcomplex subunit 8 OS=Homo sapiens GN=NDUFA8 PE=1 SV=3 :
AAAIGIDLGTTYSC*VGVFQHGK	0.997142	0.828486	0.959938	-0.00412957	0.0817149	0.0177569	1.0793, 0.6585	1.0454, 1.1302, 1.0588, 1.0454, 1.1302	1.0660, 1.0660	1.03111	0.824664	0.920054	0.044197	0.0837229	0.0361865	3	C17 C18 C17 C17 C17	HSPA1B,HSPA1A	P0DMV8-2 Isoform 2 of Heat shock 70 kDa protein 1A OS=Homo sapiens GN=HSPA1A :A0A0G2JIW1 Heat shock 70 kDa protein 1B OS=Homo sapiens GN=HSPA1B PE=1 SV=1 :P0DMV9 Heat shock 70 kDa protein 1B OS=Homo sapiens GN=HSPA1B PE=1 SV=1 :V9GZ37 Heat shock 70 kDa protein 1A OS=Homo sapiens GN=HSPA1A PE=1 SV=1 :P0DMV8 Heat shock 70 kDa protein 1A OS=Homo sapiens GN=HSPA1A PE=1 SV=1 :
AAAPAPEEEMDEC*EQALAAEPK	0.953533	0.122206	0.444917	-0.0686453	0.912908	0.351721	0.9549, 0.9576, 0.9573	0.9696, 0.9993, 0.9992	0.9123, 0.9193	0.958697	0.00511405	0.0169586	-0.0608527	2.29123	1.77061	3	C316 C266 C316 C266	EEF1G	P26641-2 Isoform 2 of Elongation factor 1-gamma OS=Homo sapiens GN=EEF1G :P26641 Elongation factor 1-gamma OS=Homo sapiens GN=EEF1G PE=1 SV=3 :P26641-2 Isoform 2 of Elongation factor 1-gamma OS=Homo sapiens GN=EEF1G :P26641 Elongation factor 1-gamma OS=Homo sapiens GN=EEF1G PE=1 SV=3 :
AAAPAPEEEM+DEC*EQALAAEPK	0.69606	0.217989	0.4836	-0.522716	0.661566	0.315514	0.9434, 0.9378, 1.4328, 0.1994, 8.3064	0.9885, 0.9935, 0.1863, 0.2507	0.9127, 0.8848, 0.0976, 0.1111	1.24963	0.0549257	0.119946	0.321497	1.26022	0.921014	3	M313,C316 M263,C266 M313,C316 M263,C266	EEF1G	P26641-2 Isoform 2 of Elongation factor 1-gamma OS=Homo sapiens GN=EEF1G :P26641 Elongation factor 1-gamma OS=Homo sapiens GN=EEF1G PE=1 SV=3 :P26641-2 Isoform 2 of Elongation factor 1-gamma OS=Homo sapiens GN=EEF1G :P26641 Elongation factor 1-gamma OS=Homo sapiens GN=EEF1G PE=1 SV=3 :
AAAPAPVSEAVC*R	2.52854	0.05059	0.366208	1.3383	1.29593	0.436272	2.6366	2.6392, 2.6392	2.3098, 2.3098	2.50694	9.36439e-06	3.98885e-05	1.32593	5.02852	4.39915	3	C454 C450 C456 C469 ,C450 C408 C408 C491 C394 C456 C290 C160 C151 C166 C386 C373 C454 C367 C131 C394 C336 C131 C469 C123 C472 C395	CAST	P20810-9 Isoform 9 of Calpastatin OS=Homo sapiens GN=CAST :E7ES10 Calpastatin (Fragment) OS=Homo sapiens GN=CAST PE=1 SV=1 :P20810 Calpastatin OS=Homo sapiens GN=CAST PE=1 SV=4 :P20810-6 Isoform 6 of Calpastatin OS=Homo sapiens GN=CAST :B7Z574 Calpastatin OS=Homo sapiens GN=CAST PE=1 SV=1 :P20810-5 Isoform 5 of Calpastatin OS=Homo sapiens GN=CAST :P20810-3 Isoform 3 of Calpastatin OS=Homo sapiens…
AAAPC*IIFFDELDSLAPSR	1.82261	0.0248585	0.180065	0.866009	1.60452	0.74457	2.0278	1.6174		1.82261	0.0248585	0.0615544	0.866009	1.60452	1.21074	2	C710 C798	PEX6	Q13608-3 Isoform 3 of Peroxisome assembly factor 2 OS=Homo sapiens GN=PEX6 :Q13608 Peroxisome assembly factor 2 OS=Homo sapiens GN=PEX6 PE=1 SV=2 :
AAAPGTLEPDAAAATPAAPSPASLPLAPGC*ALR	0.796435	0.105293	0.393808	-0.328372	0.977599	0.404716	0.7851	0.8077		0.796435	0.105293	0.202534	-0.328372	0.977599	0.693503	2	C81	FAM101B	Q8N5W9 Filamin-interacting protein FAM101B OS=Homo sapiens GN=FAM101B PE=1 SV=1 :
AAAQC*YIDLIIK	1.06586	--	--	0.0920142	0	0	1.0659			1.06586	--	--	0.0920142	0	0	1	C284	COPB1	P53618 Coatomer subunit beta OS=Homo sapiens GN=COPB1 PE=1 SV=3 :
AAASGQPRPEMQC*PAEHEEDMYR	0.988168	0.467135	0.625949	-0.0171713	0.330557	0.203461	1.0351, 0.9474	0.9765	1.0302, 1.0017	0.998166	0.536741	0.674385	-0.00264813	0.270235	0.171092	3	C47	OTULIN	Q96BN8 Ubiquitin thioesterase otulin OS=Homo sapiens GN=OTULIN PE=1 SV=3 :
AAASGQPRPEM+QC*PAEHEEDMYR	0.591525	0.218623	0.484807	-0.757488	0.660305	0.314431	0.1578, 0.9722, 0.1578	0.3313, 1.2450, 0.3313	0.9186, 0.9123	0.628289	0.0426999	0.0972334	-0.6705	1.36957	1.01218	3	M45,C47 ,M45,C47 M45,C47	OTULIN	Q96BN8 Ubiquitin thioesterase otulin OS=Homo sapiens GN=OTULIN PE=1 SV=3 :Q96BN8 Ubiquitin thioesterase otulin OS=Homo sapiens GN=OTULIN PE=1 SV=3 :,Q96BN8 Ubiquitin thioesterase otulin OS=Homo sapiens GN=OTULIN PE=1 SV=3 :
AAASGQPRPEMQC*PAEHEEDM+YR	0.990241	--	--	-0.0141478	0	0		0.9902		0.990241	--	--	-0.0141478	0	0	1	C47,M55	OTULIN	Q96BN8 Ubiquitin thioesterase otulin OS=Homo sapiens GN=OTULIN PE=1 SV=3 :
AAASLHELC*AAR	0.656246	--	--	-0.607692	0	0	0.6562			0.656246	--	--	-0.607692	0	0	1	C339 C180 C355 C277 C356	ENTPD6	O75354-2 Isoform 2 of Ectonucleoside triphosphate diphosphohydrolase 6 OS=Homo sapiens GN=ENTPD6 :H0Y3D0 Ectonucleoside triphosphate diphosphohydrolase 6 (Fragment) OS=Homo sapiens GN=ENTPD6 PE=1 SV=1 :O75354-3 Isoform 3 of Ectonucleoside triphosphate diphosphohydrolase 6 OS=Homo sapiens GN=ENTPD6 :H0Y473 Ectonucleoside triphosphate diphosphohydrolase 6 (Fragment) OS=Homo sapiens GN=ENTPD6 PE=1 S…
AAASSPAGGGAEALELLEHC*GVC*R	0.916275	--	--	-0.126148	0	0		0.9163		0.916275	--	--	-0.126148	0	0	1	C65,C68	TRIM28	Q13263 Transcription intermediary factor 1-beta OS=Homo sapiens GN=TRIM28 PE=1 SV=5 :
AAASSPAGGGAEALELLEHCGVC*R	1.60344	--	--	0.681167	0	0		1.6034		1.60344	--	--	0.681167	0	0	1	C68	TRIM28	Q13263 Transcription intermediary factor 1-beta OS=Homo sapiens GN=TRIM28 PE=1 SV=5 :
AAAYNLVQHGITNLC*VIGGDGSLTGANIFR	0.787494	--	--	-0.344659	0	0	0.7875			0.787494	--	--	-0.344659	0	0	1	C114 C161	PFKL	P17858 ATP-dependent 6-phosphofructokinase, liver type OS=Homo sapiens GN=PFKL PE=1 SV=6 :P17858-2 Isoform 2 of ATP-dependent 6-phosphofructokinase, liver type OS=Homo sapiens GN=PFKL :
AAC*CLAGAR	0.979588	0.198957	0.472858	-0.0297531	0.701241	0.32527	1.0519, 1.0471, 0.9711, 0.9403, 0.8910, 1.0519, 1.0471, 0.9711, 0.8910	1.0639, 0.9968, 0.9334, 1.0631, 1.1291, 1.0639, 0.9968, 0.9334, 1.0631	0.8809, 0.9814, 0.8795, 0.8809, 0.9814	0.98739	0.0229365	0.0574294	-0.0183084	1.63947	1.24087	3	C32 C32 C32 C32 C32 ,C32 C32 C32 C32 ,C32 C32 C32	PGLS	O95336 6-phosphogluconolactonase OS=Homo sapiens GN=PGLS PE=1 SV=2 :O95336 6-phosphogluconolactonase OS=Homo sapiens GN=PGLS PE=1 SV=2 :O95336 6-phosphogluconolactonase OS=Homo sapiens GN=PGLS PE=1 SV=2 :,O95336 6-phosphogluconolactonase OS=Homo sapiens GN=PGLS PE=1 SV=2 :O95336 6-phosphogluconolactonase OS=Homo sapiens GN=PGLS PE=1 SV=2 :O95336 6-phosphogluconolactonase OS=Homo sapiens GN=PGLS P…
AAC*EQLHQQQQQQQEETAAATLLLQGEEEGEED	0.868959	0.117072	0.429303	-0.20264	0.931548	0.367236		0.9085	0.8294	0.868959	0.117072	0.220578	-0.20264	0.931548	0.656438	2	C292	PURA	Q00577 Transcriptional activator protein Pur-alpha OS=Homo sapiens GN=PURA PE=1 SV=2 :
AAC*EQQAVALTLQEDR	0.947198	0.0728549	0.305259	-0.0782624	1.13754	0.515332	0.9876, 0.9313, 0.9924, 0.9313, 0.9924	1.0567, 1.0404, 0.8839, 0.8839, 0.9869, 1.0567	1.2477, 0.9103, 0.9103	0.986563	0.0386986	0.0898323	-0.0195176	1.4123	1.04657	3	C80 ,C80 C80	C9orf142	Q9BUH6 Protein PAXX OS=Homo sapiens GN=C9orf142 PE=1 SV=2 :,Q9BUH6 Protein PAXX OS=Homo sapiens GN=C9orf142 PE=1 SV=2 :Q9BUH6 Protein PAXX OS=Homo sapiens GN=C9orf142 PE=1 SV=2 :
AAC*GPELADLVAEELAFAR	1.22849	0.265002	0.555498	0.296888	0.57675	0.255317	1.0597	1.5519, 1.4682	1.1059	1.29643	0.0721918	0.149985	0.374546	1.14151	0.823952	3	C830	C19orf68	A0A087WWL5 Uncharacterized protein C19orf68 OS=Homo sapiens GN=C19orf68 PE=1 SV=1 :
AAC*IAEQYHTVLK	1.15013	--	--	0.201803	0	0		1.1501		1.15013	--	--	0.201803	0	0	1	C809 C791	KIF20A	O95235 Kinesin-like protein KIF20A OS=Homo sapiens GN=KIF20A PE=1 SV=1 :O95235-2 Isoform 2 of Kinesin-like protein KIF20A OS=Homo sapiens GN=KIF20A :
AAC*LESAQEPAGAWGNK	0.930154	0.553337	0.724589	-0.104459	0.25701	0.139908	0.9233, 1.1924	0.8150, 0.8150, 1.3636, 1.0121	0.7113, 0.7113, 0.9762	0.946682	0.414998	0.56066	-0.079048	0.381954	0.2513	3	C53	HDLBP	A0A024R4E5 High density lipoprotein binding protein (Vigilin), isoform CRA_a OS=Homo sapiens GN=HDLBP PE=1 SV=1 :
AAC*LLDGVPVALKK	3.3977	0.167593	0.480419	1.76456	0.775743	0.31838	1.2452, 1.2452	3.5915, 5.6962, 3.5915	10.5990, 4.7020, 3.2815	4.244	0.00346385	0.011497	2.08543	2.46044	1.93941	3	C53	NEK7	Q8TDX7 Serine/threonine-protein kinase Nek7 OS=Homo sapiens GN=NEK7 PE=1 SV=1 :
AAC*LLDGVPVALK	1.14824	--	--	0.199427	0	0		1.1482		1.14824	--	--	0.199427	0	0	1	C53	NEK7	Q8TDX7 Serine/threonine-protein kinase Nek7 OS=Homo sapiens GN=NEK7 PE=1 SV=1 :
AAC*NGPYDGK	0.886944	0.357631	0.492143	-0.173085	0.446565	0.307909		1.0561, 0.8072, 0.8513	0.8305, 1.6520	1.03943	0.216779	0.345742	0.0557872	0.663982	0.461248	2	C45 C249 C45 C249 ,C45 C249	GLOD4	Q9HC38-2 Isoform 2 of Glyoxalase domain-containing protein 4 OS=Homo sapiens GN=GLOD4 :F6TLX2 Glyoxalase domain-containing protein 4 OS=Homo sapiens GN=GLOD4 PE=1 SV=1 :Q9HC38-2 Isoform 2 of Glyoxalase domain-containing protein 4 OS=Homo sapiens GN=GLOD4 :F6TLX2 Glyoxalase domain-containing protein 4 OS=Homo sapiens GN=GLOD4 PE=1 SV=1 :,Q9HC38-2 Isoform 2 of Glyoxalase domain-containing protein 4…
AAC*SAAAMEEDSEASSSR	0.948721	0.284915	0.57485	-0.0759439	0.545285	0.240445	0.9581, 0.9576	1.0399, 1.0090	0.9703, 0.8092	0.957355	0.17721	0.289891	-0.0628746	0.751513	0.537765	3	C198 C202 C175 C195 C175 ,C198 C175 C195	UBE3A	Q05086 Ubiquitin-protein ligase E3A OS=Homo sapiens GN=UBE3A PE=1 SV=4 :Q05086-2 Isoform I of Ubiquitin-protein ligase E3A OS=Homo sapiens GN=UBE3A :Q05086-3 Isoform III of Ubiquitin-protein ligase E3A OS=Homo sapiens GN=UBE3A :,Q05086 Ubiquitin-protein ligase E3A OS=Homo sapiens GN=UBE3A PE=1 SV=4 :A0A0D9SGI3 Ubiquitin-protein ligase E3A (Fragment) OS=Homo sapiens GN=UBE3A PE=1 SV=1 :Q05086-2 Is…
AAC*SAAAM+EEDSEASSSR	1.01096	0.527063	0.695523	0.015721	0.278137	0.157689	1.0301, 1.0301		0.9918	1.01733	0.219645	0.347327	0.0247895	0.658279	0.459261	2	C198,M203 C175,M180 C195,M200	UBE3A	Q05086 Ubiquitin-protein ligase E3A OS=Homo sapiens GN=UBE3A PE=1 SV=4 :Q05086-2 Isoform I of Ubiquitin-protein ligase E3A OS=Homo sapiens GN=UBE3A :Q05086-3 Isoform III of Ubiquitin-protein ligase E3A OS=Homo sapiens GN=UBE3A :
AAC*SSSEEDDC*VSLSK	0.598162	--	--	-0.741393	0	0			0.5982	0.598162	--	--	-0.741393	0	0	1	C222,C230 C210,C218	MTFR1L	Q9H019 Mitochondrial fission regulator 1-like OS=Homo sapiens GN=MTFR1L PE=1 SV=2 :Q9H019-3 Isoform 3 of Mitochondrial fission regulator 1-like OS=Homo sapiens GN=MTFR1L :
AADAAGPGC*PR	2.01046	0.00201853	0.014485	1.00753	2.69496	1.83908	1.8445, 1.0498	2.0606, 1.5730	2.7466, 0.7950	1.67825	0.0611916	0.130766	0.746959	1.21331	0.883506	3	C103	RNF169	Q8NCN4 E3 ubiquitin-protein ligase RNF169 OS=Homo sapiens GN=RNF169 PE=1 SV=2 :
AADC*EVEQWDSDEPIPAKELER	0.744386	0.385693	0.526251	-0.425878	0.413759	0.278807		0.6458, 0.6458	0.843	0.71151	0.0655957	0.138772	-0.491044	1.18312	0.857698	2	C29	GRHPR	Q9UBQ7 Glyoxylate reductase/hydroxypyruvate reductase OS=Homo sapiens GN=GRHPR PE=1 SV=1 :
AADSIC*DGDLVDSQIR	1.2992	--	--	0.377627	0	0		1.2992		1.2992	--	--	0.377627	0	0	1	C915 C916	RFC1	P35251-2 Isoform 2 of Replication factor C subunit 1 OS=Homo sapiens GN=RFC1 :P35251 Replication factor C subunit 1 OS=Homo sapiens GN=RFC1 PE=1 SV=4 :
AADSTSQC*GK	0.983435	--	--	-0.024098	0	0			0.9834	0.983435	--	--	-0.024098	0	0	1	C963 C954 C955 C954	ATF7IP	Q6VMQ6-4 Isoform 3 of Activating transcription factor 7-interacting protein 1 OS=Homo sapiens GN=ATF7IP :Q6VMQ6-5 Isoform 4 of Activating transcription factor 7-interacting protein 1 OS=Homo sapiens GN=ATF7IP :Q6VMQ6 Activating transcription factor 7-interacting protein 1 OS=Homo sapiens GN=ATF7IP PE=1 SV=3 :Q6VMQ6-2 Isoform 2 of Activating transcription factor 7-interacting protein 1 OS=Homo sap…
AAEAHVDAHYYEQNEQPTGTC*AACITGDNR	1.28126	--	--	0.357567	0	0	1.2813			1.28126	--	--	0.357567	0	0	1	C140 C105 C123 C140	ADK	P55263 Adenosine kinase OS=Homo sapiens GN=ADK PE=1 SV=2 :P55263-4 Isoform 4 of Adenosine kinase OS=Homo sapiens GN=ADK :P55263-2 Isoform 2 of Adenosine kinase OS=Homo sapiens GN=ADK :P55263-3 Isoform 3 of Adenosine kinase OS=Homo sapiens GN=ADK :
AAEC*LSEKETEELMAWMR	0.991318	0.541771	0.711521	-0.0125807	0.266184	0.147813	0.9876	1.1136	0.8728	0.991318	0.541771	0.67936	-0.0125807	0.266184	0.1679	3	C573 C364 C520	TRAP1	Q12931 Heat shock protein 75 kDa, mitochondrial OS=Homo sapiens GN=TRAP1 PE=1 SV=3 :I3L0K7 Heat shock protein 75 kDa, mitochondrial OS=Homo sapiens GN=TRAP1 PE=1 SV=1 :Q12931-2 Isoform 2 of Heat shock protein 75 kDa, mitochondrial OS=Homo sapiens GN=TRAP1 :
AAEC*NIVVTQPR	0.390074	0.187164	0.53538	-1.35818	0.727777	0.271338	1.1768, 0.9670, 1.0898	1.1695, 0.0242	0.9867, 0.0366	0.778642	0.175434	0.287379	-0.360968	0.755887	0.541545	3	C438	DHX9	Q08211 ATP-dependent RNA helicase A OS=Homo sapiens GN=DHX9 PE=1 SV=4 :
AAEGGLSSPEFSELC*IWLGSQIK	1.11897	0.354861	0.489332	0.162178	0.449942	0.310396		1.1632	1.0747	1.11897	0.354861	0.503017	0.162178	0.449942	0.298417	2	C52 C52	FAM98B	Q52LJ0 Protein FAM98B OS=Homo sapiens GN=FAM98B PE=1 SV=1 :Q52LJ0-2 Isoform 2 of Protein FAM98B OS=Homo sapiens GN=FAM98B :
AAELASC*ADLGTLCQDGIIYR	1.93798	--	--	0.954553	0	0		1.938		1.93798	--	--	0.954553	0	0	1	C371 C371	GPR126	Q86SQ4-4 Isoform 4 of G-protein coupled receptor 126 OS=Homo sapiens GN=GPR126 :Q86SQ4-2 Isoform 2 of G-protein coupled receptor 126 OS=Homo sapiens GN=GPR126 :
AAELTC*LTGLFILR	0.284468	0.0783273	0.320058	-1.81366	1.10609	0.494771	0.3405	0.2284		0.284468	0.0783273	0.160045	-1.81366	1.10609	0.795759	2	C337 C521	RAD54B	A0A087X0H2 DNA repair and recombination protein RAD54B OS=Homo sapiens GN=RAD54B PE=1 SV=1 :Q9Y620 DNA repair and recombination protein RAD54B OS=Homo sapiens GN=RAD54B PE=1 SV=1 :
AAENNVFHLVATVC*SQEEPVQPLLR	1.76747	0.400269	0.543933	0.821683	0.397648	0.264455	1.2537	2.5137, 3.2010	1.2748	2.06079	0.1589	0.279569	1.0432	0.798876	0.553511	3	C62 C62	SLC7A6OS	A0A087WY19 Probable RNA polymerase II nuclear localization protein SLC7A6OS OS=Homo sapiens GN=SLC7A6OS PE=1 SV=1 :Q96CW6 Probable RNA polymerase II nuclear localization protein SLC7A6OS OS=Homo sapiens GN=SLC7A6OS PE=1 SV=2 :
AAETC*QEPK	0.952075	--	--	-0.0708526	0	0		0.9521		0.952075	--	--	-0.0708526	0	0	1	C87	NDUFAF4	Q9P032 NADH dehydrogenase [ubiquinone] 1 alpha subcomplex assembly factor 4 OS=Homo sapiens GN=NDUFAF4 PE=1 SV=1 :
AAEVPSSVIEDC*DNVVTGGDPFYDRFPWFR	0.82343	0.184405	0.532154	-0.280282	0.734228	0.273963	0.7854	0.8614, 0.8614		0.836097	0.000699725	0.00299834	-0.258258	3.15507	2.52312	2	C839 C839 C830	KIF1A	Q12756-2 Isoform 2 of Kinesin-like protein KIF1A OS=Homo sapiens GN=KIF1A :Q12756-3 Isoform 3 of Kinesin-like protein KIF1A OS=Homo sapiens GN=KIF1A :Q12756 Kinesin-like protein KIF1A OS=Homo sapiens GN=KIF1A PE=1 SV=2 :
AAEVPSSVIEDC*DNVVTGGDPFYDR	0.938907	0.0792386	0.321737	-0.0909464	1.10106	0.492499	0.9554	0.9332, 1.0239	0.8965	0.952272	0.141108	0.255835	-0.0705545	0.850447	0.59204	3	C839 C839 C830 ,C839 C839 C839 C830	KIF1A	Q12756-2 Isoform 2 of Kinesin-like protein KIF1A OS=Homo sapiens GN=KIF1A :Q12756-3 Isoform 3 of Kinesin-like protein KIF1A OS=Homo sapiens GN=KIF1A :F8W8V9 Kinesin-like protein KIF1A (Fragment) OS=Homo sapiens GN=KIF1A PE=1 SV=1 :Q12756 Kinesin-like protein KIF1A OS=Homo sapiens GN=KIF1A PE=1 SV=2 :,Q12756-2 Isoform 2 of Kinesin-like protein KIF1A OS=Homo sapiens GN=KIF1A :Q12756-3 Isoform 3 of …
AAFAELHNC*IIDKEVSLMAEMDK	1.34761	--	--	0.430398	0	0	1.3476			1.34761	--	--	0.430398	0	0	1	C194 C263 C271 C46 C180 C293 C203 C194 C189	SPATS2L	F8W6C2 SPATS2-like protein (Fragment) OS=Homo sapiens GN=SPATS2L PE=1 SV=7 :Q9NUQ6 SPATS2-like protein OS=Homo sapiens GN=SPATS2L PE=1 SV=2 :Q9NUQ6-4 Isoform 4 of SPATS2-like protein OS=Homo sapiens GN=SPATS2L :H7C2G5 SPATS2-like protein (Fragment) OS=Homo sapiens GN=SPATS2L PE=1 SV=1 :A0A0A0MSG5 SPATS2-like protein OS=Homo sapiens GN=SPATS2L PE=1 SV=1 :Q9NUQ6-3 Isoform 3 of SPATS2-like protein O…
AAFGLSEAGFNTAC*VTK	0.93583	--	--	-0.0956817	0	0		0.9358		0.93583	--	--	-0.0956817	0	0	1	C89 C89 C89	SDHA	P31040 Succinate dehydrogenase [ubiquinone] flavoprotein subunit, mitochondrial OS=Homo sapiens GN=SDHA PE=1 SV=2 :D6RFM5 Succinate dehydrogenase [ubiquinone] flavoprotein subunit, mitochondrial OS=Homo sapiens GN=SDHA PE=1 SV=1 :P31040-2 Isoform 2 of Succinate dehydrogenase [ubiquinone] flavoprotein subunit, mitochondrial OS=Homo sapiens GN=SDHA :
AAFLQYC*R	0.843678	0.434838	0.586101	-0.245235	0.361672	0.232028	0.2361	1.1244	1.1705	0.843678	0.434838	0.57966	-0.245235	0.361672	0.236827	3	C530	NUP133	Q8WUM0 Nuclear pore complex protein Nup133 OS=Homo sapiens GN=NUP133 PE=1 SV=2 :
AAGCFLGTC*LDLLDSFTLVELMLEGR	2.3818	--	--	1.25205	0	0	2.3818			2.3818	--	--	1.25205	0	0	1	C400 C45	CECR6	Q9BXQ6 Cat eye syndrome critical region protein 6 OS=Homo sapiens GN=CECR6 PE=2 SV=1 :Q9BXQ6-2 Isoform 2 of Cat eye syndrome critical region protein 6 OS=Homo sapiens GN=CECR6 :
AAGDGDC*GTTHSR	1.01263	--	--	0.0181084	0	0		1.0126		1.01263	--	--	0.0181084	0	0	1	C55 C405 C403 C404 C404	TKFC	I3L252 Triokinase/FMN cyclase (Fragment) OS=Homo sapiens GN=TKFC PE=1 SV=1 :A0A087WUL0 Triokinase/FMN cyclase OS=Homo sapiens GN=TKFC PE=1 SV=1 :H0YCY6 Triokinase/FMN cyclase (Fragment) OS=Homo sapiens GN=TKFC PE=1 SV=1 :Q3LXA3 Triokinase/FMN cyclase OS=Homo sapiens GN=TKFC PE=1 SV=2 :Q3LXA3-2 Isoform 2 of Triokinase/FMN cyclase OS=Homo sapiens GN=TKFC :
AAGELGIAVCNIPSAAVEETADSTIC*HILNLYR	1.04003	0.400686	0.544431	0.0566199	0.397196	0.264057	1.0815, 1.0658	1.1529, 1.1078, 1.1078	0.9109, 0.9018	1.04693	0.175474	0.287401	0.0661695	0.755787	0.541511	3	C140 C208 C680	CTBP2	P56545 C-terminal-binding protein 2 OS=Homo sapiens GN=CTBP2 PE=1 SV=1 :Q5SQP8 C-terminal-binding protein 2 OS=Homo sapiens GN=CTBP2 PE=1 SV=1 :P56545-2 Isoform 2 of C-terminal-binding protein 2 OS=Homo sapiens GN=CTBP2 :
AAGGAGAGAPGSC*SAGAGATAGPGLGLYGDFGSAAAGLYERPTAAAGLLYPER	2.62089	--	--	1.39006	0	0		2.6209		2.62089	--	--	1.39006	0	0	1	C185	GFI1	Q99684 Zinc finger protein Gfi-1 OS=Homo sapiens GN=GFI1 PE=1 SV=2 :
AAGGAVCEQPLGLEC*RAQAQPGVPLGELGQVVECSLDFGLVC*R	1.12146	--	--	0.165375	0	0		1.1215		1.12146	--	--	0.165375	0	0	1	C4174,C4201	MUC5B	Q9HC84 Mucin-5B OS=Homo sapiens GN=MUC5B PE=1 SV=3 :
AAGIIHLGATSC*YVGDNTDLIILR	0.797889	0.315264	0.60694	-0.32574	0.501326	0.216854	0.7459	0.7941, 1.4470, 0.7371	0.8745	0.919688	0.212685	0.339866	-0.120784	0.672264	0.468692	3	C113 C113	ADSL	P30566-2 Isoform 2 of Adenylosuccinate lyase OS=Homo sapiens GN=ADSL :P30566 Adenylosuccinate lyase OS=Homo sapiens GN=ADSL PE=1 SV=2 :
AAGLFLPGSVGITDPC*ESGNFR	1.12616	0.0656321	0.285094	0.171412	1.18288	0.545011		1.2108	0.8070, 0.8070, 1.6044	1.10729	0.719424	0.853602	0.147034	0.143015	0.0687443	2	C291	ILF2	Q12905 Interleukin enhancer-binding factor 2 OS=Homo sapiens GN=ILF2 PE=1 SV=2 :
AAGPLLTDEC*R	1.31298	0.151735	0.521147	0.392847	0.818915	0.28304	0.7352, 1.3129, 1.1388	0.9807, 1.7600, 0.9807, 1.7600	1.0467, 2.1443, 1.0494, 2.1443	1.36845	0.0328076	0.0781285	0.45254	1.48403	1.10719	3	C199 C199	MACROD1	Q9BQ69 O-acetyl-ADP-ribose deacetylase MACROD1 OS=Homo sapiens GN=MACROD1 PE=1 SV=2 :Q9BQ69 O-acetyl-ADP-ribose deacetylase MACROD1 OS=Homo sapiens GN=MACROD1 PE=1 SV=2 :
AAGQQRWTESLDGVMGPPASHTC*VSATTLLPALPK	1.64774	--	--	0.720484	0	0		1.6477		1.64774	--	--	0.720484	0	0	1	C424	DBF4B	Q8NFT6 Protein DBF4 homolog B OS=Homo sapiens GN=DBF4B PE=1 SV=1 :
AAGTDSFNGHPPQGC*ASTPVAR	1.17057	0.0883868	0.345711	0.227209	1.05361	0.461287	1.1334, 1.1334	1.1688, 1.1688	1.2094	1.16279	0.00189074	0.00640603	0.217593	2.72337	2.19341	3	C517 C553 C553 C517 C553 C553	POLR3E	A0A0C4DH01 DNA-directed RNA polymerase III subunit RPC5 OS=Homo sapiens GN=POLR3E PE=1 SV=1 :Q9NVU0-4 Isoform 4 of DNA-directed RNA polymerase III subunit RPC5 OS=Homo sapiens GN=POLR3E :Q9NVU0-2 Isoform 2 of DNA-directed RNA polymerase III subunit RPC5 OS=Homo sapiens GN=POLR3E :Q9NVU0-5 Isoform 5 of DNA-directed RNA polymerase III subunit RPC5 OS=Homo sapiens GN=POLR3E :Q9NVU0 DNA-directed RNA …
AAHTEDINAC*TLTTSPR	0.653734	--	--	-0.613225	0	0	0.6537			0.653734	--	--	-0.613225	0	0	1	C657 C637	RAF1	P04049-2 Isoform 2 of RAF proto-oncogene serine/threonine-protein kinase OS=Homo sapiens GN=RAF1 :P04049 RAF proto-oncogene serine/threonine-protein kinase OS=Homo sapiens GN=RAF1 PE=1 SV=1 :
AAIAEC*EEVR	18.7996	--	--	4.23263	0	0		18.7996		18.7996	--	--	4.23263	0	0	1	C65 C65 C462	GCOM1,POLR2M	P0CAP2 DNA-directed RNA polymerase II subunit GRINL1A OS=Homo sapiens GN=POLR2M PE=1 SV=1 :P0CAP2-3 Isoform 3 of DNA-directed RNA polymerase II subunit GRINL1A OS=Homo sapiens GN=POLR2M :H8Y6P7 GRINL1A combined protein 15 OS=Homo sapiens GN=GCOM1 PE=2 SV=1 :
AAIC*QNLQHVLAVVR	0.920464	0.743281	0.886797	-0.119567	0.128847	0.0521758	1.0245, 1.0245		0.8164	0.955158	0.667841	0.801576	-0.0661882	0.175327	0.0960553	2	C283 C283	TONSL	Q96HA7-2 Isoform 2 of Tonsoku-like protein OS=Homo sapiens GN=TONSL :Q96HA7 Tonsoku-like protein OS=Homo sapiens GN=TONSL PE=1 SV=2 :
AAIGC*GIVESILNWVK	0.872759	0.224996	0.494256	-0.196345	0.647826	0.306048	0.8225, 0.8225	0.9308	0.8650, 0.8650	0.861157	0.0331536	0.0788653	-0.215651	1.47947	1.10311	3	C441 C405 C431 C486	TOP2A	P11388-3 Isoform 3 of DNA topoisomerase 2-alpha OS=Homo sapiens GN=TOP2A :P11388 DNA topoisomerase 2-alpha OS=Homo sapiens GN=TOP2A PE=1 SV=3 :P11388-2 Isoform 2 of DNA topoisomerase 2-alpha OS=Homo sapiens GN=TOP2A :P11388-4 Isoform 4 of DNA topoisomerase 2-alpha OS=Homo sapiens GN=TOP2A :
AAISDSADC*SLSPDVDPVLAFQR	0.97151	0.412296	0.558936	-0.0416988	0.384791	0.252638	1.0225, 0.8739, 1.0225, 0.8739	0.9932, 0.8245, 0.9932	1.0826, 1.0826, 0.7963	0.956517	0.352219	0.500963	-0.0641376	0.453187	0.300195	3	C746 C806 C790 C806 C803 C790 C790 C803 C803 C746 C790 C803 C746 ,C746 C806 C790 C806 C803 C790 C520 C790 C803 C803 C746 C790 C803 C746 C746 C806 C790 C806 C803 C790 C520 C790 C803 C803 C746 C790 C803 C746	PARD3	Q8TEW0-5 Isoform 5 of Partitioning defective 3 homolog OS=Homo sapiens GN=PARD3 :Q8TEW0 Partitioning defective 3 homolog OS=Homo sapiens GN=PARD3 PE=1 SV=2 :Q8TEW0-9 Isoform 9 of Partitioning defective 3 homolog OS=Homo sapiens GN=PARD3 :Q8TEW0-4 Isoform 4 of Partitioning defective 3 homolog OS=Homo sapiens GN=PARD3 :Q5VWU8 Partitioning defective 3 homolog OS=Homo sapiens GN=PARD3 PE=1 SV=1 :Q8TE…
AAIVDMVPGKPM+C*VESFSDYPPLGR	0.273664	--	--	-1.86952	0	0		0.2737		0.273664	--	--	-1.86952	0	0	1	M410,C411 M410,C411	EEF1A1,EEF1A1P5	Q5VTE0 Putative elongation factor 1-alpha-like 3 OS=Homo sapiens GN=EEF1A1P5 PE=5 SV=1 :P68104 Elongation factor 1-alpha 1 OS=Homo sapiens GN=EEF1A1 PE=1 SV=1 :
AALAGGPC*TPAGGPASALAPGHPAERPPLATDEK	0.866025	0.44535	0.599368	-0.20752	0.351299	0.222306	0.7546	0.9774		0.866025	0.44535	0.589927	-0.20752	0.351299	0.229202	2	C74	FBXL16	Q8N461 F-box/LRR-repeat protein 16 OS=Homo sapiens GN=FBXL16 PE=2 SV=2 :
AALASAHQC*HPLPR	0.938021	0.529087	0.697928	-0.0923082	0.276473	0.156189	0.8648	1.0112		0.938021	0.529087	0.667107	-0.0923082	0.276473	0.175805	2	C302 C317	UCKL1	Q9NWZ5-4 Isoform 4 of Uridine-cytidine kinase-like 1 OS=Homo sapiens GN=UCKL1 :Q9NWZ5 Uridine-cytidine kinase-like 1 OS=Homo sapiens GN=UCKL1 PE=1 SV=2 :
AALDC*STSHLDEFYSDPHAVAGALK	0.586392	0.197056	0.471883	-0.770064	0.70541	0.326166	0.6078, 0.6078, 0.8269		0.4059	0.612074	0.0216027	0.0545872	-0.708223	1.66549	1.26291	2	C305	ARHGAP17	Q68EM7-5 Isoform 5 of Rho GTPase-activating protein 17 OS=Homo sapiens GN=ARHGAP17 :
AALDFLGTLSQGTGPQELVTQALAVLLEC*LESPGSSPTVLK	1.05867	--	--	0.0822479	0	0		1.0587		1.05867	--	--	0.0822479	0	0	1	C456	BRAT1	Q6PJG6 BRCA1-associated ATM activator 1 OS=Homo sapiens GN=BRAT1 PE=1 SV=2 :
AALETDENLLLC*APTGAGK	1.11529	0.042772	0.324452	0.157417	1.36884	0.488849	1.1342	1.1425	1.0692	1.11529	0.042772	0.0975419	0.157417	1.36884	1.01081	3	C502	SNRNP200	O75643 U5 small nuclear ribonucleoprotein 200 kDa helicase OS=Homo sapiens GN=SNRNP200 PE=1 SV=2 :
AALLEAGMPEC*TEDK	0.761466	--	--	-0.393149	0	0			0.7615	0.761466	--	--	-0.393149	0	0	1	C1288	UBE2O	Q9C0C9 (E3-independent) E2 ubiquitin-conjugating enzyme OS=Homo sapiens GN=UBE2O PE=1 SV=3 :
AALSLPTNVEDVC*PNIPSLEKLMEEIVELAESGIR	0.507958	--	--	-0.977219	0	0	0.508			0.507958	--	--	-0.977219	0	0	1	C3205 C3205 C3189	RYR2	Q92736 Ryanodine receptor 2 OS=Homo sapiens GN=RYR2 PE=1 SV=3 :Q92736-2 Isoform 2 of Ryanodine receptor 2 OS=Homo sapiens GN=RYR2 :H7BY35 Ryanodine receptor 2 OS=Homo sapiens GN=RYR2 PE=1 SV=2 :
AANALC*AGIKVTGCNTEHHCIGGGGFFPQGK	0.930445	--	--	-0.104007	0	0		0.9304		0.930445	--	--	-0.104007	0	0	1	C263 C262	ITLN2	Q8WWU7 Intelectin-2 OS=Homo sapiens GN=ITLN2 PE=2 SV=1 :Q8WWU7-2 Isoform 2 of Intelectin-2 OS=Homo sapiens GN=ITLN2 :
AANILVGENLVC*K	0.583242	--	--	-0.777833	0	0	0.5832			0.583242	--	--	-0.777833	0	0	1	C409 C410 C403 C415	YES1,SRC	P12931-2 Isoform 2 of Proto-oncogene tyrosine-protein kinase Src OS=Homo sapiens GN=SRC :P07947 Tyrosine-protein kinase Yes OS=Homo sapiens GN=YES1 PE=1 SV=3 :P12931 Proto-oncogene tyrosine-protein kinase Src OS=Homo sapiens GN=SRC PE=1 SV=3 :J3QRU1 Tyrosine-protein kinase OS=Homo sapiens GN=YES1 PE=1 SV=1 :
AAPC*IYWLPLTDSQIVQK	1.10452	0.0734793	0.307158	0.143419	1.13383	0.512638	1.0124, 1.0439	1.1337	1.1501	1.08502	0.0937904	0.184563	0.117724	1.02784	0.733855	3	C1183 C1223 C1210 C1165	ACIN1	E7EQT4 Apoptotic chromatin condensation inducer in the nucleus OS=Homo sapiens GN=ACIN1 PE=1 SV=2 :Q9UKV3 Apoptotic chromatin condensation inducer in the nucleus OS=Homo sapiens GN=ACIN1 PE=1 SV=2 :Q9UKV3-5 Isoform 4 of Apoptotic chromatin condensation inducer in the nucleus OS=Homo sapiens GN=ACIN1 :S4R3H4 Apoptotic chromatin condensation inducer in the nucleus OS=Homo sapiens GN=ACIN1 PE=1 SV=1…
AAPKPAASGAC*SVSAEETEK	1.10966	0.0299132	0.228035	0.150119	1.52414	0.641998	1.0958	1.1156	1.1176	1.10966	0.0299132	0.0721456	0.150119	1.52414	1.14179	3	C15	ADAT2	Q7Z6V5 tRNA-specific adenosine deaminase 2 OS=Homo sapiens GN=ADAT2 PE=1 SV=1 :
AAPLDSIHSLAAYYIDC*IR	1.10184	--	--	0.13992	0	0	1.1018			1.10184	--	--	0.13992	0	0	1	C2292 C2290	FASN	P49327 Fatty acid synthase OS=Homo sapiens GN=FASN PE=1 SV=3 :A0A0U1RQF0 Fatty acid synthase OS=Homo sapiens GN=FASN PE=1 SV=1 :
AAPLPAFSGC*STVNGAPGPPAAGAR	1.03637	0.826805	0.944168	0.0515433	0.082597	0.0249508	1.1274	0.9454		1.03637	0.826805	0.931616	0.0515433	0.082597	0.0307631	2	C488 C488 C312 C488	MEX3D	Q86XN8 RNA-binding protein MEX3D OS=Homo sapiens GN=MEX3D PE=1 SV=3 :Q86XN8-3 Isoform 3 of RNA-binding protein MEX3D OS=Homo sapiens GN=MEX3D :S4R446 RNA-binding protein MEX3D (Fragment) OS=Homo sapiens GN=MEX3D PE=1 SV=1 :Q86XN8-2 Isoform 2 of RNA-binding protein MEX3D OS=Homo sapiens GN=MEX3D :
AAPLTPIGTPLPSAIPSGYC*SQDGQTGR	0.886761	0.720354	0.866453	-0.173383	0.142454	0.0622549		1.0247	0.7489	0.886761	0.720354	0.854517	-0.173383	0.142454	0.0682791	2	C1367	SHROOM3	Q8TF72 Protein Shroom3 OS=Homo sapiens GN=SHROOM3 PE=1 SV=2 :
AAPLYQQPLM+IPQANHMAGISPSFLVTPLCIPRC*R	0.813093	--	--	-0.298508	0	0		0.8131		0.813093	--	--	-0.298508	0	0	1	M183,C207 M183,C207	PRR23D1,PRR23D2	E9PI22 Proline-rich protein 23D1 OS=Homo sapiens GN=PRR23D1 PE=3 SV=1 :P0DMB1 Proline-rich protein 23D2 OS=Homo sapiens GN=PRR23D2 PE=3 SV=1 :
AAPRCC*AATGPAFTR	1.36541	--	--	0.449331	0	0	1.3654			1.36541	--	--	0.449331	0	0	1	C371	LGI4	A8MVC2 Leucine-rich repeat LGI family member 4 OS=Homo sapiens GN=LGI4 PE=4 SV=1 :
AAQDFFSTC*R	1.14892	0.210126	0.496769	0.200278	0.677521	0.303845	0.7793, 1.8183	0.7605, 1.8748	0.9789	1.24236	0.467027	0.610836	0.313083	0.330658	0.214075	3	C53 C59 C59 C53 C59 C59 ,C53 C59 C59	UROD	H0Y5R6 Uroporphyrinogen decarboxylase (Fragment) OS=Homo sapiens GN=UROD PE=1 SV=1 :P06132 Uroporphyrinogen decarboxylase OS=Homo sapiens GN=UROD PE=1 SV=2 :Q5T446 Uroporphyrinogen decarboxylase (Fragment) OS=Homo sapiens GN=UROD PE=1 SV=1 :,H0Y5R6 Uroporphyrinogen decarboxylase (Fragment) OS=Homo sapiens GN=UROD PE=1 SV=1 :P06132 Uroporphyrinogen decarboxylase OS=Homo sapiens GN=UROD PE=1 SV=2 :…
AAQDLC*EEALR	1.47099	0.00765289	0.0586304	0.556788	2.11617	1.23188	0.9986, 1.3391, 1.3391	1.5687, 1.2724, 1.5687	1.1631, 1.6846, 1.1631, 1.6846	1.37822	0.00339799	0.0110401	0.462808	2.46878	1.95703	3	C698 C658 ,C698 C658 C698 C658	PRPF6	O94906 Pre-mRNA-processing factor 6 OS=Homo sapiens GN=PRPF6 PE=1 SV=1 :O94906-2 Isoform 2 of Pre-mRNA-processing factor 6 OS=Homo sapiens GN=PRPF6 :,O94906 Pre-mRNA-processing factor 6 OS=Homo sapiens GN=PRPF6 PE=1 SV=1 :O94906-2 Isoform 2 of Pre-mRNA-processing factor 6 OS=Homo sapiens GN=PRPF6 :O94906 Pre-mRNA-processing factor 6 OS=Homo sapiens GN=PRPF6 PE=1 SV=1 :O94906-2 Isoform 2 of Pre-mR…
AAQGCHC*RAQQVLPHGSLR	0.529707	--	--	-0.916733	0	0			0.5297	0.529707	--	--	-0.916733	0	0	1	C75	SLC27A1	M0QXY2 Long-chain fatty acid transport protein 1 OS=Homo sapiens GN=SLC27A1 PE=4 SV=1 :
AAQLDHQQQC*LEDAESK	0.978365	0.943526	1	-0.0315548	0.0252461	0	1.0649	0.9956	0.8746	0.978365	0.943526	1	-0.0315548	0.0252461	0	3	C1298	MPRIP	H0Y2S9 Myosin phosphatase Rho-interacting protein (Fragment) OS=Homo sapiens GN=MPRIP PE=1 SV=3 :
AAQLIGTC*SQNVAAIQEQVLGLGALR	1.40285	0.299674	0.590799	0.48836	0.523351	0.22856	1.2888, 1.4555, 1.4821	1.3832		1.40242	0.00996071	0.0323235	0.487918	2.00171	1.49048	2	C172 C175 C218 ,C172 C175	HSPBP1	K7EL16 Hsp70-binding protein 1 (Fragment) OS=Homo sapiens GN=HSPBP1 PE=1 SV=1 :Q9NZL4 Hsp70-binding protein 1 OS=Homo sapiens GN=HSPBP1 PE=1 SV=1 :,K7EL16 Hsp70-binding protein 1 (Fragment) OS=Homo sapiens GN=HSPBP1 PE=1 SV=1 :Q9NZL4 Hsp70-binding protein 1 OS=Homo sapiens GN=HSPBP1 PE=1 SV=1 :Q9NZL4-3 Isoform 3 of Hsp70-binding protein 1 OS=Homo sapiens GN=HSPBP1 :
AAQLPGLC*ETDR	1.39127	--	--	0.476397	0	0		1.3913		1.39127	--	--	0.476397	0	0	1	C831 C680 C831 C831	NCOA1	Q15788-2 Isoform 2 of Nuclear receptor coactivator 1 OS=Homo sapiens GN=NCOA1 :B5MCN7 Nuclear receptor coactivator 1 OS=Homo sapiens GN=NCOA1 PE=1 SV=1 :Q15788 Nuclear receptor coactivator 1 OS=Homo sapiens GN=NCOA1 PE=1 SV=3 :Q15788-3 Isoform 3 of Nuclear receptor coactivator 1 OS=Homo sapiens GN=NCOA1 :
AAQLQEALLHC*GR	0.804968	--	--	-0.312997	0	0	0.805			0.804968	--	--	-0.312997	0	0	1	C5394 C3308 C500 C3486 C3308 C2982 C3348 C5394	DST	F8W9J4 Dystonin OS=Homo sapiens GN=DST PE=1 SV=1 :E9PHM6 Dystonin OS=Homo sapiens GN=DST PE=1 SV=3 :A0A0U1RQJ2 Dystonin (Fragment) OS=Homo sapiens GN=DST PE=1 SV=1 :E9PEB9 Dystonin OS=Homo sapiens GN=DST PE=1 SV=3 :E7ERU0 Dystonin OS=Homo sapiens GN=DST PE=1 SV=1 :Q03001-8 Isoform 2 of Dystonin OS=Homo sapiens GN=DST :F6QMI7 Dystonin OS=Homo sapiens GN=DST PE=1 SV=2 :Q03001 Dystonin OS=Homo sapie…
AAQLQLPQLPLAALQALGEAASC*QLLAR	0.94487	0.170806	0.494769	-0.0818123	0.767496	0.305598	0.9188	0.9296, 0.9296	0.9862, 0.9862	0.950091	0.0268244	0.0658018	-0.073862	1.57147	1.18176	3	C190	F8A1	P23610 Factor VIII intron 22 protein OS=Homo sapiens GN=F8A1 PE=1 SV=2 :
AAQLYTLWVTFQVLLYTSLPDFC*HKFLPGYVGGIQEGAVTPAGVVNK	1.22844	--	--	0.29683	0	0		1.2284		1.22844	--	--	0.29683	0	0	1	C118 C118 C86	DHCR7	E9PJ54 7-dehydrocholesterol reductase (Fragment) OS=Homo sapiens GN=DHCR7 PE=1 SV=1 :Q9UBM7 7-dehydrocholesterol reductase OS=Homo sapiens GN=DHCR7 PE=1 SV=1 :E9PM00 7-dehydrocholesterol reductase (Fragment) OS=Homo sapiens GN=DHCR7 PE=1 SV=1 :
AAQPPAQPCQLC*GR	0.95446	0.521263	0.68845	-0.0672431	0.282943	0.162127	0.5295	1.3794		0.95446	0.521263	0.659559	-0.0672431	0.282943	0.180746	2	C129 C96	ZNF428	M0QXZ5 Zinc finger protein 428 (Fragment) OS=Homo sapiens GN=ZNF428 PE=1 SV=1 :Q96B54 Zinc finger protein 428 OS=Homo sapiens GN=ZNF428 PE=1 SV=2 :
AAQPPAQPC*QLCGR	1.37938	--	--	0.464024	0	0		1.3794		1.37938	--	--	0.464024	0	0	1	C126 C93	ZNF428	M0QXZ5 Zinc finger protein 428 (Fragment) OS=Homo sapiens GN=ZNF428 PE=1 SV=1 :Q96B54 Zinc finger protein 428 OS=Homo sapiens GN=ZNF428 PE=1 SV=2 :
AAQPPAQPC*QLC*GR	1.05051	--	--	0.071091	0	0		1.0505		1.05051	--	--	0.071091	0	0	1	C126,C129 C93,C96	ZNF428	M0QXZ5 Zinc finger protein 428 (Fragment) OS=Homo sapiens GN=ZNF428 PE=1 SV=1 :Q96B54 Zinc finger protein 428 OS=Homo sapiens GN=ZNF428 PE=1 SV=2 :
AAQVALLYLQELAEELSTALPAPVSC*PEGPK	0.948923	0.15259	0.523084	-0.0756368	0.816473	0.281429	0.8697, 0.9923, 0.8697, 0.9923	0.9830, 0.9839, 0.9830, 0.9839, 1.0923	0.8771, 0.9744, 0.9744, 0.8599	0.956613	0.019173	0.0497058	-0.0639926	1.71731	1.30359	3	C212 C212	GTF3C2	Q8WUA4 General transcription factor 3C polypeptide 2 OS=Homo sapiens GN=GTF3C2 PE=1 SV=2 :Q8WUA4 General transcription factor 3C polypeptide 2 OS=Homo sapiens GN=GTF3C2 PE=1 SV=2 :
AAREEC*PVFTPPGGETLDQVK	1.01957	0.699949	0.843417	0.0279596	0.154934	0.0739575	1.0552, 1.3147, 1.0552, 0.9962	1.0096, 1.3290, 1.0090, 1.3290	0.9684, 1.0200, 0.9684	1.09588	0.449608	0.593643	0.132093	0.347166	0.226475	3	C55 C114 C55 C114	TIGAR	A0A0U1RQD1 Chromosome 12 open reading frame 5, isoform CRA_b OS=Homo sapiens GN=TIGAR PE=1 SV=1 :Q9NQ88 Fructose-2,6-bisphosphatase TIGAR OS=Homo sapiens GN=TIGAR PE=1 SV=1 :A0A0U1RQD1 Chromosome 12 open reading frame 5, isoform CRA_b OS=Homo sapiens GN=TIGAR PE=1 SV=1 :Q9NQ88 Fructose-2,6-bisphosphatase TIGAR OS=Homo sapiens GN=TIGAR PE=1 SV=1 :
AASAPC*GGATASTCSR		--	--		0	0			1000	1000	--	--	9.96578	0	0	1	C181	SLC25A41	Q8N5S1-2 Isoform 2 of Solute carrier family 25 member 41 OS=Homo sapiens GN=SLC25A41 :
AASIENVLQDSSPEHC*GR	0.396424	0.148415	0.515004	-1.33488	0.828521	0.288189	1.0684, 0.3982	0.3653, 0.9848	0.8056, 0.2710	0.648882	0.145755	0.262359	-0.623971	0.836377	0.581104	3	C528 C528 C506 C506 C567 C528 C528 C506 C506 C567 ,C528 C528 C506 C506 C567	MGRN1	O60291-2 Isoform 2 of E3 ubiquitin-protein ligase MGRN1 OS=Homo sapiens GN=MGRN1 :O60291 E3 ubiquitin-protein ligase MGRN1 OS=Homo sapiens GN=MGRN1 PE=1 SV=2 :O60291-4 Isoform 4 of E3 ubiquitin-protein ligase MGRN1 OS=Homo sapiens GN=MGRN1 :O60291-3 Isoform 3 of E3 ubiquitin-protein ligase MGRN1 OS=Homo sapiens GN=MGRN1 :K7EPJ5 E3 ubiquitin-protein ligase MGRN1 (Fragment) OS=Homo sapiens GN=MGRN1…
AASLLLEILGLLC*K	1.36161	--	--	0.445316	0	0	1.3616			1.36161	--	--	0.445316	0	0	1	C1189 C1220 C1384 C1391 C1344 C1298 C1221 C1345 C1188 C1385 C1297	EIF4G1	Q04637-7 Isoform 7 of Eukaryotic translation initiation factor 4 gamma 1 OS=Homo sapiens GN=EIF4G1 :Q04637-5 Isoform D of Eukaryotic translation initiation factor 4 gamma 1 OS=Homo sapiens GN=EIF4G1 :Q04637 Eukaryotic translation initiation factor 4 gamma 1 OS=Homo sapiens GN=EIF4G1 PE=1 SV=4 :Q04637-9 Isoform 9 of Eukaryotic translation initiation factor 4 gamma 1 OS=Homo sapiens GN=EIF4G1 :Q046…
AASNC*GIVESILNWVK	0.711789	0.219575	0.486819	-0.490478	0.658417	0.312632	0.8695, 0.8695		0.554	0.764374	0.000378144	0.00158873	-0.387649	3.42234	2.79895	2	C426 C421 C421	TOP2B	Q02880 DNA topoisomerase 2-beta OS=Homo sapiens GN=TOP2B PE=1 SV=3 :Q02880-2 Isoform Beta-1 of DNA topoisomerase 2-beta OS=Homo sapiens GN=TOP2B :E9PCY5 DNA topoisomerase 2 (Fragment) OS=Homo sapiens GN=TOP2B PE=1 SV=1 :
AASPQDLAGGYTSSLAC*HR	0.743782	--	--	-0.427049	0	0		0.7438		0.743782	--	--	-0.427049	0	0	1	C251 C293 C153	MNAT1	P51948-2 Isoform 2 of CDK-activating kinase assembly factor MAT1 OS=Homo sapiens GN=MNAT1 :P51948 CDK-activating kinase assembly factor MAT1 OS=Homo sapiens GN=MNAT1 PE=1 SV=1 :H0YJ92 CDK-activating kinase assembly factor MAT1 (Fragment) OS=Homo sapiens GN=MNAT1 PE=1 SV=1 :
AASSFIPYCSMAQAQLC*FHGHR	1.3642	--	--	0.448054	0	0	1.3642			1.3642	--	--	0.448054	0	0	1	C1232 C1225 C1231	MAPK8IP3	A0A087WYG2 C-Jun-amino-terminal kinase-interacting protein 3 OS=Homo sapiens GN=MAPK8IP3 PE=1 SV=1 :E9PFH7 C-Jun-amino-terminal kinase-interacting protein 3 OS=Homo sapiens GN=MAPK8IP3 PE=1 SV=1 :Q9UPT6 C-Jun-amino-terminal kinase-interacting protein 3 OS=Homo sapiens GN=MAPK8IP3 PE=1 SV=3 :
AATC*EGSESSGFGKLPK	1.08841	0.376393	0.515326	0.122224	0.424359	0.287918		1.1564	1.0204	1.08841	0.376393	0.52284	0.122224	0.424359	0.281631	2	C218 C218 C218 C218	CEP131	I3L2J8 Centrosomal protein of 131 kDa OS=Homo sapiens GN=CEP131 PE=1 SV=1 :Q9UPN4-3 Isoform 3 of Centrosomal protein of 131 kDa OS=Homo sapiens GN=CEP131 :Q9UPN4 Centrosomal protein of 131 kDa OS=Homo sapiens GN=CEP131 PE=1 SV=3 :Q9UPN4-2 Isoform 2 of Centrosomal protein of 131 kDa OS=Homo sapiens GN=CEP131 :
AATC*EGSESSGFGK	0.934212	0.104402	0.391562	-0.0981774	0.981292	0.4072	0.903	0.9540, 0.9540	0.9457, 0.9457	0.940458	0.0950054	0.186307	-0.0885642	1.02225	0.729771	3	C218 C218 C218 C218	CEP131	I3L2J8 Centrosomal protein of 131 kDa OS=Homo sapiens GN=CEP131 PE=1 SV=1 :Q9UPN4-3 Isoform 3 of Centrosomal protein of 131 kDa OS=Homo sapiens GN=CEP131 :Q9UPN4 Centrosomal protein of 131 kDa OS=Homo sapiens GN=CEP131 PE=1 SV=3 :Q9UPN4-2 Isoform 2 of Centrosomal protein of 131 kDa OS=Homo sapiens GN=CEP131 :
AATDAQDANQCC*TSCEDNAPATSYCVECSEPLCETCVEAHQR	0.831866	--	--	-0.265577	0	0			0.8319	0.831866	--	--	-0.265577	0	0	1	C153	TRIM28	Q13263 Transcription intermediary factor 1-beta OS=Homo sapiens GN=TRIM28 PE=1 SV=5 :
AATDAQDANQCCTSCEDNAPATSYC*VECSEPLCETCVEAHQR	1.02322	--	--	0.0331201	0	0	1.0232			1.02322	--	--	0.0331201	0	0	1	C166	TRIM28	Q13263 Transcription intermediary factor 1-beta OS=Homo sapiens GN=TRIM28 PE=1 SV=5 :
AATDAQDANQCCTSCEDNAPATSYCVEC*SEPLCETCVEAHQR	0.943972	--	--	-0.0831838	0	0		0.944		0.943972	--	--	-0.0831838	0	0	1	C169	TRIM28	Q13263 Transcription intermediary factor 1-beta OS=Homo sapiens GN=TRIM28 PE=1 SV=5 :
AATESVPC*SPSPLAGEIR	1.59283	0.249358	0.536924	0.671594	0.603178	0.270087	1.4536	1.7857	1.5392, 1.5392	1.57943	0.227782	0.362324	0.659402	0.64248	0.440902	3	C123 C56 C86 C56 C96	C19orf47	Q8N9M1 Uncharacterized protein C19orf47 OS=Homo sapiens GN=C19orf47 PE=1 SV=1 :Q8N9M1-2 Isoform 2 of Uncharacterized protein C19orf47 OS=Homo sapiens GN=C19orf47 :J3QS16 Uncharacterized protein C19orf47 (Fragment) OS=Homo sapiens GN=C19orf47 PE=1 SV=1 :J3QKZ5 Uncharacterized protein C19orf47 (Fragment) OS=Homo sapiens GN=C19orf47 PE=1 SV=1 :J9JIE4 Uncharacterized protein C19orf47 (Fragment) OS=Ho…
AATGEEVSAEDLGGADLHC*RK	1.10128	0.161072	0.543165	0.139184	0.792979	0.265068	1.0282, 1.0237	1.4803, 1.2113, 1.2113	1.2444, 0.9728, 1.1612, 1.1182	1.16127	0.0252394	0.0623971	0.215699	1.59792	1.20484	3	C267	MCCC2	Q9HCC0 Methylcrotonoyl-CoA carboxylase beta chain, mitochondrial OS=Homo sapiens GN=MCCC2 PE=1 SV=1 :
AATGEEVSAEDLGGADLHC*R	0.979878	0.290105	0.581182	-0.0293257	0.537444	0.235688	0.9762, 0.9943, 0.9762, 1.1196, 0.9605, 0.9751, 0.9605, 0.9751	1.1345, 0.9974, 1.1345, 0.9799, 0.9977, 0.9799, 0.9977, 1.6205	1.0152, 0.9351, 1.0152, 0.9282, 0.9553, 0.9282, 0.9553, 1.9294	1.06007	0.185788	0.301614	0.084158	0.730983	0.520548	3	C267 ,C267 C267	MCCC2	Q9HCC0 Methylcrotonoyl-CoA carboxylase beta chain, mitochondrial OS=Homo sapiens GN=MCCC2 PE=1 SV=1 :Q9HCC0 Methylcrotonoyl-CoA carboxylase beta chain, mitochondrial OS=Homo sapiens GN=MCCC2 PE=1 SV=1 :,Q9HCC0 Methylcrotonoyl-CoA carboxylase beta chain, mitochondrial OS=Homo sapiens GN=MCCC2 PE=1 SV=1 :
AATQC*EFSKQEFMDGMTELGCDSIEK	1.05239	--	--	0.0736673	0	0			1.0524	1.05239	--	--	0.0736673	0	0	1	C100 C115 C100	DCUN1D1	C9JVE2 DCN1-like protein OS=Homo sapiens GN=DCUN1D1 PE=1 SV=1 :Q96GG9 DCN1-like protein 1 OS=Homo sapiens GN=DCUN1D1 PE=1 SV=1 :C9J8R4 DCN1-like protein (Fragment) OS=Homo sapiens GN=DCUN1D1 PE=1 SV=1 :
AATQC*EFSR	2.01006	--	--	1.00724	0	0		2.0101		2.01006	--	--	1.00724	0	0	1	C173 C115 C90 C115 C100	DCUN1D2	H7C216 DCN1-like protein (Fragment) OS=Homo sapiens GN=DCUN1D2 PE=1 SV=1 :Q6PH85-2 Isoform 2 of DCN1-like protein 2 OS=Homo sapiens GN=DCUN1D2 :C9J2J1 DCN1-like protein (Fragment) OS=Homo sapiens GN=DCUN1D2 PE=1 SV=1 :Q6PH85 DCN1-like protein 2 OS=Homo sapiens GN=DCUN1D2 PE=1 SV=1 :C9JAV2 DCN1-like protein (Fragment) OS=Homo sapiens GN=DCUN1D2 PE=1 SV=1 :
AATSTLSVC*DFLGEK	1.53722	0.0504342	0.37388	0.620326	1.29727	0.427268		1.1902	1.8843	1.53722	0.0504342	0.111748	0.620326	1.29727	0.951759	2	C114 C82 C137	FAM177A1	Q8N128 Protein FAM177A1 OS=Homo sapiens GN=FAM177A1 PE=1 SV=1 :G3V583 Protein FAM177A1 (Fragment) OS=Homo sapiens GN=FAM177A1 PE=1 SV=1 :Q8N128-2 Isoform 2 of Protein FAM177A1 OS=Homo sapiens GN=FAM177A1 :
AAVEEGIVLGGGCALLRC*IPALDSLTPANEDQK	1.09908	0.48822	0.650155	0.136302	0.311384	0.186983	1.1946	1.0036		1.09908	0.48822	0.630194	0.136302	0.311384	0.200526	2	C447	HSPD1	P10809 60 kDa heat shock protein, mitochondrial OS=Homo sapiens GN=HSPD1 PE=1 SV=2 :
AAVEEGIVLGGGC*ALLR	0.906109	0.227073	0.518618	-0.142243	0.643834	0.285152	0.8758, 0.8883, 0.9383, 0.9011, 0.9007, 0.9020, 0.8824, 0.8820, 0.8883, 0.9205, 0.8447, 0.8758, 0.9383, 0.9094, 0.8984, 0.9020, 0.8807, 0.8876	0.9306, 1.0305, 1.0997, 0.9668, 0.9380, 0.9635, 0.9258, 0.9489, 1.0305, 0.8952, 0.8952, 1.0997, 0.9668, 0.9380, 0.9635, 0.9605, 0.9403	0.8716, 0.9365, 0.8792, 0.9074, 0.8672, 0.8675, 0.7818, 1.0556, 0.8716, 0.9365, 0.8792, 0.9074, 0.8672, 0.8904, 0.7843, 1.0556	0.920958	0.0198356	0.0511036	-0.118792	1.70255	1.29155	3	C442 C442 ,C442	HSPD1	P10809 60 kDa heat shock protein, mitochondrial OS=Homo sapiens GN=HSPD1 PE=1 SV=2 :,P10809 60 kDa heat shock protein, mitochondrial OS=Homo sapiens GN=HSPD1 PE=1 SV=2 :P10809 60 kDa heat shock protein, mitochondrial OS=Homo sapiens GN=HSPD1 PE=1 SV=2 :
AAVLVQQWVSYADTELIPAAC*GATLPALGLR	1.22835	0.0158702	0.118878	0.296726	1.79942	0.9249	0.9394, 1.0404, 1.3903, 1.0309, 0.9707, 1.1908, 0.9132	1.0617, 1.0509, 1.3323, 1.0509, 1.3323	0.9789, 1.6876, 0.9769, 1.6561	1.1627	0.0196143	0.0508253	0.217478	1.70743	1.29392	3	C31 C112 ,C112 C112 C112 C112	VARS	A0A140T936 Valine--tRNA ligase (Fragment) OS=Homo sapiens GN=VARS PE=1 SV=1 :P26640 Valine--tRNA ligase OS=Homo sapiens GN=VARS PE=1 SV=4 :,A2ABF4 Valine--tRNA ligase (Fragment) OS=Homo sapiens GN=VARS PE=1 SV=1 :A0A0G2JJT9 Valine--tRNA ligase (Fragment) OS=Homo sapiens GN=VARS PE=1 SV=1 :P26640 Valine--tRNA ligase OS=Homo sapiens GN=VARS PE=1 SV=4 :A0A140T954 Valine--tRNA ligase (Fragment) OS=Ho…
AAVPLGGFLC*NVADK	0.904375	--	--	-0.145007	0	0	0.9044			0.904375	--	--	-0.145007	0	0	1	C670	FASTKD5	Q7L8L6 FAST kinase domain-containing protein 5, mitochondrial OS=Homo sapiens GN=FASTKD5 PE=1 SV=1 :
AAVQVLDDIEKC*LEK	0.986153	0.645576	0.838438	-0.0201168	0.190053	0.076529	0.9493, 0.9493	0.9123, 0.9123	1.0968	0.964027	0.509537	0.649267	-0.0528547	0.292824	0.187576	3	C742	MUT	P22033 Methylmalonyl-CoA mutase, mitochondrial OS=Homo sapiens GN=MUT PE=1 SV=4 :
AAVSGPEGPGEPRQFICNEC*GK	0.973637	--	--	-0.0385441	0	0		0.9736		0.973637	--	--	-0.0385441	0	0	1	C286	ZNF775	Q96BV0 Zinc finger protein 775 OS=Homo sapiens GN=ZNF775 PE=2 SV=2 :
AAYLLGC*SLEELSSAIFK	0.850996	0.00337572	0.0253038	-0.232776	2.47163	1.59681	0.7616	0.8635	0.9279, 0.9279	0.870213	0.0180163	0.047311	-0.20056	1.74433	1.32504	3	C704 C246 C703 C704 C704 C373 ,C704 C703 C704 C704 C373	MYO18A	Q92614-3 Isoform 3 of Unconventional myosin-XVIIIa OS=Homo sapiens GN=MYO18A :Q92614-5 Isoform 5 of Unconventional myosin-XVIIIa OS=Homo sapiens GN=MYO18A :A0A0D9SFK2 Unconventional myosin-XVIIIa OS=Homo sapiens GN=MYO18A PE=1 SV=1 :Q92614-4 Isoform 4 of Unconventional myosin-XVIIIa OS=Homo sapiens GN=MYO18A :Q92614 Unconventional myosin-XVIIIa OS=Homo sapiens GN=MYO18A PE=1 SV=3 :Q92614-2 Isofor…
AC*AAGTPAVIR	2.27153	0.351407	0.484693	1.18366	0.45419	0.314533	24.7171, 11.2251, 0.7739	2.1336		9.71242	0.166414	0.289578	3.27983	0.778811	0.538234	2	C1139 C1139 ,C1070 C1139 C1139 C1139 C1070 C1139 C1139 C1139	HCFC1	P51610-2 Isoform 2 of Host cell factor 1 OS=Homo sapiens GN=HCFC1 :P51610 Host cell factor 1 OS=Homo sapiens GN=HCFC1 PE=1 SV=2 :A6NEM2 Host cell factor 1 OS=Homo sapiens GN=HCFC1 PE=1 SV=2 :P51610-4 Isoform 4 of Host cell factor 1 OS=Homo sapiens GN=HCFC1 :P51610-2 Isoform 2 of Host cell factor 1 OS=Homo sapiens GN=HCFC1 :P51610 Host cell factor 1 OS=Homo sapiens GN=HCFC1 PE=1 SV=2 :A6NEM2 Host …
AC*ALQVLSAILEGSK	1.04379	0.591032	0.771322	0.0618332	0.228389	0.112764		1.1012	0.9864	1.04379	0.591032	0.727812	0.0618332	0.228389	0.137981	2	C476 C476 C323	HEATR6	Q6AI08 HEAT repeat-containing protein 6 OS=Homo sapiens GN=HEATR6 PE=1 SV=1 :K7EIX2 HEAT repeat-containing protein 6 OS=Homo sapiens GN=HEATR6 PE=1 SV=1 :A0A087WXZ7 HEAT repeat-containing protein 6 OS=Homo sapiens GN=HEATR6 PE=1 SV=1 :
AC*ANPAAGSVILLENLR	1.13241	0.245392	0.549719	0.179398	0.61014	0.25986	1.1863	1.0785		1.13241	0.245392	0.380802	0.179398	0.61014	0.4193	2	C80 C108	PGK1	P00558-2 Isoform 2 of Phosphoglycerate kinase 1 OS=Homo sapiens GN=PGK1 :P00558 Phosphoglycerate kinase 1 OS=Homo sapiens GN=PGK1 PE=1 SV=3 :
AC*ASEEVPTLTYEER	1.00546	0.870789	0.998421	0.00786077	0.0600871	0.00068645	1.1204	0.7651	1.1418, 1.1214	1.03717	0.851795	0.954479	0.0526504	0.0696647	0.0202336	3	C342	LZTR1	Q8N653 Leucine-zipper-like transcriptional regulator 1 OS=Homo sapiens GN=LZTR1 PE=1 SV=2 :
AC*AVETSVDLSEISSK	0.812504	0.271492	0.561772	-0.299554	0.566244	0.25044	1.0014, 1.0014	1.0140, 1.1027, 0.5124	0.5531, 0.5531	0.819724	0.126723	0.234694	-0.286791	0.897146	0.629498	3	C220 C235	CDCA2	E9PEI0 Cell division cycle-associated protein 2 OS=Homo sapiens GN=CDCA2 PE=1 SV=1 :Q69YH5 Cell division cycle-associated protein 2 OS=Homo sapiens GN=CDCA2 PE=1 SV=2 :
ACC*LCQFKNSIEAVC*K	4.46522	--	--	2.15873	0	0			4.4652	4.46522	--	--	2.15873	0	0	1	C1003,C1015 C4,C16 C1027,C1039 C145,C157 C744,C756 C165,C177 C1027,C1039 C1027,C1039 C65,C77 C666,C678 C1027,C1039 C65,C77 C1027,C1039 C1027,C1039 C1027,C1039 C717,C729 C65,C77 C1027,C1039 C65,C77 C1027,C1039 C212,C224 C65,C77 C678,C690 C635,C647 C1003,C1015 C1027,C1039 C1027,C1039 C65,C77	LRRC37A3,LRRC37A,LRRC37A2,LRRC37B	A0A0J9YWT4 Leucine-rich repeat-containing protein 37A2 OS=Homo sapiens GN=LRRC37A2 PE=1 SV=1 :F8W7X0 Leucine-rich repeat-containing protein 37A3 OS=Homo sapiens GN=LRRC37A3 PE=1 SV=1 :A8MUI5 Leucine-rich repeat-containing protein 37A OS=Homo sapiens GN=LRRC37A PE=4 SV=2 :J3QTJ5 Leucine-rich repeat-containing protein 37A3 OS=Homo sapiens GN=LRRC37A3 PE=1 SV=1 :J3QSU1 Leucine-rich repeat-containing…
ACDEGHC*TAK	0.523347	--	--	-0.93416	0	0			0.5233	0.523347	--	--	-0.93416	0	0	1	C355 C352 C151 C322	IVD	A0A0A0MT83 Isovaleryl-CoA dehydrogenase, mitochondrial OS=Homo sapiens GN=IVD PE=1 SV=1 :P26440 Isovaleryl-CoA dehydrogenase, mitochondrial OS=Homo sapiens GN=IVD PE=1 SV=1 :H0YLC3 Isovaleryl-CoA dehydrogenase, mitochondrial (Fragment) OS=Homo sapiens GN=IVD PE=1 SV=1 :P26440-2 Isoform 2 of Isovaleryl-CoA dehydrogenase, mitochondrial OS=Homo sapiens GN=IVD :
AC*DESFQPLGDIMK	1.04963	--	--	0.0698827	0	0	1.6391, 0.6302			1.13465	0.93464	1	0.182241	0.0293556	0	1	C567 C594 C516 C567 C595 C573 C567 C567 C594 C516 C567 C595 C573 C567	GIGYF2	E7ESB6 PERQ amino acid-rich with GYF domain-containing protein 2 (Fragment) OS=Homo sapiens GN=GIGYF2 PE=1 SV=1 :Q6Y7W6-3 Isoform 2 of PERQ amino acid-rich with GYF domain-containing protein 2 OS=Homo sapiens GN=GIGYF2 :C9JHW1 PERQ amino acid-rich with GYF domain-containing protein 2 (Fragment) OS=Homo sapiens GN=GIGYF2 PE=1 SV=1 :Q6Y7W6-4 Isoform 3 of PERQ amino acid-rich with GYF domain-contain…
AC*DILAIDK	1.06496	0.23656	0.535403	0.0908033	0.626058	0.271319	0.9946	1.0912, 1.0912	1.1090, 1.1090	1.07903	0.0380465	0.0885476	0.10974	1.41969	1.05282	3	C47 C47	DFFA	O00273 DNA fragmentation factor subunit alpha OS=Homo sapiens GN=DFFA PE=1 SV=1 :O00273-2 Isoform DFF35 of DNA fragmentation factor subunit alpha OS=Homo sapiens GN=DFFA :
AC*DLPAWVHFPDTER	1.16288	0.484838	0.64597	0.217699	0.314404	0.189787	0.7796, 1.1506	1.3229, 1.3229		1.14396	0.494852	0.635555	0.194039	0.305525	0.196847	2	C181 C153 C181 C123 C181	ESYT2	A0A087WXU3 Extended synaptotagmin-2 OS=Homo sapiens GN=ESYT2 PE=1 SV=1 :A0FGR8-2 Isoform 2 of Extended synaptotagmin-2 OS=Homo sapiens GN=ESYT2 :A0FGR8 Extended synaptotagmin-2 OS=Homo sapiens GN=ESYT2 PE=1 SV=1 :H7BXI1 Extended synaptotagmin-2 (Fragment) OS=Homo sapiens GN=ESYT2 PE=1 SV=1 :A0FGR8-6 Isoform 6 of Extended synaptotagmin-2 OS=Homo sapiens GN=ESYT2 :
AC*DYIQELR	0.799879	0.0727683	0.305134	-0.322146	1.13806	0.51551		0.8297, 0.8297	0.77	0.809825	0.0968353	0.189327	-0.304318	1.01397	0.722787	2	C248 C220 C189 C187	USF1	P22415 Upstream stimulatory factor 1 OS=Homo sapiens GN=USF1 PE=1 SV=1 :B1AQP1 Upstream stimulatory factor 1 OS=Homo sapiens GN=USF1 PE=1 SV=1 :P22415-2 Isoform 2 of Upstream stimulatory factor 1 OS=Homo sapiens GN=USF1 :E9PME6 Upstream stimulatory factor 1 (Fragment) OS=Homo sapiens GN=USF1 PE=1 SV=7 :
AC*ESASHDNQSVR	1.62066	0.391718	0.533323	0.69658	0.407026	0.27301	1.9707	1.2706		1.62066	0.391718	0.537402	0.69658	0.407026	0.269701	2	C285	TRMT10A	Q8TBZ6 tRNA methyltransferase 10 homolog A OS=Homo sapiens GN=TRMT10A PE=1 SV=1 :
AC*ESGGPTPSLSHR	1.01434	--	--	0.0205464	0	0			1.0143	1.01434	--	--	0.0205464	0	0	1	C287	HS1BP3	Q53T59 HCLS1-binding protein 3 OS=Homo sapiens GN=HS1BP3 PE=1 SV=1 :
AC*FGGLFANLIRPGDAK	0.866981	0.275019	0.563974	-0.205927	0.560638	0.248741		0.9103	0.8236	0.866981	0.275019	0.416123	-0.205927	0.560638	0.380778	2	C2892	BIRC6	Q9NR09 Baculoviral IAP repeat-containing protein 6 OS=Homo sapiens GN=BIRC6 PE=1 SV=2 :
AC*FGTFLPEEK	1.00695	0.909419	1	0.00998888	0.0412362	0	1.0533, 1.0714, 1.0533	0.9815, 1.0424, 0.9815	0.9634, 0.9634	1.01379	0.842809	0.948557	0.0197598	0.0742706	0.0229365	3	C80 ,C80 C80	SDHAF3	Q9NRP4 Succinate dehydrogenase assembly factor 3, mitochondrial OS=Homo sapiens GN=SDHAF3 PE=1 SV=1 :,Q9NRP4 Succinate dehydrogenase assembly factor 3, mitochondrial OS=Homo sapiens GN=SDHAF3 PE=1 SV=1 :Q9NRP4 Succinate dehydrogenase assembly factor 3, mitochondrial OS=Homo sapiens GN=SDHAF3 PE=1 SV=1 :
AC*FLGATVK	1.22078	--	--	0.287807	0	0		0.9673, 1.4595		1.21339	0.542614	0.680179	0.279049	0.265509	0.167377	1	C376 C376 C376 C376 C376 C376	L2HGDH	Q9H9P8-2 Isoform 2 of L-2-hydroxyglutarate dehydrogenase, mitochondrial OS=Homo sapiens GN=L2HGDH :Q9H9P8 L-2-hydroxyglutarate dehydrogenase, mitochondrial OS=Homo sapiens GN=L2HGDH PE=1 SV=3 :C9JVN9 L-2-hydroxyglutarate dehydrogenase, mitochondrial OS=Homo sapiens GN=L2HGDH PE=1 SV=1 :Q9H9P8-2 Isoform 2 of L-2-hydroxyglutarate dehydrogenase, mitochondrial OS=Homo sapiens GN=L2HGDH :Q9H9P8 L-2-hy…
AC*FQVGTSEEMK	0.912715	0.192949	0.473315	-0.131764	0.714557	0.324849	0.9967	0.8668	0.8746	0.912715	0.192949	0.312176	-0.131764	0.714557	0.5056	3	C717 C718 C729 C728 C717	NUP214	P35658-5 Isoform 5 of Nuclear pore complex protein Nup214 OS=Homo sapiens GN=NUP214 :P35658-4 Isoform 4 of Nuclear pore complex protein Nup214 OS=Homo sapiens GN=NUP214 :P35658-3 Isoform 3 of Nuclear pore complex protein Nup214 OS=Homo sapiens GN=NUP214 :P35658 Nuclear pore complex protein Nup214 OS=Homo sapiens GN=NUP214 PE=1 SV=2 :P35658-2 Isoform 2 of Nuclear pore complex protein Nup214 OS=Hom…
AC*FQVGTSEEM+K	1.01742	--	--	0.0249164	0	0		1.0174		1.01742	--	--	0.0249164	0	0	1	C717,M726 C718,M727 C729,M738 C728,M737 C717,M726	NUP214	P35658-5 Isoform 5 of Nuclear pore complex protein Nup214 OS=Homo sapiens GN=NUP214 :P35658-4 Isoform 4 of Nuclear pore complex protein Nup214 OS=Homo sapiens GN=NUP214 :P35658-3 Isoform 3 of Nuclear pore complex protein Nup214 OS=Homo sapiens GN=NUP214 :P35658 Nuclear pore complex protein Nup214 OS=Homo sapiens GN=NUP214 PE=1 SV=2 :P35658-2 Isoform 2 of Nuclear pore complex protein Nup214 OS=Hom…
AC*FTQWLCHLHNEVNR	0.928013	--	--	-0.107783	0	0	0.8357, 1.0731, 0.8357, 1.0791			0.955918	0.409392	0.55528	-0.0650411	0.38786	0.255488	1	C165 C85 C90 C165 C85 C90	GFER	P55789 FAD-linked sulfhydryl oxidase ALR OS=Homo sapiens GN=GFER PE=1 SV=2 :P55789-2 Isoform 2 of FAD-linked sulfhydryl oxidase ALR OS=Homo sapiens GN=GFER :H3BQQ4 Sulfhydryl oxidase OS=Homo sapiens GN=GFER PE=1 SV=1 :P55789 FAD-linked sulfhydryl oxidase ALR OS=Homo sapiens GN=GFER PE=1 SV=2 :P55789-2 Isoform 2 of FAD-linked sulfhydryl oxidase ALR OS=Homo sapiens GN=GFER :H3BQQ4 Sulfhydryl oxidas…
AC*FYNLDKFR	2.20824	0.179514	0.503594	1.14289	0.745901	0.297919	1.0775, 1.0513, 1.0775, 1.0513	1.1885, 1.3324, 1.0658, 1.1885, 1.3324, 1.0658, 1.6076	1.1704, 1.6764, 1.6764, 7.9876	1.70329	0.111565	0.212096	0.768324	0.952471	0.673467	3	C385 C385 ,C385 C385 C385	RBM17	Q96I25 Splicing factor 45 OS=Homo sapiens GN=RBM17 PE=1 SV=1 :Q96I25 Splicing factor 45 OS=Homo sapiens GN=RBM17 PE=1 SV=1 :,Q96I25 Splicing factor 45 OS=Homo sapiens GN=RBM17 PE=1 SV=1 :Q96I25 Splicing factor 45 OS=Homo sapiens GN=RBM17 PE=1 SV=1 :Q96I25 Splicing factor 45 OS=Homo sapiens GN=RBM17 PE=1 SV=1 :
AC*FYNLDK	0.428128	--	--	-1.22389	0	0			0.4281	0.428128	--	--	-1.22389	0	0	1	C385	RBM17	Q96I25 Splicing factor 45 OS=Homo sapiens GN=RBM17 PE=1 SV=1 :
AC*GLPSGSCR	1.22189	--	--	0.289114	0	0			1.2219	1.22189	--	--	0.289114	0	0	1	C21 C21 C21	MSRB3	Q8IXL7-2 Isoform 2 of Methionine-R-sulfoxide reductase B3 OS=Homo sapiens GN=MSRB3 :F5H199 Methionine-R-sulfoxide reductase B3 (Fragment) OS=Homo sapiens GN=MSRB3 PE=1 SV=1 :F5H7C4 Methionine-R-sulfoxide reductase B3 (Fragment) OS=Homo sapiens GN=MSRB3 PE=1 SV=1 :
AC*GNFGIPCELR	7.2641	0.35933	0.494102	2.86078	0.444507	0.306184	6.5415	7.9868, 7.9868		7.50499	0.0470233	0.105296	2.90785	1.32769	0.977587	2	C288 C288	PAICS	E9PBS1 Multifunctional protein ADE2 (Fragment) OS=Homo sapiens GN=PAICS PE=1 SV=1 :P22234 Multifunctional protein ADE2 OS=Homo sapiens GN=PAICS PE=1 SV=3 :
ACGNFGIPC*ELR	7.60506	--	--	2.92696	0	0		7.6051		7.60506	--	--	2.92696	0	0	1	C295 C295	PAICS	E9PBS1 Multifunctional protein ADE2 (Fragment) OS=Homo sapiens GN=PAICS PE=1 SV=1 :P22234 Multifunctional protein ADE2 OS=Homo sapiens GN=PAICS PE=1 SV=3 :
AC*KVDSPTVNTTLR	1.29691	--	--	0.375075	0	0	1.2969			1.29691	--	--	0.375075	0	0	1	C302 C441 C364	KLC2	A8MZ87 Kinesin light chain 2 OS=Homo sapiens GN=KLC2 PE=1 SV=1 :Q9H0B6 Kinesin light chain 2 OS=Homo sapiens GN=KLC2 PE=1 SV=1 :Q9H0B6-2 Isoform 2 of Kinesin light chain 2 OS=Homo sapiens GN=KLC2 :
AC*KVDSPTVTTTLK	1.23736	0.334698	0.629806	0.307261	0.475346	0.200793	1.1148, 1.1148, 1.1833	0.9881, 0.9881	1.6049	1.16564	0.071734	0.149235	0.221128	1.14428	0.826128	3	C456 C456 C456 C456 C456 C456 C628 C456 C456 C456 C456 C456 C456 C454 C456 C456	KLC1	Q07866-8 Isoform S of Kinesin light chain 1 OS=Homo sapiens GN=KLC1 :G3V2E7 Kinesin light chain 1 OS=Homo sapiens GN=KLC1 PE=1 SV=1 :Q07866-3 Isoform G of Kinesin light chain 1 OS=Homo sapiens GN=KLC1 :Q07866-6 Isoform N of Kinesin light chain 1 OS=Homo sapiens GN=KLC1 :Q07866-4 Isoform J of Kinesin light chain 1 OS=Homo sapiens GN=KLC1 :G3V5R9 Kinesin light chain 1 OS=Homo sapiens GN=KLC1 PE=1 S…
AC*LAEAITLVESTHSR	0.969434	0.889701	1	-0.0447861	0.0507557	0	0.9843, 1.1046, 0.9843, 1.1046	0.7851, 0.9754, 0.9632, 0.9754, 0.9632	0.8723, 0.8723	0.962251	0.805479	0.910254	-0.0555148	0.093946	0.0408373	3	C100 C100 C100 C100 C100 C100 ,C100 C100 C100 C100 C100 C100 C100 C100 C100 ,C100 C100 C100	MMAA	Q8IVH4 Methylmalonic aciduria type A protein, mitochondrial OS=Homo sapiens GN=MMAA PE=1 SV=1 :Q495G5 MMAA protein OS=Homo sapiens GN=MMAA PE=1 SV=1 :D6RIS5 Methylmalonic aciduria type A protein, mitochondrial OS=Homo sapiens GN=MMAA PE=1 SV=1 :,Q8IVH4 Methylmalonic aciduria type A protein, mitochondrial OS=Homo sapiens GN=MMAA PE=1 SV=1 :Q495G5 MMAA protein OS=Homo sapiens GN=MMAA PE=1 SV=1 :D6R…
ACLEGSINEHSAHC*PHTPEFSVTGGTEEK	3.88244	0.176726	0.504316	1.95696	0.752699	0.297297	4.3742	3.3907		3.88244	0.176726	0.303636	1.95696	0.752699	0.517647	2	C187 C187 C187 C187	RPAIN	Q86UA6-8 Isoform 8 of RPA-interacting protein OS=Homo sapiens GN=RPAIN :A0A0A0MSE7 RPA-interacting protein OS=Homo sapiens GN=RPAIN PE=1 SV=1 :A0A0B4J1T3 RPA interacting protein, isoform CRA_a OS=Homo sapiens GN=RPAIN PE=1 SV=1 :Q86UA6 RPA-interacting protein OS=Homo sapiens GN=RPAIN PE=1 SV=1 :
AC*LEGSINEHSAHCPHTPEFSVTGGTEEK	3.40692	0.0659053	0.285935	1.76847	1.18108	0.543733	4.3742, 1.0946		3.7348	3.06787	0.179093	0.305654	1.61724	0.74692	0.514769	2	C175 C175 C175 C175	RPAIN	Q86UA6-8 Isoform 8 of RPA-interacting protein OS=Homo sapiens GN=RPAIN :A0A0A0MSE7 RPA-interacting protein OS=Homo sapiens GN=RPAIN PE=1 SV=1 :A0A0B4J1T3 RPA interacting protein, isoform CRA_a OS=Homo sapiens GN=RPAIN PE=1 SV=1 :Q86UA6 RPA-interacting protein OS=Homo sapiens GN=RPAIN PE=1 SV=1 :
AC*LIFFDEIDAIGGAR	1.00199	0.856873	0.98257	0.00286693	0.0670835	0.00763664	0.8702, 0.8702	1.1338		0.958054	0.772706	0.87478	-0.0618204	0.111986	0.058101	2	C270 C133	PSMC2	P35998 26S protease regulatory subunit 7 OS=Homo sapiens GN=PSMC2 PE=1 SV=3 :P35998-2 Isoform 2 of 26S protease regulatory subunit 7 OS=Homo sapiens GN=PSMC2 :
AC*LISLGYDIGNDPQGEAEFAR	1.05049	--	--	0.0710569	0	0		1.0505		1.05049	--	--	0.0710569	0	0	1	C774	ACTN1	P12814 Alpha-actinin-1 OS=Homo sapiens GN=ACTN1 PE=1 SV=2 :
AC*LPAPCPDTSNINLWNILR	0.706097	--	--	-0.502062	0	0	0.7061			0.706097	--	--	-0.502062	0	0	1	C522 C558 C562 C527 C583	OSBPL6	Q9BZF3-2 Isoform 2 of Oxysterol-binding protein-related protein 6 OS=Homo sapiens GN=OSBPL6 :Q9BZF3 Oxysterol-binding protein-related protein 6 OS=Homo sapiens GN=OSBPL6 PE=1 SV=1 :Q9BZF3-3 Isoform 3 of Oxysterol-binding protein-related protein 6 OS=Homo sapiens GN=OSBPL6 :Q9BZF3-4 Isoform 4 of Oxysterol-binding protein-related protein 6 OS=Homo sapiens GN=OSBPL6 :Q9BZF3-5 Isoform 5 of Oxysterol-…
ACLPAPC*PDTSNINLWNILR	1.31782	--	--	0.398152	0	0		1.3178		1.31782	--	--	0.398152	0	0	1	C527 C563 C567 C532 C588	OSBPL6	Q9BZF3-2 Isoform 2 of Oxysterol-binding protein-related protein 6 OS=Homo sapiens GN=OSBPL6 :Q9BZF3 Oxysterol-binding protein-related protein 6 OS=Homo sapiens GN=OSBPL6 PE=1 SV=1 :Q9BZF3-3 Isoform 3 of Oxysterol-binding protein-related protein 6 OS=Homo sapiens GN=OSBPL6 :Q9BZF3-4 Isoform 4 of Oxysterol-binding protein-related protein 6 OS=Homo sapiens GN=OSBPL6 :Q9BZF3-5 Isoform 5 of Oxysterol-…
AC*LQPSQDPQMR	1.14078	--	--	0.190025	0	0			1.1408	1.14078	--	--	0.190025	0	0	1	C612 C612	DNAAF5	Q86Y56-2 Isoform 2 of Dynein assembly factor 5, axonemal OS=Homo sapiens GN=DNAAF5 :Q86Y56 Dynein assembly factor 5, axonemal OS=Homo sapiens GN=DNAAF5 PE=1 SV=4 :
AC*M+LTTATAHDGDVNVISWSR	1.76348	--	--	0.818427	0	0		1.7635		1.76348	--	--	0.818427	0	0	1	C299,M300	GRWD1	Q9BQ67 Glutamate-rich WD repeat-containing protein 1 OS=Homo sapiens GN=GRWD1 PE=1 SV=1 :
AC*NLDVAGIIADYAASLLPSGR	0.760893	0.173245	0.493206	-0.394235	0.761339	0.306972	0.9772, 0.9274, 0.6373	0.6709, 0.6709	0.7138, 1.5706, 0.7138	0.860245	0.121035	0.226382	-0.21718	0.917087	0.645159	3	C291	RIMKLB	Q9ULI2 Beta-citrylglutamate synthase B OS=Homo sapiens GN=RIMKLB PE=2 SV=2 :
AC*NLTDTQK	1.0499	0.162463	0.462756	0.0702469	0.789245	0.334648	1.0132	1.0230, 1.1224	1.0777	1.05909	0.0996361	0.193904	0.0828292	1.00158	0.712413	3	C1013 C1357	KDM3B	Q7LBC6-2 Isoform 2 of Lysine-specific demethylase 3B OS=Homo sapiens GN=KDM3B :Q7LBC6 Lysine-specific demethylase 3B OS=Homo sapiens GN=KDM3B PE=1 SV=2 :
AC*NTEPCPPDWVVGNWSLC*SRSCDAGVR	0.235127	--	--	-2.08849	0	0			0.2351	0.235127	--	--	-2.08849	0	0	1	C879,C896 C366,C383 C879,C896	ADAMTS10	Q9H324 A disintegrin and metalloproteinase with thrombospondin motifs 10 OS=Homo sapiens GN=ADAMTS10 PE=1 SV=2 :Q9H324-2 Isoform 2 of A disintegrin and metalloproteinase with thrombospondin motifs 10 OS=Homo sapiens GN=ADAMTS10 :A0A0A0MQW6 A disintegrin and metalloproteinase with thrombospondin motifs 10 OS=Homo sapiens GN=ADAMTS10 PE=4 SV=1 :
AC*PRPEGLNFQDLK	1.06195	0.383156	0.523114	0.0867187	0.416624	0.281403		1.0910, 1.0910, 1.2918	1.0155, 1.0155	1.10098	0.0218451	0.0551196	0.138788	1.66065	1.25869	2	C219 C227 C307	RPA2	P15927 Replication protein A 32 kDa subunit OS=Homo sapiens GN=RPA2 PE=1 SV=1 :P15927-2 Isoform 2 of Replication protein A 32 kDa subunit OS=Homo sapiens GN=RPA2 :P15927-3 Isoform 3 of Replication protein A 32 kDa subunit OS=Homo sapiens GN=RPA2 :
ACQQFLKQC*QLR	0.451912	0.468653	0.627748	-1.14589	0.329149	0.202215	0.1207, 0.1073	0.7918		0.339935	0.181772	0.309735	-1.55667	0.740472	0.509009	2	C110 ,C110 C110	CXCL17	Q6UXB2 VEGF coregulated chemokine 1 OS=Homo sapiens GN=CXCL17 PE=1 SV=1 :Q6UXB2 VEGF coregulated chemokine 1 OS=Homo sapiens GN=CXCL17 PE=1 SV=1 :,Q6UXB2 VEGF coregulated chemokine 1 OS=Homo sapiens GN=CXCL17 PE=1 SV=1 :
AC*QSIYPLHDVFVR	1.13382	0.016549	0.113533	0.181187	1.78123	0.944878	1.1882, 1.0766, 1.0723, 1.1882, 1.0766, 1.0723, 0.8405	1.1081, 1.1412, 1.1081, 1.1412	1.5308, 1.1224, 1.5308, 1.2518, 1.1224	1.16072	0.00334428	0.010985	0.215015	2.4757	1.9592	3	C82 C201 C164 C181 C164 C145 C82 C201 C164 C181 C164 C145 ,C201 C164 C181 C164 C201 C164 C181 C164 C201 C164 C181 C164	RPS3A	D6R9B6 40S ribosomal protein S3a OS=Homo sapiens GN=RPS3A PE=1 SV=1 :P61247 40S ribosomal protein S3a OS=Homo sapiens GN=RPS3A PE=1 SV=2 :D6RAT0 40S ribosomal protein S3a OS=Homo sapiens GN=RPS3A PE=1 SV=1 :D6RG13 40S ribosomal protein S3a (Fragment) OS=Homo sapiens GN=RPS3A PE=1 SV=1 :D6RB09 40S ribosomal protein S3a (Fragment) OS=Homo sapiens GN=RPS3A PE=1 SV=7 :H0Y9Y4 40S ribosomal protein S3a…
AC*QVAHC*ASSR	0.59863	0.421626	0.570507	-0.740264	0.375072	0.243739	0.3345	0.8628		0.59863	0.421626	0.566873	-0.740264	0.375072	0.246514	2	C404,C409	CREBBP	Q92793 CREB-binding protein OS=Homo sapiens GN=CREBBP PE=1 SV=3 :
AC*QVALDEIKAEIEK	0.751892	0.0200775	0.13739	-0.411402	1.69729	0.862045		0.7813	0.7225	0.751892	0.0200775	0.0511634	-0.411402	1.69729	1.29104	2	C36	ARFGEF2	Q9Y6D5 Brefeldin A-inhibited guanine nucleotide-exchange protein 2 OS=Homo sapiens GN=ARFGEF2 PE=1 SV=3 :
AC*STLSLSGPELK	0.95875	0.585625	0.76473	-0.0607728	0.23238	0.116492		0.8529, 0.8529	1.0646	0.923465	0.306572	0.452481	-0.114871	0.513467	0.3444	2	C1068	SHROOM3	Q8TF72 Protein Shroom3 OS=Homo sapiens GN=SHROOM3 PE=1 SV=2 :
ACSTPPGPQTVLIFDELSDSLC*R	1.03597	0.719311	0.849535	0.050986	0.143084	0.0708189	1.0267, 1.0267	0.7920, 0.7920	1.2892	0.985327	0.57545	0.712626	-0.0213258	0.239992	0.147138	3	C116	MIPEP	Q99797 Mitochondrial intermediate peptidase OS=Homo sapiens GN=MIPEP PE=1 SV=2 :
AC*SVEELYAIPPDADVAK	3.04797	--	--	1.60785	0	0			3.048	3.04797	--	--	1.60785	0	0	1	C791 C791	PEAK1	H0YN99 Pseudopodium-enriched atypical kinase 1 OS=Homo sapiens GN=PEAK1 PE=1 SV=1 :Q9H792 Pseudopodium-enriched atypical kinase 1 OS=Homo sapiens GN=PEAK1 PE=1 SV=4 :
AC*TQPRPNYASNFSVIGAR	0.73294	0.0374225	0.253343	-0.448232	1.42687	0.596291	0.8906, 0.9877, 0.8906, 0.9877	0.7055, 0.7055	0.5684	0.819452	0.0161714	0.0435499	-0.287269	1.79125	1.36101	3	C247 C1142 C1063 C298 C30 C247 C1142 C1063 C298 C30 ,C247 C1142 C1063 C298 C30	GAK	A0A087X1U9 Cyclin-G-associated kinase OS=Homo sapiens GN=GAK PE=1 SV=1 :O14976 Cyclin-G-associated kinase OS=Homo sapiens GN=GAK PE=1 SV=2 :O14976-2 Isoform 2 of Cyclin-G-associated kinase OS=Homo sapiens GN=GAK :H0Y8H5 Cyclin-G-associated kinase (Fragment) OS=Homo sapiens GN=GAK PE=1 SV=1 :H0Y9M4 Cyclin-G-associated kinase (Fragment) OS=Homo sapiens GN=GAK PE=1 SV=1 :,A0A087X1U9 Cyclin-G-associa…
AC*TTEAHKQR	0.566545	--	--	-0.819738	0	0		0.5665		0.566545	--	--	-0.819738	0	0	1	C113 C143	TAF12	Q16514-2 Isoform TAFII15 of Transcription initiation factor TFIID subunit 12 OS=Homo sapiens GN=TAF12 :Q16514 Transcription initiation factor TFIID subunit 12 OS=Homo sapiens GN=TAF12 PE=1 SV=1 :
AC*TTEEDQEK	1.0265	0.495355	0.657785	0.0377342	0.305083	0.181916		1.0526	1.0144, 0.8484	0.971817	0.44981	0.593643	-0.0412436	0.346971	0.226475	2	C489 C390 ,C489 C390 C489 C390	GMPS	P49915 GMP synthase [glutamine-hydrolyzing] OS=Homo sapiens GN=GMPS PE=1 SV=1 :P49915-2 Isoform 2 of GMP synthase [glutamine-hydrolyzing] OS=Homo sapiens GN=GMPS :P49915 GMP synthase [glutamine-hydrolyzing] OS=Homo sapiens GN=GMPS PE=1 SV=1 :P49915-2 Isoform 2 of GMP synthase [glutamine-hydrolyzing] OS=Homo sapiens GN=GMPS :,P49915 GMP synthase [glutamine-hydrolyzing] OS=Homo sapiens GN=GMPS PE=1…
AC*VCQTLGISPEEK	1.29522	0.0306395	0.208604	0.3732	1.51372	0.680677	1.2072	1.4569	1.2216	1.29522	0.0306395	0.0736991	0.3732	1.51372	1.13254	3	C59	SMCHD1	A6NHR9 Structural maintenance of chromosomes flexible hinge domain-containing protein 1 OS=Homo sapiens GN=SMCHD1 PE=1 SV=2 :
AC*VLELEER	0.960203	--	--	-0.0585885	0	0		0.9602		0.960203	--	--	-0.0585885	0	0	1	C212	KIFC1	Q9BW19 Kinesin-like protein KIFC1 OS=Homo sapiens GN=KIFC1 PE=1 SV=2 :
AC*YLSINPQKDETLETEK	1.0527	--	--	0.0740949	0	0	1.0527			1.0527	--	--	0.0740949	0	0	1	C222 C222	ACTR1A	P61163 Alpha-centractin OS=Homo sapiens GN=ACTR1A PE=1 SV=1 :R4GMT0 Alpha-centractin OS=Homo sapiens GN=ACTR1A PE=1 SV=1 :
ADAEDLLDSFLSNILQDC*R	1.18263	0.340414	0.636922	0.242002	0.467993	0.195914	1.0684	1.2969, 1.2969		1.22071	0.0357083	0.0838858	0.28772	1.44723	1.07631	2	C356 C313 C377	MMS19	Q96T76 MMS19 nucleotide excision repair protein homolog OS=Homo sapiens GN=MMS19 PE=1 SV=2 :Q96T76-9 Isoform 6 of MMS19 nucleotide excision repair protein homolog OS=Homo sapiens GN=MMS19 :Q96T76-8 Isoform 5 of MMS19 nucleotide excision repair protein homolog OS=Homo sapiens GN=MMS19 :
ADASSGDWDTENCQTLETQAAHTRC*QCQHLSTFAVLAQPPK	1.38978	0.239398	0.540001	0.474859	0.620879	0.267606	1.3187	1.3846	1.4661	1.38978	0.239398	0.373841	0.474859	0.620879	0.427314	3	C839	ADGRB2	A2A3C1 Adhesion G protein-coupled receptor B2 OS=Homo sapiens GN=ADGRB2 PE=1 SV=1 :
ADC*AVLIVAAGVGEFEAGISK	0.297682	--	--	-1.74816	0	0		0.2977		0.297682	--	--	-1.74816	0	0	1	C111 C111 C111	EEF1A1,EEF1A2,EEF1A1P5	Q5VTE0 Putative elongation factor 1-alpha-like 3 OS=Homo sapiens GN=EEF1A1P5 PE=5 SV=1 :P68104 Elongation factor 1-alpha 1 OS=Homo sapiens GN=EEF1A1 PE=1 SV=1 :Q05639 Elongation factor 1-alpha 2 OS=Homo sapiens GN=EEF1A2 PE=1 SV=1 :
ADC*ILYYGFGDIFR	1.3181	0.126008	0.401288	0.398456	0.899601	0.396544	1.2538, 1.4829	1.1764, 1.3095	1.281	1.30073	0.0431069	0.0978908	0.379317	1.36545	1.00926	3	C414 C414	RECQL	P46063 ATP-dependent DNA helicase Q1 OS=Homo sapiens GN=RECQL PE=1 SV=3 :P46063 ATP-dependent DNA helicase Q1 OS=Homo sapiens GN=RECQL PE=1 SV=3 :
ADC*TITMADSDFLALMTGK	0.988813	--	--	-0.0162306	0	0		0.9888		0.988813	--	--	-0.0162306	0	0	1	C495	SCP2	P22307 Non-specific lipid-transfer protein OS=Homo sapiens GN=SCP2 PE=1 SV=2 :
ADELLC*WEDSAGHWLYE	1.0546	0.0159194	0.109563	0.0766955	1.79807	0.960335	1.1331, 0.8927	1.1501, 0.9823	1.1597, 0.6885	1.00108	0.517476	0.656311	0.00155495	0.28611	0.18289	3	C74 C158 C74 C158	NME3	H3BPR2 Nucleoside diphosphate kinase OS=Homo sapiens GN=NME3 PE=1 SV=1 :Q13232 Nucleoside diphosphate kinase 3 OS=Homo sapiens GN=NME3 PE=1 SV=2 :H3BPR2 Nucleoside diphosphate kinase OS=Homo sapiens GN=NME3 PE=1 SV=1 :Q13232 Nucleoside diphosphate kinase 3 OS=Homo sapiens GN=NME3 PE=1 SV=2 :
ADEPIADYAAM+DDVMQVC*MPEEGFK	0.841594	--	--	-0.248803	0	0	0.8416			0.841594	--	--	-0.248803	0	0	1	M962,C969 M1014,C1021 M1026,C1033	USP48	Q86UV5-2 Isoform 2 of Ubiquitin carboxyl-terminal hydrolase 48 OS=Homo sapiens GN=USP48 :Q86UV5 Ubiquitin carboxyl-terminal hydrolase 48 OS=Homo sapiens GN=USP48 PE=1 SV=1 :Q86UV5-8 Isoform 8 of Ubiquitin carboxyl-terminal hydrolase 48 OS=Homo sapiens GN=USP48 :
ADEQTTC*EVLDYFLR	1.12872	0.270404	0.56049	0.174688	0.567987	0.251432	1.2501, 1.2501	1.0105, 1.0105, 2.1568	0.9079	1.2643	0.118113	0.221995	0.338343	0.927702	0.653656	3	C969	INTS1	Q8N201 Integrator complex subunit 1 OS=Homo sapiens GN=INTS1 PE=1 SV=2 :
ADETKDEQFEQC*VQNFNK	0.762714	--	--	-0.390787	0	0			0.7627	0.762714	--	--	-0.390787	0	0	1	C47 C47 C47 C47 C47 C47 C47 C47 C47 C47 C47	BIN1	O00499-3 Isoform IIC1 of Myc box-dependent-interacting protein 1 OS=Homo sapiens GN=BIN1 :O00499-11 Isoform BIN1+12A of Myc box-dependent-interacting protein 1 OS=Homo sapiens GN=BIN1 :O00499-9 Isoform BIN1-10-13 of Myc box-dependent-interacting protein 1 OS=Homo sapiens GN=BIN1 :O00499-8 Isoform BIN1 of Myc box-dependent-interacting protein 1 OS=Homo sapiens GN=BIN1 :O00499-5 Isoform IID of Myc …
ADFAQAC*QDAGVR	2.90342	--	--	1.53775	0	0		2.9034		2.90342	--	--	1.53775	0	0	1	C131	PC	P11498 Pyruvate carboxylase, mitochondrial OS=Homo sapiens GN=PC PE=1 SV=2 :
ADFNLADFEC*EEDPFDNLELK	1.1105	0.129605	0.410157	0.151213	0.887379	0.38705	1.1056	1.0936, 1.0936	1.1323, 1.1323	1.11148	0.0123208	0.0396832	0.152484	1.90936	1.40139	3	C161 C225 C161 ,C161 C225 ,C161 C225 C187 C197 C161	UBAP1	Q9NZ09 Ubiquitin-associated protein 1 OS=Homo sapiens GN=UBAP1 PE=1 SV=1 :Q9NZ09-4 Isoform 4 of Ubiquitin-associated protein 1 OS=Homo sapiens GN=UBAP1 :,Q9NZ09 Ubiquitin-associated protein 1 OS=Homo sapiens GN=UBAP1 PE=1 SV=1 :Q9NZ09-4 Isoform 4 of Ubiquitin-associated protein 1 OS=Homo sapiens GN=UBAP1 :A0A0D9SG79 Ubiquitin-associated protein 1 (Fragment) OS=Homo sapiens GN=UBAP1 PE=1 SV=1 :Q9N…
ADFYC*AEVAR	1.56726	0.291947	0.582874	0.648244	0.534696	0.234426		1.2181	1.9164	1.56726	0.291947	0.435902	0.648244	0.534696	0.360611	2	C136	CCDC97	Q96F63 Coiled-coil domain-containing protein 97 OS=Homo sapiens GN=CCDC97 PE=1 SV=1 :
ADHQPLTEASYVNLPTIALC*NTDSPLR	1.18029	0.0756892	0.312748	0.239146	1.12097	0.504806	1.1905	1.1701		1.18029	0.0756892	0.155867	0.239146	1.12097	0.807245	2	C148 C153 C148	RPSA	C9J9K3 40S ribosomal protein SA (Fragment) OS=Homo sapiens GN=RPSA PE=1 SV=7 :A0A0C4DG17 40S ribosomal protein SA OS=Homo sapiens GN=RPSA PE=1 SV=1 :P08865 40S ribosomal protein SA OS=Homo sapiens GN=RPSA PE=1 SV=4 :
ADIEVAC*YGYEGIDAVK	1.43538	0.00773487	0.0544171	0.52143	2.11155	1.26426	1.4719	1.3316, 1.3316	1.5026	1.40944	0.0206039	0.0523191	0.49512	1.68605	1.28134	3	C199 C199 C156	EIF2S1	G3V4T5 Eukaryotic translation initiation factor 2 subunit 1 (Fragment) OS=Homo sapiens GN=EIF2S1 PE=1 SV=1 :P05198 Eukaryotic translation initiation factor 2 subunit 1 OS=Homo sapiens GN=EIF2S1 PE=1 SV=3 :H0YJS4 Eukaryotic translation initiation factor 2 subunit 1 (Fragment) OS=Homo sapiens GN=EIF2S1 PE=1 SV=1 :
ADIFALALTVVC*AAGAEPLPR	1.15841	0.407532	0.593435	0.212145	0.389838	0.226627	1.2301	1.0868		1.15841	0.407532	0.553524	0.212145	0.389838	0.256864	2	C295 C115 C137 C509	WEE1	P30291-2 Isoform 2 of Wee1-like protein kinase OS=Homo sapiens GN=WEE1 :E9PRU3 Wee1-like protein kinase (Fragment) OS=Homo sapiens GN=WEE1 PE=1 SV=1 :E9PQ51 Wee1-like protein kinase (Fragment) OS=Homo sapiens GN=WEE1 PE=1 SV=1 :P30291 Wee1-like protein kinase OS=Homo sapiens GN=WEE1 PE=1 SV=2 :
ADIFVDPVLHTAC*ALDIK	1.8356	--	--	0.876255	0	0	1.8356			1.8356	--	--	0.876255	0	0	1	C1071 C1060 C1071	GLG1	Q92896 Golgi apparatus protein 1 OS=Homo sapiens GN=GLG1 PE=1 SV=2 :Q92896-3 Isoform 3 of Golgi apparatus protein 1 OS=Homo sapiens GN=GLG1 :Q92896-2 Isoform 2 of Golgi apparatus protein 1 OS=Homo sapiens GN=GLG1 :
ADIIHAC*DIVEDAAIAYGYNNIQMTLPK	0.863131	0.264458	0.554897	-0.212348	0.577644	0.255788	0.817	0.9093		0.863131	0.264458	0.403433	-0.212348	0.577644	0.394229	2	C263 C362	FARSB	Q9NSD9-2 Isoform 2 of Phenylalanine--tRNA ligase beta subunit OS=Homo sapiens GN=FARSB :Q9NSD9 Phenylalanine--tRNA ligase beta subunit OS=Homo sapiens GN=FARSB PE=1 SV=3 :
ADIWALGC*LLYK	0.817727	--	--	-0.29031	0	0	0.8177			0.817727	--	--	-0.29031	0	0	1	C250 C254 C250 C254 C254 C254 C250	AAK1,BMP2K	Q2M2I8-2 Isoform 2 of AP2-associated protein kinase 1 OS=Homo sapiens GN=AAK1 :K4DI97 BMP-2-inducible protein kinase OS=Homo sapiens GN=BMP2K PE=1 SV=1 :Q2M2I8 AP2-associated protein kinase 1 OS=Homo sapiens GN=AAK1 PE=1 SV=3 :Q9NSY1 BMP-2-inducible protein kinase OS=Homo sapiens GN=BMP2K PE=1 SV=2 :Q9NSY1-2 Isoform 2 of BMP-2-inducible protein kinase OS=Homo sapiens GN=BMP2K :Q9NSY1-3 Isoform 3 …
ADLLLEPC*SHYR	0.113872	--	--	-3.13451	0	0		0.1139		0.113872	--	--	-3.13451	0	0	1	C324 C324 C332 C332 C324 C332	MYH14	Q7Z406-4 Isoform 4 of Myosin-14 OS=Homo sapiens GN=MYH14 :Q7Z406 Myosin-14 OS=Homo sapiens GN=MYH14 PE=1 SV=2 :Q7Z406-6 Isoform 6 of Myosin-14 OS=Homo sapiens GN=MYH14 :M0QY43 Myosin-14 (Fragment) OS=Homo sapiens GN=MYH14 PE=1 SV=7 :Q7Z406-5 Isoform 5 of Myosin-14 OS=Homo sapiens GN=MYH14 :Q7Z406-2 Isoform 2 of Myosin-14 OS=Homo sapiens GN=MYH14 :
ADLPPC*GAC*ITGR	0.627962	--	--	-0.671251	0	0	0.628			0.627962	--	--	-0.671251	0	0	1	C51,C54	ACOT7	O00154 Cytosolic acyl coenzyme A thioester hydrolase OS=Homo sapiens GN=ACOT7 PE=1 SV=3 :
ADLVISHAGAGSC*LETLEK	1.05092	0.393566	0.57921	0.071657	0.404983	0.237164	1.0659	1.1211	0.9658	1.05092	0.393566	0.539592	0.071657	0.404983	0.267934	3	C86 ,C98 C86 C86 C86 C86 C86 ,C86 C86	ALG13	A0A087WTT9 Putative bifunctional UDP-N-acetylglucosamine transferase and deubiquitinase ALG13 OS=Homo sapiens GN=ALG13 PE=1 SV=1 :A0A087WX43 Putative bifunctional UDP-N-acetylglucosamine transferase and deubiquitinase ALG13 OS=Homo sapiens GN=ALG13 PE=1 SV=1 :A0A096LNJ4 Putative bifunctional UDP-N-acetylglucosamine transferase and deubiquitinase ALG13 OS=Homo sapiens GN=ALG13 PE=1 SV=1 :D6RE84 Pu…
ADPAIKEPLPVEDVC*PK	0.863186	0.0137019	0.0965234	-0.212257	1.86322	1.01537	0.8609, 0.8609	0.8917, 0.9621, 0.8917, 0.9792, 0.9792	0.8117, 0.8117, 0.7277	0.877674	0.0036386	0.0117934	-0.188243	2.43907	1.92836	3	C64 C64 C64 C64 ,C64 C64	AKAP1	Q92667-2 Isoform 2 of A-kinase anchor protein 1, mitochondrial OS=Homo sapiens GN=AKAP1 :Q92667 A-kinase anchor protein 1, mitochondrial OS=Homo sapiens GN=AKAP1 PE=1 SV=1 :,Q92667-2 Isoform 2 of A-kinase anchor protein 1, mitochondrial OS=Homo sapiens GN=AKAP1 :Q92667 A-kinase anchor protein 1, mitochondrial OS=Homo sapiens GN=AKAP1 PE=1 SV=1 :Q92667-2 Isoform 2 of A-kinase anchor protein 1, mit…
ADPDC*SNGQPQAAPTPGAPQNR	1.22292	--	--	0.290334	0	0	1.2229			1.22292	--	--	0.290334	0	0	1	C275	CCDC94	Q9BW85 Coiled-coil domain-containing protein 94 OS=Homo sapiens GN=CCDC94 PE=1 SV=1 :
ADPDGPEAQAEAC*SGER	0.744061	--	--	-0.426507	0	0	0.7441			0.744061	--	--	-0.426507	0	0	1	C18 C18 C18 C18	NHP2	D6RCB9 H/ACA ribonucleoprotein complex subunit 2 (Fragment) OS=Homo sapiens GN=NHP2 PE=1 SV=1 :Q9NX24 H/ACA ribonucleoprotein complex subunit 2 OS=Homo sapiens GN=NHP2 PE=1 SV=1 :J3QSY4 H/ACA ribonucleoprotein complex subunit 2 OS=Homo sapiens GN=NHP2 PE=1 SV=1 :D6RC52 H/ACA ribonucleoprotein complex subunit 2 (Fragment) OS=Homo sapiens GN=NHP2 PE=1 SV=1 :
ADPEC*CSILHGLVAAVETLCK	1.11222	0.379583	0.555557	0.153441	0.420693	0.255271	1.163		1.0615	1.11222	0.379583	0.525786	0.153441	0.420693	0.279191	2	C18 C119	ASUN	Q9NVM9-2 Isoform 2 of Protein asunder homolog OS=Homo sapiens GN=ASUN :Q9NVM9 Protein asunder homolog OS=Homo sapiens GN=ASUN PE=1 SV=2 :
ADQELLLYSHDNIIC*GITSVAFSK	1.12035	--	--	0.163949	0	0		1.1203		1.12035	--	--	0.163949	0	0	1	C271	GNB4	Q9HAV0 Guanine nucleotide-binding protein subunit beta-4 OS=Homo sapiens GN=GNB4 PE=1 SV=3 :
ADQELLMYSHDNIIC*GITSVAFSR	0.435194	0.15192	0.465356	-1.20027	0.818386	0.332214	0.3707, 0.3707	0.3244, 0.3244	0.6105	0.400128	0.00778039	0.0260087	-1.32147	2.109	1.58488	3	C271 ,C271 C227 C171	GNB2	P62879 Guanine nucleotide-binding protein G(I)/G(S)/G(T) subunit beta-2 OS=Homo sapiens GN=GNB2 PE=1 SV=3 :E7EP32 Guanine nucleotide-binding protein G(I)/G(S)/G(T) subunit beta-2 OS=Homo sapiens GN=GNB2 PE=1 SV=1 :P62879-2 Isoform 2 of Guanine nucleotide-binding protein G(I)/G(S)/G(T) subunit beta-2 OS=Homo sapiens GN=GNB2 :,P62879 Guanine nucleotide-binding protein G(I)/G(S)/G(T) subunit beta-2 …
ADQELLM+YSHDNIIC*GITSVAFSR	0.973165	0.942602	1	-0.0392441	0.0256716	0	1.1346	0.8118		0.973165	0.942602	1	-0.0392441	0.0256716	0	2	M263,C271	GNB2	P62879 Guanine nucleotide-binding protein G(I)/G(S)/G(T) subunit beta-2 OS=Homo sapiens GN=GNB2 PE=1 SV=3 :
ADQELM+TYSHDNIIC*GITSVSFSK	0.977088	--	--	-0.0334402	0	0	0.9771			0.977088	--	--	-0.0334402	0	0	1	M262,C271 M262,C271	GNB1	P62873 Guanine nucleotide-binding protein G(I)/G(S)/G(T) subunit beta-1 OS=Homo sapiens GN=GNB1 PE=1 SV=3 :P62873-2 Isoform 2 of Guanine nucleotide-binding protein G(I)/G(S)/G(T) subunit beta-1 OS=Homo sapiens GN=GNB1 :
ADSVVVLLC*R	1.505	--	--	0.589767	0	0		1.505		1.505	--	--	0.589767	0	0	1	C209 C209	UPF1	Q92900-2 Isoform 2 of Regulator of nonsense transcripts 1 OS=Homo sapiens GN=UPF1 :Q92900 Regulator of nonsense transcripts 1 OS=Homo sapiens GN=UPF1 PE=1 SV=2 :
ADTLTPEEC*QQFKK	1.06542	0.0157136	0.108633	0.0914202	1.80372	0.96404	1.0749, 1.0379, 1.0749	1.0673, 1.0673, 0.9211	1.0690, 1.0690	1.04766	0.00310821	0.0104194	0.0671768	2.50749	1.98216	3	C204 C204 C184 C168 C203 C204 C204 C184 C168 C203 ,C204 C204 C184 C151 C168 C203 ,C204 C204 C184 C168 C203	2023-09-07	Q16181 Septin-7 OS=Homo sapiens GN=SEPT7 PE=1 SV=2 :E7EPK1 Septin-7 OS=Homo sapiens GN=SEPT7 PE=1 SV=2 :E7ES33 Septin-7 OS=Homo sapiens GN=SEPT7 PE=1 SV=3 :A0A0U1RRE1 Septin-7 (Fragment) OS=Homo sapiens GN=SEPT7 PE=1 SV=1 :G3V1Q4 Septin-7 OS=Homo sapiens GN=SEPT7 PE=1 SV=2 :Q16181-2 Isoform 2 of Septin-7 OS=Homo sapiens GN=SEPT7 :,Q16181 Septin-7 OS=Homo sapiens GN=SEPT7 PE=1 SV=2 :E7EPK1 Septin-…
ADTLTPEEC*QQFK	0.818456	0.355249	0.525984	-0.289024	0.449467	0.279028	0.6123	0.9493	0.8938	0.818456	0.355249	0.503278	-0.289024	0.449467	0.298192	3	C204 C204 C184 C168 C203	2023-09-07	Q16181 Septin-7 OS=Homo sapiens GN=SEPT7 PE=1 SV=2 :E7EPK1 Septin-7 OS=Homo sapiens GN=SEPT7 PE=1 SV=2 :E7ES33 Septin-7 OS=Homo sapiens GN=SEPT7 PE=1 SV=3 :G3V1Q4 Septin-7 OS=Homo sapiens GN=SEPT7 PE=1 SV=2 :Q16181-2 Isoform 2 of Septin-7 OS=Homo sapiens GN=SEPT7 :
ADTNLGNILLNVLIPPNMPC*TR	1.59474	0.193436	0.471074	0.67332	0.713462	0.326911	1.1433, 1.1433, 1.0935	1.7916	1.4866, 2.0598	1.45301	0.0862154	0.172618	0.539042	1.06442	0.762914	3	C416 C388	NUP50	Q9UKX7 Nuclear pore complex protein Nup50 OS=Homo sapiens GN=NUP50 PE=1 SV=2 :Q9UKX7-2 Isoform 2 of Nuclear pore complex protein Nup50 OS=Homo sapiens GN=NUP50 :
ADTSLNNC*EGAAGSTSEK	0.990458	0.38424	0.562104	-0.013833	0.415398	0.250184	0.9748, 0.9748	1.003	0.9936, 0.9936	0.987949	0.141731	0.25679	-0.0174911	0.848536	0.590422	3	C76	ZFAND5	O76080 AN1-type zinc finger protein 5 OS=Homo sapiens GN=ZFAND5 PE=1 SV=1 :
ADTSQEIC*SPR	0.9777	0.315925	0.607623	-0.0325367	0.500416	0.216366	1.1160, 0.9331, 0.9331	1.0082, 1.0082	1.0246, 0.9633, 1.0246, 0.9633	0.997127	0.20529	0.344895	-0.00415135	0.687632	0.462313	3	C1010 C1027 C1010 C66 C1027 C1010 C1027 C1010 C66 C1027 ,C1010 C1027 C1010 C1027	NUP98	P52948-5 Isoform 5 of Nuclear pore complex protein Nup98-Nup96 OS=Homo sapiens GN=NUP98 :P52948 Nuclear pore complex protein Nup98-Nup96 OS=Homo sapiens GN=NUP98 PE=1 SV=4 :P52948-2 Isoform 2 of Nuclear pore complex protein Nup98-Nup96 OS=Homo sapiens GN=NUP98 :H7C3P6 Nuclear pore complex protein Nup98-Nup96 (Fragment) OS=Homo sapiens GN=NUP98 PE=1 SV=1 :P52948-6 Isoform 6 of Nuclear pore complex…
ADVEGELLAC*R	1.13491	0.985954	1	0.182584	0.00614326	0	0.9735, 0.9737	1.4925	0.9386, 0.9386	1.0634	0.981664	1	0.0886903	0.00803711	0	3	C1284 C1285 C925	MKI67	A0A087WV66 Antigen KI-67 OS=Homo sapiens GN=MKI67 PE=1 SV=1 :P46013 Antigen KI-67 OS=Homo sapiens GN=MKI67 PE=1 SV=2 :P46013-2 Isoform Short of Antigen KI-67 OS=Homo sapiens GN=MKI67 :
ADVIQATGDAIC*IFR	1.08762	0.414139	0.602242	0.121175	0.382854	0.220229	1.1517	1.0738, 0.9569		1.06081	0.366214	0.512861	0.0851709	0.436265	0.290001	2	C103 C200	SSRP1	E9PMD4 FACT complex subunit SSRP1 (Fragment) OS=Homo sapiens GN=SSRP1 PE=1 SV=2 :Q08945 FACT complex subunit SSRP1 OS=Homo sapiens GN=SSRP1 PE=1 SV=1 :
ADVIVLAGTVC*DFR	0.906926	--	--	-0.140943	0	0	0.9069			0.906926	--	--	-0.140943	0	0	1	C247 C354	ILVBL	M0R026 Acetolactate synthase-like protein OS=Homo sapiens GN=ILVBL PE=1 SV=1 :A1L0T0 Acetolactate synthase-like protein OS=Homo sapiens GN=ILVBL PE=1 SV=2 :
ADVSFVLFFDC*NNEIC*IER	3.15144	--	--	1.65601	0	0	3.1514			3.15144	--	--	1.65601	0	0	1	C122,C127 C73,C78	CMPK1	P30085 UMP-CMP kinase OS=Homo sapiens GN=CMPK1 PE=1 SV=3 :P30085-2 Isoform 2 of UMP-CMP kinase OS=Homo sapiens GN=CMPK1 :
AEADAPEEEEEAGAAM+AAVVVAAAGGAGPAVLQVAGLYRGLC*AVR	1.58791	--	--	0.667125	0	0			1.5879	1.58791	--	--	0.667125	0	0	1	M24,C50 M24,C50	ATPAF1	I3L448 ATP synthase mitochondrial F1 complex assembly factor 1 OS=Homo sapiens GN=ATPAF1 PE=1 SV=1 :A8MRA7 ATP synthase mitochondrial F1 complex assembly factor 1 OS=Homo sapiens GN=ATPAF1 PE=1 SV=2 :
AEAEAASEVWC*R	0.681238	0.119922	0.385095	-0.55377	0.921102	0.414433	0.5707	0.7918		0.681238	0.119922	0.224806	-0.55377	0.921102	0.648192	2	C30 C30 C30	AGFG2	O95081-2 Isoform 2 of Arf-GAP domain and FG repeat-containing protein 2 OS=Homo sapiens GN=AGFG2 :A0A0C4DG34 Arf-GAP domain and FG repeat-containing protein 2 OS=Homo sapiens GN=AGFG2 PE=1 SV=1 :O95081 Arf-GAP domain and FG repeat-containing protein 2 OS=Homo sapiens GN=AGFG2 PE=1 SV=2 :
AEAELC*AEAEETR	0.947423	--	--	-0.07792	0	0	0.9474			0.947423	--	--	-0.07792	0	0	1	C920 C920 C928 C928 C920 C961	MYH14	Q7Z406-4 Isoform 4 of Myosin-14 OS=Homo sapiens GN=MYH14 :Q7Z406 Myosin-14 OS=Homo sapiens GN=MYH14 PE=1 SV=2 :Q7Z406-6 Isoform 6 of Myosin-14 OS=Homo sapiens GN=MYH14 :M0QY43 Myosin-14 (Fragment) OS=Homo sapiens GN=MYH14 PE=1 SV=7 :Q7Z406-5 Isoform 5 of Myosin-14 OS=Homo sapiens GN=MYH14 :Q7Z406-2 Isoform 2 of Myosin-14 OS=Homo sapiens GN=MYH14 :
AEAGEAGQATAEAEC*HR	1.01334	0.582242	0.817112	0.0191192	0.234897	0.0877182	1.0631, 0.9752, 1.2126	1.0709, 1.0291	1.0287, 0.8395	1.03129	0.562382	0.699906	0.0444454	0.249968	0.15496	3	C274 C216 C258 C274 C216 C258	ASMTL	O95671 N-acetylserotonin O-methyltransferase-like protein OS=Homo sapiens GN=ASMTL PE=1 SV=3 :O95671-3 Isoform 3 of N-acetylserotonin O-methyltransferase-like protein OS=Homo sapiens GN=ASMTL :O95671-2 Isoform 2 of N-acetylserotonin O-methyltransferase-like protein OS=Homo sapiens GN=ASMTL :O95671 N-acetylserotonin O-methyltransferase-like protein OS=Homo sapiens GN=ASMTL PE=1 SV=3 :O95671-3 Isof…
AEASWDSAVHGC*PQLSR	1.03784	0.674072	0.843491	0.0535832	0.171294	0.0739196	1.1609	0.9148, 0.9148		0.996814	0.592507	0.728885	-0.00460403	0.227307	0.137341	2	C1234	KIF13B	Q9NQT8 Kinesin-like protein KIF13B OS=Homo sapiens GN=KIF13B PE=1 SV=2 :
AEC*RPAASENYMR	0.714812	0.464965	0.667763	-0.484364	0.332579	0.175377		0.9759, 0.9759	0.4537	0.801855	0.391306	0.537122	-0.318587	0.407483	0.269927	2	C116	GTF2F2	P13984 General transcription factor IIF subunit 2 OS=Homo sapiens GN=GTF2F2 PE=1 SV=2 :
AEDAMRLYYVC*TAPHC*GHR	4.36393	--	--	2.12563	0	0	4.3639			4.36393	--	--	2.12563	0	0	1	C114,C119	POLR2I	P36954 DNA-directed RNA polymerase II subunit RPB9 OS=Homo sapiens GN=POLR2I PE=1 SV=1 :
AEDASKFELC*QLLPLFLPPTTVPPECYR	0.224838	--	--	-2.15304	0	0		0.2248		0.224838	--	--	-2.15304	0	0	1	C243 C224 C241 C224	NCDN	Q9UBB6-3 Isoform 3 of Neurochondrin OS=Homo sapiens GN=NCDN :C9J5H8 Neurochondrin (Fragment) OS=Homo sapiens GN=NCDN PE=1 SV=1 :Q9UBB6 Neurochondrin OS=Homo sapiens GN=NCDN PE=1 SV=1 :Q9UBB6-2 Isoform 2 of Neurochondrin OS=Homo sapiens GN=NCDN :
AEDC*FQLFEEASQVVER	1.17271	0.368144	0.539511	0.229844	0.433982	0.268	1.2245	1.1209		1.17271	0.368144	0.514503	0.229844	0.433982	0.288612	2	C1856 C1849 C1856 C1849 C1869	SYNE1	Q8NF91-4 Isoform 4 of Nesprin-1 OS=Homo sapiens GN=SYNE1 :Q8NF91-7 Isoform 7 of Nesprin-1 OS=Homo sapiens GN=SYNE1 :A0A0C4DG40 Nesprin-1 OS=Homo sapiens GN=SYNE1 PE=1 SV=1 :Q8NF91 Nesprin-1 OS=Homo sapiens GN=SYNE1 PE=1 SV=4 :E7ENN3 Nesprin-1 OS=Homo sapiens GN=SYNE1 PE=1 SV=2 :
AEDNGVLIC*EYVDQDSYR	0.898574	0.404844	0.589921	-0.154291	0.392712	0.229206	0.9098, 1.1969	0.7174	0.6750, 1.2782	0.95546	0.487242	0.629311	-0.0657329	0.312255	0.201135	3	C243 C392 C392 C21	ARID2	F8WCU9 AT-rich interactive domain-containing protein 2 OS=Homo sapiens GN=ARID2 PE=1 SV=1 :Q68CP9 AT-rich interactive domain-containing protein 2 OS=Homo sapiens GN=ARID2 PE=1 SV=2 :Q68CP9-3 Isoform 2 of AT-rich interactive domain-containing protein 2 OS=Homo sapiens GN=ARID2 :F8W108 AT-rich interactive domain-containing protein 2 OS=Homo sapiens GN=ARID2 PE=1 SV=1 :
AEDQTESSC*ESHRK	0.94832	0.120097	0.385543	-0.0765546	0.920467	0.413927	0.9522, 0.9727	0.9693, 0.9727, 0.9693	0.9010, 0.9480, 0.9010, 0.9480	0.948242	0.00523576	0.0175624	-0.0766727	2.28102	1.75542	3	C179 C179 ,C179	MMTAG2	Q9BU76 Multiple myeloma tumor-associated protein 2 OS=Homo sapiens GN=MMTAG2 PE=1 SV=1 :,Q9BU76 Multiple myeloma tumor-associated protein 2 OS=Homo sapiens GN=MMTAG2 PE=1 SV=1 :Q9BU76 Multiple myeloma tumor-associated protein 2 OS=Homo sapiens GN=MMTAG2 PE=1 SV=1 :
AEDQTESSC*ESHR	0.92434	0.0105134	0.0733418	-0.113504	1.97826	1.13465	0.9285	0.9386, 0.9386	0.9059, 0.9059	0.923511	0.0011862	0.00521367	-0.114798	2.92584	2.28286	3	C179	MMTAG2	Q9BU76 Multiple myeloma tumor-associated protein 2 OS=Homo sapiens GN=MMTAG2 PE=1 SV=1 :
AEEARGDNSEGDPGC*VGSPGLPGPPGLPGQR	0.323521	--	--	-1.62807	0	0		0.3235		0.323521	--	--	-1.62807	0	0	1	C1016 C1016	COL16A1	Q07092-2 Isoform 2 of Collagen alpha-1(XVI) chain OS=Homo sapiens GN=COL16A1 :Q07092 Collagen alpha-1(XVI) chain OS=Homo sapiens GN=COL16A1 PE=1 SV=2 :
AEEDVEPEC*IMEK	0.984589	0.615064	0.854154	-0.0224062	0.21108	0.0684636		1.0829	0.9991, 0.8398	0.973964	0.534835	0.672857	-0.0380591	0.27178	0.172077	2	C102 C127 C24 C127 C127 C32 C56	DBNL	B4DDD6 Drebrin-like protein OS=Homo sapiens GN=DBNL PE=1 SV=1 :Q9UJU6 Drebrin-like protein OS=Homo sapiens GN=DBNL PE=1 SV=1 :Q9UJU6-5 Isoform 5 of Drebrin-like protein OS=Homo sapiens GN=DBNL :Q9UJU6-3 Isoform 3 of Drebrin-like protein OS=Homo sapiens GN=DBNL :Q9UJU6-2 Isoform 2 of Drebrin-like protein OS=Homo sapiens GN=DBNL :Q9UJU6-4 Isoform 4 of Drebrin-like protein OS=Homo sapiens GN=DBNL :H…
AEEDVEPEC*IM+EK	0.283431	--	--	-1.81893	0	0			0.2010, 0.3400	0.270517	0.0584818	0.126051	-1.88621	1.23298	0.899454	1	C102,M104 C127,M129 C24,M26 C127,M129 C127,M129 C32,M34 C56,M58 C102,M104 C127,M129 C24,M26 C127,M129 C127,M129 C32,M34 C56,M58	DBNL	B4DDD6 Drebrin-like protein OS=Homo sapiens GN=DBNL PE=1 SV=1 :Q9UJU6 Drebrin-like protein OS=Homo sapiens GN=DBNL PE=1 SV=1 :Q9UJU6-5 Isoform 5 of Drebrin-like protein OS=Homo sapiens GN=DBNL :Q9UJU6-3 Isoform 3 of Drebrin-like protein OS=Homo sapiens GN=DBNL :Q9UJU6-2 Isoform 2 of Drebrin-like protein OS=Homo sapiens GN=DBNL :Q9UJU6-4 Isoform 4 of Drebrin-like protein OS=Homo sapiens GN=DBNL :H…
AEFAAPSTDAPDKGYVVPNVDLPPLC*SSR	0.707312	--	--	-0.499582	0	0	0.7073			0.707312	--	--	-0.499582	0	0	1	C89	EXOSC8	Q96B26 Exosome complex component RRP43 OS=Homo sapiens GN=EXOSC8 PE=1 SV=1 :
AEGAALDC*FEVTLK	0.76338	--	--	-0.389527	0	0			0.7634	0.76338	--	--	-0.389527	0	0	1	C12	C11orf84	Q9BUA3 Uncharacterized protein C11orf84 OS=Homo sapiens GN=C11orf84 PE=1 SV=3 :
AEGLATGFC*R	1.02069	0.523642	0.741447	0.0295408	0.280966	0.12992	1.1187, 1.1187	1.0008, 1.0008	0.9980, 0.8449	1.01364	0.286561	0.429901	0.0195486	0.542784	0.366632	3	C218 C218 C145 C145 C145	ELP6	Q0PNE2 Elongator complex protein 6 OS=Homo sapiens GN=ELP6 PE=1 SV=1 :Q0PNE2-2 Isoform 2 of Elongator complex protein 6 OS=Homo sapiens GN=ELP6 :C9IYN7 Elongator complex protein 6 OS=Homo sapiens GN=ELP6 PE=1 SV=1 :C9JEX8 Elongator complex protein 6 (Fragment) OS=Homo sapiens GN=ELP6 PE=1 SV=7 :C9J9N8 Elongator complex protein 6 (Fragment) OS=Homo sapiens GN=ELP6 PE=1 SV=1 :
AEGLECTKTC*QNYDLECMSMGCVSGCLC*PPGMVR	0.145876	--	--	-2.77719	0	0	0.1459			0.145876	--	--	-2.77719	0	0	1	C792,C810	VWF	P04275 von Willebrand factor OS=Homo sapiens GN=VWF PE=1 SV=4 :
AEGSDVANAVLDGADC*IMLSGETAKGDYPLEAVR	1.10128	0.296448	0.586937	0.139186	0.528051	0.231408	1.1625	0.9386, 1.6731, 0.9386	0.9923	1.14102	0.401112	0.547012	0.190319	0.396735	0.262003	3	C284 C358 C284 C358 ,C284 C358	PKM	B4DNK4 Pyruvate kinase OS=Homo sapiens GN=PKM PE=1 SV=1 :P14618 Pyruvate kinase PKM OS=Homo sapiens GN=PKM PE=1 SV=4 :,B4DNK4 Pyruvate kinase OS=Homo sapiens GN=PKM PE=1 SV=1 :P14618 Pyruvate kinase PKM OS=Homo sapiens GN=PKM PE=1 SV=4 :B4DNK4 Pyruvate kinase OS=Homo sapiens GN=PKM PE=1 SV=1 :P14618 Pyruvate kinase PKM OS=Homo sapiens GN=PKM PE=1 SV=4 :
AEGSDVANAVLDGADC*IMLSGETAK	0.9893	0.631823	0.878108	-0.0155203	0.199404	0.0564521	1.0381, 1.0381, 1.0057	0.9981, 0.9353, 1.0443, 1.0443	0.9667, 0.9667, 0.6990	0.973615	0.333078	0.481241	-0.0385767	0.477454	0.317637	3	C284 C358	PKM	B4DNK4 Pyruvate kinase OS=Homo sapiens GN=PKM PE=1 SV=1 :P14618 Pyruvate kinase PKM OS=Homo sapiens GN=PKM PE=1 SV=4 :
AEGSDVANAVLDGADC*IM+LSGETAK	0.683048	0.19258	0.469201	-0.549942	0.715389	0.328641	0.9223, 1.0030, 0.1876, 0.6610, 0.1155	0.9221, 1.0094, 0.2553	0.9151, 0.9151, 0.1342	0.640061	0.0220368	0.0555254	-0.643719	1.65685	1.25551	3	C284,M286 C358,M360 C284,M286 C358,M360 ,C284,M286 C358,M360	PKM	B4DNK4 Pyruvate kinase OS=Homo sapiens GN=PKM PE=1 SV=1 :P14618 Pyruvate kinase PKM OS=Homo sapiens GN=PKM PE=1 SV=4 :,B4DNK4 Pyruvate kinase OS=Homo sapiens GN=PKM PE=1 SV=1 :P14618 Pyruvate kinase PKM OS=Homo sapiens GN=PKM PE=1 SV=4 :B4DNK4 Pyruvate kinase OS=Homo sapiens GN=PKM PE=1 SV=1 :P14618 Pyruvate kinase PKM OS=Homo sapiens GN=PKM PE=1 SV=4 :
AEIDLVC*ELAK	5.85627	0.013774	0.0955919	2.54998	1.86094	1.01958		4.6218, 4.6218	7.0907	5.44479	0.0505414	0.111894	2.44488	1.29635	0.951194	2	C814 C815 C749	MTHFD1L	Q6UB35 Monofunctional C1-tetrahydrofolate synthase, mitochondrial OS=Homo sapiens GN=MTHFD1L PE=1 SV=1 :B7ZM99 MTHFD1L protein OS=Homo sapiens GN=MTHFD1L PE=1 SV=1 :A0A087WVM4 Monofunctional C1-tetrahydrofolate synthase, mitochondrial OS=Homo sapiens GN=MTHFD1L PE=1 SV=1 :
AEIEKLC*EK	1.88818	--	--	0.916998	0	0		1.8882		1.88818	--	--	0.916998	0	0	1	C160 C315	RNF214	Q8ND24-2 Isoform 2 of RING finger protein 214 OS=Homo sapiens GN=RNF214 :Q8ND24 RING finger protein 214 OS=Homo sapiens GN=RNF214 PE=1 SV=2 :
AEIISLC*K	6.7227	--	--	2.74904	0	0	6.7227			6.7227	--	--	2.74904	0	0	1	C441 C71 C440 C440 C404 C441	SRRT	Q9BXP5-2 Isoform 2 of Serrate RNA effector molecule homolog OS=Homo sapiens GN=SRRT :H7C3A1 Serrate RNA effector molecule homolog (Fragment) OS=Homo sapiens GN=SRRT PE=1 SV=1 :Q9BXP5-4 Isoform 4 of Serrate RNA effector molecule homolog OS=Homo sapiens GN=SRRT :Q9BXP5-3 Isoform 3 of Serrate RNA effector molecule homolog OS=Homo sapiens GN=SRRT :Q9BXP5-5 Isoform 5 of Serrate RNA effector molecule h…
AEISFVLC*KDHVR	1.01336	--	--	0.0191484	0	0		1.0134		1.01336	--	--	0.0191484	0	0	1	C89 C37 C89 C89	EIF1AD	E9PLI6 Probable RNA-binding protein EIF1AD (Fragment) OS=Homo sapiens GN=EIF1AD PE=1 SV=1 :E9PNH5 Probable RNA-binding protein EIF1AD OS=Homo sapiens GN=EIF1AD PE=1 SV=1 :E9PS76 Probable RNA-binding protein EIF1AD (Fragment) OS=Homo sapiens GN=EIF1AD PE=1 SV=1 :Q8N9N8 Probable RNA-binding protein EIF1AD OS=Homo sapiens GN=EIF1AD PE=1 SV=1 :
AEISFVLC*K	1.06631	0.116303	0.375292	0.0926205	0.934408	0.425631	1.0724	1.0602		1.06631	0.116303	0.219552	0.0926205	0.934408	0.658462	2	C89 C37 C89 C89	EIF1AD	E9PLI6 Probable RNA-binding protein EIF1AD (Fragment) OS=Homo sapiens GN=EIF1AD PE=1 SV=1 :E9PNH5 Probable RNA-binding protein EIF1AD OS=Homo sapiens GN=EIF1AD PE=1 SV=1 :E9PS76 Probable RNA-binding protein EIF1AD (Fragment) OS=Homo sapiens GN=EIF1AD PE=1 SV=1 :Q8N9N8 Probable RNA-binding protein EIF1AD OS=Homo sapiens GN=EIF1AD PE=1 SV=1 :
AEISHHISSC*DDRSCIEQDVVNQTR	1.13623	--	--	0.184251	0	0	1.1362			1.13623	--	--	0.184251	0	0	1	C71 C71	GTSF1	G3V1V4 Family with sequence similarity 112, member B, isoform CRA_b OS=Homo sapiens GN=GTSF1 PE=1 SV=1 :Q8WW33 Gametocyte-specific factor 1 OS=Homo sapiens GN=GTSF1 PE=1 SV=2 :
AEISHHISSC*DDRSC*IEQDVVNQTR	1.14941	0.304491	0.596134	0.200894	0.516425	0.224656	1.1050, 1.1050	1.1938		1.13462	0.0187347	0.0486163	0.182207	1.72735	1.31322	2	C71,C76 C71,C76	GTSF1	G3V1V4 Family with sequence similarity 112, member B, isoform CRA_b OS=Homo sapiens GN=GTSF1 PE=1 SV=1 :Q8WW33 Gametocyte-specific factor 1 OS=Homo sapiens GN=GTSF1 PE=1 SV=2 :
AEISHHISSCDDRSC*IEQDVVNQTR	0.943488	0.343983	0.635099	-0.0839243	0.463463	0.197158	1.0242, 1.0242, 0.9571	1.0174, 0.9158	0.8678, 0.8678	0.953465	0.180419	0.307478	-0.0687488	0.743718	0.512186	3	C76 C76	GTSF1	G3V1V4 Family with sequence similarity 112, member B, isoform CRA_b OS=Homo sapiens GN=GTSF1 PE=1 SV=1 :Q8WW33 Gametocyte-specific factor 1 OS=Homo sapiens GN=GTSF1 PE=1 SV=2 :
AEISHHISSC*DDR	0.793348	0.0176553	0.120892	-0.333975	1.75312	0.917603		0.8516, 0.8516	0.7351	0.812756	0.0661425	0.139654	-0.299106	1.17952	0.854946	2	C71 C71	GTSF1	G3V1V4 Family with sequence similarity 112, member B, isoform CRA_b OS=Homo sapiens GN=GTSF1 PE=1 SV=1 :Q8WW33 Gametocyte-specific factor 1 OS=Homo sapiens GN=GTSF1 PE=1 SV=2 :
AEKLLEELDNGVLLC*QLIDVLQNM+VK	0.494255	--	--	-1.01667	0	0			0.4943	0.494255	--	--	-1.01667	0	0	1	C82,M91	GAS2L3	Q86XJ1 GAS2-like protein 3 OS=Homo sapiens GN=GAS2L3 PE=1 SV=1 :
AELC*YLTVVTKYPEEQLK	3.47006	0.22398	0.513289	1.79496	0.649791	0.289638	3.9009	2.9984, 3.0834		3.32756	0.000758854	0.00332721	1.73447	3.11984	2.47792	2	C335 C335 C44	ZHX3	Q9H4I2-2 Isoform 2 of Zinc fingers and homeoboxes protein 3 OS=Homo sapiens GN=ZHX3 :Q9H4I2 Zinc fingers and homeoboxes protein 3 OS=Homo sapiens GN=ZHX3 PE=1 SV=3 :H0Y6F5 Zinc fingers and homeoboxes protein 3 (Fragment) OS=Homo sapiens GN=ZHX3 PE=1 SV=1 :
AELFAQSC*CALESWLESLQAQLHSDDYGKDLTSVNILLK	1.05297	--	--	0.0744576	0	0	1.053			1.05297	--	--	0.0744576	0	0	1	C1392 C1392	SPTBN2	O15020-2 Isoform 2 of Spectrin beta chain, non-erythrocytic 2 OS=Homo sapiens GN=SPTBN2 :O15020 Spectrin beta chain, non-erythrocytic 2 OS=Homo sapiens GN=SPTBN2 PE=1 SV=3 :
AELFAQSCC*ALESWLESLQAQLHSDDYGKDLTSVNILLK	1.27323	0.347006	0.514062	0.348488	0.459663	0.288984	1.3803	1.1662		1.27323	0.347006	0.495908	0.348488	0.459663	0.304599	2	C1393 C1393	SPTBN2	O15020-2 Isoform 2 of Spectrin beta chain, non-erythrocytic 2 OS=Homo sapiens GN=SPTBN2 :O15020 Spectrin beta chain, non-erythrocytic 2 OS=Homo sapiens GN=SPTBN2 PE=1 SV=3 :
AELFTQSC*ADLDKWLHGLESQIQSDDYGK	0.944676	--	--	-0.0821081	0	0		0.9447		0.944676	--	--	-0.0821081	0	0	1	C1389 C1389	SPTBN1	Q01082 Spectrin beta chain, non-erythrocytic 1 OS=Homo sapiens GN=SPTBN1 PE=1 SV=2 :A0A087WUZ3 Spectrin beta chain, non-erythrocytic 1 OS=Homo sapiens GN=SPTBN1 PE=1 SV=1 :
AELIC*HLEHGQEPWTR	1.32213	0.355631	0.526476	0.402867	0.449001	0.278621	1.4596	1.1847		1.32213	0.355631	0.503686	0.402867	0.449001	0.29784	2	C64	ZNF264	O43296 Zinc finger protein 264 OS=Homo sapiens GN=ZNF264 PE=1 SV=1 :
AENGLLM+TPC*YTANFVAPEVLKR	0.654808	0.131612	0.414231	-0.610855	0.880705	0.382757	0.7758	0.5338		0.654808	0.131612	0.242156	-0.610855	0.880705	0.615904	2	M556,C559 M561,C564 M581,C584 M572,C575 M480,C483 M576,C579 ,M556,C559 M561,C564 M581,C584 M572,C575 M480,C483	RPS6KA3,RPS6KA1	Q15418-4 Isoform 4 of Ribosomal protein S6 kinase alpha-1 OS=Homo sapiens GN=RPS6KA1 :E9PGT3 Ribosomal protein S6 kinase OS=Homo sapiens GN=RPS6KA1 PE=1 SV=1 :Q15418-2 Isoform 2 of Ribosomal protein S6 kinase alpha-1 OS=Homo sapiens GN=RPS6KA1 :Q15418 Ribosomal protein S6 kinase alpha-1 OS=Homo sapiens GN=RPS6KA1 PE=1 SV=2 :Q15418-3 Isoform 3 of Ribosomal protein S6 kinase alpha-1 OS=Homo sapiens…
AENIQSGTC*QHPTSHVSLLPR	1.0784	0.573934	0.806504	0.108897	0.241138	0.0933933	1.2158	0.7897	1.2297	1.0784	0.573934	0.711075	0.108897	0.241138	0.148084	3	C341	KLHL11	Q9NVR0 Kelch-like protein 11 OS=Homo sapiens GN=KLHL11 PE=1 SV=1 :
AEPPQC*TSLAWSADGQTLFAGYTDNLVR	0.984556	0.570207	0.801476	-0.0224551	0.243968	0.0961093	0.9463	0.8225, 1.3564, 0.8225, 0.9682		0.983194	0.894457	1	-0.0244517	0.0484405	0	2	C242 C286 C242 C286 ,C242 C286	RACK1	J3KPE3 Receptor of-activated protein C kinase 1 OS=Homo sapiens GN=RACK1 PE=1 SV=1 :P63244 Receptor of activated protein C kinase 1 OS=Homo sapiens GN=RACK1 PE=1 SV=3 :,J3KPE3 Receptor of-activated protein C kinase 1 OS=Homo sapiens GN=RACK1 PE=1 SV=1 :P63244 Receptor of activated protein C kinase 1 OS=Homo sapiens GN=RACK1 PE=1 SV=3 :J3KPE3 Receptor of-activated protein C kinase 1 OS=Homo sapien…
AEPSISYSC*NPLYFDFK	0.943069	0.965944	1	-0.0845649	0.0150479	0	1.1203, 1.1203, 1.1027	0.7748		1.02952	0.94012	1	0.0419761	0.0268166	0	2	C569 C491	GPATCH8	Q9UKJ3 G patch domain-containing protein 8 OS=Homo sapiens GN=GPATCH8 PE=1 SV=2 :Q9UKJ3-2 Isoform 2 of G patch domain-containing protein 8 OS=Homo sapiens GN=GPATCH8 :
AEPYC*SVLPGFTFIQHLPLSER	0.882223	0.130599	0.412006	-0.180785	0.884061	0.385096	0.8352, 0.8548, 0.8616	0.8763, 0.8763, 0.8764	1.0105, 1.0105, 0.8151	0.890758	0.00225589	0.00749457	-0.166894	2.64668	2.12525	3	C240 C391 C291 C291 C277 C302 C291 C391	HNRNPUL1	M0R3F1 Heterogeneous nuclear ribonucleoprotein U-like protein 1 (Fragment) OS=Homo sapiens GN=HNRNPUL1 PE=1 SV=1 :Q9BUJ2 Heterogeneous nuclear ribonucleoprotein U-like protein 1 OS=Homo sapiens GN=HNRNPUL1 PE=1 SV=2 :Q9BUJ2-4 Isoform 4 of Heterogeneous nuclear ribonucleoprotein U-like protein 1 OS=Homo sapiens GN=HNRNPUL1 :M0QYZ0 Heterogeneous nuclear ribonucleoprotein U-like protein 1 (Fragment)…
AESLIGVYPEQGDC*VISK	0.884448	0.0880736	0.345113	-0.177151	1.05515	0.462039	0.8166	0.9334	0.9034, 0.9034	0.889188	0.0276536	0.0675279	-0.16944	1.55825	1.17052	3	C1188 C1210	SMC1A	G8JLG1 Structural maintenance of chromosomes protein OS=Homo sapiens GN=SMC1A PE=1 SV=2 :Q14683 Structural maintenance of chromosomes protein 1A OS=Homo sapiens GN=SMC1A PE=1 SV=2 :
AESPEEVAC*R	1.1034	0.407667	0.593471	0.141955	0.389695	0.2266	1.2781	1.1022	0.9298	1.1034	0.407667	0.553567	0.141955	0.389695	0.25683	3	C1401 C1392 C1401	HUWE1	Q7Z6Z7-2 Isoform 2 of E3 ubiquitin-protein ligase HUWE1 OS=Homo sapiens GN=HUWE1 :Q7Z6Z7-3 Isoform 3 of E3 ubiquitin-protein ligase HUWE1 OS=Homo sapiens GN=HUWE1 :Q7Z6Z7 E3 ubiquitin-protein ligase HUWE1 OS=Homo sapiens GN=HUWE1 PE=1 SV=3 :
AESQLLEC*K	0.802846	0.00788219	0.0554173	-0.316805	2.10335	1.25635	0.726	0.8648, 0.8648	0.8178, 0.8178	0.818218	0.000627815	0.00243349	-0.289443	3.20217	2.61377	3	C1127	TPR	P12270 Nucleoprotein TPR OS=Homo sapiens GN=TPR PE=1 SV=3 :
AESSQTC*HSEQGDKK	1.03335	0.308429	0.599565	0.0473353	0.510845	0.222164	1.0672	1.0462	0.9598, 0.9914	1.01615	0.284474	0.427664	0.0231156	0.545958	0.368897	3	C606 C606 ,C606	RECQL	P46063 ATP-dependent DNA helicase Q1 OS=Homo sapiens GN=RECQL PE=1 SV=3 :,P46063 ATP-dependent DNA helicase Q1 OS=Homo sapiens GN=RECQL PE=1 SV=3 :P46063 ATP-dependent DNA helicase Q1 OS=Homo sapiens GN=RECQL PE=1 SV=3 :
AETGKCPALYWLSGLTC*TEQNFISK	0.876352	0.0852902	0.33802	-0.190417	1.0691	0.471057	0.8552	0.922	0.8519	0.876352	0.0852902	0.171153	-0.190417	1.0691	0.766616	3	C27 C56	ESD
AETPHGAEEEC*KAETPHGAEEECR	1.28173	0.193639	0.474791	0.358094	0.713007	0.323498		1.3853	1.1782	1.28173	0.193639	0.324409	0.358094	0.713007	0.488906	2	C224	TACC3	Q9Y6A5 Transforming acidic coiled-coil-containing protein 3 OS=Homo sapiens GN=TACC3 PE=1 SV=1 :
AETPHGAEEEC*KAETPHGAEEEC*R	0.536115	0.241685	0.543379	-0.899385	0.616751	0.264897	0.5533, 0.5533	0.5665	0.4885	0.540408	0.0360084	0.0844983	-0.887878	1.4436	1.07315	3	C224,C236	TACC3	Q9Y6A5 Transforming acidic coiled-coil-containing protein 3 OS=Homo sapiens GN=TACC3 PE=1 SV=1 :
AEVLISTVGPEDC*VVPFLTRPK	0.25696	0.0982235	0.325918	-1.96039	1.00778	0.486892		0.1724, 1.1020	0.1149, 0.9970	0.596578	0.199491	0.333591	-0.745217	0.700076	0.476786	2	C38	MARS	P56192 Methionine--tRNA ligase, cytoplasmic OS=Homo sapiens GN=MARS PE=1 SV=2 :
AEVSELKC*GDLEEELK	0.164409	--	--	-2.60464	0	0			0.1644	0.164409	--	--	-2.60464	0	0	1	C190 C16 C154	TPM4	P67936-2 Isoform 2 of Tropomyosin alpha-4 chain OS=Homo sapiens GN=TPM4 :K7EPB9 Tropomyosin alpha-4 chain (Fragment) OS=Homo sapiens GN=TPM4 PE=1 SV=1 :P67936 Tropomyosin alpha-4 chain OS=Homo sapiens GN=TPM4 PE=1 SV=3 :
AEVSRPEPGAPLLGCWLQWGAPSPGPLC*LLFR	0.453116	--	--	-1.14205	0	0	0.4531			0.453116	--	--	-1.14205	0	0	1	C41 C83	DBNDD2	H0Y7N7 Dysbindin domain-containing protein 2 (Fragment) OS=Homo sapiens GN=DBNDD2 PE=1 SV=1 :Q9BQY9-4 Isoform 4 of Dysbindin domain-containing protein 2 OS=Homo sapiens GN=DBNDD2 :
AFAFVTFADDQIAQSLC*GEDLIIK	1.02487	0.172673	0.513581	0.0354439	0.762776	0.289391	1.0783, 1.0334, 1.0701, 0.9935, 1.0002, 1.0300, 1.0573, 1.0366, 0.9254, 1.0783, 1.0366, 0.9974, 0.9935, 0.4827, 1.0002	0.9802, 1.0580, 1.0293, 0.9398, 1.0580, 1.0323, 1.0249, 1.0843, 1.0260, 0.9802, 1.0249, 1.0843, 1.0260, 1.0023	1.0208, 1.0401, 0.9934, 0.8085, 1.0159, 1.0401, 0.9934, 1.0159	1.00248	0.00730166	0.0258877	0.00358025	2.13658	1.58691	3	C244 C244 C244 C244 C244 C244 C244 C244 C244 C244 C244 C244 C244 C244 C244 C244 C244 C244 C244 C244 ,C244 C244 C244 C244 C244 C244 C244 C244 C244 C244 ,C244 C244 C244 C244 C244	TARDBP	A0A087X260 TAR DNA-binding protein 43 OS=Homo sapiens GN=TARDBP PE=1 SV=1 :A0A087WYY0 TAR DNA-binding protein 43 OS=Homo sapiens GN=TARDBP PE=1 SV=1 :G3V162 TAR DNA binding protein, isoform CRA_d OS=Homo sapiens GN=TARDBP PE=1 SV=1 :Q13148 TAR DNA-binding protein 43 OS=Homo sapiens GN=TARDBP PE=1 SV=1 :B1AKP7 TAR DNA-binding protein 43 OS=Homo sapiens GN=TARDBP PE=1 SV=1 :,A0A087X260 TAR DNA-bind…
AFC*ADQLDVFLQK	0.990552	--	--	-0.0136947	0	0	0.9906			0.990552	--	--	-0.0136947	0	0	1	C49 C49	RBM27	Q9P2N5 RNA-binding protein 27 OS=Homo sapiens GN=RBM27 PE=1 SV=2 :U3KPZ7 Uncharacterized protein OS=Homo sapiens PE=4 SV=1 :
AFENDVDALC*NLR	0.982279	--	--	-0.0257947	0	0	0.9823			0.982279	--	--	-0.0257947	0	0	1	C300 C246 C212 C250 C269 C269 C153 C269 C269 C289 C269	PCCB	E7EX59 Propionyl-CoA carboxylase beta chain, mitochondrial OS=Homo sapiens GN=PCCB PE=1 SV=1 :E7EUY3 Propionyl-CoA carboxylase beta chain, mitochondrial OS=Homo sapiens GN=PCCB PE=1 SV=1 :E7ETT4 Propionyl-CoA carboxylase beta chain, mitochondrial OS=Homo sapiens GN=PCCB PE=1 SV=1 :E7ETT1 Propionyl-CoA carboxylase beta chain, mitochondrial OS=Homo sapiens GN=PCCB PE=1 SV=1 :E9PDR0 Propionyl-CoA ca…
AFEWYGTYLELC*GVLHK	0.795777	0.127091	0.404138	-0.329563	0.895886	0.393471	0.9071, 0.9071	0.9809, 0.5900, 0.5900	1.0495, 0.6036, 0.7122	0.792565	0.0907512	0.179865	-0.335398	1.04215	0.745054	3	C39 C39	METTL13	Q8N6R0 Methyltransferase-like protein 13 OS=Homo sapiens GN=METTL13 PE=1 SV=1 :Q8N6R0-4 Isoform 2 of Methyltransferase-like protein 13 OS=Homo sapiens GN=METTL13 :
AFFFTPNFNPVGSNGCFATHVCFC*FGSYVTHHDPPLLFDISKDPR	1.58588	--	--	0.66528	0	0			1.5859	1.58588	--	--	0.66528	0	0	1	C489	STS	P08842 Steryl-sulfatase OS=Homo sapiens GN=STS PE=1 SV=2 :
AFFIIC*TSK	1.63989	--	--	0.713598	0	0		1.6399		1.63989	--	--	0.713598	0	0	1	C1087 C1047	ARHGEF11	O15085-2 Isoform 2 of Rho guanine nucleotide exchange factor 11 OS=Homo sapiens GN=ARHGEF11 :O15085 Rho guanine nucleotide exchange factor 11 OS=Homo sapiens GN=ARHGEF11 PE=1 SV=1 :
AFGGPGAGC*ISEGR	1.04653	0.017534	0.120444	0.0656176	1.75612	0.919214	1.0466	1.0502	1.0427	1.04653	0.017534	0.0465614	0.0656176	1.75612	1.33197	3	C24	FN3K	Q9H479 Fructosamine-3-kinase OS=Homo sapiens GN=FN3K PE=1 SV=1 :
AFGSPFGLEEPQWVPDKEC*R	1.10939	0.399292	0.582855	0.149768	0.39871	0.234439	1.0587	1.1601, 1.1601		1.12628	0.0764623	0.157099	0.171571	1.11655	0.803827	2	C47 C47 C47	ZFYVE21	G3V2M2 Zinc finger FYVE domain-containing protein 21 OS=Homo sapiens GN=ZFYVE21 PE=1 SV=1 :Q9BQ24 Zinc finger FYVE domain-containing protein 21 OS=Homo sapiens GN=ZFYVE21 PE=1 SV=1 :Q9BQ24-2 Isoform 2 of Zinc finger FYVE domain-containing protein 21 OS=Homo sapiens GN=ZFYVE21 :
AFLAAALAQGLC*EVLLVVTK	0.737466	0.43964	0.635889	-0.439352	0.356903	0.196619	1.0462, 0.5324, 0.7260, 1.0875, 0.5324		0.6411	0.760963	0.165609	0.28873	-0.394102	0.780916	0.539509	2	C168 C126 C168 C126 C168 C126	JOSD2	Q8TAC2 Josephin-2 OS=Homo sapiens GN=JOSD2 PE=1 SV=1 :Q8TAC2-2 Isoform 2 of Josephin-2 OS=Homo sapiens GN=JOSD2 :Q8TAC2 Josephin-2 OS=Homo sapiens GN=JOSD2 PE=1 SV=1 :Q8TAC2-2 Isoform 2 of Josephin-2 OS=Homo sapiens GN=JOSD2 :Q8TAC2 Josephin-2 OS=Homo sapiens GN=JOSD2 PE=1 SV=1 :Q8TAC2-2 Isoform 2 of Josephin-2 OS=Homo sapiens GN=JOSD2 :
AFLDNPGILSELC*GTLSR	1.44547	0.0260584	0.177752	0.531539	1.58405	0.750185	2.7390, 1.3085, 1.3999, 1.2222	1.3644, 1.3526, 1.3158, 2.8030, 1.3158	1.9119, 1.4077, 1.2028, 1.4022	1.59584	0.000146648	0.000571099	0.674317	3.83372	3.24329	3	C204 C297 C272 C204 C297 C272 C204 C297 C272 ,C204 C297 C272 C204 C297 C272 C204 C297 C272 C204 C297 C272	ARMC6	B4E1N1 Armadillo repeat-containing protein 6 OS=Homo sapiens GN=ARMC6 PE=1 SV=1 :Q6NXE6 Armadillo repeat-containing protein 6 OS=Homo sapiens GN=ARMC6 PE=1 SV=2 :Q6NXE6-2 Isoform 2 of Armadillo repeat-containing protein 6 OS=Homo sapiens GN=ARMC6 :B4E1N1 Armadillo repeat-containing protein 6 OS=Homo sapiens GN=ARMC6 PE=1 SV=1 :Q6NXE6 Armadillo repeat-containing protein 6 OS=Homo sapiens GN=ARMC6 …
AFLLDPDRC*VVQR	1.14415	--	--	0.19428	0	0	1.1442			1.14415	--	--	0.19428	0	0	1	C199	HGH1	Q9BTY7 Protein HGH1 homolog OS=Homo sapiens GN=HGH1 PE=1 SV=1 :
AFLQFTTGC*STLPPGGLANLHPR	0.888145	--	--	-0.171133	0	0	0.8881			0.888145	--	--	-0.171133	0	0	1	C2549 C2545	HECTD1	A0A087X2H1 E3 ubiquitin-protein ligase HECTD1 OS=Homo sapiens GN=HECTD1 PE=1 SV=1 :Q9ULT8 E3 ubiquitin-protein ligase HECTD1 OS=Homo sapiens GN=HECTD1 PE=1 SV=3 :
AFQEVLYVDPSFC*R	1.37577	--	--	0.460244	0	0	1.3758			1.37577	--	--	0.460244	0	0	1	C164 C140 C140 C140 C140 C164	KDM6A	A0A087WUN6 Lysine-specific demethylase 6A OS=Homo sapiens GN=KDM6A PE=1 SV=1 :A0A087X0R0 Lysine-specific demethylase 6A OS=Homo sapiens GN=KDM6A PE=1 SV=1 :F8W8R6 Lysine-specific demethylase 6A OS=Homo sapiens GN=KDM6A PE=1 SV=2 :F5H5V6 Lysine-specific demethylase 6A OS=Homo sapiens GN=KDM6A PE=1 SV=2 :F5H6S1 Lysine-specific demethylase 6A OS=Homo sapiens GN=KDM6A PE=1 SV=2 :O15550 Lysine-specifi…
AFQNTATAC*APVSHYR	0.716744	0.30177	0.59277	-0.48047	0.520324	0.227114	1.3724, 0.9325, 0.2234, 0.9029, 0.9262, 0.9325, 0.9272, 0.9023, 0.9818	1.2013, 0.9070, 0.8801, 0.6522, 0.9337, 0.8801	0.6959, 0.4916, 0.5534, 0.4916	0.830954	0.145836	0.262417	-0.267159	0.836136	0.581009	3	C51	PHAX	Q9H814 Phosphorylated adapter RNA export protein OS=Homo sapiens GN=PHAX PE=1 SV=1 :
AFQYVETHGEVC*PANWTPDSPTIKPSPAASK	0.876268	0.230369	0.504207	-0.190557	0.637576	0.297391	0.8488, 0.8876, 0.8760, 0.8794, 0.8407, 0.8579, 0.8550, 0.8119, 0.8876, 0.8760, 0.8794, 0.9350, 0.7500, 0.8579, 0.6068, 0.8881, 0.5412, 0.8800, 0.8675, 0.9350, 0.8675, 0.8568, 0.8083	0.8550, 0.9511, 1.0471, 0.8624, 0.9311, 0.8957, 0.9335, 0.8981, 0.7009, 0.7678, 0.8906, 0.9296, 0.8593, 0.7678, 0.8593, 0.9335, 0.9125	0.8576, 0.8396, 0.8742, 0.8396, 0.8725, 0.7236, 0.8588, 0.8792, 0.7236, 0.8606, 0.9346, 1.0918	0.858567	0.00548313	0.0195886	-0.219997	2.26097	1.708	3	C229 C229 C229 C229 C229	PRDX3	P30048 Thioredoxin-dependent peroxide reductase, mitochondrial OS=Homo sapiens GN=PRDX3 PE=1 SV=3 :P30048 Thioredoxin-dependent peroxide reductase, mitochondrial OS=Homo sapiens GN=PRDX3 PE=1 SV=3 :P30048 Thioredoxin-dependent peroxide reductase, mitochondrial OS=Homo sapiens GN=PRDX3 PE=1 SV=3 :P30048 Thioredoxin-dependent peroxide reductase, mitochondrial OS=Homo sapiens GN=PRDX3 PE=1 SV=3 :P30…
AFSTC*SSHLTVVGIFYGTGVFSYTR	0.264978	--	--	-1.91606	0	0			0.265	0.264978	--	--	-1.91606	0	0	1	C244	OR3A4P	P47883 Putative olfactory receptor 3A4 OS=Homo sapiens GN=OR3A4P PE=5 SV=4 :
AFTEANDGSLC*LAMEYGGEK	0.992921	0.64163	0.809862	-0.0102489	0.192715	0.0915889	1.1380, 1.1380	0.8408, 0.8408	0.7671, 1.0933, 1.0863	0.986345	0.531289	0.669256	-0.0198359	0.274669	0.174408	3	C112 C112	PBK	Q96KB5 Lymphokine-activated killer T-cell-originated protein kinase OS=Homo sapiens GN=PBK PE=1 SV=3 :Q96KB5-2 Isoform 2 of Lymphokine-activated killer T-cell-originated protein kinase OS=Homo sapiens GN=PBK :
AFTEANDGSLC*LAM+EYGGEK	0.332907	0.0577022	0.26207	-1.58681	1.23881	0.581582	1.0612, 0.3569	0.1551	0.1715	0.436144	0.105744	0.20311	-1.19712	0.975744	0.692268	3	C112,M115 C112,M115	PBK	Q96KB5 Lymphokine-activated killer T-cell-originated protein kinase OS=Homo sapiens GN=PBK PE=1 SV=3 :Q96KB5-2 Isoform 2 of Lymphokine-activated killer T-cell-originated protein kinase OS=Homo sapiens GN=PBK :
AFTELFQVACAKPPPLGLC*DYPSSR	1.22404	0.128152	0.407031	0.291652	0.892275	0.390373	1.1335	1.1407	1.3979	1.22404	0.128152	0.237015	0.291652	0.892275	0.625224	3	C572	TTLL12	Q14166 Tubulin--tyrosine ligase-like protein 12 OS=Homo sapiens GN=TTLL12 PE=1 SV=2 :
AFTKPEEAC*SFILSADFPALVVK	1.32306	0.0142909	0.126191	0.403878	1.84494	0.898972	1.3917, 1.3645, 1.3917, 1.3769, 1.3645, 1.1551, 1.0765, 1.1826, 1.0765	1.3391, 1.4360, 1.2627, 1.3391, 1.2733	1.4251, 1.4251, 1.2329, 1.4733, 1.4415, 1.3273, 1.3273	1.31822	0.000122137	0.000478589	0.398596	3.91315	3.32004	3	C134 C134 ,C134	GART	P22102 Trifunctional purine biosynthetic protein adenosine-3 OS=Homo sapiens GN=GART PE=1 SV=1 :P22102 Trifunctional purine biosynthetic protein adenosine-3 OS=Homo sapiens GN=GART PE=1 SV=1 :,P22102 Trifunctional purine biosynthetic protein adenosine-3 OS=Homo sapiens GN=GART PE=1 SV=1 :
AFVFDVIHEGC*LVTPPELLR	0.928369	0.520322	0.737329	-0.10723	0.283727	0.132339		1.0017	0.855	0.928369	0.520322	0.658602	-0.10723	0.283727	0.181377	2	C210 C210 C238	CROT	C9J3D7 Peroxisomal carnitine O-octanoyltransferase OS=Homo sapiens GN=CROT PE=1 SV=1 :Q9UKG9 Peroxisomal carnitine O-octanoyltransferase OS=Homo sapiens GN=CROT PE=1 SV=2 :Q9UKG9-3 Isoform 3 of Peroxisomal carnitine O-octanoyltransferase OS=Homo sapiens GN=CROT :
AFVNPFPDYEAAAGALLASGAAEETGC*VRPPATTDEPGLPFHQDGK	0.892498	--	--	-0.164079	0	0		0.8925		0.892498	--	--	-0.164079	0	0	1	C49	LANCL2	Q9NS86 LanC-like protein 2 OS=Homo sapiens GN=LANCL2 PE=1 SV=1 :
AFYMEEGVPYC*ERDYEK	0.959677	0.518637	0.735135	-0.0593788	0.285136	0.133633	0.6427	1.1477	1.0887	0.959677	0.518637	0.657165	-0.0593788	0.285136	0.182326	3	C388 C354	PDLIM7	Q9NR12 PDZ and LIM domain protein 7 OS=Homo sapiens GN=PDLIM7 PE=1 SV=1 :Q9NR12-2 Isoform 2 of PDZ and LIM domain protein 7 OS=Homo sapiens GN=PDLIM7 :
AFYM+EEGVPYC*ERDYEK	0.443455	0.209186	0.487904	-1.17314	0.679468	0.311666	0.3783	0.7481, 0.7481	0.1824, 0.2242	0.456209	0.0464329	0.104181	-1.13223	1.33317	0.98221	3	M381,C388 M347,C354	PDLIM7	Q9NR12 PDZ and LIM domain protein 7 OS=Homo sapiens GN=PDLIM7 PE=1 SV=1 :Q9NR12-2 Isoform 2 of PDZ and LIM domain protein 7 OS=Homo sapiens GN=PDLIM7 :
AGAANGFLMEVC*VDSVESAVNAERGGADR	1.1891	--	--	0.249874	0	0	1.1891			1.1891	--	--	0.249874	0	0	1	C31 C31	CUTC	Q9NTM9 Copper homeostasis protein cutC homolog OS=Homo sapiens GN=CUTC PE=1 SV=1 :A0A0B4J226 Copper homeostasis protein cutC homolog OS=Homo sapiens GN=CUTC PE=1 SV=1 :
AGADIELGC*STPLMEAAQEGHLELVK	0.60572	--	--	-0.723277	0	0		0.6057		0.60572	--	--	-0.723277	0	0	1	C564 C449 C451 C564 C564 C564 C564 C564	ANKRD17	O75179 Ankyrin repeat domain-containing protein 17 OS=Homo sapiens GN=ANKRD17 PE=1 SV=3 :H0YM23 Ankyrin repeat domain-containing protein 17 (Fragment) OS=Homo sapiens GN=ANKRD17 PE=1 SV=1 :O75179-7 Isoform 7 of Ankyrin repeat domain-containing protein 17 OS=Homo sapiens GN=ANKRD17 :O75179-5 Isoform 5 of Ankyrin repeat domain-containing protein 17 OS=Homo sapiens GN=ANKRD17 :O75179-3 Isoform 3 of …
AGADIELGC*STPLM+EAAQEGHLELVK	1.05755	--	--	0.0807196	0	0		1.0575		1.05755	--	--	0.0807196	0	0	1	C564,M569 C449,M454 C451,M456 C564,M569 C564,M569 C564,M569 C564,M569 C564,M569	ANKRD17	O75179 Ankyrin repeat domain-containing protein 17 OS=Homo sapiens GN=ANKRD17 PE=1 SV=3 :H0YM23 Ankyrin repeat domain-containing protein 17 (Fragment) OS=Homo sapiens GN=ANKRD17 PE=1 SV=1 :O75179-7 Isoform 7 of Ankyrin repeat domain-containing protein 17 OS=Homo sapiens GN=ANKRD17 :O75179-5 Isoform 5 of Ankyrin repeat domain-containing protein 17 OS=Homo sapiens GN=ANKRD17 :O75179-3 Isoform 3 of …
AGADIELGC*STPLMEASQEGHLELVK	0.459633	--	--	-1.12145	0	0	0.4596			0.459633	--	--	-1.12145	0	0	1	C535	ANKHD1	Q8IWZ3-6 Isoform 6 of Ankyrin repeat and KH domain-containing protein 1 OS=Homo sapiens GN=ANKHD1 :
AGAESPTM+SVDGRQPGTC*SPDLAAPLDENGAVDR	1.17149	--	--	0.22835	0	0			1.1715	1.17149	--	--	0.22835	0	0	1	M410,C420	ZNF217	O75362 Zinc finger protein 217 OS=Homo sapiens GN=ZNF217 PE=1 SV=1 :
AGAFDAVPC*YHWSVGGK	2.31976	--	--	1.21397	0	0	2.3198			2.31976	--	--	1.21397	0	0	1	C828 C829 C763	MTHFD1L	Q6UB35 Monofunctional C1-tetrahydrofolate synthase, mitochondrial OS=Homo sapiens GN=MTHFD1L PE=1 SV=1 :B7ZM99 MTHFD1L protein OS=Homo sapiens GN=MTHFD1L PE=1 SV=1 :A0A087WVM4 Monofunctional C1-tetrahydrofolate synthase, mitochondrial OS=Homo sapiens GN=MTHFD1L PE=1 SV=1 :
AGAGGCPAAGFLPGC*RGGVAGGK	17.9731	--	--	4.16777	0	0		17.9731		17.9731	--	--	4.16777	0	0	1	C444	HEXDC	J3QKL0 Hexosaminidase D OS=Homo sapiens GN=HEXDC PE=1 SV=1 :
AGAGPPPGPPAYDPYGPYC*PGR	0.992968	--	--	-0.0101802	0	0	1.0150, 0.9746			0.994789	0.791191	0.927205	-0.00753785	0.101719	0.0328241	1	C994	PRR12	Q9ULL5-3 Isoform 3 of Proline-rich protein 12 OS=Homo sapiens GN=PRR12 :
AGAIAPC*EVTVPAQNTGLGPEK	1.47383	0.0339218	0.298312	0.559574	1.46952	0.525329	1.0326, 1.5588, 2.1210, 1.0977, 1.5588, 2.1210, 1.0977	1.6291, 1.2485, 1.6291, 1.2485	1.6679, 1.0969, 1.6679, 1.0969	1.45815	0.000320437	0.0012488	0.544137	3.49426	2.90351	3	C119 C105 C119 C119 C119 C119 C119 C119 C119 C119 C105 C119 C119 C119 C119 C119 C119 C119 ,C119 C105 C119 C119 C119 C119 C119 C119 C119 C119 C105 C119 C119 C119 C119 C119 C119 C119 C119 C105 C119 C119 C119 C119 C119 C119 C119 C119 C105 C119 C119 C119 C119 C119 C119 C119	RPLP0,RPLP0P6	F8VU65 60S acidic ribosomal protein P0 (Fragment) OS=Homo sapiens GN=RPLP0 PE=1 SV=1 :F8VPE8 60S acidic ribosomal protein P0 (Fragment) OS=Homo sapiens GN=RPLP0 PE=1 SV=1 :Q8NHW5 60S acidic ribosomal protein P0-like OS=Homo sapiens GN=RPLP0P6 PE=5 SV=1 :F8VWS0 60S acidic ribosomal protein P0 OS=Homo sapiens GN=RPLP0 PE=1 SV=1 :G3V210 60S acidic ribosomal protein P0 OS=Homo sapiens GN=RPLP0 PE=1 S…
AGALQC*SPSDAYTKK	0.401985	--	--	-1.31479	0	0	0.402			0.401985	--	--	-1.31479	0	0	1	C1939	TLN1	Q9Y490 Talin-1 OS=Homo sapiens GN=TLN1 PE=1 SV=3 :
AGALQC*SPSDAYTK	0.5872	0.370221	0.546573	-0.768075	0.431539	0.262352		0.3311	0.8433	0.5872	0.370221	0.5162	-0.768075	0.431539	0.287182	2	C1939	TLN1	Q9Y490 Talin-1 OS=Homo sapiens GN=TLN1 PE=1 SV=3 :
AGANVHEAC*TFDDTSEGAVHYFYDESGVR	1.02746	--	--	0.0390843	0	0		1.0275		1.02746	--	--	0.0390843	0	0	1	C652	PCNX3	Q9H6A9 Pecanex-like protein 3 OS=Homo sapiens GN=PCNX3 PE=1 SV=2 :
AGAPGPGLGLC*SSSPTGDFVDASVLVR	1.03903	--	--	0.055243	0	0		1.039		1.03903	--	--	0.055243	0	0	1	C151 C82 C151 C83 C82 C82	EP400NL	Q6ZTU2 EP400 N-terminal-like protein OS=Homo sapiens GN=EP400NL PE=2 SV=2 :H9KV84 EP400 N-terminal-like protein OS=Homo sapiens GN=EP400NL PE=1 SV=1 :Q6ZTU2-6 Isoform 5 of EP400 N-terminal-like protein OS=Homo sapiens GN=EP400NL :Q6ZTU2-2 Isoform 2 of EP400 N-terminal-like protein OS=Homo sapiens GN=EP400NL :F8WA08 EP400 N-terminal-like protein (Fragment) OS=Homo sapiens GN=EP400NL PE=1 SV=1 :F5G…
AGASC*PSGGHVADIYLANINK	8.01986	0.0429061	0.374871	3.00358	1.36748	0.426118	5.4902	10.5495		8.01986	0.0429061	0.0975492	3.00358	1.36748	1.01078	2	C820 C820 C819	SRGAP2	A2RUF3 SLIT-ROBO Rho GTPase activating protein 2 OS=Homo sapiens GN=SRGAP2 PE=1 SV=1 :O75044 SLIT-ROBO Rho GTPase-activating protein 2 OS=Homo sapiens GN=SRGAP2 PE=1 SV=2 :B7ZM87 SLIT-ROBO Rho GTPase-activating protein 2 OS=Homo sapiens GN=SRGAP2 PE=1 SV=1 :
AGAVEVPGDC*VPSEGDYR	1.09651	0.642427	0.808782	0.132917	0.192176	0.0921684	0.9468	1.2462		1.09651	0.642427	0.777413	0.132917	0.192176	0.109348	2	C581 C581 C581	OBSL1	O75147-4 Isoform 4 of Obscurin-like protein 1 OS=Homo sapiens GN=OBSL1 :O75147 Obscurin-like protein 1 OS=Homo sapiens GN=OBSL1 PE=1 SV=4 :O75147-1 Isoform 3 of Obscurin-like protein 1 OS=Homo sapiens GN=OBSL1 :
AGAVVAVPTDTLYGLACAASC*SAALR	1.25929	0.45612	0.656989	0.332613	0.340921	0.182442	1.8049, 2.0461	1.109	0.7781, 0.7113, 0.7909	1.20672	0.211698	0.352525	0.271086	0.674282	0.45281	3	C99	YRDC	Q86U90 YrdC domain-containing protein, mitochondrial OS=Homo sapiens GN=YRDC PE=1 SV=1 :
AGC*AVTSLLASELTK	0.867334	--	--	-0.205341	0	0		0.8673		0.867334	--	--	-0.205341	0	0	1	C1227 C1218 C1227 C1183 C1218 C1203	DIAPH1	O60610 Protein diaphanous homolog 1 OS=Homo sapiens GN=DIAPH1 PE=1 SV=2 :A0A140T8Z0 Protein diaphanous homolog 1 OS=Homo sapiens GN=DIAPH1 PE=1 SV=1 :A0A0G2JH68 Protein diaphanous homolog 1 OS=Homo sapiens GN=DIAPH1 PE=1 SV=1 :H9KV28 Protein diaphanous homolog 1 OS=Homo sapiens GN=DIAPH1 PE=1 SV=2 :O60610-3 Isoform 3 of Protein diaphanous homolog 1 OS=Homo sapiens GN=DIAPH1 :O60610-2 Isoform 2 of…
AGC*ECLNESDEHGFDNCLR	1.26373	--	--	0.337693	0	0	1.2637			1.26373	--	--	0.337693	0	0	1	C131 C135	TXNL1	K7ER96 Thioredoxin-like protein 1 (Fragment) OS=Homo sapiens GN=TXNL1 PE=1 SV=1 :O43396 Thioredoxin-like protein 1 OS=Homo sapiens GN=TXNL1 PE=1 SV=3 :
AGC*SDPYPVQLIPTTMAAAAAATPGLGPLQLQQLYAAQLAAMQVSPGGK	1.04514	--	--	0.0636982	0	0	1.0451			1.04514	--	--	0.0636982	0	0	1	C300 C297 C297 C275 C310 C300	SOX5	P35711-5 Isoform 5 of Transcription factor SOX-5 OS=Homo sapiens GN=SOX5 :P35711-4 Isoform 4 of Transcription factor SOX-5 OS=Homo sapiens GN=SOX5 :P35711-2 Isoform 2 of Transcription factor SOX-5 OS=Homo sapiens GN=SOX5 :F5H0I3 Transcription factor SOX-5 OS=Homo sapiens GN=SOX5 PE=1 SV=1 :P35711 Transcription factor SOX-5 OS=Homo sapiens GN=SOX5 PE=1 SV=3 :I3L0A5 Transcription factor SOX-5 OS=Ho…
AGDAAEHYLDLLALLLDSSEPRFSPPPSPPGPC*M+PEVFLEAAVALIQAGR	0.739836	--	--	-0.434723	0	0		0.7398		0.739836	--	--	-0.434723	0	0	1	C392,M393	FANCG	O15287 Fanconi anemia group G protein OS=Homo sapiens GN=FANCG PE=1 SV=1 :
AGDELAYNSSSAC*ASSR	1.09071	0.245163	0.530653	0.125269	0.610544	0.275189	1.0648	1.0342, 1.5889	1.0041	1.17301	0.168897	0.292755	0.230213	0.772378	0.533496	3	C362	CACUL1	Q86Y37 CDK2-associated and cullin domain-containing protein 1 OS=Homo sapiens GN=CACUL1 PE=1 SV=1 :
AGDTVIPLYIPQC*GECK	0.957803	--	--	-0.0621994	0	0	0.9578			0.957803	--	--	-0.0621994	0	0	1	C97	ADH5	P11766 Alcohol dehydrogenase class-3 OS=Homo sapiens GN=ADH5 PE=1 SV=4 :
AGEDC*RSEDPPDELGPPLAER	0.914884	0.348537	0.512381	-0.12834	0.457751	0.290407	0.8146, 0.8146	0.9566, 0.9566	0.9734	0.903181	0.111734	0.212267	-0.146914	0.951814	0.673117	3	C44	GRPEL2	Q8TAA5 GrpE protein homolog 2, mitochondrial OS=Homo sapiens GN=GRPEL2 PE=1 SV=1 :
AGELIGTC*KGHQCSLK	0.340857	--	--	-1.55276	0	0	0.3409			0.340857	--	--	-1.55276	0	0	1	C136 C94 C94	DTL	Q9NZJ0 Denticleless protein homolog OS=Homo sapiens GN=DTL PE=1 SV=3 :Q9NZJ0-2 Isoform 2 of Denticleless protein homolog OS=Homo sapiens GN=DTL :F5GZ90 Denticleless protein homolog OS=Homo sapiens GN=DTL PE=1 SV=1 :
AGEPNSPDAEEANSPDVTAGC*DPAGVHPPR	0.414024	0.0925762	0.356895	-1.27221	1.0335	0.447459	0.4751	0.5073	0.2596	0.414024	0.0925762	0.182742	-1.27221	1.0335	0.738163	3	C723 C758	NSUN2	Q08J23-2 Isoform 2 of tRNA (cytosine(34)-C(5))-methyltransferase OS=Homo sapiens GN=NSUN2 :Q08J23 tRNA (cytosine(34)-C(5))-methyltransferase OS=Homo sapiens GN=NSUN2 PE=1 SV=2 :
AGERPELC*R	0.638214	0.117275	0.377947	-0.647888	0.930796	0.422569	0.7279, 0.7279	0.615	0.5717, 0.5717	0.642848	0.00507795	0.0177695	-0.637451	2.29431	1.75032	3	C247 C247	PLCG1	P19174-2 Isoform 2 of 1-phosphatidylinositol 4,5-bisphosphate phosphodiesterase gamma-1 OS=Homo sapiens GN=PLCG1 :P19174 1-phosphatidylinositol 4,5-bisphosphate phosphodiesterase gamma-1 OS=Homo sapiens GN=PLCG1 PE=1 SV=1 :
AGESVLVHGASGGVGLAAC*QIAR	0.856689	0.0632092	0.278162	-0.223156	1.19922	0.555702	0.8482	0.8716, 0.8590		0.859589	0.0301775	0.0727342	-0.218281	1.52032	1.13826	2	C166 C166 C166 C166	CRYZ	Q08257-3 Isoform 3 of Quinone oxidoreductase OS=Homo sapiens GN=CRYZ :Q08257 Quinone oxidoreductase OS=Homo sapiens GN=CRYZ PE=1 SV=1 :C9JH92 Quinone oxidoreductase (Fragment) OS=Homo sapiens GN=CRYZ PE=1 SV=1 :A6NP24 Quinone oxidoreductase (Fragment) OS=Homo sapiens GN=CRYZ PE=1 SV=1 :
AGEVVPPAMYQFSQYVC*QQTGLQIPQLPAPPK	0.981829	0.392294	0.573483	-0.0264558	0.406389	0.24148	0.9399, 1.0456, 1.0241, 0.9913	1.0117, 1.0051, 0.9823, 1.0043, 1.0117	0.9467	0.996283	0.336786	0.485231	-0.00537186	0.472646	0.314051	3	C82 C60 C82 C60	C19orf70,MIC13	A0A140TA86 MICOS complex subunit MIC13 OS=Homo sapiens GN=C19orf70 PE=1 SV=1 :K7EIR2 MICOS complex subunit MIC13 OS=Homo sapiens GN=C19orf70 PE=1 SV=1 :A0A140TA84 MICOS complex subunit MIC13 OS=Homo sapiens GN=C19orf70 PE=1 SV=1 :Q5XKP0 MICOS complex subunit MIC13 OS=Homo sapiens GN=MIC13 PE=1 SV=1 :
AGEVVPPAM+YQFSQYVC*QQTGLQIPQLPAPPK	1.00531	0.865796	0.967046	0.00764022	0.0625845	0.0145527	0.9969, 0.9685	1.1013, 1.0151	1.1478, 0.9729, 1.0192	1.03168	0.833406	0.975191	0.0449958	0.0791435	0.0109104	3	M74,C82 M52,C60 M74,C82 M52,C60	C19orf70,MIC13	A0A140TA86 MICOS complex subunit MIC13 OS=Homo sapiens GN=C19orf70 PE=1 SV=1 :K7EIR2 MICOS complex subunit MIC13 OS=Homo sapiens GN=C19orf70 PE=1 SV=1 :A0A140TA84 MICOS complex subunit MIC13 OS=Homo sapiens GN=C19orf70 PE=1 SV=1 :Q5XKP0 MICOS complex subunit MIC13 OS=Homo sapiens GN=MIC13 PE=1 SV=1 :
AGEWVGFTLLC*AAAPLFR	1.14166	--	--	0.191135	0	0			1.1417	1.14166	--	--	0.191135	0	0	1	C297 C297	TYSND1	Q2T9J0 Peroxisomal leader peptide-processing protease OS=Homo sapiens GN=TYSND1 PE=1 SV=3 :Q2T9J0-2 Isoform 2 of Peroxisomal leader peptide-processing protease OS=Homo sapiens GN=TYSND1 :
AGGDSGNVDDDC*ER	0.958026	--	--	-0.0618635	0	0			0.958	0.958026	--	--	-0.0618635	0	0	1	C768 C836 C856	USP47	Q96K76-2 Isoform 2 of Ubiquitin carboxyl-terminal hydrolase 47 OS=Homo sapiens GN=USP47 :Q96K76-4 Isoform 4 of Ubiquitin carboxyl-terminal hydrolase 47 OS=Homo sapiens GN=USP47 :Q96K76 Ubiquitin carboxyl-terminal hydrolase 47 OS=Homo sapiens GN=USP47 PE=1 SV=3 :
AGGEEEDDDDEAAGGRC*PEC*R	1.27815	--	--	0.354054	0	0			1.2781	1.27815	--	--	0.354054	0	0	1	C373,C376	ZNF787	A0A087WUD1 Zinc finger protein 787 OS=Homo sapiens GN=ZNF787 PE=1 SV=1 :
AGGGGGGDYGLVTAGC*GFGK	0.729914	--	--	-0.454202	0	0		0.7299		0.729914	--	--	-0.454202	0	0	1	C41	PPTC7	Q8NI37 Protein phosphatase PTC7 homolog OS=Homo sapiens GN=PPTC7 PE=2 SV=1 :
AGGLQDSDTEDEC*WSDTEAVPR	0.132818	--	--	-2.91247	0	0		0.1328		0.132818	--	--	-2.91247	0	0	1	C200	REEP4	Q9H6H4 Receptor expression-enhancing protein 4 OS=Homo sapiens GN=REEP4 PE=1 SV=1 :
AGGPPQVAGAQAAC*SEDR	1.08102	0.306383	0.598102	0.112398	0.513736	0.223225	1.2242, 0.9822	1.6715, 1.1169	1.5456, 0.9487	1.24819	0.146512	0.263281	0.319842	0.834128	0.579581	3	C35 C35 C35	CENPH	D6RBJ6 Centromere protein H OS=Homo sapiens GN=CENPH PE=1 SV=1 :Q9H3R5 Centromere protein H OS=Homo sapiens GN=CENPH PE=1 SV=1 :B3KVZ3 Centromere protein H OS=Homo sapiens GN=CENPH PE=1 SV=1 :
AGHAGHTSLPQC*INPFTNLPHTPR	0.712512	--	--	-0.489013	0	0	0.7125			0.712512	--	--	-0.489013	0	0	1	C114	DHX15	O43143 Pre-mRNA-splicing factor ATP-dependent RNA helicase DHX15 OS=Homo sapiens GN=DHX15 PE=1 SV=2 :
AGHC*AVAINTR	2.16487	--	--	1.11428	0	0		0.9962, 2.2563		1.62621	0.500152	0.639936	0.701518	0.300898	0.193863	1	C326 C326	HCFC1	A6NEM2 Host cell factor 1 OS=Homo sapiens GN=HCFC1 PE=1 SV=2 :P51610-4 Isoform 4 of Host cell factor 1 OS=Homo sapiens GN=HCFC1 :
AGIDGESIGNC*PFSQR	7.40182	0.350415	0.51493	2.88788	0.455418	0.288252	8.8275	5.1647	8.2132	7.40182	0.350415	0.499122	2.88788	0.455418	0.301793	3	C191 C32 C32	CLIC5	Q9NZA1 Chloride intracellular channel protein 5 OS=Homo sapiens GN=CLIC5 PE=1 SV=3 :Q9NZA1-3 Isoform 3 of Chloride intracellular channel protein 5 OS=Homo sapiens GN=CLIC5 :Q9NZA1-2 Isoform 1 of Chloride intracellular channel protein 5 OS=Homo sapiens GN=CLIC5 :
AGIIC*QLNAR	1.55773	--	--	0.639448	0	0	1.5577			1.55773	--	--	0.639448	0	0	1	C605	MCM4	P33991 DNA replication licensing factor MCM4 OS=Homo sapiens GN=MCM4 PE=1 SV=5 :
AGISTTSVC*EGQIANPSPISR	1.44651	--	--	0.532579	0	0	1.4465			1.44651	--	--	0.532579	0	0	1	C160 C288	FAM222B	B4DRX9 Protein FAM222B OS=Homo sapiens GN=FAM222B PE=1 SV=1 :Q8WU58 Protein FAM222B OS=Homo sapiens GN=FAM222B PE=2 SV=1 :
AGKPVIC*ATQMLESMIK	1.12129	--	--	0.165165	0	0	1.1213			1.12129	--	--	0.165165	0	0	1	C252 C326	PKM	B4DNK4 Pyruvate kinase OS=Homo sapiens GN=PKM PE=1 SV=1 :P14618 Pyruvate kinase PKM OS=Homo sapiens GN=PKM PE=1 SV=4 :
AGKPVIC*ATQM+LESMIK	0.676241	--	--	-0.564391	0	0	0.5766, 1.1912			0.883886	0.555501	0.693435	-0.178068	0.255315	0.158994	1	C252,M256 C326,M330	PKM	B4DNK4 Pyruvate kinase OS=Homo sapiens GN=PKM PE=1 SV=1 :P14618 Pyruvate kinase PKM OS=Homo sapiens GN=PKM PE=1 SV=4 :
AGKPVIC*ATQMLESM+IK	0.953499	0.462419	0.665083	-0.0686965	0.334964	0.177124	1.1515, 0.2978	1.1062	1.0371	0.898178	0.55052	0.688565	-0.154926	0.259227	0.162055	3	C252,M260 C326,M334	PKM	B4DNK4 Pyruvate kinase OS=Homo sapiens GN=PKM PE=1 SV=1 :P14618 Pyruvate kinase PKM OS=Homo sapiens GN=PKM PE=1 SV=4 :
AGLC*PDEDDMEGDSFFDDPIPKPEK	0.918835	0.215007	0.498563	-0.122123	0.667548	0.30228	0.9082		0.8939, 0.9781	0.926711	0.146435	0.263187	-0.109809	0.834355	0.579736	2	C224 C197 C244	FGFR1OP	O95684-2 Isoform 2 of FGFR1 oncogene partner OS=Homo sapiens GN=FGFR1OP :A0A087WV25 FGFR1 oncogene partner OS=Homo sapiens GN=FGFR1OP PE=1 SV=1 :O95684 FGFR1 oncogene partner OS=Homo sapiens GN=FGFR1OP PE=1 SV=1 :
AGLC*PDEDDM+EGDSFFDDPIPKPEK	1.04401	0.11025	0.358637	0.0621376	0.957622	0.445345		1.0186, 1.0186	1.0694	1.03556	0.119763	0.224586	0.0504051	0.921679	0.648617	2	C224,M230 C197,M203 C244,M250	FGFR1OP	O95684-2 Isoform 2 of FGFR1 oncogene partner OS=Homo sapiens GN=FGFR1OP :A0A087WV25 FGFR1 oncogene partner OS=Homo sapiens GN=FGFR1OP PE=1 SV=1 :O95684 FGFR1 oncogene partner OS=Homo sapiens GN=FGFR1OP PE=1 SV=1 :
AGLIAGAIIGTLLALALIGLIIFC*CR	0.520962	--	--	-0.94075	0	0		0.521		0.520962	--	--	-0.94075	0	0	1	C259 C218 C259 C259	CXADR	P78310-2 Isoform 2 of Coxsackievirus and adenovirus receptor OS=Homo sapiens GN=CXADR :P78310-7 Isoform 7 of Coxsackievirus and adenovirus receptor OS=Homo sapiens GN=CXADR :P78310 Coxsackievirus and adenovirus receptor OS=Homo sapiens GN=CXADR PE=1 SV=1 :P78310-6 Isoform 6 of Coxsackievirus and adenovirus receptor OS=Homo sapiens GN=CXADR :
AGLLPC*PEPTIISAILK	0.827378	--	--	-0.273382	0	0	0.8274			0.827378	--	--	-0.273382	0	0	1	C484 C425 C484	CEP97	Q8IW35-2 Isoform 2 of Centrosomal protein of 97 kDa OS=Homo sapiens GN=CEP97 :E9PG22 Centrosomal protein of 97 kDa OS=Homo sapiens GN=CEP97 PE=1 SV=1 :Q8IW35 Centrosomal protein of 97 kDa OS=Homo sapiens GN=CEP97 PE=1 SV=1 :
AGLTVSDVDIFEINEAFASQAAYC*VEK	1.02098	--	--	0.0299526	0	0	1.021			1.02098	--	--	0.0299526	0	0	1	C355	ACAA1	P09110 3-ketoacyl-CoA thiolase, peroxisomal OS=Homo sapiens GN=ACAA1 PE=1 SV=2 :
AGMC*ACHSPLPSIR	2.73895	--	--	1.45362	0	0		2.739		2.73895	--	--	1.45362	0	0	1	C322	DPYD	Q12882 Dihydropyrimidine dehydrogenase [NADP(+)] OS=Homo sapiens GN=DPYD PE=1 SV=2 :
AGMDTADLEQAVEVMC*FVPK	1.09513	--	--	0.131098	0	0	1.0951			1.09513	--	--	0.131098	0	0	1	C366 C221 C327	ARHGEF25	Q86VW2-3 Isoform 3 of Rho guanine nucleotide exchange factor 25 OS=Homo sapiens GN=ARHGEF25 :Q86VW2-2 Isoform 2 of Rho guanine nucleotide exchange factor 25 OS=Homo sapiens GN=ARHGEF25 :Q86VW2 Rho guanine nucleotide exchange factor 25 OS=Homo sapiens GN=ARHGEF25 PE=1 SV=2 :
AGNC*LSPAVIVGLLK	0.642335	--	--	-0.638602	0	0		0.6423		0.642335	--	--	-0.638602	0	0	1	C369	PHGDH	O43175 D-3-phosphoglycerate dehydrogenase OS=Homo sapiens GN=PHGDH PE=1 SV=4 :
AGNGQNSC*GVEDVLQLLR	0.938787	0.814779	0.912335	-0.0911307	0.0889604	0.0398456	1.2397, 1.0901, 1.2397, 0.8264		0.7981	1.03877	0.717903	0.852173	0.0548815	0.143934	0.0694723	2	C1999 C1995 ,C1999 C1995 C1999 C1995	HECTD1	A0A087X2H1 E3 ubiquitin-protein ligase HECTD1 OS=Homo sapiens GN=HECTD1 PE=1 SV=1 :Q9ULT8 E3 ubiquitin-protein ligase HECTD1 OS=Homo sapiens GN=HECTD1 PE=1 SV=3 :,A0A087X2H1 E3 ubiquitin-protein ligase HECTD1 OS=Homo sapiens GN=HECTD1 PE=1 SV=1 :Q9ULT8 E3 ubiquitin-protein ligase HECTD1 OS=Homo sapiens GN=HECTD1 PE=1 SV=3 :A0A087X2H1 E3 ubiquitin-protein ligase HECTD1 OS=Homo sapiens GN=HECTD1 PE…
AGPC*VMRHHPPR	0.0600408	--	--	-4.05791	0	0			0.06	0.0600408	--	--	-4.05791	0	0	1	C16 C16	CHMP4A	E9PQI5 Charged multivesicular body protein 4a OS=Homo sapiens GN=CHMP4A PE=1 SV=1 :Q9BY43-2 Isoform 2 of Charged multivesicular body protein 4a OS=Homo sapiens GN=CHMP4A :
AGPDLASCLDVDEC*RER	0.442091	--	--	-1.17758	0	0		0.4421		0.442091	--	--	-1.17758	0	0	1	C298	LTBP4	F8WAA0 Latent-transforming growth factor beta-binding protein 4 (Fragment) OS=Homo sapiens GN=LTBP4 PE=1 SV=2 :
AGPLHPTM+TMAC*ETPPGMSMPTTYTTLTPLQPLPPISTVSDK	1.95617	--	--	0.968033	0	0			1.9562	1.95617	--	--	0.968033	0	0	1	M87,C91	ONECUT1	Q9UBC0 Hepatocyte nuclear factor 6 OS=Homo sapiens GN=ONECUT1 PE=2 SV=1 :
AGPM+GSHQGPGPPPC*QKAPSGLVTSCK	0.627162	--	--	-0.673089	0	0			0.6272	0.627162	--	--	-0.673089	0	0	1	M388,C399	FAM71E2	Q8N5Q1 Protein FAM71E2 OS=Homo sapiens GN=FAM71E2 PE=2 SV=3 :
AGPSIVICFLVAALSSVLAGLC*YAEFGAR	0.764739	--	--	-0.386962	0	0	0.7647			0.764739	--	--	-0.386962	0	0	1	C83	SLC7A3	Q8WY07 Cationic amino acid transporter 3 OS=Homo sapiens GN=SLC7A3 PE=1 SV=1 :
AGPTEPMDTSEATVC*HSDLER	0.831872	0.101288	0.335053	-0.265566	0.994442	0.474886	0.8069	0.8956	0.7931	0.831872	0.101288	0.196447	-0.265566	0.994442	0.706755	3	C1769 C1719 C1690 ,C1769 C194 C1719 C1690 C194	CABIN1	Q9Y6J0 Calcineurin-binding protein cabin-1 OS=Homo sapiens GN=CABIN1 PE=1 SV=1 :A0A087WWW8 Calcineurin-binding protein cabin-1 OS=Homo sapiens GN=CABIN1 PE=1 SV=1 :Q9Y6J0-2 Isoform 2 of Calcineurin-binding protein cabin-1 OS=Homo sapiens GN=CABIN1 :,Q9Y6J0 Calcineurin-binding protein cabin-1 OS=Homo sapiens GN=CABIN1 PE=1 SV=1 :A0A087WXL7 Calcineurin-binding protein cabin-1 OS=Homo sapiens GN=CAB…
AGPWACGM+C*LKEVADVWMYNEHLR	1.25277	--	--	0.325122	0	0			1.2528	1.25277	--	--	0.325122	0	0	1	M3179,C3177 M3151,C3149	ZNF469	H3BS19 Zinc finger protein 469 OS=Homo sapiens GN=ZNF469 PE=1 SV=2 :Q96JG9 Zinc finger protein 469 OS=Homo sapiens GN=ZNF469 PE=2 SV=3 :
AGPWQKELVCC*YYASGIVGLR	0.454554	--	--	-1.13748	0	0	0.4546			0.454554	--	--	-1.13748	0	0	1	C470	CHST15	Q7LFX5-2 Isoform 2 of Carbohydrate sulfotransferase 15 OS=Homo sapiens GN=CHST15 :
AGQATEGHC*PR	1.0326	0.458882	0.660613	0.046286	0.338299	0.180053	1.0294	0.9599	1.1084	1.0326	0.458882	0.602587	0.046286	0.338299	0.21998	3	C406 C379 C351	EEFSEC	P57772 Selenocysteine-specific elongation factor OS=Homo sapiens GN=EEFSEC PE=1 SV=4 :P57772-2 Isoform 2 of Selenocysteine-specific elongation factor OS=Homo sapiens GN=EEFSEC :C9J8T0 Selenocysteine-specific elongation factor OS=Homo sapiens GN=EEFSEC PE=1 SV=1 :
AGQC*VIGLQMGTNKC*ASQSGMTAYGTR	0.265574	--	--	-1.91282	0	0	0.2656			0.265574	--	--	-1.91282	0	0	1	C185,C196 C153,C164 C164,C175	CNN2	B4DUT8 Calponin OS=Homo sapiens GN=CNN2 PE=1 SV=1 :B4DDF4 Calponin OS=Homo sapiens GN=CNN2 PE=1 SV=1 :Q99439 Calponin-2 OS=Homo sapiens GN=CNN2 PE=1 SV=4 :
AGQC*VIGLQMGTNK	0.891497	0.144438	0.447406	-0.165698	0.840317	0.349298	0.6831, 0.8579, 0.8559, 0.9524, 0.9787, 0.9769, 1.0185, 0.8559, 0.9769, 1.0297, 0.7771, 0.1095, 0.8438, 0.6870, 0.6831, 0.7771, 0.1095, 0.6870	0.7354, 0.9315, 6.2864, 1.5947, 0.8542, 0.6831, 0.7803, 0.8798, 0.9590, 0.9238, 0.8781, 0.7275, 0.8283, 0.8798, 0.9590, 0.9238, 0.8781, 0.8283, 0.9315, 6.2864, 1.5947, 0.8542, 0.6831, 0.7354, 0.7275	0.8619, 0.8217, 0.8026, 0.8597, 0.9311, 1.0485, 1.3996, 0.8379, 0.9311, 0.8379, 0.8624, 1.2394, 0.8217, 0.8619, 0.8578, 0.9538, 1.0760, 1.0480	1.05339	0.000305615	0.00118888	0.0750399	3.51482	2.92486	3	C185 C153 C164 C185 C153 C164 C185 C153 C164 C185 C153 C164 C185 C153 C164 C185 C153 C164 C185 C153 C164 ,C185 C153 C164 C185 C153 C164 C185 C153 C164 C185 C153 C164 C185 C153 C164 ,C185 C153 C164 C185 C153 C164 C185 C153 C164 C185 C153 C164	CNN2	B4DUT8 Calponin OS=Homo sapiens GN=CNN2 PE=1 SV=1 :B4DDF4 Calponin OS=Homo sapiens GN=CNN2 PE=1 SV=1 :Q99439 Calponin-2 OS=Homo sapiens GN=CNN2 PE=1 SV=4 :B4DUT8 Calponin OS=Homo sapiens GN=CNN2 PE=1 SV=1 :B4DDF4 Calponin OS=Homo sapiens GN=CNN2 PE=1 SV=1 :Q99439 Calponin-2 OS=Homo sapiens GN=CNN2 PE=1 SV=4 :B4DUT8 Calponin OS=Homo sapiens GN=CNN2 PE=1 SV=1 :B4DDF4 Calponin OS=Homo sapiens GN=CNN…
AGQC*VIGLQM+GTNK	0.916091	0.351284	0.516137	-0.126437	0.454342	0.287235	1.0982, 0.8435, 0.9000, 0.8606, 0.9290, 0.8042, 1.0982, 0.9290, 0.8042, 0.8858, 0.9000, 0.8606	1.0137, 0.9054, 1.0872, 0.7729, 1.0872, 1.1180, 0.9420, 0.9054, 0.8784, 0.7415, 1.0137, 1.0502, 0.9420	0.8781, 0.8090, 1.6333, 0.8747, 1.0292, 0.8781, 0.8747, 1.0292	0.95084	0.0223079	0.0560771	-0.0727255	1.65154	1.25121	3	C185,M191 C153,M159 C164,M170 C185,M191 C153,M159 C164,M170 C185,M191 C153,M159 C164,M170 ,C185,M191 C153,M159 C164,M170 C185,M191 C153,M159 C164,M170 C185,M191 C153,M159 C164,M170 C185,M191 C153,M159 C164,M170 ,C185,M191 C153,M159 C164,M170 C185,M191 C153,M159 C164,M170 C185,M191 C153,M159 C164,M170 C185,M191 C153,M159 C164,M170 C185,M191 C153,M159 C164,M170	CNN2	B4DUT8 Calponin OS=Homo sapiens GN=CNN2 PE=1 SV=1 :B4DDF4 Calponin OS=Homo sapiens GN=CNN2 PE=1 SV=1 :Q99439 Calponin-2 OS=Homo sapiens GN=CNN2 PE=1 SV=4 :B4DUT8 Calponin OS=Homo sapiens GN=CNN2 PE=1 SV=1 :B4DDF4 Calponin OS=Homo sapiens GN=CNN2 PE=1 SV=1 :Q99439 Calponin-2 OS=Homo sapiens GN=CNN2 PE=1 SV=4 :B4DUT8 Calponin OS=Homo sapiens GN=CNN2 PE=1 SV=1 :B4DDF4 Calponin OS=Homo sapiens GN=CNN…
AGQLDARLHELLC*FLEK	1.54703	--	--	0.629501	0	0		1.547		1.54703	--	--	0.629501	0	0	1	C463	ITPRIP	Q8IWB1 Inositol 1,4,5-trisphosphate receptor-interacting protein OS=Homo sapiens GN=ITPRIP PE=1 SV=1 :
AGQNKPAIFM+DC*GFHAR	1.0244	--	--	0.0347858	0	0	1.0244			1.0244	--	--	0.0347858	0	0	1	M137,C139 M171,C173	CPB1	C9JUX7 Carboxypeptidase B (Fragment) OS=Homo sapiens GN=CPB1 PE=1 SV=1 :P15086 Carboxypeptidase B OS=Homo sapiens GN=CPB1 PE=1 SV=4 :
AGQPHSSSDAAQAPAEQPHSSSDAAQAPC*PR	0.905508	--	--	-0.143201	0	0	0.9055			0.905508	--	--	-0.143201	0	0	1	C56 C51 C39 C39 C51	MPG	P29372 DNA-3-methyladenine glycosylase OS=Homo sapiens GN=MPG PE=1 SV=3 :P29372-2 Isoform 2 of DNA-3-methyladenine glycosylase OS=Homo sapiens GN=MPG :P29372-5 Isoform 4 of DNA-3-methyladenine glycosylase OS=Homo sapiens GN=MPG :A2IDA3 DNA-3-methyladenine glycosylase (Fragment) OS=Homo sapiens GN=MPG PE=1 SV=1 :P29372-4 Isoform 3 of DNA-3-methyladenine glycosylase OS=Homo sapiens GN=MPG :
AGQVMCVAQGSGHTHSVGTVC*CSR	2.11078	--	--	1.07778	0	0		2.1108		2.11078	--	--	1.07778	0	0	1	C428 C314	TBL3	Q12788 Transducin beta-like protein 3 OS=Homo sapiens GN=TBL3 PE=1 SV=2 :A0A087WYP7 Transducin beta-like protein 3 OS=Homo sapiens GN=TBL3 PE=1 SV=1 :
AGQWVDFFIPGVSVVGGFSIC*SSPR	1.87957	--	--	0.910405	0	0	1.8796			1.87957	--	--	0.910405	0	0	1	C114 C132 C114	OXNAD1	U3KQU8 Oxidoreductase NAD-binding domain-containing protein 1 OS=Homo sapiens GN=OXNAD1 PE=1 SV=1 :C9JLB7 Oxidoreductase NAD-binding domain-containing protein 1 OS=Homo sapiens GN=OXNAD1 PE=1 SV=2 :Q96HP4 Oxidoreductase NAD-binding domain-containing protein 1 OS=Homo sapiens GN=OXNAD1 PE=1 SV=1 :
AGSDGESIGNC*PFSQR	1.00465	0.562224	0.790979	0.00669758	0.25009	0.101835	0.5014, 0.7554, 0.9915, 0.5014, 0.7554, 0.9915, 1.3528	0.8692, 0.6028, 1.0391, 1.0124, 0.6446, 0.2735, 0.5677, 1.0124, 0.6446, 0.2735	0.8996, 0.9373, 0.8996	0.776288	0.363981	0.511074	-0.365337	0.438921	0.291517	3	C35 C35 C35 C35 C35 ,C35 C35 C35 ,C35	CLIC4	Q9Y696 Chloride intracellular channel protein 4 OS=Homo sapiens GN=CLIC4 PE=1 SV=4 :Q9Y696 Chloride intracellular channel protein 4 OS=Homo sapiens GN=CLIC4 PE=1 SV=4 :Q9Y696 Chloride intracellular channel protein 4 OS=Homo sapiens GN=CLIC4 PE=1 SV=4 :,Q9Y696 Chloride intracellular channel protein 4 OS=Homo sapiens GN=CLIC4 PE=1 SV=4 :,Q9Y696 Chloride intracellular channel protein 4 OS=Homo sapie…
AGSMSAELGVGC*ALR	1.10321	0.456428	0.657257	0.141712	0.340628	0.182265	1.2564	0.8178	1.2354	1.10321	0.456428	0.59995	0.141712	0.340628	0.221885	3	C15 C15 C15	PROSC	O94903 Proline synthase co-transcribed bacterial homolog protein OS=Homo sapiens GN=PROSC PE=1 SV=1 :E5RG77 Proline synthase co-transcribed bacterial homolog protein (Fragment) OS=Homo sapiens GN=PROSC PE=1 SV=1 :E5RFZ4 Proline synthase co-transcribed bacterial homolog protein OS=Homo sapiens GN=PROSC PE=1 SV=1 :
AGSM+SAELGVGC*ALR	0.708555	0.538681	0.760641	-0.497049	0.268668	0.11882		0.2606	1.1565	0.708555	0.538681	0.676431	-0.497049	0.268668	0.169777	2	M7,C15 M7,C15 M7,C15	PROSC	O94903 Proline synthase co-transcribed bacterial homolog protein OS=Homo sapiens GN=PROSC PE=1 SV=1 :E5RG77 Proline synthase co-transcribed bacterial homolog protein (Fragment) OS=Homo sapiens GN=PROSC PE=1 SV=1 :E5RFZ4 Proline synthase co-transcribed bacterial homolog protein OS=Homo sapiens GN=PROSC PE=1 SV=1 :
AGSSGNSC*ITYQPSVSGEHK	1.16771	--	--	0.223683	0	0	1.1677			1.16771	--	--	0.223683	0	0	1	C467 C480 C440 C468	PIP5K1A	Q99755-3 Isoform 3 of Phosphatidylinositol 4-phosphate 5-kinase type-1 alpha OS=Homo sapiens GN=PIP5K1A :Q99755 Phosphatidylinositol 4-phosphate 5-kinase type-1 alpha OS=Homo sapiens GN=PIP5K1A PE=1 SV=1 :Q99755-4 Isoform 4 of Phosphatidylinositol 4-phosphate 5-kinase type-1 alpha OS=Homo sapiens GN=PIP5K1A :A6PW57 Phosphatidylinositol 4-phosphate 5-kinase type-1 alpha OS=Homo sapiens GN=PIP5K1A …
AGSVELLGAMAYC*APK	0.679489	--	--	-0.557477	0	0	0.6795			0.679489	--	--	-0.557477	0	0	1	C1527	GCN1	Q92616 eIF-2-alpha kinase activator GCN1 OS=Homo sapiens GN=GCN1 PE=1 SV=6 :
AGTAPSC*R	0.889976	0.0437944	0.412426	-0.168162	1.35858	0.384654		0.8617	0.9183	0.889976	0.0437944	0.0990966	-0.168162	1.35858	1.00394	2	C34 C34 C34 C34 C34 C34 C34 C34 C47 C34 C34 C34	CORO7	P57737 Coronin-7 OS=Homo sapiens GN=CORO7 PE=1 SV=2 :P57737-3 Isoform 3 of Coronin-7 OS=Homo sapiens GN=CORO7 :I3NI06 Coronin-7 (Fragment) OS=Homo sapiens GN=CORO7 PE=4 SV=1 :I3L1G9 Coronin-7 OS=Homo sapiens GN=CORO7 PE=4 SV=1 :A0A0A6YYL4 Coronin OS=Homo sapiens GN=CORO7-PAM16 PE=3 SV=1 :P57737-2 Isoform 2 of Coronin-7 OS=Homo sapiens GN=CORO7 :I3L1M1 Coronin-7 (Fragment) OS=Homo sapiens GN=CORO7…
AGTLTC*FVLLEFVAR	1.17669	0.326817	0.620432	0.234734	0.485696	0.207306	1.9137, 1.2001	1.2517, 0.9619	1.0354	1.27256	0.118061	0.221944	0.347731	0.927895	0.653757	3	C188 C188	TPGS1	Q6ZTW0-2 Isoform 2 of Tubulin polyglutamylase complex subunit 1 OS=Homo sapiens GN=TPGS1 :Q6ZTW0 Tubulin polyglutamylase complex subunit 1 OS=Homo sapiens GN=TPGS1 PE=2 SV=2 :
AGTQPLDSYKPGVDC*APCPPGHFSPGDNQAC*K	0.650144	--	--	-0.621169	0	0	0.6501			0.650144	--	--	-0.621169	0	0	1	C125,C141	TNFRSF4	P43489 Tumor necrosis factor receptor superfamily member 4 OS=Homo sapiens GN=TNFRSF4 PE=1 SV=1 :
AGTQPSHSSQHPPTAWTAC*CPLEK	0.971718	--	--	-0.0413905	0	0			0.9717	0.971718	--	--	-0.0413905	0	0	1	C498	ARNTL	O00327-6 Isoform BMAL1F of Aryl hydrocarbon receptor nuclear translocator-like protein 1 OS=Homo sapiens GN=ARNTL :
AGTQPSHSSQHPPTAWTACC*PLEK	1.01207	--	--	0.0173031	0	0	1.0121			1.01207	--	--	0.0173031	0	0	1	C144 C499	ARNTL	H0YER9 Aryl hydrocarbon receptor nuclear translocator-like protein 1 (Fragment) OS=Homo sapiens GN=ARNTL PE=1 SV=1 :O00327-6 Isoform BMAL1F of Aryl hydrocarbon receptor nuclear translocator-like protein 1 OS=Homo sapiens GN=ARNTL :
AGVC*AALEAWPALQIAVENGFGGVHSQEK	0.886765	0.167636	0.458676	-0.173377	0.775633	0.338494	0.9258, 0.8335	0.8431, 1.0624		0.916197	0.15689	0.277074	-0.126271	0.804405	0.557405	2	C17	TSR2	Q969E8 Pre-rRNA-processing protein TSR2 homolog OS=Homo sapiens GN=TSR2 PE=1 SV=1 :
AGVESSPAADTTELSPC*RSPSTPR	0.0865745	--	--	-3.52991	0	0			0.0866	0.0865745	--	--	-3.52991	0	0	1	C850 C850	RASGRF2	O14827 Ras-specific guanine nucleotide-releasing factor 2 OS=Homo sapiens GN=RASGRF2 PE=1 SV=2 :D6RAS9 Ras-specific guanine nucleotide-releasing factor 2 OS=Homo sapiens GN=RASGRF2 PE=1 SV=1 :
AGVGLLEVVLEPDMSC*GEEAATAVR	1.04673	0.176355	0.481921	0.0658868	0.753612	0.317024	1.1715, 1.1253, 0.9330, 1.0112, 0.9330	1.1854, 0.9627, 1.0311, 1.0311, 0.9001	1.0002, 1.1621, 1.0873, 0.8711, 1.0873, 0.8711	1.02272	0.261184	0.399799	0.0324081	0.583053	0.398159	3	C228 C228 C228 C228	GATB	O75879 Glutamyl-tRNA(Gln) amidotransferase subunit B, mitochondrial OS=Homo sapiens GN=GATB PE=1 SV=1 :D6RDU9 Glutamyl-tRNA(Gln) amidotransferase subunit B, mitochondrial OS=Homo sapiens GN=GATB PE=1 SV=1 :O75879 Glutamyl-tRNA(Gln) amidotransferase subunit B, mitochondrial OS=Homo sapiens GN=GATB PE=1 SV=1 :D6RDU9 Glutamyl-tRNA(Gln) amidotransferase subunit B, mitochondrial OS=Homo sapiens GN=GAT…
AGVGLLEVVLEPDM+SC*GEEAATAVR	0.612491	0.220675	0.487952	-0.707239	0.656246	0.311623	0.9667, 0.4964, 0.6237, 0.4741, 0.4966, 0.5011	1.0124, 0.4672, 0.8249, 0.5207, 0.9477, 0.4648, 0.6158	0.8322, 0.5957	0.656011	0.00971939	0.0345393	-0.608208	2.01236	1.46169	3	M226,C228 M226,C228 M226,C228 M226,C228	GATB	O75879 Glutamyl-tRNA(Gln) amidotransferase subunit B, mitochondrial OS=Homo sapiens GN=GATB PE=1 SV=1 :D6RDU9 Glutamyl-tRNA(Gln) amidotransferase subunit B, mitochondrial OS=Homo sapiens GN=GATB PE=1 SV=1 :O75879 Glutamyl-tRNA(Gln) amidotransferase subunit B, mitochondrial OS=Homo sapiens GN=GATB PE=1 SV=1 :D6RDU9 Glutamyl-tRNA(Gln) amidotransferase subunit B, mitochondrial OS=Homo sapiens GN=GAT…
AGVGLLEVVLEPDM+SC	0.817178	--	--	-0.291277	0	0	0.8172			0.817178	--	--	-0.291277	0	0	1	M226,C228 M226,C228	GATB	O75879 Glutamyl-tRNA(Gln) amidotransferase subunit B, mitochondrial OS=Homo sapiens GN=GATB PE=1 SV=1 :D6RDU9 Glutamyl-tRNA(Gln) amidotransferase subunit B, mitochondrial OS=Homo sapiens GN=GATB PE=1 SV=1 :
AGVLLSEILHLLC*K	1.05328	0.215199	0.478693	0.0748895	0.66716	0.319942	1.0968	0.9872	1.0758	1.05328	0.215199	0.339947	0.0748895	0.66716	0.468589	3	C1400 C1553 C1084 C1364 C1370	EIF4G3	A0A0A0MSA7 Eukaryotic translation initiation factor 4 gamma 3 OS=Homo sapiens GN=EIF4G3 PE=1 SV=1 :A0A0U1RQK7 Eukaryotic translation initiation factor 4 gamma 3 OS=Homo sapiens GN=EIF4G3 PE=1 SV=1 :O43432-4 Isoform 4 of Eukaryotic translation initiation factor 4 gamma 3 OS=Homo sapiens GN=EIF4G3 :O43432 Eukaryotic translation initiation factor 4 gamma 3 OS=Homo sapiens GN=EIF4G3 PE=1 SV=2 :O43432…
AGVQIAIMTFKDYFYC*WNTFVENHER	2.49286	--	--	1.3178	0	0			2.4929	2.49286	--	--	1.3178	0	0	1	C146 C147	AICDA	H0YGF6 Single-stranded DNA cytosine deaminase (Fragment) OS=Homo sapiens GN=AICDA PE=1 SV=1 :Q9GZX7 Single-stranded DNA cytosine deaminase OS=Homo sapiens GN=AICDA PE=1 SV=1 :
AGVSGC*FSTFQPTTGHR	0.737325	--	--	-0.439627	0	0	0.7373			0.737325	--	--	-0.439627	0	0	1	C48	THAP11	Q96EK4 THAP domain-containing protein 11 OS=Homo sapiens GN=THAP11 PE=1 SV=2 :
AGWAC*PGQDPGPEPR	2.82504	--	--	1.49827	0	0		2.825		2.82504	--	--	1.49827	0	0	1	C48	ACTR5	Q9H9F9 Actin-related protein 5 OS=Homo sapiens GN=ACTR5 PE=1 SV=2 :
AGYAGEDC*PKVDFPTAIGMVVER	2.33023	0.0578789	0.263095	1.22047	1.23748	0.579888	3.3829	1.2775		2.33023	0.0578789	0.124977	1.22047	1.23748	0.903171	2	C27 C32	ACTL6A	H7C5S0 Actin-like protein 6A (Fragment) OS=Homo sapiens GN=ACTL6A PE=1 SV=1 :O96019 Actin-like protein 6A OS=Homo sapiens GN=ACTL6A PE=1 SV=1 :
AGYAGEDC*PK	4.86829	0.326379	0.62004	2.28342	0.486278	0.207581	8.8156, 1.5196, 8.8156	1.8941	5.7266	5.35431	0.0889672	0.176981	2.4207	1.05077	0.752074	3	C27 C32 C27 C32 ,C27 C32	ACTL6A	H7C5S0 Actin-like protein 6A (Fragment) OS=Homo sapiens GN=ACTL6A PE=1 SV=1 :O96019 Actin-like protein 6A OS=Homo sapiens GN=ACTL6A PE=1 SV=1 :,H7C5S0 Actin-like protein 6A (Fragment) OS=Homo sapiens GN=ACTL6A PE=1 SV=1 :O96019 Actin-like protein 6A OS=Homo sapiens GN=ACTL6A PE=1 SV=1 :H7C5S0 Actin-like protein 6A (Fragment) OS=Homo sapiens GN=ACTL6A PE=1 SV=1 :O96019 Actin-like protein 6A OS=Hom…
AHALAEGLGVIAC*IGEK	2.18979	--	--	1.13079	0	0		2.1898		2.18979	--	--	1.13079	0	0	1	C127 C164	TPI1	P60174-1 Isoform 2 of Triosephosphate isomerase OS=Homo sapiens GN=TPI1 :P60174 Triosephosphate isomerase OS=Homo sapiens GN=TPI1 PE=1 SV=3 :
AHEILPNLVCC*SAK	0.75132	0.63598	0.888243	-0.4125	0.196556	0.051468	1.1026, 0.7873, 0.4829, 1.1026, 0.7873	0.4574, 0.4574, 0.8398		0.752141	0.380048	0.526153	-0.410925	0.420162	0.278888	2	C76 C149 C130 ,C76 C149 C130 C76 C149 C130	CCT8	P50990-3 Isoform 3 of T-complex protein 1 subunit theta OS=Homo sapiens GN=CCT8 :P50990 T-complex protein 1 subunit theta OS=Homo sapiens GN=CCT8 PE=1 SV=4 :P50990-2 Isoform 2 of T-complex protein 1 subunit theta OS=Homo sapiens GN=CCT8 :,P50990-3 Isoform 3 of T-complex protein 1 subunit theta OS=Homo sapiens GN=CCT8 :P50990 T-complex protein 1 subunit theta OS=Homo sapiens GN=CCT8 PE=1 SV=4 :P50…
AHEPTYFTVDC*AEAGQGDVSIGIK	1.11979	0.259312	0.549603	0.163233	0.586178	0.259951	1.1181	1.1215, 1.1215		1.12037	0.00537218	0.0191604	0.163972	2.26985	1.71759	2	C796 C796 C796 C769	FLNA	Q5HY54 Filamin-A OS=Homo sapiens GN=FLNA PE=1 SV=1 :P21333 Filamin-A OS=Homo sapiens GN=FLNA PE=1 SV=4 :P21333-2 Isoform 2 of Filamin-A OS=Homo sapiens GN=FLNA :Q60FE5 Filamin A OS=Homo sapiens GN=FLNA PE=1 SV=1 :
AHFDYDPSDDPYVPC*R	1.15616	0.145599	0.450354	0.209345	0.83684	0.346446	1.2334	1.0458, 1.0692	1.2694, 0.9255	1.10864	0.173059	0.284008	0.148791	0.761805	0.546669	3	C366	MPP5	Q8N3R9 MAGUK p55 subfamily member 5 OS=Homo sapiens GN=MPP5 PE=1 SV=3 :
AHFPLGANPFLERPQSFISPQSC*DAQGQR	0.467317	--	--	-1.09753	0	0			0.4673	0.467317	--	--	-1.09753	0	0	1	C197	CAPN7	Q9Y6W3 Calpain-7 OS=Homo sapiens GN=CAPN7 PE=1 SV=1 :
AHFYLESTGICEACHQSC*FRCAGK	1.50973	--	--	0.594287	0	0	1.5097			1.50973	--	--	0.594287	0	0	1	C718 C718 C561 C718 C718	FRAS1	Q86XX4-2 Isoform 2 of Extracellular matrix protein FRAS1 OS=Homo sapiens GN=FRAS1 :Q86XX4-5 Isoform 5 of Extracellular matrix protein FRAS1 OS=Homo sapiens GN=FRAS1 :H0Y9C9 Extracellular matrix protein FRAS1 (Fragment) OS=Homo sapiens GN=FRAS1 PE=1 SV=1 :Q86XX4 Extracellular matrix protein FRAS1 OS=Homo sapiens GN=FRAS1 PE=1 SV=2 :Q86XX4-6 Isoform 6 of Extracellular matrix protein FRAS1 OS=Homo s…
AHGC*FPEGR	1.24329	0.422524	0.613291	0.314167	0.374148	0.212333		1.4606	1.0259	1.24329	0.422524	0.567721	0.314167	0.374148	0.245865	2	C65 C65	IRF2BP2	Q7Z5L9-2 Isoform 2 of Interferon regulatory factor 2-binding protein 2 OS=Homo sapiens GN=IRF2BP2 :Q7Z5L9 Interferon regulatory factor 2-binding protein 2 OS=Homo sapiens GN=IRF2BP2 PE=1 SV=2 :
AHGC*FQDGR	0.95756	0.557806	0.785072	-0.0625654	0.253516	0.105091	0.4022, 0.4022		1.5129	0.772448	0.263925	0.402848	-0.37249	0.57852	0.394858	2	C63	IRF2BPL	Q9H1B7 Interferon regulatory factor 2-binding protein-like OS=Homo sapiens GN=IRF2BPL PE=1 SV=1 :
AHGHC*LHEIFLLR	1.15056	--	--	0.202342	0	0			1.2406, 1.1141	1.17738	0.0503906	0.111698	0.235583	1.29765	0.951955	1	C190 C190	AGPS	O00116 Alkyldihydroxyacetonephosphate synthase, peroxisomal OS=Homo sapiens GN=AGPS PE=1 SV=1 :O00116 Alkyldihydroxyacetonephosphate synthase, peroxisomal OS=Homo sapiens GN=AGPS PE=1 SV=1 :
AHGLSLIPSTGLC*SPDLVNR	1.18384	0.0764326	0.314826	0.243475	1.11672	0.50193		1.106	1.2617	1.18384	0.0764326	0.157068	0.243475	1.11672	0.803913	2	C244 C413 C306 C391 C388 C397 C412 C406 C382 C407 C355 C300	MITF	O75030-11 Isoform Mdel of Microphthalmia-associated transcription factor OS=Homo sapiens GN=MITF :O75030 Microphthalmia-associated transcription factor OS=Homo sapiens GN=MITF PE=1 SV=2 :O75030-9 Isoform M1 of Microphthalmia-associated transcription factor OS=Homo sapiens GN=MITF :O75030-8 Isoform H2 of Microphthalmia-associated transcription factor OS=Homo sapiens GN=MITF :O75030-3 Isoform B1 of…
AHIAC*R	1.09394	--	--	0.129533	0	0		1.0939		1.09394	--	--	0.129533	0	0	1	C508	ADCK4	Q96D53 AarF domain-containing protein kinase 4 OS=Homo sapiens GN=ADCK4 PE=1 SV=2 :
AHIAQLC*EK	0.668845	0.0452196	0.413546	-0.580255	1.34467	0.383476	0.6381	0.6946	0.6738	0.668845	0.0452196	0.101893	-0.580255	1.34467	0.991855	3	C617 C621 C617	CLTC	Q00610 Clathrin heavy chain 1 OS=Homo sapiens GN=CLTC PE=1 SV=5 :A0A087WVQ6 Clathrin heavy chain OS=Homo sapiens GN=CLTC PE=1 SV=1 :Q00610-2 Isoform 2 of Clathrin heavy chain 1 OS=Homo sapiens GN=CLTC :
AHITLGC*AADVEAVQTGLDLLEILR	1.39219	0.114658	0.371072	0.477352	0.940594	0.430542	1.0134, 1.0906, 1.9824	1.4859, 1.4859, 1.0053, 1.4425, 1.4425	1.4621, 1.4985, 1.0290	1.35801	0.0179249	0.047163	0.441492	1.74654	1.3264	3	C315 C335 , C315 C335	CNP	P09543-2 Isoform CNPI of 2',3'-cyclic-nucleotide 3'-phosphodiesterase OS=Homo sapiens GN=CNP :P09543 2',3'-cyclic-nucleotide 3'-phosphodiesterase OS=Homo sapiens GN=CNP PE=1 SV=2 :,P01597 Ig kappa chain V-I region DEE OS=Homo sapiens PE=1 SV=1 :P09543-2 Isoform CNPI of 2',3'-cyclic-nucleotide 3'-phosphodiesterase OS=Homo sapiens GN=CNP :P09543 2',3'-cyclic-nucleotide 3'-phosphodiesterase OS=Homo …
AHLDC*DVSLGTVADESQR	7.47158	--	--	2.90141	0	0			7.4716	7.47158	--	--	2.90141	0	0	1	C626 C628	ZDBF2	N0DVX5 DBF4-type zinc finger-containing protein 2 OS=Homo sapiens GN=ZDBF2 PE=1 SV=1 :Q9HCK1 DBF4-type zinc finger-containing protein 2 OS=Homo sapiens GN=ZDBF2 PE=1 SV=3 :
AHLLAEVIENLEC*DPR	0.687627	0.301363	0.592489	-0.540302	0.520909	0.22732	1.0636, 0.7942	0.3222, 0.7144	0.7143	0.721743	0.204614	0.328286	-0.470443	0.689064	0.483748	3	C307	DCPS	Q96C86 m7GpppX diphosphatase OS=Homo sapiens GN=DCPS PE=1 SV=2 :
AHQC*GDDDK	2.11292	0.056654	0.258181	1.07924	1.24677	0.588076	1.2146	3.2055	1.9187	2.11292	0.056654	0.122726	1.07924	1.24677	0.911065	3	C139 C165	C19orf43	K7EN60 Uncharacterized protein C19orf43 OS=Homo sapiens GN=C19orf43 PE=1 SV=1 :Q9BQ61 Uncharacterized protein C19orf43 OS=Homo sapiens GN=C19orf43 PE=1 SV=1 :
AHQHLVDFDC*HLDDIR	1.75734	--	--	0.81339	0	0			1.7573	1.75734	--	--	0.81339	0	0	1	C177 C103	EMC9	Q9Y3B6 ER membrane protein complex subunit 9 OS=Homo sapiens GN=EMC9 PE=1 SV=3 :H0YNH6 ER membrane protein complex subunit 9 OS=Homo sapiens GN=EMC9 PE=1 SV=1 :
AHQLVLPPC*DVVIK	1.14389	0.193367	0.497944	0.193953	0.713617	0.302819	1.0375, 1.0375	1.2502		1.10844	0.000222536	0.000904939	0.148537	3.6526	3.04338	2	C279 C279	FAM120A	Q9NZB2 Constitutive coactivator of PPAR-gamma-like protein 1 OS=Homo sapiens GN=FAM120A PE=1 SV=2 :Q9NZB2-6 Isoform F of Constitutive coactivator of PPAR-gamma-like protein 1 OS=Homo sapiens GN=FAM120A :
AHSNPDFLPVDNC*LQSVLGQR	0.600276	--	--	-0.736303	0	0		0.6003		0.600276	--	--	-0.736303	0	0	1	C798 C703	STRIP1	Q5VSL9 Striatin-interacting protein 1 OS=Homo sapiens GN=STRIP1 PE=1 SV=1 :Q5VSL9-2 Isoform 2 of Striatin-interacting protein 1 OS=Homo sapiens GN=STRIP1 :
AHVFEC*NLESSVESIISPK	0.889682	0.400717	0.584698	-0.168639	0.397162	0.233068	0.4393	0.5141	1.7157	0.889682	0.400717	0.546543	-0.168639	0.397162	0.262376	3	C35	RAD21	O60216 Double-strand-break repair protein rad21 homolog OS=Homo sapiens GN=RAD21 PE=1 SV=2 :
AHVQELLQC*SER	0.758488	0.488627	0.698391	-0.398802	0.311022	0.155901	0.8802, 0.5867	0.8626		0.776474	0.363758	0.510828	-0.364991	0.439187	0.291725	2	C848 C848 C848 C848	FYCO1	Q9BQS8 FYVE and coiled-coil domain-containing protein 1 OS=Homo sapiens GN=FYCO1 PE=1 SV=3 :Q9BQS8-4 Isoform 4 of FYVE and coiled-coil domain-containing protein 1 OS=Homo sapiens GN=FYCO1 :Q9BQS8 FYVE and coiled-coil domain-containing protein 1 OS=Homo sapiens GN=FYCO1 PE=1 SV=3 :Q9BQS8-4 Isoform 4 of FYVE and coiled-coil domain-containing protein 1 OS=Homo sapiens GN=FYCO1 :
AHVVPC*FDASK	1.00329	0.875974	0.976186	0.00474334	0.0575088	0.0104673	0.9909, 0.9773, 0.8666, 0.9986, 0.9773, 0.8666, 0.9986, 1.0512	1.1504, 1.1354, 1.0137, 1.0661, 0.9958, 1.1504, 1.0137, 1.0661, 0.9958	1.0765, 1.0764, 0.9973, 1.2460, 1.1159, 1.0764, 0.9973	1.03751	0.730962	0.842677	0.0531295	0.136105	0.0743388	3	C1157 C1157 C1157 C1130 C1157 C1157 C1157 C1130 C1157 C1157 C1157 C1130 C1157 C1157 C1157 C1130 C1157 C1157 C1157 C1130 ,C1157 C1157 C1157 C1130 C1157 C1157 C1157 C1130 C1157 C1157 C1157 C1130 C1157 C1157 C1157 C1130	FLNA	Q5HY54 Filamin-A OS=Homo sapiens GN=FLNA PE=1 SV=1 :P21333 Filamin-A OS=Homo sapiens GN=FLNA PE=1 SV=4 :P21333-2 Isoform 2 of Filamin-A OS=Homo sapiens GN=FLNA :Q60FE5 Filamin A OS=Homo sapiens GN=FLNA PE=1 SV=1 :Q5HY54 Filamin-A OS=Homo sapiens GN=FLNA PE=1 SV=1 :P21333 Filamin-A OS=Homo sapiens GN=FLNA PE=1 SV=4 :P21333-2 Isoform 2 of Filamin-A OS=Homo sapiens GN=FLNA :Q60FE5 Filamin A OS=Homo …
AHWLSIEGC*QPAIPENPPPAPK	1.10796	0.396167	0.582719	0.1479	0.402122	0.234541	0.9443, 1.2794	1.0992, 0.9274, 1.0992		1.06989	0.363694	0.510828	0.0974653	0.439264	0.291725	2	C141 C141 C178 C198 C141	TAF6	C9JTY6 Transcription initiation factor TFIID subunit 6 (Fragment) OS=Homo sapiens GN=TAF6 PE=1 SV=1 :P49848 Transcription initiation factor TFIID subunit 6 OS=Homo sapiens GN=TAF6 PE=1 SV=1 :P49848-3 Isoform 3 of Transcription initiation factor TFIID subunit 6 OS=Homo sapiens GN=TAF6 :J3KR72 Transcription initiation factor TFIID subunit 6 OS=Homo sapiens GN=TAF6 PE=1 SV=1 :P49848-2 Isoform 2 of T…
AIAANSELVKPGGAQC*LPSGYSISSFLQM+LHPECK	1.71185	--	--	0.77556	0	0			1.7119	1.71185	--	--	0.77556	0	0	1	C1073,M1086	DISP3	Q9P2K9 Protein dispatched homolog 3 OS=Homo sapiens GN=DISP3 PE=2 SV=2 :
AIAESLNSC*RPSDASATR	1.2413	0.476265	0.682262	0.311851	0.322152	0.166049	0.8277, 1.0681, 0.8277, 1.0681	0.7746	2.0089, 2.0089, 1.4089	1.24912	0.215392	0.343275	0.320913	0.66677	0.464357	3	C121 C43 C121 C43 ,C121 C43	UIMC1	Q96RL1 BRCA1-A complex subunit RAP80 OS=Homo sapiens GN=UIMC1 PE=1 SV=2 :Q96RL1-3 Isoform 3 of BRCA1-A complex subunit RAP80 OS=Homo sapiens GN=UIMC1 :,Q96RL1 BRCA1-A complex subunit RAP80 OS=Homo sapiens GN=UIMC1 PE=1 SV=2 :Q96RL1-3 Isoform 3 of BRCA1-A complex subunit RAP80 OS=Homo sapiens GN=UIMC1 :Q96RL1 BRCA1-A complex subunit RAP80 OS=Homo sapiens GN=UIMC1 PE=1 SV=2 :Q96RL1-3 Isoform 3 of B…
AIAFTQYPQYSC*STTGSSLNAIYR	0.167549	--	--	-2.57734	0	0	0.7918, 0.1535			0.472626	0.49647	0.637027	-1.08123	0.304107	0.195842	1	C196 C202	FECH	P22830 Ferrochelatase, mitochondrial OS=Homo sapiens GN=FECH PE=1 SV=2 :P22830-2 Isoform 2 of Ferrochelatase, mitochondrial OS=Homo sapiens GN=FECH :
AIAHPYSQALIQYVC*GLGPR	0.796155	0.239263	0.519574	-0.328879	0.621124	0.284353	0.8122		0.7801, 0.7801	0.790815	0.00210402	0.00790771	-0.338587	2.67695	2.10195	2	C990	SUPT6H	Q7KZ85 Transcription elongation factor SPT6 OS=Homo sapiens GN=SUPT6H PE=1 SV=2 :
AIANEC*QANFISIK	0.79534	0.0479462	0.447221	-0.330356	1.31925	0.349478	0.9409, 0.8763	1.0600, 0.5532, 0.5532	0.7789, 0.8025	0.794992	0.0101661	0.0360077	-0.330989	1.99285	1.4436	3	C535	VCP	P55072 Transitional endoplasmic reticulum ATPase OS=Homo sapiens GN=VCP PE=1 SV=4 :
AIATSLHEIC*SK	2.34289	0.176041	0.473963	1.22829	0.754386	0.324255	1.4672	2.2799, 2.2799	3.2816	2.32714	0.155927	0.275645	1.21856	0.807077	0.55965	3	C545 C546 C524 C515 C524	APBB2	Q92870 Amyloid beta A4 precursor protein-binding family B member 2 OS=Homo sapiens GN=APBB2 PE=1 SV=3 :Q92870-4 Isoform 4 of Amyloid beta A4 precursor protein-binding family B member 2 OS=Homo sapiens GN=APBB2 :Q92870-2 Isoform 2 of Amyloid beta A4 precursor protein-binding family B member 2 OS=Homo sapiens GN=APBB2 :H0YAJ5 Amyloid beta A4 precursor protein-binding family B member 2 (Fragment) OS…
AIC*AGPTALLAHEIGFGSK	0.950926	0.636758	0.887602	-0.0725949	0.196026	0.0517818		0.9534, 1.0021, 1.1079, 0.9534, 1.0021, 1.1036	0.9485, 0.8210, 0.8210	0.968116	0.259203	0.397388	-0.0467488	0.58636	0.400786	2	C106 C86 C106 C86 C106 C86 ,C106 C86 C106 C86	PARK7	Q99497 Protein deglycase DJ-1 OS=Homo sapiens GN=PARK7 PE=1 SV=2 :K7ELW0 Protein deglycase DJ-1 OS=Homo sapiens GN=PARK7 PE=1 SV=1 :Q99497 Protein deglycase DJ-1 OS=Homo sapiens GN=PARK7 PE=1 SV=2 :K7ELW0 Protein deglycase DJ-1 OS=Homo sapiens GN=PARK7 PE=1 SV=1 :,Q99497 Protein deglycase DJ-1 OS=Homo sapiens GN=PARK7 PE=1 SV=2 :K7ELW0 Protein deglycase DJ-1 OS=Homo sapiens GN=PARK7 PE=1 SV=1 :Q9…
AIC*IDPAYSK	0.911658	0.116527	0.375763	-0.133435	0.933574	0.425087	0.7861, 1.5348, 0.8640, 0.7861, 1.5348, 0.8640, 1.0181	1.1767, 1.1275, 1.3098, 1.1189, 0.9192, 0.9899, 1.1767, 1.3098, 1.1189, 0.9192	1.3191, 1.2946, 0.8564, 1.4866, 1.3191, 1.2946, 0.8564, 1.4866	1.13872	0.0549069	0.119946	0.187408	1.26037	0.921014	3	C153 C153 C153 C153 C153 C153 ,C153 C153 C153 C153 C153 C153 C153 C153 ,C153 C153 C153 C153 C153 C153 C153 C153 C153 C153	SGTA	K7EMD6 Small glutamine-rich tetratricopeptide repeat-containing protein alpha (Fragment) OS=Homo sapiens GN=SGTA PE=1 SV=1 :O43765 Small glutamine-rich tetratricopeptide repeat-containing protein alpha OS=Homo sapiens GN=SGTA PE=1 SV=1 :K7EMD6 Small glutamine-rich tetratricopeptide repeat-containing protein alpha (Fragment) OS=Homo sapiens GN=SGTA PE=1 SV=1 :O43765 Small glutamine-rich tetratrico…
AIEEGIPAFTC*EEYVK	2.04352	--	--	1.03106	0	0	2.0435			2.04352	--	--	1.03106	0	0	1	C32 C164 C194 C194	DIS3	G3V1J5 Exosome complex exonuclease RRP44 OS=Homo sapiens GN=DIS3 PE=1 SV=1 :Q9Y2L1-2 Isoform 2 of Exosome complex exonuclease RRP44 OS=Homo sapiens GN=DIS3 :F2Z2C0 Exosome complex exonuclease RRP44 OS=Homo sapiens GN=DIS3 PE=1 SV=1 :Q9Y2L1 Exosome complex exonuclease RRP44 OS=Homo sapiens GN=DIS3 PE=1 SV=2 :
AIEIDEQQGC*KEQER	0.960106	0.423321	0.614266	-0.0587345	0.37333	0.211643	0.9696, 0.9696, 0.8508	0.9855, 1.0410	0.8711, 0.8711, 0.9758	0.94182	0.317938	0.465048	-0.0864767	0.497657	0.332502	3	C198 C160	FGFR1OP2	Q9NVK5 FGFR1 oncogene partner 2 OS=Homo sapiens GN=FGFR1OP2 PE=1 SV=1 :Q9NVK5-2 Isoform 2 of FGFR1 oncogene partner 2 OS=Homo sapiens GN=FGFR1OP2 :
AIELNPANAVYFC*NR	1.61446	0.325684	0.619265	0.691055	0.487204	0.208123	1.0289, 1.2915, 2.6244, 2.5876, 1.2915, 3.6426, 2.5876	0.6368, 1.1317, 1.8403, 1.7578	1.0244, 1.7530, 1.7530	1.78223	0.0283226	0.0689116	0.833682	1.54787	1.16171	3	C129 C129 C129 C129 ,C129 C129 C129 C129 C129 C129 C129 C129	SGTA	K7EMD6 Small glutamine-rich tetratricopeptide repeat-containing protein alpha (Fragment) OS=Homo sapiens GN=SGTA PE=1 SV=1 :O43765 Small glutamine-rich tetratricopeptide repeat-containing protein alpha OS=Homo sapiens GN=SGTA PE=1 SV=1 :K7EMD6 Small glutamine-rich tetratricopeptide repeat-containing protein alpha (Fragment) OS=Homo sapiens GN=SGTA PE=1 SV=1 :O43765 Small glutamine-rich tetratrico…
AIGDSSVPSEC*PGTLDHQR	0.712198	0.115249	0.372199	-0.489649	0.938363	0.429225	0.6066	0.765	0.7719, 0.5963	0.684951	0.125622	0.233218	-0.545928	0.900934	0.632239	3	C1316	SHROOM3	Q8TF72 Protein Shroom3 OS=Homo sapiens GN=SHROOM3 PE=1 SV=2 :
AIHVFDLKTLPVDFVEC*LM+R	1.57823	--	--	0.658308	0	0		1.5782		1.57823	--	--	0.658308	0	0	1	C735,M737 C735,M737 C110,M112	FMNL2	Q96PY5-3 Isoform 2 of Formin-like protein 2 OS=Homo sapiens GN=FMNL2 :Q96PY5 Formin-like protein 2 OS=Homo sapiens GN=FMNL2 PE=1 SV=3 :C9IZY8 Formin-like protein 2 OS=Homo sapiens GN=FMNL2 PE=1 SV=1 :
AIIEEYLHLNDM+KEAVQC*VQELASPSLLFIFVR	1.25143	--	--	0.323573	0	0	1.2514			1.25143	--	--	0.323573	0	0	1	M1064,C1070 M1095,C1101 M1259,C1265 M1266,C1272 M1219,C1225 M1173,C1179 M1096,C1102 M1220,C1226 M1063,C1069 M1260,C1266 M1172,C1178	EIF4G1	Q04637-7 Isoform 7 of Eukaryotic translation initiation factor 4 gamma 1 OS=Homo sapiens GN=EIF4G1 :Q04637-5 Isoform D of Eukaryotic translation initiation factor 4 gamma 1 OS=Homo sapiens GN=EIF4G1 :Q04637 Eukaryotic translation initiation factor 4 gamma 1 OS=Homo sapiens GN=EIF4G1 PE=1 SV=4 :Q04637-9 Isoform 9 of Eukaryotic translation initiation factor 4 gamma 1 OS=Homo sapiens GN=EIF4G1 :Q046…
AILC*AIQNLEER	0.985345	--	--	-0.0212987	0	0	0.9853			0.985345	--	--	-0.0212987	0	0	1	C4517	MDN1	Q9NU22 Midasin OS=Homo sapiens GN=MDN1 PE=1 SV=2 :
AILC*LLLGGVER	0.570432	0.163438	0.442243	-0.809874	0.786648	0.354339		0.5377	0.6032, 0.6032	0.581353	0.00280876	0.0100812	-0.782513	2.55148	1.99649	2	C364 C329 C319	MCM3	P25205-2 Isoform 2 of DNA replication licensing factor MCM3 OS=Homo sapiens GN=MCM3 :J3KQ69 DNA replication licensing factor MCM3 OS=Homo sapiens GN=MCM3 PE=1 SV=2 :P25205 DNA replication licensing factor MCM3 OS=Homo sapiens GN=MCM3 PE=1 SV=3 :
AILENYISALNTLWHPEC*FVCR	0.959691	--	--	-0.0593586	0	0	0.9597			0.959691	--	--	-0.0593586	0	0	1	C513 C497 C465 C499	PXN	P49023-3 Isoform Gamma of Paxillin OS=Homo sapiens GN=PXN :F5GZ78 Paxillin OS=Homo sapiens GN=PXN PE=1 SV=1 :P49023-2 Isoform Alpha of Paxillin OS=Homo sapiens GN=PXN :P49023 Paxillin OS=Homo sapiens GN=PXN PE=1 SV=3 :
AILFSQPLQITDTQQGC*IAPVELR	0.967282	0.962751	1	-0.0479911	0.0164858	0	0.9522, 0.5806, 1.1222, 0.9522, 1.1222, 1.0964, 1.0964	1.0251, 0.5843, 0.9705, 0.5843, 0.9782, 1.0238	0.9783, 0.9025, 0.3748, 0.9783	0.901322	0.943317	1	-0.149885	0.0253422	0	3	C716 C716 C716 ,C716 C357	NHLRC2	Q8NBF2 NHL repeat-containing protein 2 OS=Homo sapiens GN=NHLRC2 PE=1 SV=1 :Q8NBF2-2 Isoform 2 of NHL repeat-containing protein 2 OS=Homo sapiens GN=NHLRC2 :,Q8NBF2 NHL repeat-containing protein 2 OS=Homo sapiens GN=NHLRC2 PE=1 SV=1 :Q8NBF2 NHL repeat-containing protein 2 OS=Homo sapiens GN=NHLRC2 PE=1 SV=1 :Q8NBF2 NHL repeat-containing protein 2 OS=Homo sapiens GN=NHLRC2 PE=1 SV=1 :
AILPC*QDTPSVK	0.902051	--	--	-0.14872	0	0		0.9021		0.902051	--	--	-0.14872	0	0	1	C147 C123 C123 C147	LTA4H	P09960-2 Isoform 2 of Leukotriene A-4 hydrolase OS=Homo sapiens GN=LTA4H :P09960-4 Isoform 4 of Leukotriene A-4 hydrolase OS=Homo sapiens GN=LTA4H :P09960-3 Isoform 3 of Leukotriene A-4 hydrolase OS=Homo sapiens GN=LTA4H :P09960 Leukotriene A-4 hydrolase OS=Homo sapiens GN=LTA4H PE=1 SV=2 :
AILQENGC*LSDSDMFSQAGLR	0.739271	0.0237356	0.195478	-0.435824	1.6246	0.708901	0.7326	0.7708, 0.7720	0.7138, 0.7138	0.740613	1.19196e-05	4.91393e-05	-0.433209	4.92374	4.30857	3	C500	LRPPRC	P42704 Leucine-rich PPR motif-containing protein, mitochondrial OS=Homo sapiens GN=LRPPRC PE=1 SV=3 :
AILQENGC*LSDSDM+FSQAGLR	1.10133	0.0397032	0.316567	0.139251	1.40117	0.499534	1.1	1.1027		1.10133	0.0397032	0.09167	0.139251	1.40117	1.03777	2	C500,M506	LRPPRC	P42704 Leucine-rich PPR motif-containing protein, mitochondrial OS=Homo sapiens GN=LRPPRC PE=1 SV=3 :
AIMM+ASQSLMC*GHQDVMVAGGMESMSNVPYVMNR	1.1319	--	--	0.178745	0	0			1.1319	1.1319	--	--	0.178745	0	0	1	M135,C142	ACAT1	P24752 Acetyl-CoA acetyltransferase, mitochondrial OS=Homo sapiens GN=ACAT1 PE=1 SV=1 :
AIMPGQSYGLEDGSC*SYKDFSESR	1.01171	0.94217	1	0.0167909	0.0258705	0	0.9257, 0.9257, 0.8856	1.0613, 0.9591	1.1021, 1.1021	0.9945	0.900463	1	-0.00795653	0.0455341	0	3	C413 C472 ,C339 C413 C472	HNRNPL	P14866-2 Isoform 2 of Heterogeneous nuclear ribonucleoprotein L OS=Homo sapiens GN=HNRNPL :M0QXS5 Heterogeneous nuclear ribonucleoprotein L (Fragment) OS=Homo sapiens GN=HNRNPL PE=1 SV=1 :P14866 Heterogeneous nuclear ribonucleoprotein L OS=Homo sapiens GN=HNRNPL PE=1 SV=2 :,M0QXS5 Heterogeneous nuclear ribonucleoprotein L (Fragment) OS=Homo sapiens GN=HNRNPL PE=1 SV=1 :P14866 Heterogeneous nuclea…
AIM+PGQSYGLEDGSC*SYKDFSESR	0.80425	0.264997	0.555498	-0.314284	0.576759	0.255317	0.9704, 0.9716, 0.9704, 0.6399	1.0463, 1.0674, 1.0463, 0.7072, 0.8895, 0.2759, 0.8895	0.9106	0.865409	0.149501	0.267314	-0.208546	0.825356	0.572979	3	M327,C339 M401,C413 M460,C472 ,M401,C413 M460,C472	HNRNPL	P14866-2 Isoform 2 of Heterogeneous nuclear ribonucleoprotein L OS=Homo sapiens GN=HNRNPL :M0QXS5 Heterogeneous nuclear ribonucleoprotein L (Fragment) OS=Homo sapiens GN=HNRNPL PE=1 SV=1 :P14866 Heterogeneous nuclear ribonucleoprotein L OS=Homo sapiens GN=HNRNPL PE=1 SV=2 :,M0QXS5 Heterogeneous nuclear ribonucleoprotein L (Fragment) OS=Homo sapiens GN=HNRNPL PE=1 SV=1 :P14866 Heterogeneous nuclea…
AINC*ATSGVVGLVNCLR	1.90756	--	--	0.931729	0	0	1.9076			1.90756	--	--	0.931729	0	0	1	C1448 C1446	FASN	P49327 Fatty acid synthase OS=Homo sapiens GN=FASN PE=1 SV=3 :A0A0U1RQF0 Fatty acid synthase OS=Homo sapiens GN=FASN PE=1 SV=1 :
AINC*ATSGVVGLVNC*LR	1.33682	--	--	0.418805	0	0	1.3368			1.33682	--	--	0.418805	0	0	1	C1448,C1459 C1446,C1457	FASN	P49327 Fatty acid synthase OS=Homo sapiens GN=FASN PE=1 SV=3 :A0A0U1RQF0 Fatty acid synthase OS=Homo sapiens GN=FASN PE=1 SV=1 :
AINC*PEDIVFPALDILR	1.01776	0.735796	0.891101	0.0253983	0.133242	0.0500728	1.0490, 1.2494	0.8952, 1.1405, 0.8952, 1.1405	0.9202, 0.9518	1.03023	0.834642	0.957383	0.0429613	0.0784999	0.0189142	3	C605 ,C605 C605	PLAA	Q9Y263 Phospholipase A-2-activating protein OS=Homo sapiens GN=PLAA PE=1 SV=2 :,Q9Y263 Phospholipase A-2-activating protein OS=Homo sapiens GN=PLAA PE=1 SV=2 :Q9Y263 Phospholipase A-2-activating protein OS=Homo sapiens GN=PLAA PE=1 SV=2 :
AINILLEGNSDTTSWETVGC*KK	1.54762	0.315153	0.60694	0.630051	0.501478	0.216854	1.8123	1.2829		1.54762	0.315153	0.461727	0.630051	0.501478	0.335614	2	C104	UBAP2	Q5T6F2 Ubiquitin-associated protein 2 OS=Homo sapiens GN=UBAP2 PE=1 SV=1 :
AINILLEGNSDTTSWETVGC*K	1.33678	--	--	0.418767	0	0		1.3368		1.33678	--	--	0.418767	0	0	1	C104	UBAP2	Q5T6F2 Ubiquitin-associated protein 2 OS=Homo sapiens GN=UBAP2 PE=1 SV=1 :
AIQAAHDAVAQEGQC*R	0.746197	--	--	-0.422372	0	0			0.7462	0.746197	--	--	-0.422372	0	0	1	C152 C152	UCHL1	contaminant_UBIQUITIN09 no description:P09936 Ubiquitin carboxyl-terminal hydrolase isozyme L1 OS=Homo sapiens GN=UCHL1 PE=1 SV=2 :
AIQC*VNNVVVDGR	0.12132	--	--	-3.04311	0	0		0.1213		0.12132	--	--	-3.04311	0	0	1	C175 C175 C175 C175 C175 C158 C175 C175 C175 C175	CNOT4	O95628-6 Isoform 6 of CCR4-NOT transcription complex subunit 4 OS=Homo sapiens GN=CNOT4 :O95628 CCR4-NOT transcription complex subunit 4 OS=Homo sapiens GN=CNOT4 PE=1 SV=3 :O95628-2 Isoform 2 of CCR4-NOT transcription complex subunit 4 OS=Homo sapiens GN=CNOT4 :O95628-4 Isoform 4 of CCR4-NOT transcription complex subunit 4 OS=Homo sapiens GN=CNOT4 :O95628-10 Isoform 10 of CCR4-NOT transcription c…
AIQDDC*QVITAR	1.56558	0.0235945	0.192548	0.646694	1.62719	0.71546	1.2388, 1.3175	1.7667, 1.7667	1.6640, 1.6640	1.56962	0.000203494	0.000835717	0.650417	3.69145	3.07794	3	C251 C140 C226 C177 C102	VPS51	E9PKX7 Vacuolar protein sorting-associated protein 51 homolog (Fragment) OS=Homo sapiens GN=VPS51 PE=1 SV=1 :E9PJ36 Vacuolar protein sorting-associated protein 51 homolog (Fragment) OS=Homo sapiens GN=VPS51 PE=1 SV=1 :Q9UID3 Vacuolar protein sorting-associated protein 51 homolog OS=Homo sapiens GN=VPS51 PE=1 SV=2 :E9PRV0 Vacuolar protein sorting-associated protein 51 homolog (Fragment) OS=Homo sa…
AIQEGANSIVSSLHQAAAAAC*LSR	0.761829	0.0162066	0.133984	-0.39246	1.79031	0.872946	0.7621	0.7616		0.761829	0.0162066	0.0435031	-0.39246	1.79031	1.36148	2	C2123 C2022	APC	P25054 Adenomatous polyposis coli protein OS=Homo sapiens GN=APC PE=1 SV=2 :P25054-2 Isoform Short of Adenomatous polyposis coli protein OS=Homo sapiens GN=APC :
AIQESLLTSTEGLC*PSALSETSR	3.43928	--	--	1.78211	0	0	3.4393			3.43928	--	--	1.78211	0	0	1	C540	ANKRD13A	Q8IZ07 Ankyrin repeat domain-containing protein 13A OS=Homo sapiens GN=ANKRD13A PE=1 SV=3 :
AIQTVSCLLQGPC*DAGNR	0.85768	0.222011	0.509754	-0.221488	0.653626	0.29264	1.0039, 0.7518	0.8984, 0.9839, 0.9839	0.7546	0.896064	0.203559	0.326739	-0.158326	0.69131	0.485799	3	C411 C426 ,C411 C426 C411 C426	UNC45A	Q9H3U1-2 Isoform 2 of Protein unc-45 homolog A OS=Homo sapiens GN=UNC45A :Q9H3U1 Protein unc-45 homolog A OS=Homo sapiens GN=UNC45A PE=1 SV=1 :,Q9H3U1-2 Isoform 2 of Protein unc-45 homolog A OS=Homo sapiens GN=UNC45A :Q9H3U1 Protein unc-45 homolog A OS=Homo sapiens GN=UNC45A PE=1 SV=1 :Q9H3U1-2 Isoform 2 of Protein unc-45 homolog A OS=Homo sapiens GN=UNC45A :Q9H3U1 Protein unc-45 homolog A OS=Hom…
AIRPPC*PDTAPPSSALHWLADLATQK	1.16922	0.0869544	0.342472	0.225551	1.06071	0.465374	1.0667, 1.1015, 1.0667, 1.1015	1.0935, 1.3738, 1.4637, 1.0935, 1.4758	1.1362, 1.6363, 1.1362, 1.6363, 0.9389	1.23716	8.2552e-05	0.000338382	0.307034	4.08327	3.47059	3	C868 C1212 C868 C1212 C868 C1212 ,C868 C1212 C868 C1212	KDM3B	Q7LBC6-2 Isoform 2 of Lysine-specific demethylase 3B OS=Homo sapiens GN=KDM3B :Q7LBC6 Lysine-specific demethylase 3B OS=Homo sapiens GN=KDM3B PE=1 SV=2 :Q7LBC6-2 Isoform 2 of Lysine-specific demethylase 3B OS=Homo sapiens GN=KDM3B :Q7LBC6 Lysine-specific demethylase 3B OS=Homo sapiens GN=KDM3B PE=1 SV=2 :,Q7LBC6-2 Isoform 2 of Lysine-specific demethylase 3B OS=Homo sapiens GN=KDM3B :Q7LBC6 Lysine…
AISALVPQGGPVLC*RDEMEEWSASEANLFEEALEK	1.05189	--	--	0.0729885	0	0		1.0519		1.05189	--	--	0.0729885	0	0	1	C281 C73 C264 C281 C281	MTA1	Q13330-2 Isoform Short of Metastasis-associated protein MTA1 OS=Homo sapiens GN=MTA1 :H0Y4T7 Metastasis-associated protein MTA1 (Fragment) OS=Homo sapiens GN=MTA1 PE=1 SV=1 :Q13330-3 Isoform 3 of Metastasis-associated protein MTA1 OS=Homo sapiens GN=MTA1 :Q13330 Metastasis-associated protein MTA1 OS=Homo sapiens GN=MTA1 PE=1 SV=2 :E7ESY4 Metastasis-associated protein MTA1 OS=Homo sapiens GN=MTA1 …
AISCLNC*MAQLSPTRR	1.10209	--	--	0.140237	0	0			1.1021	1.10209	--	--	0.140237	0	0	1	C850	WFS1	O76024 Wolframin OS=Homo sapiens GN=WFS1 PE=1 SV=2 :
AISEAGPAQNSC*GITLEKAGGLEDTGSHWLSWAR	1.19269	--	--	0.254221	0	0	1.1927			1.19269	--	--	0.254221	0	0	1	C91	C7orf65	Q6ZTY9 Uncharacterized protein C7orf65 OS=Homo sapiens GN=C7orf65 PE=2 SV=1 :
AISTIC*SLEK	1.28041	--	--	0.356605	0	0	1.2804			1.28041	--	--	0.356605	0	0	1	C259 C259	ANAPC7	Q9UJX3-2 Isoform 2 of Anaphase-promoting complex subunit 7 OS=Homo sapiens GN=ANAPC7 :Q9UJX3 Anaphase-promoting complex subunit 7 OS=Homo sapiens GN=ANAPC7 PE=1 SV=4 :
AISTTC*IPNYPDR	1.00508	--	--	0.00731245	0	0		1.0051		1.00508	--	--	0.00731245	0	0	1	C102 C154	PDCL3	H7BZP2 Phosducin-like protein 3 (Fragment) OS=Homo sapiens GN=PDCL3 PE=1 SV=1 :Q9H2J4 Phosducin-like protein 3 OS=Homo sapiens GN=PDCL3 PE=1 SV=1 :
AITIAGIPQSIIEC*VK	1.09643	0.850314	0.964364	0.132808	0.0704206	0.0157589	0.9889, 0.9741, 0.8307, 0.9448, 1.0553, 0.8307, 0.9134	1.2992, 1.1933, 1.1688, 1.1933, 0.8085	1.1208, 1.3224, 1.1922, 1.1208, 1.1771, 1.1771	1.07285	0.773559	0.888643	0.101452	0.111507	0.0512726	3	C158 C158 C158 C158 C158 C158 ,C158 C158 C158 C158 C158 C158 C158 C158 C158 C158 C158 C158 C158 C158 C158 C158 C158 C158 C158 C158 C158 C158 C158 C158 ,C158 C158 C158 C158 C158 C158 C158 C158 C158 C158 C158 C158 C158 C158 C158 C158 C158 C158	PCBP2	Q15366-2 Isoform 2 of Poly(rC)-binding protein 2 OS=Homo sapiens GN=PCBP2 :Q15366-2 Isoform 2 of Poly(rC)-binding protein 2 OS=Homo sapiens GN=PCBP2 :Q15366-2 Isoform 2 of Poly(rC)-binding protein 2 OS=Homo sapiens GN=PCBP2 :Q15366 Poly(rC)-binding protein 2 OS=Homo sapiens GN=PCBP2 PE=1 SV=1 :Q15366 Poly(rC)-binding protein 2 OS=Homo sapiens GN=PCBP2 PE=1 SV=1 :Q15366 Poly(rC)-binding protein 2 …
AITIAGVPQSVTEC*VK	1.08698	0.85536	0.968862	0.12033	0.067851	0.013738	1.1422, 0.9301, 0.9876, 1.0125, 0.9437, 1.0971, 0.9264, 0.9437	1.0324, 1.1435, 1.0324, 1.1292, 1.1656, 1.1292, 1.1656, 1.1508, 1.0770, 1.1435, 1.0689, 1.1508, 1.0770	1.5424, 1.0403, 1.5424, 1.2615, 1.2289, 1.1276, 1.0403, 1.2879, 1.2289, 1.1276, 1.1848	1.12693	0.75572	0.869542	0.172399	0.121639	0.0607093	3	C158 C158 C158 ,C158 ,C158 C158	PCBP1	Q15365 Poly(rC)-binding protein 1 OS=Homo sapiens GN=PCBP1 PE=1 SV=2 :Q15365 Poly(rC)-binding protein 1 OS=Homo sapiens GN=PCBP1 PE=1 SV=2 :Q15365 Poly(rC)-binding protein 1 OS=Homo sapiens GN=PCBP1 PE=1 SV=2 :,Q15365 Poly(rC)-binding protein 1 OS=Homo sapiens GN=PCBP1 PE=1 SV=2 :,Q15365 Poly(rC)-binding protein 1 OS=Homo sapiens GN=PCBP1 PE=1 SV=2 :Q15365 Poly(rC)-binding protein 1 OS=Homo sapie…
AITIANQTNC*PLYITK	0.785936	--	--	-0.347515	0	0	0.7859			0.785936	--	--	-0.347515	0	0	1	C212 C248	DPYSL2	Q16555-2 Isoform 2 of Dihydropyrimidinase-related protein 2 OS=Homo sapiens GN=DPYSL2 :Q16555 Dihydropyrimidinase-related protein 2 OS=Homo sapiens GN=DPYSL2 PE=1 SV=1 :
AIVDALPPPC*ESACTVPTDVDKWFHHQK	0.933578	0.102731	0.338786	-0.0991571	0.988298	0.470075	0.9016, 0.9560, 1.0459, 1.0983, 1.1944, 0.9560	0.9627, 1.0882, 0.9627, 1.0050, 0.8822	0.8430, 0.8430, 0.9115, 0.8924	0.969524	0.0172182	0.0458188	-0.0446515	1.76401	1.33896	3	C270	PPA1	Q15181 Inorganic pyrophosphatase OS=Homo sapiens GN=PPA1 PE=1 SV=2 :
AIVDALPPPC*ESAC*TVPTDVDKWFHHQK	1.11119	0.110717	0.359939	0.152101	0.955786	0.443771	1.0523, 1.0653, 1.1674	0.8923, 1.1186, 0.7796, 0.8923, 1.1902	0.7538, 0.7269, 0.8263, 1.1702	0.969605	0.185884	0.301651	-0.0445314	0.730759	0.520495	3	C270,C274	PPA1	Q15181 Inorganic pyrophosphatase OS=Homo sapiens GN=PPA1 PE=1 SV=2 :
AIVDALPPPCESAC*TVPTDVDKWFHHQK	0.955114	0.0618355	0.276181	-0.0662558	1.20876	0.558806	0.9546	1.5066, 0.9398		1.13369	0.336464	0.484832	0.181023	0.473062	0.314409	2	C274 C274 ,C274	PPA1	Q15181 Inorganic pyrophosphatase OS=Homo sapiens GN=PPA1 PE=1 SV=2 :Q15181 Inorganic pyrophosphatase OS=Homo sapiens GN=PPA1 PE=1 SV=2 :,Q15181 Inorganic pyrophosphatase OS=Homo sapiens GN=PPA1 PE=1 SV=2 :
AIVDCGFEHPSEVQHEC*IPQAILGMDVLCQAK	1.17767	0.196382	0.50704	0.23594	0.706899	0.294957	1.2023, 1.2023, 1.3160	1.1702, 1.0538		1.18894	0.0162312	0.0435585	0.24967	1.78965	1.36093	2	C74 C75 C75 ,C75 C75 C74	DDX39B,DDX39A	Q13838 Spliceosome RNA helicase DDX39B OS=Homo sapiens GN=DDX39B PE=1 SV=1 :Q5STU3 Spliceosome RNA helicase DDX39B OS=Homo sapiens GN=DDX39B PE=1 SV=2 :O00148 ATP-dependent RNA helicase DDX39A OS=Homo sapiens GN=DDX39A PE=1 SV=2 :,O00148 ATP-dependent RNA helicase DDX39A OS=Homo sapiens GN=DDX39A PE=1 SV=2 :Q13838 Spliceosome RNA helicase DDX39B OS=Homo sapiens GN=DDX39B PE=1 SV=1 :Q5STU3 Spliceo…
AIVDCGFEHPSEVQHEC*IPQAILGM+DVLCQAK	1.25821	--	--	0.331371	0	0	1.2582			1.25821	--	--	0.331371	0	0	1	C74,M82 C75,M83 C75,M83	DDX39B,DDX39A	O00148 ATP-dependent RNA helicase DDX39A OS=Homo sapiens GN=DDX39A PE=1 SV=2 :Q13838 Spliceosome RNA helicase DDX39B OS=Homo sapiens GN=DDX39B PE=1 SV=1 :Q5STU3 Spliceosome RNA helicase DDX39B OS=Homo sapiens GN=DDX39B PE=1 SV=2 :
AIVDCGFEHPSEVQHECIPQAILGMDVLC*QAK	1.17789	--	--	0.2362	0	0		1.1779		1.17789	--	--	0.2362	0	0	1	C87 C87 C86	DDX39B,DDX39A	Q13838 Spliceosome RNA helicase DDX39B OS=Homo sapiens GN=DDX39B PE=1 SV=1 :Q5STU3 Spliceosome RNA helicase DDX39B OS=Homo sapiens GN=DDX39B PE=1 SV=2 :O00148 ATP-dependent RNA helicase DDX39A OS=Homo sapiens GN=DDX39A PE=1 SV=2 :
AIVDC*GFEHPSEVQHECIPQAILGMDVLCQAK	1.24696	0.233947	0.531155	0.318415	0.630883	0.274779	1.316	1.1779		1.24696	0.233947	0.370324	0.318415	0.630883	0.431418	2	C62 C63 C63	DDX39B,DDX39A	O00148 ATP-dependent RNA helicase DDX39A OS=Homo sapiens GN=DDX39A PE=1 SV=2 :Q13838 Spliceosome RNA helicase DDX39B OS=Homo sapiens GN=DDX39B PE=1 SV=1 :Q5STU3 Spliceosome RNA helicase DDX39B OS=Homo sapiens GN=DDX39B PE=1 SV=2 :
AIVDC*GFEHPSEVQHEC*IPQAILGMDVLCQAK	1.4324	0.0479081	0.385413	0.518437	1.31959	0.414074	1.6304	1.2344		1.4324	0.0479081	0.10701	0.518437	1.31959	0.970574	2	C62,C74 C63,C75 C63,C75	DDX39B,DDX39A	O00148 ATP-dependent RNA helicase DDX39A OS=Homo sapiens GN=DDX39A PE=1 SV=2 :Q13838 Spliceosome RNA helicase DDX39B OS=Homo sapiens GN=DDX39B PE=1 SV=1 :Q5STU3 Spliceosome RNA helicase DDX39B OS=Homo sapiens GN=DDX39B PE=1 SV=2 :
AIVDC*GFEHPSEVQHECIPQAILGM+DVLCQAK	1.18377	--	--	0.243393	0	0	1.1838			1.18377	--	--	0.243393	0	0	1	C62,M82 C63,M83 C63,M83	DDX39B,DDX39A	O00148 ATP-dependent RNA helicase DDX39A OS=Homo sapiens GN=DDX39A PE=1 SV=2 :Q13838 Spliceosome RNA helicase DDX39B OS=Homo sapiens GN=DDX39B PE=1 SV=1 :Q5STU3 Spliceosome RNA helicase DDX39B OS=Homo sapiens GN=DDX39B PE=1 SV=2 :
AIVDC*IISIVEENPESK	0.775515	0.249851	0.558777	-0.366773	0.602319	0.252762	0.8365, 0.8365	0.5503, 0.5503	0.9397	0.742675	0.0452476	0.101923	-0.429197	1.3444	0.99173	3	C420 ,C420 C420	COPG2	Q9UBF2-2 Isoform 2 of Coatomer subunit gamma-2 OS=Homo sapiens GN=COPG2 :Q9UBF2 Coatomer subunit gamma-2 OS=Homo sapiens GN=COPG2 PE=1 SV=1 :,Q9UBF2 Coatomer subunit gamma-2 OS=Homo sapiens GN=COPG2 PE=1 SV=1 :
AIVLFTSDAC*GLSDAAHIESLQEK	0.802619	--	--	-0.317212	0	0		0.8026		0.802619	--	--	-0.317212	0	0	1	C308 C333	NR2F1	F1DAL9 COUP transcription factor 1 OS=Homo sapiens GN=NR2F1 PE=1 SV=1 :P10589 COUP transcription factor 1 OS=Homo sapiens GN=NR2F1 PE=1 SV=1 :
AIVPPYSLC*QTGEDLPK	0.982833	--	--	-0.0249821	0	0	0.9828			0.982833	--	--	-0.0249821	0	0	1	C621 C686 C620	OTUD4	Q01804-3 Isoform 3 of OTU domain-containing protein 4 OS=Homo sapiens GN=OTUD4 :Q01804 OTU domain-containing protein 4 OS=Homo sapiens GN=OTUD4 PE=1 SV=4 :Q01804-5 Isoform 2 of OTU domain-containing protein 4 OS=Homo sapiens GN=OTUD4 :
AIVQDQGC*LPGLILFMDHPNPPVVHSALLALR	0.986787	0.260752	0.550771	-0.0191894	0.583773	0.259029	0.9352, 0.9352, 1.0916	0.9420, 1.0827	0.8680, 1.1168, 1.1168	1.01106	0.650237	0.784659	0.0158667	0.186928	0.105319	3	C40 C40 C40 C40	ARMC1	E9PR92 Armadillo repeat-containing protein 1 OS=Homo sapiens GN=ARMC1 PE=1 SV=1 :E5RHK3 Armadillo repeat-containing protein 1 (Fragment) OS=Homo sapiens GN=ARMC1 PE=1 SV=1 :E5RJ86 Armadillo repeat-containing protein 1 (Fragment) OS=Homo sapiens GN=ARMC1 PE=1 SV=1 :Q9NVT9 Armadillo repeat-containing protein 1 OS=Homo sapiens GN=ARMC1 PE=1 SV=1 :
AIVQDQGC*LPGLILFM+DHPNPPVVHSALLALR	1.07083	0.240202	0.541448	0.0987249	0.619424	0.266443	1.0148, 1.0475, 0.9932, 1.0005, 0.9667, 1.0124, 1.4237	1.0730, 1.0732, 1.5258, 1.0600, 1.0600	1.4144, 0.9795, 1.0990	1.11625	0.0440158	0.099514	0.158665	1.35639	1.00212	3	C40,M48 C40,M48 ,C40,M48 C40,M48 C40,M48 C40,M48 C40,M48 C40,M48 C40,M48 C40,M48	ARMC1	E9PR92 Armadillo repeat-containing protein 1 OS=Homo sapiens GN=ARMC1 PE=1 SV=1 :E5RHK3 Armadillo repeat-containing protein 1 (Fragment) OS=Homo sapiens GN=ARMC1 PE=1 SV=1 :E5RJ86 Armadillo repeat-containing protein 1 (Fragment) OS=Homo sapiens GN=ARMC1 PE=1 SV=1 :Q9NVT9 Armadillo repeat-containing protein 1 OS=Homo sapiens GN=ARMC1 PE=1 SV=1 :E9PR92 Armadillo repeat-containing protein 1 OS=Homo …
AIVVEHEEFESC*R	1.4752	0.096603	0.323533	0.560906	1.01501	0.490082	2.2934, 2.2934, 1.3575	1.8598, 1.8598, 1.0499, 1.0499	1.8225, 1.0895	1.63064	0.00185993	0.00686095	0.705442	2.7305	2.16362	3	C503 C463 C363 ,C326 C503 C463 C363	OFD1	A0A0A0MS89 Oral-facial-digital syndrome 1 protein OS=Homo sapiens GN=OFD1 PE=1 SV=1 :O75665 Oral-facial-digital syndrome 1 protein OS=Homo sapiens GN=OFD1 PE=1 SV=1 :O75665-3 Isoform 3 of Oral-facial-digital syndrome 1 protein OS=Homo sapiens GN=OFD1 :A6NF31 Oral-facial-digital syndrome 1 protein OS=Homo sapiens GN=OFD1 PE=1 SV=1 :,O75665 Oral-facial-digital syndrome 1 protein OS=Homo sapiens GN=…
AIYDTPC*IQAESEKWQQALK	1.0763	--	--	0.106081	0	0		1.0763		1.0763	--	--	0.106081	0	0	1	C235 C255	PSMD12	O00232-2 Isoform 2 of 26S proteasome non-ATPase regulatory subunit 12 OS=Homo sapiens GN=PSMD12 :O00232 26S proteasome non-ATPase regulatory subunit 12 OS=Homo sapiens GN=PSMD12 PE=1 SV=3 :
AIYDTPC*IQAESEK	1.06393	0.00403288	0.034289	0.0894	2.39438	1.46484		1.1739, 0.9946, 1.1739, 0.9946	1.0611, 1.0848, 1.0611	1.07769	0.0255894	0.0631028	0.107949	1.59194	1.19995	2	C235 C255 C235 C255	PSMD12	O00232-2 Isoform 2 of 26S proteasome non-ATPase regulatory subunit 12 OS=Homo sapiens GN=PSMD12 :O00232 26S proteasome non-ATPase regulatory subunit 12 OS=Homo sapiens GN=PSMD12 PE=1 SV=3 :O00232-2 Isoform 2 of 26S proteasome non-ATPase regulatory subunit 12 OS=Homo sapiens GN=PSMD12 :O00232 26S proteasome non-ATPase regulatory subunit 12 OS=Homo sapiens GN=PSMD12 PE=1 SV=3 :
AIYHSLGMTGIPIINVNNNC*ATGSTALFMAR	0.062219	--	--	-4.0065	0	0	0.0622			0.062219	--	--	-4.0065	0	0	1	C94 C94	SCP2	E9PLD1 Non-specific lipid-transfer protein OS=Homo sapiens GN=SCP2 PE=1 SV=1 :P22307 Non-specific lipid-transfer protein OS=Homo sapiens GN=SCP2 PE=1 SV=2 :
AKADC*DISR	0.858754	--	--	-0.219683	0	0		0.8588		0.858754	--	--	-0.219683	0	0	1	C919 C763 C957 C957 C1713	MPRIP	Q6WCQ1-3 Isoform 3 of Myosin phosphatase Rho-interacting protein OS=Homo sapiens GN=MPRIP :J3KSW8 Myosin phosphatase Rho-interacting protein (Fragment) OS=Homo sapiens GN=MPRIP PE=1 SV=1 :Q6WCQ1 Myosin phosphatase Rho-interacting protein OS=Homo sapiens GN=MPRIP PE=1 SV=3 :Q6WCQ1-2 Isoform 2 of Myosin phosphatase Rho-interacting protein OS=Homo sapiens GN=MPRIP :H0Y2S9 Myosin phosphatase Rho-inte…
AKADPDC*SNGQPQAAPTPGAPQNR	0.859743	0.118735	0.381968	-0.218022	0.925421	0.417973	0.8517, 0.8517	0.9370, 0.9370	0.7906	0.873578	0.0143068	0.0397724	-0.194992	1.84446	1.40042	3	C275	CCDC94	Q9BW85 Coiled-coil domain-containing protein 94 OS=Homo sapiens GN=CCDC94 PE=1 SV=1 :
AKC*ELSSSVQTDINLPYLTMDSSGPK	1.04503	0.358922	0.526569	0.0635398	0.445	0.278545	0.9818, 1.1077, 1.0207, 0.9492, 1.0804, 0.9398, 0.9492, 1.0568, 1.0973, 1.0568	1.0931, 0.9472, 1.1601, 1.2230, 1.1601, 1.1993, 1.1143, 1.3226, 1.2599	1.0066, 1.2067, 1.0051, 0.9436, 0.8501, 0.9953, 1.0313, 0.9436, 0.8501	1.05541	0.0556381	0.121154	0.0778094	1.25463	0.916662	3	C317 C317 C317 ,C22 C317 C22 C317 C22 C317 C22 C317 ,C317 C317 C317 C317	HSPA9	H0YBG6 Stress-70 protein, mitochondrial (Fragment) OS=Homo sapiens GN=HSPA9 PE=1 SV=1 :P38646 Stress-70 protein, mitochondrial OS=Homo sapiens GN=HSPA9 PE=1 SV=2 :H0YBG6 Stress-70 protein, mitochondrial (Fragment) OS=Homo sapiens GN=HSPA9 PE=1 SV=1 :P38646 Stress-70 protein, mitochondrial OS=Homo sapiens GN=HSPA9 PE=1 SV=2 :H0YBG6 Stress-70 protein, mitochondrial (Fragment) OS=Homo sapiens GN=HSP…
AKC*ELSSSVQTDINLPYLTM+DSSGPK	1.04044	0.792651	0.902771	0.0571916	0.100918	0.0444223	0.9580, 1.0255, 1.0508, 1.0255, 0.9749, 0.9370, 0.6381, 0.9675, 0.9624	1.4742, 1.1419, 1.1267, 1.1267, 1.0699, 1.1801, 1.0699	1.0292, 1.1640, 0.9366, 1.0292, 1.1385	1.04888	0.556023	0.693917	0.0688522	0.254907	0.158693	3	C317,M334 C317,M334 ,C22,M39 C317,M334 C22,M39 C317,M334 C22,M39 C317,M334	HSPA9	H0YBG6 Stress-70 protein, mitochondrial (Fragment) OS=Homo sapiens GN=HSPA9 PE=1 SV=1 :P38646 Stress-70 protein, mitochondrial OS=Homo sapiens GN=HSPA9 PE=1 SV=2 :H0YBG6 Stress-70 protein, mitochondrial (Fragment) OS=Homo sapiens GN=HSPA9 PE=1 SV=1 :P38646 Stress-70 protein, mitochondrial OS=Homo sapiens GN=HSPA9 PE=1 SV=2 :H0YBG6 Stress-70 protein, mitochondrial (Fragment) OS=Homo sapiens GN=HSP…
AKENDENC*GPTTTVFVGNISEK	1.11958	0.273473	0.561875	0.162962	0.563085	0.25036	1.059	1.0134	1.2864	1.11958	0.273473	0.414309	0.162962	0.563085	0.382676	3	C83	RBM25	P49756 RNA-binding protein 25 OS=Homo sapiens GN=RBM25 PE=1 SV=3 :
AKFEEYGPVIEC*DIVK	1.32436	0.00139681	0.0120282	0.405292	2.85486	1.9198	1.3056	1.3021, 1.4190		1.34224	0.0610569	0.130554	0.424641	1.21427	0.884209	2	C107 C107 C107 ,C107 C107	RBM4B,RBM4	Q9BWF3 RNA-binding protein 4 OS=Homo sapiens GN=RBM4 PE=1 SV=1 :E9PB51 RNA-binding protein 4 (Fragment) OS=Homo sapiens GN=RBM4 PE=1 SV=1 :,Q9BQ04 RNA-binding protein 4B OS=Homo sapiens GN=RBM4B PE=1 SV=1 :Q9BWF3 RNA-binding protein 4 OS=Homo sapiens GN=RBM4 PE=1 SV=1 :E9PB51 RNA-binding protein 4 (Fragment) OS=Homo sapiens GN=RBM4 PE=1 SV=1 :
AKFENLC*K	1.21616	0.071969	0.302726	0.282338	1.14285	0.518951	1.3381, 0.9780, 1.2252, 1.0775	1.8797, 1.1760, 1.2146, 1.1760, 1.1850	1.0582, 1.1696, 1.0582, 1.1666	1.2079	0.00610155	0.0215264	0.272505	2.21456	1.66703	3	C564 C564 ,C564	HSP90AB1	P08238 Heat shock protein HSP 90-beta OS=Homo sapiens GN=HSP90AB1 PE=1 SV=4 :,P08238 Heat shock protein HSP 90-beta OS=Homo sapiens GN=HSP90AB1 PE=1 SV=4 :P08238 Heat shock protein HSP 90-beta OS=Homo sapiens GN=HSP90AB1 PE=1 SV=4 :
AKGHIFC*EDCVAAILK	0.123055	--	--	-3.02262	0	0	0.1231			0.123055	--	--	-3.02262	0	0	1	C79 C192	TMPRSS7	Q7RTY8-2 Isoform 2 of Transmembrane protease serine 7 OS=Homo sapiens GN=TMPRSS7 :Q7RTY8 Transmembrane protease serine 7 OS=Homo sapiens GN=TMPRSS7 PE=2 SV=3 :
AKPPADPAAAASPC*R	1.05521	0.489295	0.698975	0.0775309	0.310429	0.155538	1.0489, 0.9559, 1.1882	1.0744		1.06687	0.431344	0.576268	0.0933847	0.365177	0.239375	2	C127 C127	EGLN1	Q9GZT9 Egl nine homolog 1 OS=Homo sapiens GN=EGLN1 PE=1 SV=1 :Q9GZT9-2 Isoform 2 of Egl nine homolog 1 OS=Homo sapiens GN=EGLN1 :
AKPPSSSSTC*TDSATR	1.20746	--	--	0.271977	0	0	1.0038, 2.6170, 1.0038			1.5415	0.413414	0.559143	0.62433	0.383615	0.252477	1	C267 C267	DTNBP1	A0A087WYP9 Dysbindin OS=Homo sapiens GN=DTNBP1 PE=1 SV=1 :A0A087WYP9 Dysbindin OS=Homo sapiens GN=DTNBP1 PE=1 SV=1 :
AKPVATAPIPGTPWC*VVWTGDER	2.68353	0.187149	0.498631	1.42413	0.727813	0.302221	1.1198, 5.3397, 6.3443	1.032	10.2537, 1.1691, 0.6354	3.69915	0.100353	0.195052	1.8872	0.99847	0.709849	3	C535 C514	TCERG1	O14776 Transcription elongation regulator 1 OS=Homo sapiens GN=TCERG1 PE=1 SV=2 :O14776-2 Isoform 2 of Transcription elongation regulator 1 OS=Homo sapiens GN=TCERG1 :
AKPYEGSILEADC*DILIPAASEK	0.851722	0.525665	0.74392	-0.231546	0.279291	0.128474	0.8330, 0.8328, 0.8328, 1.9577	0.7892	0.6894	0.989156	0.626132	0.762063	-0.0157302	0.203334	0.118009	3	C209 C376 C243	GLUD1	P00367-2 Isoform 2 of Glutamate dehydrogenase 1, mitochondrial OS=Homo sapiens GN=GLUD1 :P00367 Glutamate dehydrogenase 1, mitochondrial OS=Homo sapiens GN=GLUD1 PE=1 SV=2 :P00367-3 Isoform 3 of Glutamate dehydrogenase 1, mitochondrial OS=Homo sapiens GN=GLUD1 :
AKSTC*SCPDLQPNGQDLGENSR	1.02299	--	--	0.0327948	0	0	1.023			1.02299	--	--	0.0327948	0	0	1	C60 C60 C60 C60 C60	NRDC	B1AKJ5 Nardilysin OS=Homo sapiens GN=NRDC PE=1 SV=1 :A0A087WYK8 Nardilysin OS=Homo sapiens GN=NRDC PE=1 SV=1 :O43847 Nardilysin OS=Homo sapiens GN=NRDC PE=1 SV=2 :F5H7V1 Nardilysin OS=Homo sapiens GN=NRDC PE=1 SV=2 :O43847-2 Isoform 2 of Nardilysin OS=Homo sapiens GN=NRDC :
AKVDEFPLC*GHMVSDEYEQLSSEALEAAR	1.10051	0.670648	0.846886	0.138177	0.173505	0.0721751	0.6156, 1.0319, 1.3852, 1.3761	1.4289, 1.2289, 1.4787, 1.3157	1.4798, 1.8285, 1.1079, 1.4798, 1.8285	1.35273	0.62443	0.760421	0.43587	0.204516	0.118946	3	C49 C49 C49 C32 ,C49 C49 C49 C32 C49 C49 C49 C32	RPL10	A6QRI9 60S ribosomal protein L10 (Fragment) OS=Homo sapiens GN=RPL10 PE=1 SV=2 :X1WI28 60S ribosomal protein L10 (Fragment) OS=Homo sapiens GN=RPL10 PE=1 SV=6 :P27635 60S ribosomal protein L10 OS=Homo sapiens GN=RPL10 PE=1 SV=4 :B8A6G2 60S ribosomal protein L10 (Fragment) OS=Homo sapiens GN=RPL10 PE=1 SV=1 :,A6QRI9 60S ribosomal protein L10 (Fragment) OS=Homo sapiens GN=RPL10 PE=1 SV=2 :X1WI28 60…
AKVDEFPLC*GHM+VSDEYEQLSSEALEAAR	1.24329	0.0889981	0.347256	0.314163	1.05062	0.45935	1.3381, 1.0153, 1.2733, 1.5422	1.0685, 1.2453, 1.0685, 1.2622, 1.1026, 0.6186	1.5215, 1.5493, 1.0795, 1.1518	1.20262	0.0222973	0.0560636	0.266175	1.65175	1.25132	3	C49,M52 C49,M52 C49,M52 C32,M35	RPL10	A6QRI9 60S ribosomal protein L10 (Fragment) OS=Homo sapiens GN=RPL10 PE=1 SV=2 :X1WI28 60S ribosomal protein L10 (Fragment) OS=Homo sapiens GN=RPL10 PE=1 SV=6 :P27635 60S ribosomal protein L10 OS=Homo sapiens GN=RPL10 PE=1 SV=4 :B8A6G2 60S ribosomal protein L10 (Fragment) OS=Homo sapiens GN=RPL10 PE=1 SV=1 :
ALAC*SSLQER	0.982024	0.768544	0.928568	-0.0261705	0.114331	0.0321864	0.7931	1.1709		0.982024	0.768544	0.786968	-0.0261705	0.114331	0.104043	2	C560 C561 C539 C530 C539	APBB2	Q92870 Amyloid beta A4 precursor protein-binding family B member 2 OS=Homo sapiens GN=APBB2 PE=1 SV=3 :Q92870-4 Isoform 4 of Amyloid beta A4 precursor protein-binding family B member 2 OS=Homo sapiens GN=APBB2 :Q92870-2 Isoform 2 of Amyloid beta A4 precursor protein-binding family B member 2 OS=Homo sapiens GN=APBB2 :H0YAJ5 Amyloid beta A4 precursor protein-binding family B member 2 (Fragment) OS…
ALADAQIPYSAVDQACVGYVFGDSTC*GQR	1.20171	0.107855	0.352235	0.265089	0.967161	0.453168	1.4175, 1.4427, 0.9620	1.2249, 1.2249, 1.1596		1.23862	0.00998989	0.0348448	0.308733	2.00044	1.45786	2	C71 C71 ,C71	SCP2	E9PLD1 Non-specific lipid-transfer protein OS=Homo sapiens GN=SCP2 PE=1 SV=1 :P22307 Non-specific lipid-transfer protein OS=Homo sapiens GN=SCP2 PE=1 SV=2 :,P22307 Non-specific lipid-transfer protein OS=Homo sapiens GN=SCP2 PE=1 SV=2 :
ALADLVHSHIQSNELC*SK	0.788044	0.0761851	0.314198	-0.343651	1.11813	0.502797	0.7088	0.8673		0.788044	0.0761851	0.156649	-0.343651	1.11813	0.805073	2	C395 C401	FECH	P22830 Ferrochelatase, mitochondrial OS=Homo sapiens GN=FECH PE=1 SV=2 :P22830-2 Isoform 2 of Ferrochelatase, mitochondrial OS=Homo sapiens GN=FECH :
ALAGC*DFLTISPK	5.23825	--	--	2.38908	0	0	10.9630, 2.4630, 2.4630			5.29635	0.264447	0.403433	2.405	0.577662	0.394229	1	C250 C250 C250 C250	TALDO1	F2Z393 Transaldolase OS=Homo sapiens GN=TALDO1 PE=1 SV=1 :P37837 Transaldolase OS=Homo sapiens GN=TALDO1 PE=1 SV=2 :F2Z393 Transaldolase OS=Homo sapiens GN=TALDO1 PE=1 SV=1 :P37837 Transaldolase OS=Homo sapiens GN=TALDO1 PE=1 SV=2 :
ALAIMC*R	1.29907	--	--	0.377474	0	0			1.2991	1.29907	--	--	0.377474	0	0	1	C104 C129 C149 C83 C92 C69 C127 C112 C120 C111 C166 C100 C121 C149 C75 C103 C86	PUF60	A0A0J9YVP6 Poly(U)-binding-splicing factor PUF60 (Fragment) OS=Homo sapiens GN=PUF60 PE=1 SV=1 :Q9UHX1 Poly(U)-binding-splicing factor PUF60 OS=Homo sapiens GN=PUF60 PE=1 SV=1 :E9PN18 Poly(U)-binding-splicing factor PUF60 (Fragment) OS=Homo sapiens GN=PUF60 PE=1 SV=1 :Q9UHX1-6 Isoform 6 of Poly(U)-binding-splicing factor PUF60 OS=Homo sapiens GN=PUF60 :A0A0J9YXJ8 Poly(U)-binding-splicing factor P…
ALALEC*ER	2.71842	--	--	1.44277	0	0	2.7184			2.71842	--	--	1.44277	0	0	1	C372 C466 C481 C468	UACA	F5H2B9 Uveal autoantigen with coiled-coil domains and ankyrin repeats OS=Homo sapiens GN=UACA PE=1 SV=1 :H0YNH8 Uveal autoantigen with coiled-coil domains and ankyrin repeats OS=Homo sapiens GN=UACA PE=1 SV=1 :Q9BZF9 Uveal autoantigen with coiled-coil domains and ankyrin repeats OS=Homo sapiens GN=UACA PE=1 SV=2 :Q9BZF9-2 Isoform 2 of Uveal autoantigen with coiled-coil domains and ankyrin repeats…
ALANSLAC*QGK	0.845147	0.353465	0.519129	-0.242727	0.451653	0.284724	0.6257, 1.2659	1.0007, 0.4526, 1.0007, 0.4526	0.9636, 0.9636	0.840678	0.153605	0.272529	-0.250375	0.813593	0.564588	3	C343 C393 C339 ,C393 C339 ,C343 C343 C393 C339 C393 C339	ALDOA	P04075-2 Isoform 2 of Fructose-bisphosphate aldolase A OS=Homo sapiens GN=ALDOA :P04075 Fructose-bisphosphate aldolase A OS=Homo sapiens GN=ALDOA PE=1 SV=2 :,J3KPS3 Fructose-bisphosphate aldolase OS=Homo sapiens GN=ALDOA PE=1 SV=1 :P04075-2 Isoform 2 of Fructose-bisphosphate aldolase A OS=Homo sapiens GN=ALDOA :P04075 Fructose-bisphosphate aldolase A OS=Homo sapiens GN=ALDOA PE=1 SV=2 :,J3KPS3 Fr…
ALANVNIGSLIC*NVGAGGPAPAAGAAPAGGPAPSTAAAPAEEKK	1.2045	0.313136	0.60446	0.268431	0.504267	0.218632	1.1564	1.3777	1.0793, 1.0793	1.1732	0.287607	0.43129	0.23045	0.541201	0.365231	3	C61	RPLP1	P05386 60S acidic ribosomal protein P1 OS=Homo sapiens GN=RPLP1 PE=1 SV=1 :
ALANVNIGSLIC*NVGAGGPAPAAGAAPAGGPAPSTAAAPAEEK	1.03154	0.0863479	0.340933	0.0448016	1.06375	0.467331	0.9560, 1.3735, 1.0344, 1.4209, 1.0344, 0.9780	1.4679, 1.0058, 1.0272, 1.1147, 1.0235, 0.9217	0.9853, 1.0274, 1.0274, 0.9641, 1.0316, 0.9853, 0.8543	1.06492	0.0396281	0.0915643	0.090744	1.402	1.03827	3	C61	RPLP1	P05386 60S acidic ribosomal protein P1 OS=Homo sapiens GN=RPLP1 PE=1 SV=1 :
ALAPLLLAFVTKPNSALESC*SFAR	1.03255	--	--	0.0462136	0	0		1.0394, 1.0212		1.03032	0.299089	0.444055	0.0430959	0.524199	0.352564	1	C573	RANGAP1	P46060 Ran GTPase-activating protein 1 OS=Homo sapiens GN=RANGAP1 PE=1 SV=1 :
ALAPQAALIPEEEC*LAGDWLELDMPLTR	0.762002	--	--	-0.392133	0	0		0.762		0.762002	--	--	-0.392133	0	0	1	C830 C830	TONSL	Q96HA7-2 Isoform 2 of Tonsoku-like protein OS=Homo sapiens GN=TONSL :Q96HA7 Tonsoku-like protein OS=Homo sapiens GN=TONSL PE=1 SV=2 :
ALAPSAEC*PIAEENLAR	1.30084	0.352648	0.518	0.379443	0.452659	0.285671	1.4018, 0.8938	1.4656, 1.4656, 0.8199	1.5093	1.25935	0.259363	0.39752	0.332684	0.586092	0.400641	3	C1285 ,C26 C1285	MCM3AP	O60318 Germinal-center associated nuclear protein OS=Homo sapiens GN=MCM3AP PE=1 SV=2 :,O60318-2 Isoform MCM3AP of Germinal-center associated nuclear protein OS=Homo sapiens GN=MCM3AP :O60318 Germinal-center associated nuclear protein OS=Homo sapiens GN=MCM3AP PE=1 SV=2 :
ALASC*HSLMQLDDGTLVGDPLEK	0.351966	--	--	-1.50649	0	0			0.352	0.351966	--	--	-1.50649	0	0	1	C456 C574	ATP13A1	Q9HD20-2 Isoform B of Manganese-transporting ATPase 13A1 OS=Homo sapiens GN=ATP13A1 :Q9HD20 Manganese-transporting ATPase 13A1 OS=Homo sapiens GN=ATP13A1 PE=1 SV=2 :
ALC*AIASLGSSDLLPQEHILLR	1.28003	0.392338	0.573483	0.356182	0.40634	0.24148		1.5013	1.0588, 1.0588	1.20628	0.328943	0.476739	0.27056	0.48288	0.321719	2	C302 C218	ENTHD2	Q96N21 AP-4 complex accessory subunit tepsin OS=Homo sapiens GN=ENTHD2 PE=1 SV=1 :Q96N21-2 Isoform 2 of AP-4 complex accessory subunit tepsin OS=Homo sapiens GN=ENTHD2 :
ALC*ASDVSK	0.50285	0.263981	0.554609	-0.9918	0.578427	0.256013		0.6793	0.3264	0.50285	0.263981	0.402877	-0.9918	0.578427	0.394827	2	C31 C31 C31	TWSG1	Q9GZX9-2 Isoform 2 of Twisted gastrulation protein homolog 1 OS=Homo sapiens GN=TWSG1 :J3QS03 Twisted gastrulation protein homolog 1 OS=Homo sapiens GN=TWSG1 PE=1 SV=1 :Q9GZX9 Twisted gastrulation protein homolog 1 OS=Homo sapiens GN=TWSG1 PE=1 SV=1 :
ALC*DGLIDELNQALK	0.954421	--	--	-0.0673017	0	0		0.9544		0.954421	--	--	-0.0673017	0	0	1	C62	ECHS1	P30084 Enoyl-CoA hydratase, mitochondrial OS=Homo sapiens GN=ECHS1 PE=1 SV=4 :
ALC*DPLEEVR	1.01055	--	--	0.015146	0	0		1.0106		1.01055	--	--	0.015146	0	0	1	C2015	GCN1	Q92616 eIF-2-alpha kinase activator GCN1 OS=Homo sapiens GN=GCN1 PE=1 SV=6 :
ALC*GFTEAAAQAAYLVGVSDPNSQAGQQGLVEPTQFAR	1.38472	--	--	0.469599	0	0		1.3847		1.38472	--	--	0.469599	0	0	1	C1434	TLN1	Q9Y490 Talin-1 OS=Homo sapiens GN=TLN1 PE=1 SV=3 :
ALC*GGDGAAALREPGAGLR	0.677869	0.431189	0.624421	-0.560921	0.365332	0.204523	0.5817	0.774		0.677869	0.431189	0.576268	-0.560921	0.365332	0.239375	2	C98 C133 C98 C98	FAM98C	Q17RN3 Protein FAM98C OS=Homo sapiens GN=FAM98C PE=2 SV=1 :K7EQL1 Protein FAM98C (Fragment) OS=Homo sapiens GN=FAM98C PE=1 SV=1 :Q17RN3-2 Isoform 2 of Protein FAM98C OS=Homo sapiens GN=FAM98C :K7EQT7 Protein FAM98C OS=Homo sapiens GN=FAM98C PE=1 SV=1 :
ALCHALTFPSLQRLVYSMC*SLCQEENEDMVQDALQQNPGAFR	0.724007	--	--	-0.465925	0	0	0.724			0.724007	--	--	-0.465925	0	0	1	C175 C175	NSUN5P2	Q63ZY6 Putative methyltransferase NSUN5C OS=Homo sapiens GN=NSUN5P2 PE=5 SV=2 :Q63ZY6-5 Isoform 4 of Putative methyltransferase NSUN5C OS=Homo sapiens GN=NSUN5P2 :
ALC*HLNVPVTVVLDAAVGYIMEK	1.05572	0.285388	0.575418	0.0782254	0.544565	0.240017	0.9347, 0.9324, 1.0908, 1.1292, 1.0768, 1.1292	0.9202, 1.3941, 1.0516, 0.9554, 1.0683, 0.9554	1.1120, 1.2991, 1.3533, 0.9757, 0.9308, 0.9757, 0.9308	1.06399	0.198035	0.331309	0.0894791	0.703259	0.479766	3	C169 ,C169 C169	EIF2B1	Q14232 Translation initiation factor eIF-2B subunit alpha OS=Homo sapiens GN=EIF2B1 PE=1 SV=1 :Q14232 Translation initiation factor eIF-2B subunit alpha OS=Homo sapiens GN=EIF2B1 PE=1 SV=1 :,Q14232 Translation initiation factor eIF-2B subunit alpha OS=Homo sapiens GN=EIF2B1 PE=1 SV=1 :
ALC*HLNVPVTVVLDAAVGYIM+EK	0.844144	0.54281	0.765868	-0.244438	0.265352	0.115846	1.0626, 1.0626, 1.0088, 1.2079, 1.0086, 1.2079	0.8875, 0.8875, 1.0426, 0.9524, 0.9462, 0.9524	0.8654, 0.8966, 0.2727, 0.9828, 1.0671	0.959517	0.415026	0.56066	-0.0596196	0.381925	0.2513	3	C169,M187	EIF2B1	Q14232 Translation initiation factor eIF-2B subunit alpha OS=Homo sapiens GN=EIF2B1 PE=1 SV=1 :
ALC*IDQLDVFLQK	1.24202	--	--	0.312683	0	0	1.242			1.24202	--	--	0.312683	0	0	1	C53 C53 C53 C53 C53	RBM26	Q5T8P6 RNA-binding protein 26 OS=Homo sapiens GN=RBM26 PE=1 SV=3 :A0A087X0H9 RNA-binding protein 26 OS=Homo sapiens GN=RBM26 PE=1 SV=1 :Q5T8P6-6 Isoform 6 of RNA-binding protein 26 OS=Homo sapiens GN=RBM26 :Q5T8P6-2 Isoform 2 of RNA-binding protein 26 OS=Homo sapiens GN=RBM26 :Q5T8P6-3 Isoform 3 of RNA-binding protein 26 OS=Homo sapiens GN=RBM26 :
ALC*PDHDSDSSGKDPR	0.923819	0.363455	0.532929	-0.114318	0.439549	0.273331	0.8342	1.0361	0.9012	0.923819	0.363455	0.511336	-0.114318	0.439549	0.291294	3	C146	SLC39A6	Q13433 Zinc transporter ZIP6 OS=Homo sapiens GN=SLC39A6 PE=1 SV=3 :
ALC*SLKEELIFAQEEK	0.794724	--	--	-0.331474	0	0		0.7947		0.794724	--	--	-0.331474	0	0	1	C1144 C1144 C1156 C1156 C1155 C1156	AKAP9	Q99996-3 Isoform 3 of A-kinase anchor protein 9 OS=Homo sapiens GN=AKAP9 :Q99996-2 Isoform 2 of A-kinase anchor protein 9 OS=Homo sapiens GN=AKAP9 :Q99996-6 Isoform 6 of A-kinase anchor protein 9 OS=Homo sapiens GN=AKAP9 :Q99996 A-kinase anchor protein 9 OS=Homo sapiens GN=AKAP9 PE=1 SV=3 :A0A0A0MRF6 A-kinase anchor protein 9 OS=Homo sapiens GN=AKAP9 PE=1 SV=1 :Q99996-5 Isoform 5 of A-kinase anch…
ALC*TAHEK	0.986893	--	--	-0.0190339	0	0		0.9869		0.986893	--	--	-0.0190339	0	0	1	C128 C149 C149	ZC3HC1	Q86WB0-2 Isoform 2 of Nuclear-interacting partner of ALK OS=Homo sapiens GN=ZC3HC1 :Q86WB0 Nuclear-interacting partner of ALK OS=Homo sapiens GN=ZC3HC1 PE=1 SV=1 :C9J0I9 Nuclear-interacting partner of ALK OS=Homo sapiens GN=ZC3HC1 PE=1 SV=1 :
ALC*YVISGQDQR	0.177328	--	--	-2.49551	0	0		0.1774, 0.1772		0.177328	0.00267744	0.00964846	-2.49551	2.57228	2.01554	1	C975 C949	MAP1S	Q66K74 Microtubule-associated protein 1S OS=Homo sapiens GN=MAP1S PE=1 SV=2 :Q66K74-2 Isoform 2 of Microtubule-associated protein 1S OS=Homo sapiens GN=MAP1S :
ALDC*SSSIR	1.05288	--	--	0.0743455	0	0			1.0529	1.05288	--	--	0.0743455	0	0	1	C36 C209	MTA2	O94776-2 Isoform 2 of Metastasis-associated protein MTA2 OS=Homo sapiens GN=MTA2 :O94776 Metastasis-associated protein MTA2 OS=Homo sapiens GN=MTA2 PE=1 SV=1 :
ALDINPQSSVLLC*HIGVVQHALK	0.941606	0.175836	0.486304	-0.086805	0.754893	0.313092	0.9509, 0.9509	0.9812	0.8927, 0.8927	0.933689	0.0151578	0.0410773	-0.0989863	1.81936	1.3864	3	C673 C679 C672 C67 ,C673 C679 C672	CDC27	P30260 Cell division cycle protein 27 homolog OS=Homo sapiens GN=CDC27 PE=1 SV=2 :P30260-2 Isoform 2 of Cell division cycle protein 27 homolog OS=Homo sapiens GN=CDC27 :G5EA36 Cell division cycle 27, isoform CRA_c OS=Homo sapiens GN=CDC27 PE=1 SV=1 :,P30260 Cell division cycle protein 27 homolog OS=Homo sapiens GN=CDC27 PE=1 SV=2 :P30260-2 Isoform 2 of Cell division cycle protein 27 homolog OS=Ho…
ALDLDSSC*KEAADGYQR	0.915805	0.24411	0.54753	-0.126888	0.612415	0.261592	0.9006, 1.0080, 1.1410, 0.9600, 0.7223, 1.0866, 1.0474	0.8962, 0.6151, 0.8962, 0.6151, 0.9890, 0.8224, 1.6004, 0.2343, 1.0100	0.9082, 0.5278, 0.9101, 0.5278, 1.0695, 1.1239, 1.0695	0.89918	0.090115	0.1789	-0.153318	1.0452	0.747389	3	C461 C508 C437 ,C461 C508 C437 C461 C508 C437	STIP1	P31948 Stress-induced-phosphoprotein 1 OS=Homo sapiens GN=STIP1 PE=1 SV=1 :P31948-2 Isoform 2 of Stress-induced-phosphoprotein 1 OS=Homo sapiens GN=STIP1 :P31948-3 Isoform 3 of Stress-induced-phosphoprotein 1 OS=Homo sapiens GN=STIP1 :P31948 Stress-induced-phosphoprotein 1 OS=Homo sapiens GN=STIP1 PE=1 SV=1 :P31948-2 Isoform 2 of Stress-induced-phosphoprotein 1 OS=Homo sapiens GN=STIP1 :P31948-3 …
ALDLDSSC*K	1.08054	0.0511821	0.247718	0.111756	1.29088	0.606043	1.2779, 1.1960, 1.2779, 0.9384	1.1086, 0.8789, 1.0831, 0.8789	1.0982, 1.0982, 0.6753	1.0465	0.152557	0.271201	0.0655757	0.816568	0.566709	3	C461 C508 C437 ,C461 C508 C437 C461 C508 C437	STIP1	P31948 Stress-induced-phosphoprotein 1 OS=Homo sapiens GN=STIP1 PE=1 SV=1 :P31948-2 Isoform 2 of Stress-induced-phosphoprotein 1 OS=Homo sapiens GN=STIP1 :P31948-3 Isoform 3 of Stress-induced-phosphoprotein 1 OS=Homo sapiens GN=STIP1 :P31948 Stress-induced-phosphoprotein 1 OS=Homo sapiens GN=STIP1 PE=1 SV=1 :P31948-2 Isoform 2 of Stress-induced-phosphoprotein 1 OS=Homo sapiens GN=STIP1 :P31948-3 …
ALDVGSGSGILTAC*FAR	1.20418	0.0362632	0.284088	0.268055	1.44053	0.546547	0.9298, 1.2335, 1.1371, 0.8029, 1.1371, 0.9400	0.7057, 1.3615, 1.0657, 0.5610, 2.9621	1.3074, 1.1685, 0.6328, 1.3074, 1.3392, 1.1685, 2.6670, 2.6670	1.32074	0.0316656	0.0758452	0.401348	1.49941	1.12007	3	C153 C95 C153 C64 C95 C153 C95 C153 C64 C95 ,C153 C95 C153 C64 C95 C153 C95 C153 C64 C95 C153 C95 C153 C64 C95	PCMT1	A0A0A0MRJ6 Protein-L-isoaspartate O-methyltransferase OS=Homo sapiens GN=PCMT1 PE=1 SV=1 :P22061 Protein-L-isoaspartate(D-aspartate) O-methyltransferase OS=Homo sapiens GN=PCMT1 PE=1 SV=4 :H7BY58 Protein-L-isoaspartate O-methyltransferase OS=Homo sapiens GN=PCMT1 PE=1 SV=1 :C9J0F2 Protein-L-isoaspartate(D-aspartate) O-methyltransferase (Fragment) OS=Homo sapiens GN=PCMT1 PE=1 SV=1 :P22061-2 Isofo…
ALEAHC*R	5.783	--	--	2.53182	0	0		5.783		5.783	--	--	2.53182	0	0	1	C542 C544 C474 C529 C513	PPP2R5C	H0YJ75 Serine/threonine-protein phosphatase 2A 56 kDa regulatory subunit gamma isoform (Fragment) OS=Homo sapiens GN=PPP2R5C PE=1 SV=1 :Q13362-5 Isoform 5 of Serine/threonine-protein phosphatase 2A 56 kDa regulatory subunit gamma isoform OS=Homo sapiens GN=PPP2R5C :Q13362-3 Isoform Gamma-2 of Serine/threonine-protein phosphatase 2A 56 kDa regulatory subunit gamma isoform OS=Homo sapiens GN=PPP2R5…
ALEC*LPSKEHVDVIAK	1.80856	--	--	0.854842	0	0	1.8086			1.80856	--	--	0.854842	0	0	1	C1754	PDCD11	Q14690 Protein RRP5 homolog OS=Homo sapiens GN=PDCD11 PE=1 SV=3 :
ALEEGLTPQEIC*DKYHIIHADIYR	1.24545	0.057744	0.273452	0.316663	1.23849	0.563119	1.0591, 1.1642, 1.0591, 1.1642, 1.4311, 1.4311	1.1474, 1.1474, 1.1693, 1.3363, 1.0227	0.9841, 1.4514, 1.4514	1.21564	0.000464932	0.00241415	0.281715	3.33261	2.61724	3	C333 C333 ,C333	MARS	P56192 Methionine--tRNA ligase, cytoplasmic OS=Homo sapiens GN=MARS PE=1 SV=2 :P56192 Methionine--tRNA ligase, cytoplasmic OS=Homo sapiens GN=MARS PE=1 SV=2 :,P56192 Methionine--tRNA ligase, cytoplasmic OS=Homo sapiens GN=MARS PE=1 SV=2 :
ALEFAPAC*HR	0.911094	0.503807	0.716283	-0.134328	0.297736	0.144915	1.0656, 1.0656, 1.2549	0.4349, 0.4349, 1.1208	1.0848	0.923095	0.265062	0.404298	-0.115449	0.576652	0.393299	3	C119 C137 C119 C162 C175 C119	DNAJC7	Q99615-2 Isoform 2 of DnaJ homolog subfamily C member 7 OS=Homo sapiens GN=DNAJC7 :K7ESP1 DnaJ homolog subfamily C member 7 (Fragment) OS=Homo sapiens GN=DNAJC7 PE=1 SV=1 :K7ER44 DnaJ homolog subfamily C member 7 (Fragment) OS=Homo sapiens GN=DNAJC7 PE=1 SV=1 :K7EIH8 DnaJ homolog subfamily C member 7 (Fragment) OS=Homo sapiens GN=DNAJC7 PE=1 SV=7 :Q99615 DnaJ homolog subfamily C member 7 OS=Homo …
ALEFGEPVLLVGDTGC*GK	0.902912	0.504571	0.71699	-0.147342	0.297078	0.144487	1.0876, 1.0876	0.6395, 0.6395	0.9817	0.887156	0.265917	0.405372	-0.17274	0.575253	0.392146	3	C1394	MDN1	Q9NU22 Midasin OS=Homo sapiens GN=MDN1 PE=1 SV=2 :
ALEIC*GAQR	1.78844	0.346016	0.63765	0.838698	0.460904	0.195417	1.303	2.2739		1.78844	0.346016	0.495018	0.838698	0.460904	0.305379	2	C135	TSPYL1	Q9H0U9 Testis-specific Y-encoded-like protein 1 OS=Homo sapiens GN=TSPYL1 PE=1 SV=3 :
ALEIPGEELPGVC*SAR	6.01196	0.0597585	0.279427	2.58784	1.2236	0.553732	6.6792	5.8360, 5.2103	5.679	5.85112	0.0811626	0.16431	2.54871	1.09064	0.784337	3	C153 C183 C144 C152 C183 C112 C195 C152 C100 C195 C152 C144 C100 C152 ,C153 C183 C144 C195 C152 C152 C144 C183 C112 C195 C152 C152 ,C153 C183 C144 C152 C183 C112 C195 C152 C100 C195 C152 C101 C144 C100 C152	FDXR	J3QQX3 NADPH:adrenodoxin oxidoreductase, mitochondrial OS=Homo sapiens GN=FDXR PE=1 SV=2 :A0A0A0MSZ4 NADPH:adrenodoxin oxidoreductase, mitochondrial OS=Homo sapiens GN=FDXR PE=1 SV=1 :P22570-5 Isoform 5 of NADPH:adrenodoxin oxidoreductase, mitochondrial OS=Homo sapiens GN=FDXR :A0A0A0MT64 NADPH:adrenodoxin oxidoreductase, mitochondrial OS=Homo sapiens GN=FDXR PE=1 SV=1 :P22570 NADPH:adrenodoxin o…
ALEMCPSC*FQK	2.95545	--	--	1.56338	0	0		2.9554		2.95545	--	--	1.56338	0	0	1	C149	TTC1	Q99614 Tetratricopeptide repeat protein 1 OS=Homo sapiens GN=TTC1 PE=1 SV=1 :
ALEM+CPSC*FQK	1.29124	0.0849027	0.337153	0.368758	1.07108	0.472173	1.0927	1.2026, 1.2026	1.5784	1.26907	0.0183266	0.0481493	0.343775	1.73692	1.31741	3	M145,C149	TTC1	Q99614 Tetratricopeptide repeat protein 1 OS=Homo sapiens GN=TTC1 PE=1 SV=1 :
ALEM+SLAETKPQVPSC*QEEEDLALAQALSASEAEYQR	0.770311	--	--	-0.376486	0	0		0.7703		0.770311	--	--	-0.376486	0	0	1	M164,C176 M208,C220	ZFAND2B	A0A087X0D9 AN1-type zinc finger protein 2B OS=Homo sapiens GN=ZFAND2B PE=1 SV=1 :Q8WV99 AN1-type zinc finger protein 2B OS=Homo sapiens GN=ZFAND2B PE=1 SV=1 :
ALEQKPDDAQYYC*QR	1.49094	0.0586429	0.276251	0.576219	1.23178	0.558697	1.2815, 1.0915, 1.5743	1.1788, 1.2207, 1.6634, 1.1788, 1.4043	1.1028, 1.2501, 1.7221, 1.1028, 1.2704	1.31088	0.0727812	0.150889	0.390532	1.13798	0.821342	3	C49 C49	SUGT1	Q9Y2Z0 Protein SGT1 homolog OS=Homo sapiens GN=SUGT1 PE=1 SV=3 :Q9Y2Z0-2 Isoform 2 of Protein SGT1 homolog OS=Homo sapiens GN=SUGT1 :
ALESQC*QQQTQLIEVLTAEK	1.71996	--	--	0.782376	0	0		1.72		1.71996	--	--	0.782376	0	0	1	C737 C737	FYCO1	Q9BQS8 FYVE and coiled-coil domain-containing protein 1 OS=Homo sapiens GN=FYCO1 PE=1 SV=3 :Q9BQS8-4 Isoform 4 of FYVE and coiled-coil domain-containing protein 1 OS=Homo sapiens GN=FYCO1 :
ALETC*GGDLK	0.891708	--	--	-0.165357	0	0			0.9195, 0.8745	0.896988	0.259084	0.397261	-0.156839	0.58656	0.400924	1	C21 C71 C21 C71 C71 C71 C71 C71 C71	TSFM	C9JG32 Elongation factor Ts (Fragment) OS=Homo sapiens GN=TSFM PE=1 SV=1 :P43897 Elongation factor Ts, mitochondrial OS=Homo sapiens GN=TSFM PE=1 SV=2 :C9JT21 Elongation factor Ts (Fragment) OS=Homo sapiens GN=TSFM PE=1 SV=7 :F8VS27 Elongation factor Ts, mitochondrial OS=Homo sapiens GN=TSFM PE=1 SV=1 :F8WCK2 Elongation factor Ts, mitochondrial OS=Homo sapiens GN=TSFM PE=1 SV=1 :F8VPA7 Elongation…
ALFAISC*LVR	0.97076	0.915441	1	-0.0428134	0.0383696	0	0.7439, 0.9285, 0.7439, 0.9285	1.3784, 1.2364, 1.2393	0.8323, 0.8310	0.984684	0.84407	0.872103	-0.0222666	0.0736216	0.0594323	3	C217 C260 C217 C260 ,C217 C217 ,C217 C260	HSPBP1	Q9NZL4 Hsp70-binding protein 1 OS=Homo sapiens GN=HSPBP1 PE=1 SV=1 :Q9NZL4 Hsp70-binding protein 1 OS=Homo sapiens GN=HSPBP1 PE=1 SV=1 :,Q9NZL4 Hsp70-binding protein 1 OS=Homo sapiens GN=HSPBP1 PE=1 SV=1 :Q9NZL4-3 Isoform 3 of Hsp70-binding protein 1 OS=Homo sapiens GN=HSPBP1 :Q9NZL4 Hsp70-binding protein 1 OS=Homo sapiens GN=HSPBP1 PE=1 SV=1 :Q9NZL4-3 Isoform 3 of Hsp70-binding protein 1 OS=Homo…
ALGANC*IFLNITNSELFILSTTEAPVKR	1.03505	--	--	0.0496947	0	0	0.9634, 1.0733			1.01833	0.666001	0.799736	0.0262114	0.176525	0.0970536	1	C168	FXR2	P51116 Fragile X mental retardation syndrome-related protein 2 OS=Homo sapiens GN=FXR2 PE=1 SV=2 :
ALGFPEGLVIQAYFAC*EK	0.801896	--	--	-0.318513	0	0		0.8019		0.801896	--	--	-0.318513	0	0	1	C390 C318	RAD23B	P54727 UV excision repair protein RAD23 homolog B OS=Homo sapiens GN=RAD23B PE=1 SV=1 :P54727-2 Isoform 2 of UV excision repair protein RAD23 homolog B OS=Homo sapiens GN=RAD23B :
ALGLVTPAGVLLAGPPGC*GK	1.03976	0.310031	0.601002	0.0562502	0.508596	0.221124	1.0711, 1.0711, 1.0596	1.0644, 1.0644	0.9844, 0.9844	1.04278	0.0730231	0.151274	0.0604361	1.13654	0.820235	3	C626 C437 C429 C520 C535	NVL	O15381 Nuclear valosin-containing protein-like OS=Homo sapiens GN=NVL PE=1 SV=1 :O15381-4 Isoform 4 of Nuclear valosin-containing protein-like OS=Homo sapiens GN=NVL :O15381-3 Isoform 3 of Nuclear valosin-containing protein-like OS=Homo sapiens GN=NVL :O15381-2 Isoform 2 of Nuclear valosin-containing protein-like OS=Homo sapiens GN=NVL :O15381-5 Isoform 5 of Nuclear valosin-containing protein-lik…
ALGPGLRPSTMLC*AGYLAGGVDSCQGDSGGPLTCSEPGPR	0.675833	--	--	-0.565261	0	0		0.6758		0.675833	--	--	-0.565261	0	0	1	C271 C271	PRSS56	R4GMZ0 Serine protease 56 OS=Homo sapiens GN=PRSS56 PE=1 SV=1 :P0CW18 Serine protease 56 OS=Homo sapiens GN=PRSS56 PE=1 SV=1 :
ALGPGLRPSTM+LC*AGYLAGGVDSCQGDSGGPLTCSEPGPR	0.993391	--	--	-0.00956617	0	0	0.9934			0.993391	--	--	-0.00956617	0	0	1	M269,C271 M269,C271	PRSS56	R4GMZ0 Serine protease 56 OS=Homo sapiens GN=PRSS56 PE=1 SV=1 :P0CW18 Serine protease 56 OS=Homo sapiens GN=PRSS56 PE=1 SV=1 :
ALGPGLRPSTM+LCAGYLAGGVDSC*QGDSGGPLTCSEPGPR	0.344755	--	--	-1.53636	0	0		0.3448		0.344755	--	--	-1.53636	0	0	1	M269,C282 M269,C282	PRSS56	R4GMZ0 Serine protease 56 OS=Homo sapiens GN=PRSS56 PE=1 SV=1 :P0CW18 Serine protease 56 OS=Homo sapiens GN=PRSS56 PE=1 SV=1 :
ALGQEGVSPATVPC*ISPELLAHLLGQAMAHAPQPLLPMR	0.871098	--	--	-0.199093	0	0			0.8711	0.871098	--	--	-0.199093	0	0	1	C136	PNMA2	Q9UL42 Paraneoplastic antigen Ma2 OS=Homo sapiens GN=PNMA2 PE=1 SV=2 :
ALGQEGVSPATVPC*ISPELLAHLLGQAMAHAPQPLLPM+R	0.962334	--	--	-0.0553902	0	0	0.9623			0.962334	--	--	-0.0553902	0	0	1	C136,M160	PNMA2	Q9UL42 Paraneoplastic antigen Ma2 OS=Homo sapiens GN=PNMA2 PE=1 SV=2 :
ALGQSGPGSMAPWC*SVSSGPSR	0.966999	--	--	-0.0484137	0	0	0.967			0.966999	--	--	-0.0484137	0	0	1	C25 C25	THOC3	Q96J01-2 Isoform 2 of THO complex subunit 3 OS=Homo sapiens GN=THOC3 :Q96J01 THO complex subunit 3 OS=Homo sapiens GN=THOC3 PE=1 SV=1 :
ALHGPLPLC*LLK	0.900079	0.0420978	0.339686	-0.151877	1.37574	0.468923	0.9940, 0.9429	0.8355	0.8963	0.917193	0.0725783	0.150528	-0.124702	1.13919	0.822382	3	C156	C5orf30	Q96GV9 UNC119-binding protein C5orf30 OS=Homo sapiens GN=C5orf30 PE=1 SV=1 :
ALHQGDSLEC*TAM+TVQILLK	0.411637	--	--	-1.28055	0	0		0.4116		0.411637	--	--	-1.28055	0	0	1	C148,M151 C148,M151 C147,M150	COPE	O14579-3 Isoform 3 of Coatomer subunit epsilon OS=Homo sapiens GN=COPE :O14579 Coatomer subunit epsilon OS=Homo sapiens GN=COPE PE=1 SV=3 :A0A087X0I4 Coatomer subunit epsilon OS=Homo sapiens GN=COPE PE=1 SV=1 :
ALIERPSQNNIGIQTMEC*SLR	1.85765	--	--	0.893478	0	0		1.8576		1.85765	--	--	0.893478	0	0	1	C1159 C1164	TP53BP1	Q12888 Tumor suppressor p53-binding protein 1 OS=Homo sapiens GN=TP53BP1 PE=1 SV=2 :Q12888-2 Isoform 2 of Tumor suppressor p53-binding protein 1 OS=Homo sapiens GN=TP53BP1 :
ALIHSAC*VK	1.01356	0.839594	0.947017	0.0194258	0.0759309	0.0236421	1.1188, 0.7456, 1.0335, 1.1188	0.9703, 0.9987, 0.9703, 0.9987		0.99432	0.801654	0.830111	-0.00821782	0.096013	0.0808638	2	C145 C145 C145 C145 C145 C145 C145 C145	CRYZ	Q08257-3 Isoform 3 of Quinone oxidoreductase OS=Homo sapiens GN=CRYZ :Q08257 Quinone oxidoreductase OS=Homo sapiens GN=CRYZ PE=1 SV=1 :C9JH92 Quinone oxidoreductase (Fragment) OS=Homo sapiens GN=CRYZ PE=1 SV=1 :A6NP24 Quinone oxidoreductase (Fragment) OS=Homo sapiens GN=CRYZ PE=1 SV=1 :Q08257-3 Isoform 3 of Quinone oxidoreductase OS=Homo sapiens GN=CRYZ :Q08257 Quinone oxidoreductase OS=Homo sapi…
ALIVDESC*R	0.921207	0.461431	0.66384	-0.118402	0.335893	0.177937	0.1244	1.3879, 1.3879	1.2362, 1.2693	1.08113	0.410259	0.555856	0.112546	0.386942	0.255038	3	C611 C74 C163 C360 C611	PPP1R18	Q6NYC8 Phostensin OS=Homo sapiens GN=PPP1R18 PE=1 SV=1 :A0A0G2JKF1 Phostensin (Fragment) OS=Homo sapiens GN=PPP1R18 PE=1 SV=1 :Q6NYC8-4 Isoform 4 of Phostensin OS=Homo sapiens GN=PPP1R18 :Q6NYC8-3 Isoform 3 of Phostensin OS=Homo sapiens GN=PPP1R18 :A0A0G2JHC2 Phostensin OS=Homo sapiens GN=PPP1R18 PE=1 SV=1 :
ALIVGHC*MPGPR	1.01401	0.885821	0.999579	0.0200649	0.0526538	0.000182969	0.8607, 0.9657, 0.8607, 0.9657, 3.0041	0.9327, 1.0252, 0.9845, 0.9338, 1.0252, 0.9845	1.0080, 1.0371, 1.0107, 1.3301, 1.0371	1.12287	0.92774	0.959934	0.167185	0.0325738	0.0177587	3	C90 C90 C90 ,C90 C90	MRPL14	Q6P1L8 39S ribosomal protein L14, mitochondrial OS=Homo sapiens GN=MRPL14 PE=1 SV=1 :Q6P1L8 39S ribosomal protein L14, mitochondrial OS=Homo sapiens GN=MRPL14 PE=1 SV=1 :Q6P1L8 39S ribosomal protein L14, mitochondrial OS=Homo sapiens GN=MRPL14 PE=1 SV=1 :,Q6P1L8 39S ribosomal protein L14, mitochondrial OS=Homo sapiens GN=MRPL14 PE=1 SV=1 :Q6P1L8 39S ribosomal protein L14, mitochondrial OS=Homo sa…
ALIVGHC*M+PGPR	0.898015	0.522635	0.740217	-0.155189	0.281801	0.130641	0.7536	1.0425		0.898015	0.522635	0.660675	-0.155189	0.281801	0.180012	2	C90,M91	MRPL14	Q6P1L8 39S ribosomal protein L14, mitochondrial OS=Homo sapiens GN=MRPL14 PE=1 SV=1 :
ALIVVPC*AEGKIPEESK	0.572236	--	--	-0.805319	0	0		0.5722		0.572236	--	--	-0.805319	0	0	1	C96	SREK1	Q8WXA9-2 Isoform 2 of Splicing regulatory glutamine/lysine-rich protein 1 OS=Homo sapiens GN=SREK1 :
ALIVVPC*AEGK	0.865467	0.779737	0.879963	-0.208449	0.108052	0.0555357	1.2012	0.5298		0.865467	0.779737	0.807571	-0.208449	0.108052	0.0928194	2	C96	SREK1	Q8WXA9-2 Isoform 2 of Splicing regulatory glutamine/lysine-rich protein 1 OS=Homo sapiens GN=SREK1 :
ALKDENLPPVIC*QDVENLQK	0.783233	0.159265	0.539776	-0.352486	0.79788	0.267787	0.7215, 0.6134	0.8771	0.7895	0.750372	0.0158354	0.0427165	-0.414321	1.80037	1.3694	3	C252 C252 C199 C252 C240	NUP58	Q9BVL2 Nucleoporin p58/p45 OS=Homo sapiens GN=NUP58 PE=1 SV=1 :Q9BVL2-2 Isoform 2 of Nucleoporin p58/p45 OS=Homo sapiens GN=NUP58 :Q5JRG1 Nucleoporin p58/p45 (Fragment) OS=Homo sapiens GN=NUP58 PE=1 SV=1 :H7BYF2 Nucleoporin p58/p45 (Fragment) OS=Homo sapiens GN=NUP58 PE=1 SV=1 :Q9BVL2-3 Isoform 3 of Nucleoporin p58/p45 OS=Homo sapiens GN=NUP58 :
ALKSDIGQYTCDC*GTDK	0.282394	--	--	-1.82422	0	0	0.2824			0.282394	--	--	-1.82422	0	0	1	C5786	TTN	A0A0A0MRA3 Titin OS=Homo sapiens GN=TTN PE=1 SV=1 :
ALLC*FLDQLEDEDVQTR	0.917949	0.0187192	0.15346	-0.123515	1.72771	0.814004	0.8820, 0.8820	1.0131, 0.8924		0.917366	0.14529	0.261697	-0.124431	0.837765	0.582201	2	C1137 C1147 C1133 C1153 C1152	FAM65A	Q6ZS17 Protein FAM65A OS=Homo sapiens GN=FAM65A PE=1 SV=1 :Q6ZS17-3 Isoform 3 of Protein FAM65A OS=Homo sapiens GN=FAM65A :Q6ZS17-2 Isoform 2 of Protein FAM65A OS=Homo sapiens GN=FAM65A :Q6ZS17-4 Isoform 4 of Protein FAM65A OS=Homo sapiens GN=FAM65A :A0A0A0MTL6 Protein FAM65A OS=Homo sapiens GN=FAM65A PE=1 SV=1 :
ALLDMDC*LPYGWEEAYTADGIK	0.913917	0.212499	0.493068	-0.129865	0.672643	0.307093	1.0125, 1.0125	0.9124, 0.9124, 0.8116	0.8563, 0.8563	0.910569	0.0303107	0.0730224	-0.13516	1.5184	1.13654	3	C497 C475	STXBP4	Q6ZWJ1 Syntaxin-binding protein 4 OS=Homo sapiens GN=STXBP4 PE=1 SV=2 :E7EPP7 Syntaxin-binding protein 4 OS=Homo sapiens GN=STXBP4 PE=1 SV=1 :
ALLDM+DC*LPYGWEEAYTADGIK	0.906703	0.370063	0.546467	-0.141299	0.431724	0.262436	0.7357	1.0227	0.9617, 0.9617	0.920461	0.335828	0.484394	-0.119572	0.473883	0.314802	3	M495,C497 M473,C475	STXBP4	Q6ZWJ1 Syntaxin-binding protein 4 OS=Homo sapiens GN=STXBP4 PE=1 SV=2 :E7EPP7 Syntaxin-binding protein 4 OS=Homo sapiens GN=STXBP4 PE=1 SV=1 :
ALLDSSENC*DRLSSSPGLFGAFSVR	0.335657	--	--	-1.57494	0	0	0.3357			0.335657	--	--	-1.57494	0	0	1	C903 C877 C866	RPRD2	Q5VT52 Regulation of nuclear pre-mRNA domain-containing protein 2 OS=Homo sapiens GN=RPRD2 PE=1 SV=1 :Q5VT52-3 Isoform 3 of Regulation of nuclear pre-mRNA domain-containing protein 2 OS=Homo sapiens GN=RPRD2 :Q5VT52-2 Isoform 2 of Regulation of nuclear pre-mRNA domain-containing protein 2 OS=Homo sapiens GN=RPRD2 :
ALLDSSENC*DR	0.888942	0.146568	0.509416	-0.169838	0.83396	0.292928	0.9586, 0.8219, 0.9586, 0.8260	0.9082, 0.9148, 0.9082, 0.9148	0.9768, 0.8368, 0.9768, 0.8368	0.903174	0.0112276	0.0323659	-0.146924	1.94971	1.48991	3	C903 C877 C866 C903 C877 C866	RPRD2	Q5VT52 Regulation of nuclear pre-mRNA domain-containing protein 2 OS=Homo sapiens GN=RPRD2 PE=1 SV=1 :Q5VT52-3 Isoform 3 of Regulation of nuclear pre-mRNA domain-containing protein 2 OS=Homo sapiens GN=RPRD2 :Q5VT52-2 Isoform 2 of Regulation of nuclear pre-mRNA domain-containing protein 2 OS=Homo sapiens GN=RPRD2 :Q5VT52 Regulation of nuclear pre-mRNA domain-containing protein 2 OS=Homo sapiens G…
ALLFSELVQHC*QSR	0.694661	0.128353	0.461452	-0.52562	0.891596	0.335874		0.7221	0.6673	0.694661	0.128353	0.237264	-0.52562	0.891596	0.624769	2	C40	TRAPPC5	Q8IUR0 Trafficking protein particle complex subunit 5 OS=Homo sapiens GN=TRAPPC5 PE=1 SV=1 :
ALLLLPVEQGFTFSGIC*R	0.967666	--	--	-0.0474196	0	0		0.9677		0.967666	--	--	-0.0474196	0	0	1	C140	NOL9	Q5SY16 Polynucleotide 5'-hydroxyl-kinase NOL9 OS=Homo sapiens GN=NOL9 PE=1 SV=1 :
ALLPHVLC*K	0.98652	0.844439	0.951784	-0.0195791	0.0734318	0.0214615	1.1289	1.0393, 0.9372, 1.0393	0.8264, 0.7740, 0.8264	0.938791	0.745598	0.772362	-0.0911244	0.127495	0.112179	3	C405 C405 ,C405 C405 C405 C405	HNRNPUL2	H3BQZ7 HCG2044799 OS=Homo sapiens GN=HNRNPUL2-BSCL2 PE=4 SV=1 :Q1KMD3 Heterogeneous nuclear ribonucleoprotein U-like protein 2 OS=Homo sapiens GN=HNRNPUL2 PE=1 SV=1 :H3BQZ7 HCG2044799 OS=Homo sapiens GN=HNRNPUL2-BSCL2 PE=4 SV=1 :Q1KMD3 Heterogeneous nuclear ribonucleoprotein U-like protein 2 OS=Homo sapiens GN=HNRNPUL2 PE=1 SV=1 :,H3BQZ7 HCG2044799 OS=Homo sapiens GN=HNRNPUL2-BSCL2 PE=4 SV=1 :Q1K…
ALLPLLLQACWTAAQDEPETPRAVAFQDC*PVDLFFVLDTSESVALR	0.475086	0.143752	0.503365	-1.07374	0.842387	0.298117	0.4978		0.4524	0.475086	0.143752	0.259578	-1.07374	0.842387	0.585733	2	C34 C34	COL6A1	P12109 Collagen alpha-1(VI) chain OS=Homo sapiens GN=COL6A1 PE=1 SV=3 :A0A087X0S5 Collagen alpha-1(VI) chain OS=Homo sapiens GN=COL6A1 PE=1 SV=1 :
ALLRGYVESCSNLTWC*TNPQGCDR	0.310277	--	--	-1.68837	0	0	0.3103			0.310277	--	--	-1.68837	0	0	1	C2160 C2132 C2050	CUL9	Q8IWT3 Cullin-9 OS=Homo sapiens GN=CUL9 PE=1 SV=2 :E9PEZ1 Cullin-9 OS=Homo sapiens GN=CUL9 PE=1 SV=1 :Q8IWT3-3 Isoform 2 of Cullin-9 OS=Homo sapiens GN=CUL9 :
ALLSQQTHLSTLQVC*NWFINAR	1.26219	--	--	0.335933	0	0	1.2622			1.26219	--	--	0.335933	0	0	1	C212 C83 C63 C63 C97 C63	TGIF1	Q15583 Homeobox protein TGIF1 OS=Homo sapiens GN=TGIF1 PE=1 SV=3 :Q15583-2 Isoform 2 of Homeobox protein TGIF1 OS=Homo sapiens GN=TGIF1 :F8VUY0 Homeobox protein TGIF1 (Fragment) OS=Homo sapiens GN=TGIF1 PE=1 SV=1 :F8VVS9 Homeobox protein TGIF1 (Fragment) OS=Homo sapiens GN=TGIF1 PE=1 SV=7 :Q15583-3 Isoform 3 of Homeobox protein TGIF1 OS=Homo sapiens GN=TGIF1 :Q15583-4 Isoform 4 of Homeobox protei…
ALLVTASQC*QQPAENK	1.44416	0.224605	0.514613	0.530236	0.64858	0.288519	1.4143	1.4569, 1.9126		1.5946	0.224601	0.371253	0.673195	0.648589	0.43033	2	C93 C93 C93 C92 C93 C93 C93 C93 C92 C93	CAP1	Q5T0R3 Adenylyl cyclase-associated protein (Fragment) OS=Homo sapiens GN=CAP1 PE=1 SV=1 :Q5T0R6 Adenylyl cyclase-associated protein (Fragment) OS=Homo sapiens GN=CAP1 PE=1 SV=1 :Q5T0R4 Adenylyl cyclase-associated protein (Fragment) OS=Homo sapiens GN=CAP1 PE=1 SV=7 :Q01518-2 Isoform 2 of Adenylyl cyclase-associated protein 1 OS=Homo sapiens GN=CAP1 :Q5T0R1 Adenylyl cyclase-associated protein (Fra…
ALMLGALALTTVMSPC*GGEDIVGSISDSLLLYR	0.680903	--	--	-0.554479	0	0	0.6809			0.680903	--	--	-0.554479	0	0	1	C21 C21	HLA	A0A140TA20 HLA class II histocompatibility antigen, DQ alpha 1 chain OS=Homo sapiens GN=HLA-DQA1 PE=4 SV=1 :A0A0G2JKJ3 HLA class II histocompatibility antigen, DQ alpha 1 chain OS=Homo sapiens GN=HLA-DQA1 PE=4 SV=1 :
ALNALC*DGLIDELNQALK	0.92471	0.0821483	0.329725	-0.112927	1.0854	0.481849	0.8777, 0.9461, 0.9522, 0.9130, 0.7941, 0.8304, 0.9764, 0.9461, 0.9522, 1.1283, 0.8812, 0.8304, 0.8777, 0.9764	0.9884, 1.0314, 1.0505, 0.9631, 0.9674, 1.0982, 0.9492, 1.0738, 1.0314, 1.0505, 0.9631, 0.9711, 1.0982, 0.9884, 1.0738	1.0715, 1.4404, 0.8940, 0.9035, 0.9569, 0.9668, 1.0703, 1.0926, 0.8940, 0.9035, 0.9569, 1.0715, 1.0703, 1.0926	0.989887	0.0197978	0.0504984	-0.0146643	1.70338	1.29672	3	C62 C62 C62 C62 C62 C62 C62 ,C62 C62 C62 C62 C62 C62	ECHS1	P30084 Enoyl-CoA hydratase, mitochondrial OS=Homo sapiens GN=ECHS1 PE=1 SV=4 :P30084 Enoyl-CoA hydratase, mitochondrial OS=Homo sapiens GN=ECHS1 PE=1 SV=4 :P30084 Enoyl-CoA hydratase, mitochondrial OS=Homo sapiens GN=ECHS1 PE=1 SV=4 :P30084 Enoyl-CoA hydratase, mitochondrial OS=Homo sapiens GN=ECHS1 PE=1 SV=4 :P30084 Enoyl-CoA hydratase, mitochondrial OS=Homo sapiens GN=ECHS1 PE=1 SV=4 :P30084 En…
ALNM+PPSLDC*R	0.752461	--	--	-0.410311	0	0		0.7525		0.752461	--	--	-0.410311	0	0	1	M597,C603 M597,C603 M597,C603	PCM1	Q15154 Pericentriolar material 1 protein OS=Homo sapiens GN=PCM1 PE=1 SV=4 :Q15154-2 Isoform 2 of Pericentriolar material 1 protein OS=Homo sapiens GN=PCM1 :E7ETA6 Pericentriolar material 1 protein OS=Homo sapiens GN=PCM1 PE=1 SV=1 :
ALPCAESCECQKGHILSGTSC*VPLGQC*GCTDPAGSYHPVGER	1.07321	--	--	0.101939	0	0	1.0732			1.07321	--	--	0.101939	0	0	1	C1861,C1867 C1861,C1867 C1861,C1867 C1861,C1867 C1861,C1867 C1861,C1867 C1861,C1867 C1861,C1867 C1861,C1867 C1861,C1867 C1861,C1867 C1861,C1867	ZAN	F5H0T8 Zonadhesin OS=Homo sapiens GN=ZAN PE=4 SV=2 :Q9Y493 Zonadhesin OS=Homo sapiens GN=ZAN PE=2 SV=4 :Q9Y493-7 Isoform 7 of Zonadhesin OS=Homo sapiens GN=ZAN :Q9Y493-3 Isoform 2 of Zonadhesin OS=Homo sapiens GN=ZAN :F5GX59 Zonadhesin OS=Homo sapiens GN=ZAN PE=4 SV=2 :Q9Y493-2 Isoform 1 of Zonadhesin OS=Homo sapiens GN=ZAN :A0A087WU49 Zonadhesin OS=Homo sapiens GN=ZAN PE=4 SV=1 :Q9Y493-4 Isoform…
ALPC*IVDVRDEQQISAAVEK	0.906476	0.101744	0.383599	-0.141659	0.99249	0.416123	0.8809, 0.8809	0.9452, 0.9538, 0.9452	0.8350, 0.9107, 0.8350, 0.9107	0.899716	0.00917548	0.0265141	-0.152458	2.03737	1.57652	3	C71 C71 ,C71 ,C71 C71 C71 C71	HSDL2	Q6YN16-2 Isoform 2 of Hydroxysteroid dehydrogenase-like protein 2 OS=Homo sapiens GN=HSDL2 :Q6YN16 Hydroxysteroid dehydrogenase-like protein 2 OS=Homo sapiens GN=HSDL2 PE=1 SV=1 :Q6YN16-2 Isoform 2 of Hydroxysteroid dehydrogenase-like protein 2 OS=Homo sapiens GN=HSDL2 :Q6YN16 Hydroxysteroid dehydrogenase-like protein 2 OS=Homo sapiens GN=HSDL2 PE=1 SV=1 :,Q6YN16 Hydroxysteroid dehydrogenase-like…
ALPC*IVDVR	0.848075	--	--	-0.237737	0	0	0.8481			0.848075	--	--	-0.237737	0	0	1	C71	HSDL2	Q6YN16 Hydroxysteroid dehydrogenase-like protein 2 OS=Homo sapiens GN=HSDL2 PE=1 SV=1 :
ALPC*QSPDPELEAGSAPVQAPLALVPEEAER	0.626517	--	--	-0.674574	0	0		0.6265		0.626517	--	--	-0.674574	0	0	1	C574 C590 C590 C570	PER1	O15534-4 Isoform 2 of Period circadian protein homolog 1 OS=Homo sapiens GN=PER1 :J3KTM2 Period circadian protein homolog 1 OS=Homo sapiens GN=PER1 PE=1 SV=1 :O15534 Period circadian protein homolog 1 OS=Homo sapiens GN=PER1 PE=1 SV=2 :J3KRL7 Period circadian protein homolog 1 OS=Homo sapiens GN=PER1 PE=1 SV=1 :
ALQAQEIEC*R	1.09172	0.236331	0.5351	0.126603	0.62648	0.271565	0.9817	1.1299, 1.1299	1.1635, 1.1635	1.11372	0.0392272	0.0908828	0.15538	1.40641	1.04152	3	C87 C369 ,C87	COLGALT1	M0QX72 Procollagen galactosyltransferase 1 (Fragment) OS=Homo sapiens GN=COLGALT1 PE=1 SV=1 :,M0QX72 Procollagen galactosyltransferase 1 (Fragment) OS=Homo sapiens GN=COLGALT1 PE=1 SV=1 :Q8NBJ5 Procollagen galactosyltransferase 1 OS=Homo sapiens GN=COLGALT1 PE=1 SV=1 :
ALQAYKLDPQC*WGVNVQPYSGSPANFAVYTALVEPHGR	0.824606	0.406594	0.59223	-0.278223	0.390839	0.22751	0.9941	0.9355	0.9049, 0.4765	0.827753	0.357062	0.504916	-0.272728	0.447256	0.296781	3	C110 C110 C110 ,C110 C110	SHMT1	P34896-3 Isoform 3 of Serine hydroxymethyltransferase, cytosolic OS=Homo sapiens GN=SHMT1 :P34896 Serine hydroxymethyltransferase, cytosolic OS=Homo sapiens GN=SHMT1 PE=1 SV=1 :P34896-2 Isoform 2 of Serine hydroxymethyltransferase, cytosolic OS=Homo sapiens GN=SHMT1 :,P34896 Serine hydroxymethyltransferase, cytosolic OS=Homo sapiens GN=SHMT1 PE=1 SV=1 :P34896-2 Isoform 2 of Serine hydroxymethyltr…
ALQEGAEIVVC*TPGR	0.542471	0.23734	0.536543	-0.882381	0.62463	0.270395	0.6477, 0.6477	0.3376, 1.5393		0.793089	0.0718117	0.149335	-0.334446	1.1438	0.825839	2	C382 C263 C263	DDX42	Q86XP3 ATP-dependent RNA helicase DDX42 OS=Homo sapiens GN=DDX42 PE=1 SV=1 :Q86XP3-2 Isoform 2 of ATP-dependent RNA helicase DDX42 OS=Homo sapiens GN=DDX42 :A0A0A0MSJ0 ATP-dependent RNA helicase DDX42 OS=Homo sapiens GN=DDX42 PE=1 SV=1 :
ALQELPLC*LR	1.03513	0.807153	0.909282	0.0498064	0.0930444	0.0413014	0.8253	1.2449, 1.2449		1.10506	0.687533	0.821742	0.144131	0.162707	0.0852648	2	C193	AVEN	Q9NQS1 Cell death regulator Aven OS=Homo sapiens GN=AVEN PE=1 SV=1 :
ALQIAMC*APVM+VELEGETDPLLIAMK	0.962739	--	--	-0.054783	0	0		0.9627		0.962739	--	--	-0.054783	0	0	1	C76,M80 C76,M80 C76,M80 C71,M75 C76,M80 C67,M71 C76,M80	POLR2F	P61218 DNA-directed RNA polymerases I, II, and III subunit RPABC2 OS=Homo sapiens GN=POLR2F PE=1 SV=1 :F8WC47 DNA-directed RNA polymerases I, II, and III subunit RPABC2 OS=Homo sapiens GN=POLR2F PE=1 SV=1 :B0QYL9 DNA-directed RNA polymerases I, II, and III subunit RPABC2 OS=Homo sapiens GN=POLR2F PE=1 SV=1 :U3KQB0 DNA-directed RNA polymerases I, II, and III subunit RPABC2 OS=Homo sapiens GN=POLR2…
ALQIAM+C*APVMVELEGETDPLLIAMK	0.694561	0.528	0.746832	-0.525827	0.277366	0.126777	0.1864	1.2027		0.694561	0.528	0.665971	-0.525827	0.277366	0.176545	2	M75,C76 M75,C76 M75,C76 M70,C71 M75,C76 M66,C67 M75,C76	POLR2F	P61218 DNA-directed RNA polymerases I, II, and III subunit RPABC2 OS=Homo sapiens GN=POLR2F PE=1 SV=1 :F8WC47 DNA-directed RNA polymerases I, II, and III subunit RPABC2 OS=Homo sapiens GN=POLR2F PE=1 SV=1 :B0QYL9 DNA-directed RNA polymerases I, II, and III subunit RPABC2 OS=Homo sapiens GN=POLR2F PE=1 SV=1 :U3KQB0 DNA-directed RNA polymerases I, II, and III subunit RPABC2 OS=Homo sapiens GN=POLR2…
ALQIDSFGLVTC*FQQESLDVSQMILGK	0.885713	0.265371	0.555947	-0.175088	0.576146	0.254966		0.9100, 0.9276, 0.9276	0.8501	0.903842	0.00142237	0.00719473	-0.145858	2.84699	2.14299	2	C727	DNAAF2	Q9NVR5 Protein kintoun OS=Homo sapiens GN=DNAAF2 PE=1 SV=2 :
ALQSGQC*AGAALDVFTEEPPRDR	0.833256	0.0877024	0.344159	-0.263167	1.05699	0.463241	0.8385, 0.8385	0.8296, 0.9024, 0.9240, 0.9240	0.7241, 0.7241, 0.9937	0.855449	0.0100629	0.0291646	-0.225246	1.99728	1.53514	3	C254	PHGDH	O43175 D-3-phosphoglycerate dehydrogenase OS=Homo sapiens GN=PHGDH PE=1 SV=4 :
ALQSIC*SDLQYWPVFIQSR	0.750791	--	--	-0.413517	0	0	0.7508			0.750791	--	--	-0.413517	0	0	1	C193 C136 C193	YME1L1	Q96I63 ATP-dependent zinc metalloprotease YME1L1 OS=Homo sapiens GN=YME1L1 PE=1 SV=1 :Q96TA2-2 Isoform 2 of ATP-dependent zinc metalloprotease YME1L1 OS=Homo sapiens GN=YME1L1 :Q96TA2 ATP-dependent zinc metalloprotease YME1L1 OS=Homo sapiens GN=YME1L1 PE=1 SV=2 :
ALQSNIIPFC*DEVMQLLLENLGNENVHR	1.08562	0.265906	0.556286	0.118513	0.575272	0.254702	1.3402, 1.0888, 1.1740	1.0159, 1.0159	1.0831	1.11964	0.0459884	0.103366	0.163039	1.33735	0.985623	3	C544 C503 C689	KPNB1	Q14974-2 Isoform 2 of Importin subunit beta-1 OS=Homo sapiens GN=KPNB1 :J3KTM9 Importin subunit beta-1 (Fragment) OS=Homo sapiens GN=KPNB1 PE=1 SV=1 :Q14974 Importin subunit beta-1 OS=Homo sapiens GN=KPNB1 PE=1 SV=2 :
ALQSNIIPFC*DEVM+QLLLENLGNENVHR	1.00822	0.67164	0.832896	0.0118051	0.172863	0.0794092	1.1550, 0.9039	0.9340, 0.9233, 0.9432	1.2586, 0.9896	1.01534	0.475468	0.618332	0.0219678	0.322879	0.208778	3	C544,M548 C503,M507 C689,M693	KPNB1	Q14974-2 Isoform 2 of Importin subunit beta-1 OS=Homo sapiens GN=KPNB1 :J3KTM9 Importin subunit beta-1 (Fragment) OS=Homo sapiens GN=KPNB1 PE=1 SV=1 :Q14974 Importin subunit beta-1 OS=Homo sapiens GN=KPNB1 PE=1 SV=2 :
ALQTQCC*ISSPSHLM+SQQYR	0.972767	--	--	-0.0398334	0	0	0.9728			0.972767	--	--	-0.0398334	0	0	1	C72,M80 C72,M80	MRPS5	P82675-2 Isoform 2 of 28S ribosomal protein S5, mitochondrial OS=Homo sapiens GN=MRPS5 :P82675 28S ribosomal protein S5, mitochondrial OS=Homo sapiens GN=MRPS5 PE=1 SV=2 :
ALSAVHSPTFCQLAC*GQDGQLK	1.04442	0.551988	0.777391	0.0627069	0.25807	0.10936	1.1762, 1.1762, 1.1457, 1.1506	1.0283, 0.8915, 1.0283, 0.8915	1.0085	1.05518	0.198598	0.332407	0.0774957	0.702025	0.47833	3	C255 C272 C255 C255 ,C255 C272 C255 C255 C255 C272 C255 C255	RAVER1	Q8IY67 Ribonucleoprotein PTB-binding 1 OS=Homo sapiens GN=RAVER1 PE=1 SV=1 :E9PAU2 Ribonucleoprotein PTB-binding 1 OS=Homo sapiens GN=RAVER1 PE=1 SV=1 :A0A087WZ13 Ribonucleoprotein PTB-binding 1 OS=Homo sapiens GN=RAVER1 PE=1 SV=1 :Q8IY67-2 Isoform 2 of Ribonucleoprotein PTB-binding 1 OS=Homo sapiens GN=RAVER1 :Q8IY67 Ribonucleoprotein PTB-binding 1 OS=Homo sapiens GN=RAVER1 PE=1 SV=1 :E9PAU2 Rib…
ALSC*HPDKNPDNPR	0.919334	0.996442	1	-0.12134	0.00154785	0	3.3129, 0.7080	0.5837	0.8037, 0.8037	1.24238	0.997097	0.998489	0.313101	0.00126244	0.000656814	3	C38 C38 C38 C38	DNAJC17	H0YK99 DnaJ homolog subfamily C member 17 OS=Homo sapiens GN=DNAJC17 PE=1 SV=1 :S4R343 DnaJ homolog subfamily C member 17 OS=Homo sapiens GN=DNAJC17 PE=1 SV=1 :Q9NVM6 DnaJ homolog subfamily C member 17 OS=Homo sapiens GN=DNAJC17 PE=1 SV=1 :H0YLQ7 DnaJ homolog subfamily C member 17 OS=Homo sapiens GN=DNAJC17 PE=1 SV=1 :
ALSC*LGPTHMGPLALGILK	1.20412	--	--	0.267984	0	0	1.2041			1.20412	--	--	0.267984	0	0	1	C289	BRAT1	Q6PJG6 BRCA1-associated ATM activator 1 OS=Homo sapiens GN=BRAT1 PE=1 SV=2 :
ALSC*QEVTDDEVLDASCLLDVLR	0.992207	--	--	-0.0112865	0	0		0.9922		0.992207	--	--	-0.0112865	0	0	1	C129 C98 C68 C98	USP30	Q70CQ3 Ubiquitin carboxyl-terminal hydrolase 30 OS=Homo sapiens GN=USP30 PE=1 SV=1 :F5H8D3 Ubiquitin carboxyl-terminal hydrolase 30 (Fragment) OS=Homo sapiens GN=USP30 PE=1 SV=1 :F5H3L3 Ubiquitin carboxyl-terminal hydrolase 30 (Fragment) OS=Homo sapiens GN=USP30 PE=1 SV=1 :B3KUS5 Ubiquitin carboxyl-terminal hydrolase 30 OS=Homo sapiens GN=USP30 PE=1 SV=1 :
ALSC*QEVTDDEVLDASC*LLDVLR	0.370579	--	--	-1.43215	0	0		0.3706		0.370579	--	--	-1.43215	0	0	1	C129,C142 C98,C111 C68,C81 C98,C111	USP30	Q70CQ3 Ubiquitin carboxyl-terminal hydrolase 30 OS=Homo sapiens GN=USP30 PE=1 SV=1 :F5H8D3 Ubiquitin carboxyl-terminal hydrolase 30 (Fragment) OS=Homo sapiens GN=USP30 PE=1 SV=1 :F5H3L3 Ubiquitin carboxyl-terminal hydrolase 30 (Fragment) OS=Homo sapiens GN=USP30 PE=1 SV=1 :B3KUS5 Ubiquitin carboxyl-terminal hydrolase 30 OS=Homo sapiens GN=USP30 PE=1 SV=1 :
ALSDHHIYLEGTLLKPNMVTPGHAC*TQK	2.25653	0.064293	0.280713	1.1741	1.19184	0.551737	14.3304, 1.7814, 1.4717, 1.7814, 1.0669	3.5587, 1.8941, 0.9903, 1.8941, 3.5587	0.7429, 4.0998, 0.8010, 14.0030, 0.8097, 0.7429	3.34544	0.0272714	0.066746	1.7422	1.56429	1.17557	3	C244 C294 C240 ,C294 C240	ALDOA	P04075-2 Isoform 2 of Fructose-bisphosphate aldolase A OS=Homo sapiens GN=ALDOA :P04075 Fructose-bisphosphate aldolase A OS=Homo sapiens GN=ALDOA PE=1 SV=2 :,J3KPS3 Fructose-bisphosphate aldolase OS=Homo sapiens GN=ALDOA PE=1 SV=1 :P04075-2 Isoform 2 of Fructose-bisphosphate aldolase A OS=Homo sapiens GN=ALDOA :P04075 Fructose-bisphosphate aldolase A OS=Homo sapiens GN=ALDOA PE=1 SV=2 :
ALSDHHIYLEGTLLKPNM+VTPGHAC*TQK	0.862212	0.0202115	0.107435	-0.213885	1.6944	0.968852	0.3145, 1.0552, 0.8307, 1.0925, 0.8881, 1.0858	0.9983, 0.7508, 0.9509, 0.8475	0.6987, 0.9467, 0.7622, 0.7491, 0.7665	0.849166	0.00831583	0.0245641	-0.235881	2.08009	1.6097	3	M237,C244 M287,C294 M233,C240	ALDOA	J3KPS3 Fructose-bisphosphate aldolase OS=Homo sapiens GN=ALDOA PE=1 SV=1 :P04075-2 Isoform 2 of Fructose-bisphosphate aldolase A OS=Homo sapiens GN=ALDOA :P04075 Fructose-bisphosphate aldolase A OS=Homo sapiens GN=ALDOA PE=1 SV=2 :
ALSDRFSGEIPDDQMAHSSFFPDEYFTC*SSLCLSCGVGCK	0.645974	--	--	-0.630451	0	0			0.646	0.645974	--	--	-0.630451	0	0	1	C429 C429	ZFYVE1	Q9HBF4 Zinc finger FYVE domain-containing protein 1 OS=Homo sapiens GN=ZFYVE1 PE=1 SV=1 :G3V5N8 Zinc finger FYVE domain-containing protein 1 OS=Homo sapiens GN=ZFYVE1 PE=1 SV=1 :
ALSELAALC*YLIAFQVPRPK	1.04098	0.784403	0.884951	0.0579373	0.105461	0.0530809	0.9997	1.1355	0.9669, 0.9669, 1.0389, 1.0389	1.02448	0.775384	0.775528	0.0348871	0.110483	0.110402	3	C319	RANBP2	P49792 E3 SUMO-protein ligase RanBP2 OS=Homo sapiens GN=RANBP2 PE=1 SV=2 :
ALSGYC*GFMAANLYAR	1.03387	0.442802	0.639861	0.0480504	0.35379	0.193914	1.1357, 1.0320	0.9316, 0.9203	1.1628, 0.9244	1.01779	0.42154	0.566828	0.0254419	0.375161	0.246549	3	C888	COPB1	P53618 Coatomer subunit beta OS=Homo sapiens GN=COPB1 PE=1 SV=3 :
ALSGYC*GFM+AANLYAR	1.02803	0.647771	0.804037	0.039876	0.188578	0.094724	0.9805	1.0755		1.02803	0.647771	0.782736	0.039876	0.188578	0.106385	2	C888,M891	COPB1	P53618 Coatomer subunit beta OS=Homo sapiens GN=COPB1 PE=1 SV=3 :
ALSIPPNIDVLLC*EQEVVADETPAVQAVLR	0.420813	--	--	-1.24875	0	0	0.4208			0.420813	--	--	-1.24875	0	0	1	C327 C116 C365	ABCF1	Q8NE71-2 Isoform 2 of ATP-binding cassette sub-family F member 1 OS=Homo sapiens GN=ABCF1 :H0YGW7 ATP-binding cassette sub-family F member 1 (Fragment) OS=Homo sapiens GN=ABCF1 PE=1 SV=1 :Q8NE71 ATP-binding cassette sub-family F member 1 OS=Homo sapiens GN=ABCF1 PE=1 SV=2 :
ALSLLSVSGSSC*SLAAGLESLGLTDIR	1.03065	0.481153	0.688623	0.0435553	0.317717	0.162019	1.0584	1.0029		1.03065	0.481153	0.623091	0.0435553	0.317717	0.205449	2	C3204	HERC1	Q15751 Probable E3 ubiquitin-protein ligase HERC1 OS=Homo sapiens GN=HERC1 PE=1 SV=2 :
ALSLPLTQLPVSLEC*YTVPPEDNLALLQLYFR	1.11411	--	--	0.155898	0	0		1.1141		1.11411	--	--	0.155898	0	0	1	C1272	RPAP1	Q9BWH6 RNA polymerase II-associated protein 1 OS=Homo sapiens GN=RPAP1 PE=1 SV=3 :
ALSLSPNHAVVHGNLAC*VYYEQGLIDLAIDTYRR	1.03787	--	--	0.0536228	0	0		1.0379		1.03787	--	--	0.0536228	0	0	1	C257 C267 C141	OGT	O15294-3 Isoform 1 of UDP-N-acetylglucosamine--peptide N-acetylglucosaminyltransferase 110 kDa subunit OS=Homo sapiens GN=OGT :O15294 UDP-N-acetylglucosamine--peptide N-acetylglucosaminyltransferase 110 kDa subunit OS=Homo sapiens GN=OGT PE=1 SV=3 :O15294-2 Isoform 2 of UDP-N-acetylglucosamine--peptide N-acetylglucosaminyltransferase 110 kDa subunit OS=Homo sapiens GN=OGT :
ALSNLGNFHC*SR	0.633491	--	--	-0.658604	0	0	0.6335			0.633491	--	--	-0.658604	0	0	1	C478 C605	TTC28	A0A087WW06 Tetratricopeptide repeat protein 28 OS=Homo sapiens GN=TTC28 PE=1 SV=1 :Q96AY4 Tetratricopeptide repeat protein 28 OS=Homo sapiens GN=TTC28 PE=1 SV=4 :
ALSNLVPKYYGQGSEAC*TCDSGDYK	3.10692	--	--	1.63548	0	0	3.1069			3.10692	--	--	1.63548	0	0	1	C504 C504	SULF2	Q8IWU5-2 Isoform 2 of Extracellular sulfatase Sulf-2 OS=Homo sapiens GN=SULF2 :Q8IWU5 Extracellular sulfatase Sulf-2 OS=Homo sapiens GN=SULF2 PE=1 SV=1 :
ALSVGNIDDALQC*YSEAIKLDPHNHVLYSNR	0.431581	0.440246	0.636508	-1.2123	0.356305	0.196196	0.6158	0.2473		0.431581	0.440246	0.584965	-1.2123	0.356305	0.23287	2	C26 C73 C26	STIP1	P31948 Stress-induced-phosphoprotein 1 OS=Homo sapiens GN=STIP1 PE=1 SV=1 :P31948-2 Isoform 2 of Stress-induced-phosphoprotein 1 OS=Homo sapiens GN=STIP1 :P31948-3 Isoform 3 of Stress-induced-phosphoprotein 1 OS=Homo sapiens GN=STIP1 :
ALSVGNIDDALQC*YSEAIK	1.05651	0.509093	0.722844	0.0793074	0.293203	0.140956	1.0627, 1.0627	0.9581	1.1487	1.05807	0.323506	0.470761	0.0814308	0.490118	0.3272	3	C26 C73 C26	STIP1	P31948 Stress-induced-phosphoprotein 1 OS=Homo sapiens GN=STIP1 PE=1 SV=1 :P31948-2 Isoform 2 of Stress-induced-phosphoprotein 1 OS=Homo sapiens GN=STIP1 :P31948-3 Isoform 3 of Stress-induced-phosphoprotein 1 OS=Homo sapiens GN=STIP1 :
ALTDLLC*TPEVSQELYDLNVELSK	1.11293	0.330426	0.624786	0.154368	0.480925	0.204269	1.1804	1.0454		1.11293	0.330426	0.478245	0.154368	0.480925	0.320349	2	C109 C109 C23	RBFA	Q8N0V3-2 Isoform 2 of Putative ribosome-binding factor A, mitochondrial OS=Homo sapiens GN=RBFA :Q8N0V3 Putative ribosome-binding factor A, mitochondrial OS=Homo sapiens GN=RBFA PE=1 SV=3 :K7EIS1 Uncharacterized protein (Fragment) OS=Homo sapiens PE=4 SV=1 :
ALTNLPHTDFTLC*K	0.995343	0.770639	0.905091	-0.00673423	0.113149	0.043308	0.9268, 0.9268	1.2942, 0.8810		1.0072	0.724369	0.85824	0.0103573	0.14004	0.0663912	2	C52 C85 C85 C52	EIF3K	K7EQM4 Eukaryotic translation initiation factor 3 subunit K (Fragment) OS=Homo sapiens GN=EIF3K PE=1 SV=1 :Q9UBQ5 Eukaryotic translation initiation factor 3 subunit K OS=Homo sapiens GN=EIF3K PE=1 SV=1 :Q9UBQ5-2 Isoform 2 of Eukaryotic translation initiation factor 3 subunit K OS=Homo sapiens GN=EIF3K :A0A087WVB9 Eukaryotic translation initiation factor 3 subunit K OS=Homo sapiens GN=EIF3K PE=1 S…
ALVDGPC*TQVR	0.858601	0.176233	0.487278	-0.21994	0.753913	0.312223	0.6892, 0.8588, 0.6892, 0.8588	0.8316, 0.6906, 1.0232, 0.6906	0.9938, 0.9938	0.831959	0.0049848	0.0149087	-0.265417	2.30235	1.82656	3	C42 C42 C42 C42 ,C42 C42	RPL14	E7EPB3 60S ribosomal protein L14 OS=Homo sapiens GN=RPL14 PE=1 SV=1 :P50914 60S ribosomal protein L14 OS=Homo sapiens GN=RPL14 PE=1 SV=4 :E7EPB3 60S ribosomal protein L14 OS=Homo sapiens GN=RPL14 PE=1 SV=1 :P50914 60S ribosomal protein L14 OS=Homo sapiens GN=RPL14 PE=1 SV=4 :,E7EPB3 60S ribosomal protein L14 OS=Homo sapiens GN=RPL14 PE=1 SV=1 :P50914 60S ribosomal protein L14 OS=Homo sapiens GN=R…
ALVDHENVISC*PHLGASTK	0.771181	0.261578	0.551588	-0.374859	0.582398	0.258386	0.6899, 0.2348, 0.6899	0.9548, 0.9548	0.7420, 0.7420	0.715473	0.0120992	0.0358577	-0.483031	1.91725	1.44542	3	C281 C281 ,C281	PHGDH	O43175 D-3-phosphoglycerate dehydrogenase OS=Homo sapiens GN=PHGDH PE=1 SV=4 :,O43175 D-3-phosphoglycerate dehydrogenase OS=Homo sapiens GN=PHGDH PE=1 SV=4 :O43175 D-3-phosphoglycerate dehydrogenase OS=Homo sapiens GN=PHGDH PE=1 SV=4 :
ALVDPGPDFVVC*DEGHILK	1.0568	--	--	0.0797085	0	0	1.0568			1.0568	--	--	0.0797085	0	0	1	C1563 C1718 C1680 C1601	ATRX	P46100-5 Isoform 5 of Transcriptional regulator ATRX OS=Homo sapiens GN=ATRX :P46100 Transcriptional regulator ATRX OS=Homo sapiens GN=ATRX PE=1 SV=5 :P46100-4 Isoform 3 of Transcriptional regulator ATRX OS=Homo sapiens GN=ATRX :P46100-3 Isoform 2 of Transcriptional regulator ATRX OS=Homo sapiens GN=ATRX :
ALVLDC*HYPEDEVGQEDEAESDIFSIR	0.973155	0.657094	0.816268	-0.0392592	0.182372	0.0881672	0.8614, 0.8808, 0.8614, 0.8808, 0.8453, 0.8347, 0.8712	0.7441, 0.9332, 0.9391, 1.4627, 0.8750, 1.2951	0.9190, 1.1424, 0.9190, 1.1424, 0.9727	0.965566	0.471258	0.614789	-0.0505528	0.326741	0.211274	3	C82 C82 C186 C82 C82 C186 ,C82 C82 C82 C82	C1QBP	I3L3B0 Complement component 1 Q subcomponent-binding protein, mitochondrial OS=Homo sapiens GN=C1QBP PE=1 SV=1 :I3L3Q7 Complement component 1 Q subcomponent-binding protein, mitochondrial (Fragment) OS=Homo sapiens GN=C1QBP PE=1 SV=1 :I3L3B0 Complement component 1 Q subcomponent-binding protein, mitochondrial OS=Homo sapiens GN=C1QBP PE=1 SV=1 :I3L3Q7 Complement component 1 Q subcomponent-binding…
ALVLELC*CNDESGEDVEVPYVR	1.02135	0.857416	0.966108	0.0304709	0.0668083	0.0149744	0.9219, 1.0206, 0.9219, 1.0919	1.0267, 1.3282, 0.9695	1.1464, 1.1464, 0.8493, 0.7900	1.01936	0.848434	0.850251	0.0276624	0.0713817	0.0704527	3	C1039 C999 C1039 C1039 C999 C1039 ,C1039 C1039 C1039 C1039 ,C1039 C999	UBA1	P22314 Ubiquitin-like modifier-activating enzyme 1 OS=Homo sapiens GN=UBA1 PE=1 SV=3 :contaminant_UBIQUITIN02 no description:P22314 Ubiquitin-like modifier-activating enzyme 1 OS=Homo sapiens GN=UBA1 PE=1 SV=3 :contaminant_UBIQUITIN02 no description:,P22314 Ubiquitin-like modifier-activating enzyme 1 OS=Homo sapiens GN=UBA1 PE=1 SV=3 :P22314-2 Isoform 2 of Ubiquitin-like modifier-activating enzym…
ALVLELCC*NDESGEDVEVPYVR	1.09672	0.428652	0.621152	0.133198	0.367895	0.206802	1.0113	0.9536, 1.0310	1.1464, 1.7837, 1.1464	1.17874	0.172307	0.295902	0.23725	0.763696	0.528852	3	C1040 C1040 ,C1040 C1000 C1040	UBA1	P22314 Ubiquitin-like modifier-activating enzyme 1 OS=Homo sapiens GN=UBA1 PE=1 SV=3 :contaminant_UBIQUITIN02 no description:,P22314 Ubiquitin-like modifier-activating enzyme 1 OS=Homo sapiens GN=UBA1 PE=1 SV=3 :P22314-2 Isoform 2 of Ubiquitin-like modifier-activating enzyme 1 OS=Homo sapiens GN=UBA1 :contaminant_UBIQUITIN02 no description:
ALVLSC*K	0.675851	--	--	-0.565222	0	0	0.6759			0.675851	--	--	-0.565222	0	0	1	C239 C203	RAD1	O60671 Cell cycle checkpoint protein RAD1 OS=Homo sapiens GN=RAD1 PE=1 SV=1 :O60671-2 Isoform 2 of Cell cycle checkpoint protein RAD1 OS=Homo sapiens GN=RAD1 :
ALVPLGIGIATGEQC*HNR	2.76524	0.057405	0.272206	1.46741	1.24105	0.565102	2.9904, 2.9904	2.301	3.0044, 3.0044	2.8581	0.00936031	0.0277713	1.51505	2.02871	1.5564	3	C307 C126 C77 C231 C225	ENOSF1	Q7L5Y1 Mitochondrial enolase superfamily member 1 OS=Homo sapiens GN=ENOSF1 PE=1 SV=1 :Q7L5Y1-6 Isoform 6 of Mitochondrial enolase superfamily member 1 OS=Homo sapiens GN=ENOSF1 :Q7L5Y1-7 Isoform 7 of Mitochondrial enolase superfamily member 1 OS=Homo sapiens GN=ENOSF1 :J3QL81 Mitochondrial enolase superfamily member 1 OS=Homo sapiens GN=ENOSF1 PE=1 SV=1 :Q7L5Y1-2 Isoform 2 of Mitochondrial enola…
ALWC*SEDKQILSADDK	2.10347	0.16754	0.465996	1.07277	0.775881	0.331618	2.6355	1.2816	2.1848, 2.8992	2.25028	0.0753827	0.155296	1.1701	1.12273	0.808841	3	C152 C165 ,C152 C165 C152 C165	STRAP	Q9Y3F4 Serine-threonine kinase receptor-associated protein OS=Homo sapiens GN=STRAP PE=1 SV=1 :Q9Y3F4-2 Isoform 2 of Serine-threonine kinase receptor-associated protein OS=Homo sapiens GN=STRAP :Q9Y3F4 Serine-threonine kinase receptor-associated protein OS=Homo sapiens GN=STRAP PE=1 SV=1 :Q9Y3F4-2 Isoform 2 of Serine-threonine kinase receptor-associated protein OS=Homo sapiens GN=STRAP :,Q9Y3F4 S…
ALYDTFSAFGNILSC*K	0.869332	0.139833	0.49301	-0.202021	0.854391	0.307145	0.8843	0.8670, 0.8408		0.864031	0.00756397	0.0225411	-0.210845	2.12125	1.64702	2	C103 C83 C128 C128 C103 C83 C128 C128 ,C103 C83 C128 C128 C30 C128 C128 C128 C128	PABPC4,PABPC1	A0A087WTT1 Polyadenylate-binding protein OS=Homo sapiens GN=PABPC1 PE=1 SV=1 :E7EQV3 Polyadenylate-binding protein OS=Homo sapiens GN=PABPC1 PE=1 SV=1 :B1ANR0 Polyadenylate-binding protein OS=Homo sapiens GN=PABPC4 PE=1 SV=1 :P11940 Polyadenylate-binding protein 1 OS=Homo sapiens GN=PABPC1 PE=1 SV=2 :H0Y5F5 Polyadenylate-binding protein (Fragment) OS=Homo sapiens GN=PABPC4 PE=1 SV=1 :Q13310 Polya…
AM+AFSTGYPGDFTIPRPSGGGVHC*QEPR	0.853828	0.576733	0.809803	-0.227982	0.239025	0.0916206	0.5815	1.1261		0.853828	0.576733	0.713804	-0.227982	0.239025	0.146421	2	M686,C708 M686,C708	OTUD7B	Q6GQQ9-2 Isoform 2 of OTU domain-containing protein 7B OS=Homo sapiens GN=OTUD7B :Q6GQQ9 OTU domain-containing protein 7B OS=Homo sapiens GN=OTUD7B PE=1 SV=1 :
AMAHCGSQEALIVGGVGC*NVR	1.00657	--	--	0.00944784	0	0		1.3556, 0.8556, 0.8556		1.02226	0.970566	0.982986	0.0317663	0.012975	0.00745281	1	C265 C265	OSGEP	Q9NPF4 Probable tRNA N6-adenosine threonylcarbamoyltransferase OS=Homo sapiens GN=OSGEP PE=1 SV=1 :Q9NPF4 Probable tRNA N6-adenosine threonylcarbamoyltransferase OS=Homo sapiens GN=OSGEP PE=1 SV=1 :
AM+AHCGSQEALIVGGVGC*NVR	1.67027	0.135575	0.481786	0.740078	0.86782	0.317146	1.9509, 1.6962	1.8277, 0.7467		1.55535	0.100086	0.194686	0.637237	0.999629	0.710665	2	M249,C265	OSGEP	Q9NPF4 Probable tRNA N6-adenosine threonylcarbamoyltransferase OS=Homo sapiens GN=OSGEP PE=1 SV=1 :
AM+AVLTDHPYASLTLPDDAAADC*LFLRPGLPGVPPFLLHR	1.08212	0.994547	1	0.113855	0.00237477	0	1.1441	0.8336, 0.8336	1.2686	1.01999	0.992658	1	0.0285609	0.00320043	0	3	M199,C220	DDAH2	O95865 N(G),N(G)-dimethylarginine dimethylaminohydrolase 2 OS=Homo sapiens GN=DDAH2 PE=1 SV=1 :
AMEALATAEQAC*KEK	0.902925	0.185833	0.495492	-0.147322	0.730878	0.304963	0.9016		0.9043	0.902925	0.185833	0.315157	-0.147322	0.730878	0.501473	2	C1035 C1038 C562 C605 C379 C1038	RRBP1	Q9P2E9-2 Isoform 1 of Ribosome-binding protein 1 OS=Homo sapiens GN=RRBP1 :Q9P2E9 Ribosome-binding protein 1 OS=Homo sapiens GN=RRBP1 PE=1 SV=4 :A0A087WVV2 Ribosome-binding protein 1 OS=Homo sapiens GN=RRBP1 PE=1 SV=1 :Q9P2E9-3 Isoform 2 of Ribosome-binding protein 1 OS=Homo sapiens GN=RRBP1 :F8W7S5 Ribosome-binding protein 1 OS=Homo sapiens GN=RRBP1 PE=1 SV=1 :A0A0A0MRV0 Ribosome-binding protein…
AMEALATAEQAC*K	0.655199	--	--	-0.609994	0	0	0.6552			0.655199	--	--	-0.609994	0	0	1	C1035 C1038 C562 C605 C379 C1038	RRBP1	Q9P2E9-2 Isoform 1 of Ribosome-binding protein 1 OS=Homo sapiens GN=RRBP1 :Q9P2E9 Ribosome-binding protein 1 OS=Homo sapiens GN=RRBP1 PE=1 SV=4 :A0A087WVV2 Ribosome-binding protein 1 OS=Homo sapiens GN=RRBP1 PE=1 SV=1 :Q9P2E9-3 Isoform 2 of Ribosome-binding protein 1 OS=Homo sapiens GN=RRBP1 :F8W7S5 Ribosome-binding protein 1 OS=Homo sapiens GN=RRBP1 PE=1 SV=1 :A0A0A0MRV0 Ribosome-binding protein…
AM+EALATAEQAC*K	1.15238	--	--	0.204614	0	0	1.1524			1.15238	--	--	0.204614	0	0	1	M1025,C1035 M1028,C1038 M552,C562 M595,C605 M369,C379 M1028,C1038	RRBP1	Q9P2E9-2 Isoform 1 of Ribosome-binding protein 1 OS=Homo sapiens GN=RRBP1 :Q9P2E9 Ribosome-binding protein 1 OS=Homo sapiens GN=RRBP1 PE=1 SV=4 :A0A087WVV2 Ribosome-binding protein 1 OS=Homo sapiens GN=RRBP1 PE=1 SV=1 :Q9P2E9-3 Isoform 2 of Ribosome-binding protein 1 OS=Homo sapiens GN=RRBP1 :F8W7S5 Ribosome-binding protein 1 OS=Homo sapiens GN=RRBP1 PE=1 SV=1 :A0A0A0MRV0 Ribosome-binding protein…
ANAKSCGEC*IQAGPNCGWCTNSVSK	0.597118	--	--	-0.743912	0	0			0.5971	0.597118	--	--	-0.743912	0	0	1	C38	ITGB1	E7EUI6 Integrin beta (Fragment) OS=Homo sapiens GN=ITGB1 PE=1 SV=1 :
ANAPC*VIFIDELDSVGGK	1.12634	0.547586	0.771898	0.171636	0.261548	0.11244	1.3431	1.2144, 1.2144	0.8214, 0.8214	1.08297	0.443798	0.588451	0.114999	0.352814	0.23029	3	C433 C376 C433 ,C433 C376 C433 C343	YME1L1	Q96I63 ATP-dependent zinc metalloprotease YME1L1 OS=Homo sapiens GN=YME1L1 PE=1 SV=1 :Q96TA2-2 Isoform 2 of ATP-dependent zinc metalloprotease YME1L1 OS=Homo sapiens GN=YME1L1 :Q96TA2 ATP-dependent zinc metalloprotease YME1L1 OS=Homo sapiens GN=YME1L1 PE=1 SV=2 :Q96TA2-3 Isoform 3 of ATP-dependent zinc metalloprotease YME1L1 OS=Homo sapiens GN=YME1L1 :,Q96I63 ATP-dependent zinc metalloprotease YM…
ANASIC*FAVPDPLMPDPSK	1.33019	--	--	0.411633	0	0	1.2583, 1.4728			1.36554	0.0254803	0.0628916	0.449469	1.59379	1.20141	1	C106 C81 C95	PRKRA	O75569 Interferon-inducible double-stranded RNA-dependent protein kinase activator A OS=Homo sapiens GN=PRKRA PE=1 SV=1 :O75569-3 Isoform 3 of Interferon-inducible double-stranded RNA-dependent protein kinase activator A OS=Homo sapiens GN=PRKRA :O75569-2 Isoform 2 of Interferon-inducible double-stranded RNA-dependent protein kinase activator A OS=Homo sapiens GN=PRKRA :
ANASIC*FAVPDPLM+PDPSK	0.914998	--	--	-0.12816	0	0	0.915			0.914998	--	--	-0.12816	0	0	1	C106,M114 C81,M89 C95,M103	PRKRA	O75569 Interferon-inducible double-stranded RNA-dependent protein kinase activator A OS=Homo sapiens GN=PRKRA PE=1 SV=1 :O75569-3 Isoform 3 of Interferon-inducible double-stranded RNA-dependent protein kinase activator A OS=Homo sapiens GN=PRKRA :O75569-2 Isoform 2 of Interferon-inducible double-stranded RNA-dependent protein kinase activator A OS=Homo sapiens GN=PRKRA :
ANC*DASLIVTEELHLITFETEVYHQGLK	0.931049	0.441401	0.638007	-0.103072	0.355167	0.195174	1.0371, 1.0371, 1.1287	0.8216	0.8861, 0.9236	0.97235	0.373067	0.519024	-0.0404524	0.428213	0.284812	3	C426 C426 C328 C426	STAT3	P40763 Signal transducer and activator of transcription 3 OS=Homo sapiens GN=STAT3 PE=1 SV=2 :P40763-3 Isoform 3 of Signal transducer and activator of transcription 3 OS=Homo sapiens GN=STAT3 :G8JLH9 Signal transducer and activator of transcription OS=Homo sapiens GN=STAT3 PE=1 SV=1 :P40763-2 Isoform Del-701 of Signal transducer and activator of transcription 3 OS=Homo sapiens GN=STAT3 :,P40763-3…
ANC*IDSTASAEAVFASEVKK	1.1344	0.0774304	0.317751	0.181932	1.11109	0.497913	1.0510, 1.1522	1.0639	1.5375, 1.0216	1.16523	0.0575562	0.12438	0.220613	1.23991	0.90525	3	C268 C244 C206 ,C268 C244 C183 C206	FBL	P22087 rRNA 2'-O-methyltransferase fibrillarin OS=Homo sapiens GN=FBL PE=1 SV=2 :M0R2Q4 rRNA 2'-O-methyltransferase fibrillarin (Fragment) OS=Homo sapiens GN=FBL PE=1 SV=1 :M0R299 rRNA 2'-O-methyltransferase fibrillarin (Fragment) OS=Homo sapiens GN=FBL PE=1 SV=1 :M0QXL5 rRNA 2'-O-methyltransferase fibrillarin (Fragment) OS=Homo sapiens GN=FBL PE=1 SV=1 :,P22087 rRNA 2'-O-methyltransferase fibril…
ANC*IDSTASAEAVFASEVK	1.09016	0.181745	0.488343	0.124535	0.740538	0.311275	1.1998, 1.1998	1.0317, 1.0317	1.0458, 1.0331	1.0903	0.0244931	0.0607475	0.124727	1.61096	1.21647	3	C268 C244 C206 ,C268 C244 C183 C206	FBL	P22087 rRNA 2'-O-methyltransferase fibrillarin OS=Homo sapiens GN=FBL PE=1 SV=2 :M0R2Q4 rRNA 2'-O-methyltransferase fibrillarin (Fragment) OS=Homo sapiens GN=FBL PE=1 SV=1 :M0R299 rRNA 2'-O-methyltransferase fibrillarin (Fragment) OS=Homo sapiens GN=FBL PE=1 SV=1 :M0QXL5 rRNA 2'-O-methyltransferase fibrillarin (Fragment) OS=Homo sapiens GN=FBL PE=1 SV=1 :,P22087 rRNA 2'-O-methyltransferase fibril…
ANC*LSTESTDTPK	1.05422	--	--	0.07617	0	0		1.0542		1.05422	--	--	0.07617	0	0	1	C48	ZFP64	Q9NTW7-2 Isoform 4 of Zinc finger protein 64 homolog, isoforms 3 and 4 OS=Homo sapiens GN=ZFP64 :
ANC*SDNEFTQALTAAIPPESLTR	0.613078	0.263606	0.554102	-0.705858	0.579045	0.25641	0.4387, 0.4164	0.6957	0.7172	0.567006	0.0558057	0.12145	-0.818564	1.25332	0.915602	3	C556 C504 C603 C592 C602 C458 C571	IMMT	B9A067 MICOS complex subunit MIC60 OS=Homo sapiens GN=IMMT PE=1 SV=2 :C9J406 MICOS complex subunit MIC60 OS=Homo sapiens GN=IMMT PE=1 SV=1 :Q16891 MICOS complex subunit MIC60 OS=Homo sapiens GN=IMMT PE=1 SV=1 :Q16891-2 Isoform 2 of MICOS complex subunit MIC60 OS=Homo sapiens GN=IMMT :Q16891-4 Isoform 4 of MICOS complex subunit MIC60 OS=Homo sapiens GN=IMMT :H7C463 MICOS complex subunit MIC60 (Fra…
ANDQEPC*GWWLAK	0.86241	--	--	-0.213553	0	0		0.8624		0.86241	--	--	-0.213553	0	0	1	C28 C77 C64 C77	FXR1	E9PFF5 Fragile X mental retardation syndrome-related protein 1 OS=Homo sapiens GN=FXR1 PE=1 SV=1 :P51114 Fragile X mental retardation syndrome-related protein 1 OS=Homo sapiens GN=FXR1 PE=1 SV=3 :B4DXZ6 Fragile X mental retardation syndrome-related protein 1 OS=Homo sapiens GN=FXR1 PE=1 SV=1 :P51114-2 Isoform 2 of Fragile X mental retardation syndrome-related protein 1 OS=Homo sapiens GN=FXR1 :
ANEDAVPLC*MSADFPR	1.02767	0.656049	0.818275	0.0393719	0.183063	0.0871005	0.9325, 0.9325	1.2210, 0.9005		0.996618	0.409293	0.555215	-0.00488807	0.387965	0.255539	2	C171	FTO	Q9C0B1 Alpha-ketoglutarate-dependent dioxygenase FTO OS=Homo sapiens GN=FTO PE=1 SV=3 :
ANEDAVPLC*M+SADFPR	0.740345	--	--	-0.43373	0	0	0.8197, 0.8456, 0.5653			0.7435	0.124624	0.231565	-0.427596	0.904397	0.635327	1	C171,M172 C171,M172	FTO	Q9C0B1 Alpha-ketoglutarate-dependent dioxygenase FTO OS=Homo sapiens GN=FTO PE=1 SV=3 :Q9C0B1 Alpha-ketoglutarate-dependent dioxygenase FTO OS=Homo sapiens GN=FTO PE=1 SV=3 :
ANEFHDVNC*EVVAVSVDSHFSHLAWINTPR	0.898828	0.428395	0.620945	-0.153882	0.368155	0.206947	0.8315	0.9484, 0.9864		0.922078	0.360263	0.508173	-0.117039	0.44338	0.293988	2	C127	PRDX3	P30048 Thioredoxin-dependent peroxide reductase, mitochondrial OS=Homo sapiens GN=PRDX3 PE=1 SV=3 :
ANEPTHFTVDC*TEAGEGDVSVGIK	0.986923	0.396163	0.578602	-0.0189907	0.402126	0.23762	0.8615, 1.0922	0.9918		0.981838	0.852377	0.861743	-0.026443	0.0693684	0.064622	2	C600 C769 C769 C600 C769 C769 C769 C769 ,C600 C769 C769 C769 C769 C600 C769 C769 C769 C769	FLNB	E7EN95 Filamin-B OS=Homo sapiens GN=FLNB PE=1 SV=1 :O75369-6 Isoform 6 of Filamin-B OS=Homo sapiens GN=FLNB :O75369-8 Isoform 8 of Filamin-B OS=Homo sapiens GN=FLNB :O75369-3 Isoform 3 of Filamin-B OS=Homo sapiens GN=FLNB :O75369-2 Isoform 2 of Filamin-B OS=Homo sapiens GN=FLNB :O75369-7 Isoform 7 of Filamin-B OS=Homo sapiens GN=FLNB :O75369-9 Isoform 9 of Filamin-B OS=Homo sapiens GN=FLNB :O7536…
ANEQEPC*GWWLAR	0.131918	--	--	-2.92228	0	0		0.1319		0.131918	--	--	-2.92228	0	0	1	C87	FXR2	P51116 Fragile X mental retardation syndrome-related protein 2 OS=Homo sapiens GN=FXR2 PE=1 SV=2 :
ANLAC*SPLGGGEPSPGAGEPSK	0.470148	0.00510261	0.0282098	-1.08881	2.29221	1.5496	0.8452, 0.8452	0.3111	0.2541	0.563919	0.0188941	0.0493752	-0.82644	1.72367	1.30649	3	C331	PRR12	Q9ULL5-3 Isoform 3 of Proline-rich protein 12 OS=Homo sapiens GN=PRR12 :
ANLVIQC*ENWWNLAK	0.0363659	--	--	-4.78127	0	0	0.0364			0.0363659	--	--	-4.78127	0	0	1	C723 C723	XPO4	Q9C0E2 Exportin-4 OS=Homo sapiens GN=XPO4 PE=1 SV=2 :F2Z2X4 Exportin-4 OS=Homo sapiens GN=XPO4 PE=1 SV=1 :
ANPDPNC*CLGVFGLSLYTTER	1.04783	0.365778	0.536262	0.0673979	0.436782	0.270623	1.0793, 1.0793	1.2600, 1.1450, 1.1096	0.9201, 0.9201	1.07334	0.0791576	0.16116	0.102103	1.10151	0.792743	3	C118 C18 ,C118 C18 C118 C18	TRA2B	P62995 Transformer-2 protein homolog beta OS=Homo sapiens GN=TRA2B PE=1 SV=1 :P62995-3 Isoform 3 of Transformer-2 protein homolog beta OS=Homo sapiens GN=TRA2B :P62995 Transformer-2 protein homolog beta OS=Homo sapiens GN=TRA2B PE=1 SV=1 :P62995-3 Isoform 3 of Transformer-2 protein homolog beta OS=Homo sapiens GN=TRA2B :,P62995 Transformer-2 protein homolog beta OS=Homo sapiens GN=TRA2B PE=1 SV=1…
ANPDPNTC*LGVFGLSLYTTER	2.40517	--	--	1.26614	0	0	2.4052			2.40517	--	--	1.26614	0	0	1	C19 C19 C19 C120	TRA2A	Q13595-3 Isoform 3 of Transformer-2 protein homolog alpha OS=Homo sapiens GN=TRA2A :Q13595-2 Isoform Short of Transformer-2 protein homolog alpha OS=Homo sapiens GN=TRA2A :Q13595-4 Isoform 4 of Transformer-2 protein homolog alpha OS=Homo sapiens GN=TRA2A :Q13595 Transformer-2 protein homolog alpha OS=Homo sapiens GN=TRA2A PE=1 SV=1 :
ANVVC*VVYDVSEEATIEK	1.30213	0.173492	0.467685	0.380879	0.760721	0.330046	1.6353, 1.6353	1.0777, 1.0777	1.1935	1.32387	0.0138933	0.0382083	0.404763	1.8572	1.41784	3	C79 C79 C79 ,C79 C79	RHOT2	I3L2C6 Mitochondrial Rho GTPase 2 (Fragment) OS=Homo sapiens GN=RHOT2 PE=1 SV=1 :Q8IXI1 Mitochondrial Rho GTPase 2 OS=Homo sapiens GN=RHOT2 PE=1 SV=2 :,I3L2C6 Mitochondrial Rho GTPase 2 (Fragment) OS=Homo sapiens GN=RHOT2 PE=1 SV=1 :Q8IXI1 Mitochondrial Rho GTPase 2 OS=Homo sapiens GN=RHOT2 PE=1 SV=2 :H3BUX4 Mitochondrial Rho GTPase 2 OS=Homo sapiens GN=RHOT2 PE=1 SV=1 :
ANYLSQALQAGTVWVNC*YDVFGAQSPFGGYK	1.13186	--	--	0.17869	0	0	1.1319			1.13186	--	--	0.17869	0	0	1	C472	ALDH2	P05091 Aldehyde dehydrogenase, mitochondrial OS=Homo sapiens GN=ALDH2 PE=1 SV=2 :
APAALPALC*DLLASAADPQIR	1.14421	0.355114	0.52148	0.194346	0.449632	0.282763	1.0297	1.3375, 1.3375, 0.9825	1.1105	1.15953	0.122623	0.228637	0.213541	0.911426	0.640853	3	C42 C42 C42	IPO4	Q8TEX9-2 Isoform 2 of Importin-4 OS=Homo sapiens GN=IPO4 :Q8TEX9 Importin-4 OS=Homo sapiens GN=IPO4 PE=1 SV=2 :H0YN14 Importin-4 OS=Homo sapiens GN=IPO4 PE=1 SV=1 :
APAQFTFSPHGGPIYSVSC*SPFHR	1.05524	0.493275	0.703353	0.0775763	0.306911	0.152826	1.0915, 1.0941	1.0177		1.06776	0.175139	0.300048	0.0945847	0.756616	0.522809	2	C400	WDR34	Q96EX3 WD repeat-containing protein 34 OS=Homo sapiens GN=WDR34 PE=1 SV=2 :
APAQTQM+C*PQMSPSPPHHPELLYK	0.825874	--	--	-0.276006	0	0		0.8259		0.825874	--	--	-0.276006	0	0	1	M155,C156 M145,C146 M106,C107	ZNF438	Q7Z4V0 Zinc finger protein 438 OS=Homo sapiens GN=ZNF438 PE=2 SV=1 :Q7Z4V0-2 Isoform 2 of Zinc finger protein 438 OS=Homo sapiens GN=ZNF438 :Q7Z4V0-3 Isoform 3 of Zinc finger protein 438 OS=Homo sapiens GN=ZNF438 :
APASGIC*FSPVNELLFVTIGLDKR	1.20437	0.421793	0.612379	0.26828	0.374901	0.21298	1.0516, 1.0312, 1.0312	1.9043, 0.9950	0.9140, 0.9140	1.12015	0.350305	0.499032	0.163696	0.455553	0.301872	3	C220 C213 ,C220 C213 C124 C124	NEDD1	Q8NHV4-3 Isoform 3 of Protein NEDD1 OS=Homo sapiens GN=NEDD1 :Q8NHV4 Protein NEDD1 OS=Homo sapiens GN=NEDD1 PE=1 SV=1 :,Q8NHV4-3 Isoform 3 of Protein NEDD1 OS=Homo sapiens GN=NEDD1 :Q8NHV4 Protein NEDD1 OS=Homo sapiens GN=NEDD1 PE=1 SV=1 :G3V4I9 Protein NEDD1 (Fragment) OS=Homo sapiens GN=NEDD1 PE=1 SV=1 :Q8NHV4-2 Isoform 2 of Protein NEDD1 OS=Homo sapiens GN=NEDD1 :
APC*AGPSREEELAAVR	1.14709	--	--	0.197979	0	0	1.1471			1.14709	--	--	0.197979	0	0	1	C58	MMTAG2	Q9BU76 Multiple myeloma tumor-associated protein 2 OS=Homo sapiens GN=MMTAG2 PE=1 SV=1 :
APC*FPVESKEEEQIEK	1.27927	0.108043	0.402693	0.355318	0.966402	0.395026	1.1532	1.4481	1.2366	1.27927	0.108043	0.206715	0.355318	0.966402	0.684628	3	C754 C758	MAP2	P11137-3 Isoform 3 of Microtubule-associated protein 2 OS=Homo sapiens GN=MAP2 :P11137 Microtubule-associated protein 2 OS=Homo sapiens GN=MAP2 PE=1 SV=4 :
APC*QAGDLRDMISM+YLPGAEVPEPAAPSR	0.954613	--	--	-0.0670117	0	0		0.9546		0.954613	--	--	-0.0670117	0	0	1	C265,M276	SOX2	P48431 Transcription factor SOX-2 OS=Homo sapiens GN=SOX2 PE=1 SV=1 :
APC*QAGDLR	0.854457	0.0238808	0.13115	-0.226919	1.62195	0.882233	0.6777, 0.9686, 0.8765, 1.9537, 0.9565, 0.6777, 0.7210, 0.8765	0.8145, 0.7698, 0.7574, 0.8145, 0.7698, 0.7574	0.9251, 0.6671, 0.8822, 0.9251	0.877289	0.0064024	0.019277	-0.188876	2.19366	1.71496	3	C265 C265 C265 C265 C265 ,C265 C265 ,C265 C265 C265	SOX2	P48431 Transcription factor SOX-2 OS=Homo sapiens GN=SOX2 PE=1 SV=1 :P48431 Transcription factor SOX-2 OS=Homo sapiens GN=SOX2 PE=1 SV=1 :P48431 Transcription factor SOX-2 OS=Homo sapiens GN=SOX2 PE=1 SV=1 :,P48431 Transcription factor SOX-2 OS=Homo sapiens GN=SOX2 PE=1 SV=1 :P48431 Transcription factor SOX-2 OS=Homo sapiens GN=SOX2 PE=1 SV=1 :,P48431 Transcription factor SOX-2 OS=Homo sapiens GN…
APDWVDAEEC*HR	0.811767	0.35672	0.523696	-0.300863	0.447672	0.280921	0.4499, 0.6539, 0.4499, 0.5056, 1.6184	0.9078, 0.7313, 0.9078, 1.0581	0.8234, 0.9678, 0.8234, 0.9678, 1.0778	0.853063	0.0314828	0.0754913	-0.229276	1.50193	1.1221	3	C150 C166 ,C150 C166 C166 C150 C166 C166	HGS	I3L1P5 Hepatocyte growth factor-regulated tyrosine kinase substrate (Fragment) OS=Homo sapiens GN=HGS PE=1 SV=1 :O14964-2 Isoform 2 of Hepatocyte growth factor-regulated tyrosine kinase substrate OS=Homo sapiens GN=HGS :,I3L1P5 Hepatocyte growth factor-regulated tyrosine kinase substrate (Fragment) OS=Homo sapiens GN=HGS PE=1 SV=1 :O14964-2 Isoform 2 of Hepatocyte growth factor-regulated tyrosine…
APEILLGC*K	0.94026	0.249942	0.537108	-0.0888682	0.602161	0.269938	0.8645, 0.9514, 0.9372, 0.8737	0.9441, 0.8606	0.9945	0.918007	0.0183771	0.048223	-0.123423	1.73572	1.31675	3	C177 C177 ,C177 C177 C177 C177	CDK2	G3V5T9 Cyclin-dependent kinase 2 OS=Homo sapiens GN=CDK2 PE=1 SV=1 :P24941 Cyclin-dependent kinase 2 OS=Homo sapiens GN=CDK2 PE=1 SV=2 :,G3V5T9 Cyclin-dependent kinase 2 OS=Homo sapiens GN=CDK2 PE=1 SV=1 :P24941 Cyclin-dependent kinase 2 OS=Homo sapiens GN=CDK2 PE=1 SV=2 :G3V5T9 Cyclin-dependent kinase 2 OS=Homo sapiens GN=CDK2 PE=1 SV=1 :P24941 Cyclin-dependent kinase 2 OS=Homo sapiens GN=CDK2 P…
APESPPSADPALVAGPAEEAEC*PPPRQPQPAQNVLAAPR	1.04687	--	--	0.0660891	0	0	1.0469			1.04687	--	--	0.0660891	0	0	1	C28 C28	POLR2M	Q6EEV4 DNA-directed RNA polymerase II subunit GRINL1A, isoforms 4/5 OS=Homo sapiens GN=POLR2M PE=1 SV=1 :Q6EEV4-2 Isoform 5 of DNA-directed RNA polymerase II subunit GRINL1A, isoforms 4/5 OS=Homo sapiens GN=POLR2M :
APIIC*VLGHVDTGK	1.85293	0.693756	0.838678	0.889812	0.158793	0.0764048	1.0244, 0.8144, 1.0244, 0.8144	1.1237, 5.4185, 1.1237		1.62049	0.530098	0.668013	0.696429	0.275644	0.175215	2	C635 C635 C635 C635	EIF5B	A0A087WUT6 Eukaryotic translation initiation factor 5B OS=Homo sapiens GN=EIF5B PE=1 SV=1 :O60841 Eukaryotic translation initiation factor 5B OS=Homo sapiens GN=EIF5B PE=1 SV=4 :A0A087WUT6 Eukaryotic translation initiation factor 5B OS=Homo sapiens GN=EIF5B PE=1 SV=1 :O60841 Eukaryotic translation initiation factor 5B OS=Homo sapiens GN=EIF5B PE=1 SV=4 :
APIPC*EVVK	0.986572	--	--	-0.0195037	0	0		0.9866		0.986572	--	--	-0.0195037	0	0	1	C562 C711 C711 C321	ARID2	F8WCU9 AT-rich interactive domain-containing protein 2 OS=Homo sapiens GN=ARID2 PE=1 SV=1 :Q68CP9 AT-rich interactive domain-containing protein 2 OS=Homo sapiens GN=ARID2 PE=1 SV=2 :Q68CP9-3 Isoform 2 of AT-rich interactive domain-containing protein 2 OS=Homo sapiens GN=ARID2 :F8W108 AT-rich interactive domain-containing protein 2 OS=Homo sapiens GN=ARID2 PE=1 SV=1 :
APLIC*TKEEVEEVLDSK	0.64147	0.233838	0.510036	-0.640547	0.631086	0.292399	0.4535, 0.4535	1.1252, 0.1971	1.1433, 1.1433	0.752669	0.0861426	0.172542	-0.409912	1.06478	0.763106	3	C899 C899 C852 C899 C899 C899 C899 C852 C899 C899 ,C899 C899 C852 C899 C899	RAI1	Q7Z5J4 Retinoic acid-induced protein 1 OS=Homo sapiens GN=RAI1 PE=1 SV=2 :Q7Z5J4-3 Isoform 3 of Retinoic acid-induced protein 1 OS=Homo sapiens GN=RAI1 :Q7Z5J4-2 Isoform 2 of Retinoic acid-induced protein 1 OS=Homo sapiens GN=RAI1 :A8MXE8 Retinoic acid-induced protein 1 (Fragment) OS=Homo sapiens GN=RAI1 PE=1 SV=1 :Q7Z5J4-4 Isoform 4 of Retinoic acid-induced protein 1 OS=Homo sapiens GN=RAI1 :,Q7…
APLLVLC*EDHR	2.12761	--	--	1.08924	0	0	2.1276			2.12761	--	--	1.08924	0	0	1	C575 C575	EHMT1	Q9H9B1-3 Isoform 3 of Histone-lysine N-methyltransferase EHMT1 OS=Homo sapiens GN=EHMT1 :Q9H9B1 Histone-lysine N-methyltransferase EHMT1 OS=Homo sapiens GN=EHMT1 PE=1 SV=4 :
APLQQC*AEDR	0.765064	0.347842	0.511498	-0.386347	0.458619	0.291156	0.9858	0.4694	0.84	0.765064	0.347842	0.49664	-0.386347	0.458619	0.303959	3	C298 C298 C309 C173 ,C298 C309	NCAPH	E9PHA2 Condensin complex subunit 2 OS=Homo sapiens GN=NCAPH PE=1 SV=1 :Q15003 Condensin complex subunit 2 OS=Homo sapiens GN=NCAPH PE=1 SV=3 :,C9J470 Condensin complex subunit 2 (Fragment) OS=Homo sapiens GN=NCAPH PE=1 SV=7 :E9PHA2 Condensin complex subunit 2 OS=Homo sapiens GN=NCAPH PE=1 SV=1 :Q15003 Condensin complex subunit 2 OS=Homo sapiens GN=NCAPH PE=1 SV=3 :Q15003-2 Isoform 2 of Condensin …
APLQSHRPHC*ATAVAQGAAAALADVC*HDMSR	1.66323	--	--	0.733985	0	0		1.6632		1.66323	--	--	0.733985	0	0	1	C151,C167	DIXDC1	Q155Q3 Dixin OS=Homo sapiens GN=DIXDC1 PE=1 SV=2 :
APLRPEVPEIQEC*PIAQESLESQEQR	3.93614	0.358578	0.526161	1.97678	0.445416	0.278882	4.6489, 3.4389	4.2191		4.10231	0.143332	0.258994	2.03644	0.843656	0.58671	2	C44	GEMIN7	Q9H840 Gem-associated protein 7 OS=Homo sapiens GN=GEMIN7 PE=1 SV=1 :
APLSQLYFC*R	1.4883	0.393261	0.574598	0.573663	0.405319	0.240636	2.2973, 2.2973	1.2456	0.8701, 1.1010	1.56226	0.166288	0.289527	0.64363	0.779139	0.538311	3	C30 C30	DCTN4	Q9UJW0-3 Isoform 3 of Dynactin subunit 4 OS=Homo sapiens GN=DCTN4 :Q9UJW0 Dynactin subunit 4 OS=Homo sapiens GN=DCTN4 PE=1 SV=1 :
APLSTLNGEISALTAEAAC*VPADDR	1.28131	0.274528	0.563505	0.357615	0.561413	0.249102	0.7777, 0.7777, 2.1207, 0.6718	0.8673, 0.8673	1.6989	1.11163	0.39965	0.545575	0.152683	0.398321	0.263146	3	C145	ID1	P41134 DNA-binding protein inhibitor ID-1 OS=Homo sapiens GN=ID1 PE=1 SV=3 :
APLVC*LPVFVSR	0.971802	0.455143	0.65602	-0.0412662	0.341852	0.183083	0.6277, 1.0002, 1.0002	1.1030, 1.1030	1.0099, 1.0099	0.979135	0.385736	0.531841	-0.0304202	0.41371	0.274218	3	C249 C230 C230 C138 C138 C190 ,C249 C230 C230 C138 C138 C190 C249 C230 C230 C138 C138 C190	C11orf54	Q9H0W9 Ester hydrolase C11orf54 OS=Homo sapiens GN=C11orf54 PE=1 SV=1 :Q9H0W9-2 Isoform 2 of Ester hydrolase C11orf54 OS=Homo sapiens GN=C11orf54 :E9PQS1 Ester hydrolase C11orf54 (Fragment) OS=Homo sapiens GN=C11orf54 PE=1 SV=1 :Q9H0W9-4 Isoform 4 of Ester hydrolase C11orf54 OS=Homo sapiens GN=C11orf54 :E9PJU8 Ester hydrolase C11orf54 (Fragment) OS=Homo sapiens GN=C11orf54 PE=1 SV=1 :A0A087WT99 E…
APPAPPKPEPGEAPGASQC*MPLK	0.623967	--	--	-0.680459	0	0			0.624	0.623967	--	--	-0.680459	0	0	1	C477 C402	ERF	P50548 ETS domain-containing transcription factor ERF OS=Homo sapiens GN=ERF PE=1 SV=2 :P50548-2 Isoform 2 of ETS domain-containing transcription factor ERF OS=Homo sapiens GN=ERF :
APPAPPKPEPGEAPGASQC*M+PLK	0.51131	0.224141	0.492983	-0.967729	0.649478	0.307168	0.5206		0.502	0.51131	0.224141	0.370551	-0.967729	0.649478	0.431152	2	C477,M478 C402,M403	ERF	P50548 ETS domain-containing transcription factor ERF OS=Homo sapiens GN=ERF PE=1 SV=2 :P50548-2 Isoform 2 of ETS domain-containing transcription factor ERF OS=Homo sapiens GN=ERF :
APPGGC*EERELALALQEALEPAVR	0.980231	0.275931	0.565091	-0.0288058	0.5592	0.247881	0.9944, 0.9944	0.9781	0.9682, 0.9682	0.980648	0.0635131	0.135083	-0.0281931	1.19714	0.869399	3	C117	EXOSC6	Q5RKV6 Exosome complex component MTR3 OS=Homo sapiens GN=EXOSC6 PE=1 SV=1 :
APPGGC*EER	0.978766	0.260557	0.551008	-0.0309639	0.584098	0.258842	1.0027	0.9568	0.9767	0.978766	0.260557	0.399065	-0.0309639	0.584098	0.398956	3	C117	EXOSC6	Q5RKV6 Exosome complex component MTR3 OS=Homo sapiens GN=EXOSC6 PE=1 SV=1 :
APPPSLTDC*IGTVDSR	0.981381	0.659868	0.827064	-0.0271155	0.180543	0.082461	0.8312, 1.0441, 1.1492, 0.8312, 1.0441, 2.8250, 1.1492	0.4509, 1.5216, 1.5216, 0.9673, 0.9994	0.4065, 0.4065, 4.4905, 0.8459, 0.9554	1.26115	0.867714	0.878901	0.334738	0.0616232	0.0560602	3	C20 C20 C20 C20 C20 C20 ,C20 C20 ,C20 C20 C20 C20	CHMP5	Q9NZZ3-2 Isoform 2 of Charged multivesicular body protein 5 OS=Homo sapiens GN=CHMP5 :Q9NZZ3 Charged multivesicular body protein 5 OS=Homo sapiens GN=CHMP5 PE=1 SV=1 :,Q9NZZ3-2 Isoform 2 of Charged multivesicular body protein 5 OS=Homo sapiens GN=CHMP5 :Q9NZZ3 Charged multivesicular body protein 5 OS=Homo sapiens GN=CHMP5 PE=1 SV=1 :Q9NZZ3-2 Isoform 2 of Charged multivesicular body protein 5 OS=H…
APPRPC*HTTPDSQFGTEHVLR	1.0214	0.727754	0.878299	0.0305472	0.138015	0.0563578	1.1946	0.8482		1.0214	0.727754	0.740271	0.0305472	0.138015	0.130609	2	C635 C645	ESYT1	Q9BSJ8 Extended synaptotagmin-1 OS=Homo sapiens GN=ESYT1 PE=1 SV=1 :Q9BSJ8-2 Isoform 2 of Extended synaptotagmin-1 OS=Homo sapiens GN=ESYT1 :
APPTAC*YAGAAPAPSQVK	1.03739	0.824916	0.939817	0.0529602	0.0835905	0.0269566	0.9530, 0.9530	1.1218		1.00926	0.718242	0.852388	0.0133026	0.143729	0.0693626	2	C248	CEBPB	P17676 CCAAT/enhancer-binding protein beta OS=Homo sapiens GN=CEBPB PE=1 SV=2 :
APPWVPAMGFTLAPSLGC*FVGSR	1.14041	0.168372	0.457898	0.18955	0.773729	0.339231	1.0855	1.1622, 1.1622, 0.9908, 0.9908	1.4061, 1.2821, 1.2035, 0.9371	1.13557	0.0138222	0.0380516	0.183421	1.85942	1.41963	3	C19 C19 ,C19 C19 C19 C19	TSPO	B1AH87 Putative peripheral benzodiazepine receptor-related protein (Fragment) OS=Homo sapiens GN=TSPO PE=1 SV=1 :P30536 Translocator protein OS=Homo sapiens GN=TSPO PE=1 SV=3 :,B1AH87 Putative peripheral benzodiazepine receptor-related protein (Fragment) OS=Homo sapiens GN=TSPO PE=1 SV=1 :P30536 Translocator protein OS=Homo sapiens GN=TSPO PE=1 SV=3 :B1AH87 Putative peripheral benzodiazepine rece…
APPWVPAM+GFTLAPSLGC*FVGSR	1.15514	0.436055	0.631127	0.208065	0.360459	0.199883	3.1766, 1.1439, 0.9265, 3.3361, 1.1436, 0.9265, 1.1098, 0.8250	1.0421, 1.1086, 1.0138, 1.0967, 1.0335	1.0860, 0.9957, 1.0860, 0.8860, 1.1406	1.28206	0.189347	0.32047	0.358459	0.72274	0.494212	3	M9,C19 M9,C19 M9,C19 M9,C19 ,M9,C19 M9,C19 M9,C19 M9,C19 M9,C19 M9,C19 ,M9,C19 M9,C19	TSPO	B1AH87 Putative peripheral benzodiazepine receptor-related protein (Fragment) OS=Homo sapiens GN=TSPO PE=1 SV=1 :P30536 Translocator protein OS=Homo sapiens GN=TSPO PE=1 SV=3 :,B1AH87 Putative peripheral benzodiazepine receptor-related protein (Fragment) OS=Homo sapiens GN=TSPO PE=1 SV=1 :P30536 Translocator protein OS=Homo sapiens GN=TSPO PE=1 SV=3 :B1AH87 Putative peripheral benzodiazepine rece…
APSILCSVPWDAC*ELLATAM+WWK	0.936801	0.377631	0.552811	-0.094186	0.422933	0.257423	0.9238	0.9498		0.936801	0.377631	0.524019	-0.094186	0.422933	0.280653	2	C43,M50	SHANK2	Q9BTD1 Putative uncharacterized protein SHANK2-AS3 OS=Homo sapiens GN=SHANK2-AS3 PE=5 SV=2 :
APSSDEEC*FFDLLTK	0.739909	0.616385	0.85621	-0.434581	0.210148	0.0674198	1.0345		0.4454	0.739909	0.616385	0.75274	-0.434581	0.210148	0.123355	2	C474 C497 C475 C497	GPSM1	Q86YR5-4 Isoform 4 of G-protein-signaling modulator 1 OS=Homo sapiens GN=GPSM1 :A0A0A0MSK4 G-protein-signaling modulator 1 OS=Homo sapiens GN=GPSM1 PE=1 SV=1 :A0A0A0MRC4 G-protein-signaling modulator 1 (Fragment) OS=Homo sapiens GN=GPSM1 PE=1 SV=1 :Q86YR5 G-protein-signaling modulator 1 OS=Homo sapiens GN=GPSM1 PE=1 SV=2 :
APSVANVGSHC*DLSLK	0.859591	--	--	-0.218278	0	0	0.8596			0.859591	--	--	-0.218278	0	0	1	C2120 C2160 C2152 C2133	FLNA	Q5HY54 Filamin-A OS=Homo sapiens GN=FLNA PE=1 SV=1 :P21333 Filamin-A OS=Homo sapiens GN=FLNA PE=1 SV=4 :P21333-2 Isoform 2 of Filamin-A OS=Homo sapiens GN=FLNA :Q60FE5 Filamin A OS=Homo sapiens GN=FLNA PE=1 SV=1 :
APSVATVGSIC*DLNLK	1.45944	--	--	0.545417	0	0	1.4594			1.45944	--	--	0.545417	0	0	1	C1922 C2146 C2091 C1935 C2104 C2115 C2115 C2115	FLNB	E7EN95 Filamin-B OS=Homo sapiens GN=FLNB PE=1 SV=1 :O75369-8 Isoform 8 of Filamin-B OS=Homo sapiens GN=FLNB :O75369-2 Isoform 2 of Filamin-B OS=Homo sapiens GN=FLNB :O75369-7 Isoform 7 of Filamin-B OS=Homo sapiens GN=FLNB :O75369-9 Isoform 9 of Filamin-B OS=Homo sapiens GN=FLNB :O75369 Filamin-B OS=Homo sapiens GN=FLNB PE=1 SV=2 :O75369-4 Isoform 4 of Filamin-B OS=Homo sapiens GN=FLNB :O75369-5 I…
APTYFC*GQTLTFR	0.704296	0.408394	0.594369	-0.505746	0.38892	0.225944	0.4809, 0.2186, 0.4809, 0.2223	0.8837, 0.8837, 0.9153	0.7371, 0.7371, 1.2072	0.676682	0.109482	0.209022	-0.56345	0.960656	0.679808	3	C313 C309 ,C313 C309 C313 C309	CRLF3	Q8IUI8 Cytokine receptor-like factor 3 OS=Homo sapiens GN=CRLF3 PE=1 SV=2 :Q8IUI8-2 Isoform 2 of Cytokine receptor-like factor 3 OS=Homo sapiens GN=CRLF3 :,Q8IUI8 Cytokine receptor-like factor 3 OS=Homo sapiens GN=CRLF3 PE=1 SV=2 :Q8IUI8-2 Isoform 2 of Cytokine receptor-like factor 3 OS=Homo sapiens GN=CRLF3 :Q8IUI8 Cytokine receptor-like factor 3 OS=Homo sapiens GN=CRLF3 PE=1 SV=2 :Q8IUI8-2 Isof…
APVAGTC*YQAEWDDYVPK	1.12846	--	--	0.17436	0	0	1.1285			1.12846	--	--	0.17436	0	0	1	C168	PEBP1	P30086 Phosphatidylethanolamine-binding protein 1 OS=Homo sapiens GN=PEBP1 PE=1 SV=3 :
APVLVALALIEC*GM+KYEDAVQFIR	0.710691	0.420213	0.61025	-0.492705	0.37653	0.214492	0.9184	0.5029		0.710691	0.420213	0.565538	-0.492705	0.37653	0.247538	2	C88,M90 C119,M121	PTP4A2	Q12974-3 Isoform 3 of Protein tyrosine phosphatase type IVA 2 OS=Homo sapiens GN=PTP4A2 :Q12974 Protein tyrosine phosphatase type IVA 2 OS=Homo sapiens GN=PTP4A2 PE=1 SV=1 :
APVPSTC*SSTFPEELSPPSHQAK	1.15339	0.366864	0.53778	0.20588	0.435495	0.269395	1.1989, 1.1903, 1.3726, 1.3724	1.0332, 1.0332	1.0823, 1.1116	1.1743	0.0690347	0.144688	0.231804	1.16093	0.839567	3	C160 C160 C160	NUMA1	Q14980 Nuclear mitotic apparatus protein 1 OS=Homo sapiens GN=NUMA1 PE=1 SV=2 :Q14980-2 Isoform 2 of Nuclear mitotic apparatus protein 1 OS=Homo sapiens GN=NUMA1 :A0A087WY61 Nuclear mitotic apparatus protein 1 OS=Homo sapiens GN=NUMA1 PE=1 SV=1 :
APVTC*TPGQPGQQR	1.13783	0.571665	0.803422	0.186285	0.242858	0.0950564		0.9797, 4.4752, 0.9797	0.7196	1.78852	0.472546	0.615621	0.838768	0.325556	0.210686	2	C206 C206	MTG2	Q5JXJ0 Mitochondrial ribosome-associated GTPase 2 (Fragment) OS=Homo sapiens GN=MTG2 PE=1 SV=1 :Q9H4K7 Mitochondrial ribosome-associated GTPase 2 OS=Homo sapiens GN=MTG2 PE=1 SV=1 :
APVVLLSEPAC*AHALEALATLLRPR	1.69098	0.17911	0.487591	0.757858	0.746881	0.311944	1.1975	1.9366, 1.9366	1.9388, 1.9388	1.78966	0.014839	0.040778	0.839689	1.82859	1.38957	3	C157	DPH2	Q9BQC3 Diphthamide biosynthesis protein 2 OS=Homo sapiens GN=DPH2 PE=1 SV=1 :
AQADFDSC*ISSQR	1.57328	0.853817	0.967216	0.653776	0.0686351	0.0144765	3.0806	0.7056, 0.9790, 0.7056, 0.9790	0.7298, 0.7512, 0.7298, 0.7512	1.04575	0.76687	0.824552	0.0645381	0.115278	0.0837819	3	C819 C819 ,C819	PRRC2B	Q5JSZ5 Protein PRRC2B OS=Homo sapiens GN=PRRC2B PE=1 SV=2 :,Q5JSZ5 Protein PRRC2B OS=Homo sapiens GN=PRRC2B PE=1 SV=2 :Q5JSZ5 Protein PRRC2B OS=Homo sapiens GN=PRRC2B PE=1 SV=2 :
AQALC*SWTAK	0.830415	--	--	-0.268096	0	0		0.8304		0.830415	--	--	-0.268096	0	0	1	C890 C880 C907 C907 C907	ITSN2	A0A087WVF7 Intersectin-2 OS=Homo sapiens GN=ITSN2 PE=1 SV=1 :Q9NZM3-2 Isoform 2 of Intersectin-2 OS=Homo sapiens GN=ITSN2 :Q9NZM3-4 Isoform 4 of Intersectin-2 OS=Homo sapiens GN=ITSN2 :Q9NZM3-3 Isoform 3 of Intersectin-2 OS=Homo sapiens GN=ITSN2 :Q9NZM3 Intersectin-2 OS=Homo sapiens GN=ITSN2 PE=1 SV=3 :
AQALLADVDTLLFDC*DGVLWR	1.41885	--	--	0.504721	0	0	1.4188			1.41885	--	--	0.504721	0	0	1	C35	PGP	A6NDG6 Glycerol-3-phosphate phosphatase OS=Homo sapiens GN=PGP PE=1 SV=1 :
AQAVVYCTC*SVFPEENEAVVK	0.932725	--	--	-0.100477	0	0			0.9327	0.932725	--	--	-0.100477	0	0	1	C439 C439	NSUN7	Q8NE18 Putative methyltransferase NSUN7 OS=Homo sapiens GN=NSUN7 PE=2 SV=4 :Q8NE18-2 Isoform 2 of Putative methyltransferase NSUN7 OS=Homo sapiens GN=NSUN7 :
AQC*ETLSPDGLPEEQPQTTK	0.783099	0.0383283	0.207215	-0.352734	1.41648	0.683578	0.6164, 0.7722, 0.7722	0.8746, 0.7950, 0.8746, 0.7950	0.7941, 0.7946, 0.7941, 0.7946	0.788826	0.000592914	0.00321842	-0.342221	3.22701	2.49236	3	C3642 C3649 C3658 C3642 C3649 C3658	HUWE1	Q7Z6Z7-2 Isoform 2 of E3 ubiquitin-protein ligase HUWE1 OS=Homo sapiens GN=HUWE1 :Q7Z6Z7-3 Isoform 3 of E3 ubiquitin-protein ligase HUWE1 OS=Homo sapiens GN=HUWE1 :Q7Z6Z7 E3 ubiquitin-protein ligase HUWE1 OS=Homo sapiens GN=HUWE1 PE=1 SV=3 :Q7Z6Z7-2 Isoform 2 of E3 ubiquitin-protein ligase HUWE1 OS=Homo sapiens GN=HUWE1 :Q7Z6Z7-3 Isoform 3 of E3 ubiquitin-protein ligase HUWE1 OS=Homo sapiens GN=H…
AQC*LSLISTILEVVQDLEATFR	0.943953	0.470905	0.675483	-0.0832137	0.327067	0.170386	0.9586, 0.7401, 0.9586		0.9106, 1.0855	0.93067	0.131834	0.242368	-0.103658	0.879972	0.615525	2	C725 C725	PLAA	Q9Y263 Phospholipase A-2-activating protein OS=Homo sapiens GN=PLAA PE=1 SV=2 :Q9Y263 Phospholipase A-2-activating protein OS=Homo sapiens GN=PLAA PE=1 SV=2 :
AQDIEAGDGTTSVVIIAGSLLDSC*TK	0.877678	0.375357	0.553624	-0.188237	0.425555	0.256785	0.93	0.8057, 0.7653, 0.7653, 0.8057	0.9266	0.833105	0.0388881	0.0902136	-0.26343	1.41018	1.04473	3	C120 C90	CCT4	P50991 T-complex protein 1 subunit delta OS=Homo sapiens GN=CCT4 PE=1 SV=4 :P50991-2 Isoform 2 of T-complex protein 1 subunit delta OS=Homo sapiens GN=CCT4 :
AQDIQC*GLQSR	1.22668	0.328755	0.622795	0.294763	0.483127	0.205655	1.1488	1.0878, 1.0878	3.7825, 1.2567, 1.2567	1.60338	0.0352244	0.0829522	0.681112	1.45316	1.08117	3	C45 C45 ,C45	NUDCD2	Q8WVJ2 NudC domain-containing protein 2 OS=Homo sapiens GN=NUDCD2 PE=1 SV=1 :,Q8WVJ2 NudC domain-containing protein 2 OS=Homo sapiens GN=NUDCD2 PE=1 SV=1 :Q8WVJ2 NudC domain-containing protein 2 OS=Homo sapiens GN=NUDCD2 PE=1 SV=1 :
AQDITLPHLC*SVLLAFAR	0.928948	0.189203	0.500019	-0.10633	0.723073	0.301013	0.8886, 1.0115, 0.8886, 0.9888, 0.9365	0.9413, 0.9413, 0.8831, 0.9686, 1.1599	0.9463, 0.8360, 0.9463, 0.8360	0.940899	0.0178682	0.0473261	-0.0878889	1.74792	1.3249	3	C370 ,C370 C370	TBRG4	Q969Z0 Protein TBRG4 OS=Homo sapiens GN=TBRG4 PE=1 SV=1 :Q969Z0 Protein TBRG4 OS=Homo sapiens GN=TBRG4 PE=1 SV=1 :,Q969Z0 Protein TBRG4 OS=Homo sapiens GN=TBRG4 PE=1 SV=1 :
AQEAC*GPLEMDSALSVVQNLEK	0.989394	0.160314	0.541572	-0.0153836	0.795029	0.266343		0.9886	0.9902	0.989394	0.160314	0.28132	-0.0153836	0.795029	0.550799	2	C1045	TLN1	Q9Y490 Talin-1 OS=Homo sapiens GN=TLN1 PE=1 SV=3 :
AQEAC*GPLEM+DSALSVVQNLEK	1.9273	--	--	0.946581	0	0	1.9273			1.9273	--	--	0.946581	0	0	1	C1045,M1050	TLN1	Q9Y490 Talin-1 OS=Homo sapiens GN=TLN1 PE=1 SV=3 :
AQEEMSDCLVNTSQISYTIYSTC*GAFYIPSVLLIILYGR	0.906217	--	--	-0.142072	0	0	0.9062			0.906217	--	--	-0.142072	0	0	1	C203	HTR1D	P28221 5-hydroxytryptamine receptor 1D OS=Homo sapiens GN=HTR1D PE=1 SV=1 :
AQELAQPGDLC*K	0.982447	0.976522	1	-0.0255491	0.0103178	0	0.493	0.8975, 1.2487, 0.8975, 1.2487	1.9005, 0.9179, 1.9005	1.18804	0.968591	1	0.24858	0.0138596	0	3	C475 C440 C475 C440 ,C475 C440	DUS2	Q9NX74 tRNA-dihydrouridine(20) synthase [NAD(P)+]-like OS=Homo sapiens GN=DUS2 PE=1 SV=1 :E7EUN9 tRNA-dihydrouridine(20) synthase [NAD(P)+]-like OS=Homo sapiens GN=DUS2 PE=1 SV=1 :Q9NX74 tRNA-dihydrouridine(20) synthase [NAD(P)+]-like OS=Homo sapiens GN=DUS2 PE=1 SV=1 :E7EUN9 tRNA-dihydrouridine(20) synthase [NAD(P)+]-like OS=Homo sapiens GN=DUS2 PE=1 SV=1 :,Q9NX74 tRNA-dihydrouridine(20) synthas…
AQELSALLGC*EVDADQVILSHSPM+K	0.525996	--	--	-0.926875	0	0		0.526		0.525996	--	--	-0.926875	0	0	1	C109,M123 C79,M93	CECR5	Q9BXW7 Cat eye syndrome critical region protein 5 OS=Homo sapiens GN=CECR5 PE=1 SV=1 :Q9BXW7-2 Isoform 1 of Cat eye syndrome critical region protein 5 OS=Homo sapiens GN=CECR5 :
AQFEYDPAKDDLIPC*K	1.02512	--	--	0.0357994	0	0			1.0251	1.02512	--	--	0.0357994	0	0	1	C88 C633 C621 C225 C633 C225 C604 C610	CASK	Q5JS79 Peripheral plasma membrane protein CASK (Fragment) OS=Homo sapiens GN=CASK PE=1 SV=1 :O14936-2 Isoform 2 of Peripheral plasma membrane protein CASK OS=Homo sapiens GN=CASK :O14936-6 Isoform 6 of Peripheral plasma membrane protein CASK OS=Homo sapiens GN=CASK :Q5JS72 Peripheral plasma membrane protein CASK OS=Homo sapiens GN=CASK PE=1 SV=1 :O14936 Peripheral plasma membrane protein CASK OS=…
AQGATGEVYC*PSGEK	1.4601	0.149113	0.51626	0.54607	0.826485	0.287132		1.5308	1.3894	1.4601	0.149113	0.266797	0.54607	0.826485	0.573819	2	C758	IRF2BPL	Q9H1B7 Interferon regulatory factor 2-binding protein-like OS=Homo sapiens GN=IRF2BPL PE=1 SV=1 :
AQGEVC*QALPCPVTNCTAIEGAEYSPCGPPCPR	0.849179	--	--	-0.235859	0	0		0.8492		0.849179	--	--	-0.235859	0	0	1	C3302 C3301	SSPO	A0A096LNW2 SCO-spondin OS=Homo sapiens GN=SSPO PE=4 SV=1 :A2VEC9 SCO-spondin OS=Homo sapiens GN=SSPO PE=2 SV=1 :
AQGHGLC*GIC*DGDAANDLTLK	0.705408	--	--	-0.50347	0	0	0.7054			0.705408	--	--	-0.50347	0	0	1	C1255,C1258 C2237,C2240 C2249,C2252	OTOG	Q6ZRI0-2 Isoform 2 of Otogelin OS=Homo sapiens GN=OTOG :H9KVB3 Otogelin OS=Homo sapiens GN=OTOG PE=4 SV=2 :Q6ZRI0 Otogelin OS=Homo sapiens GN=OTOG PE=1 SV=3 :
AQGLELALVFLGQTLGPPRTHC*PYAVALPEVAPAQPLTEALR	0.906392	--	--	-0.141793	0	0	0.9064			0.906392	--	--	-0.141793	0	0	1	C673	BRAT1	Q6PJG6 BRCA1-associated ATM activator 1 OS=Homo sapiens GN=BRAT1 PE=1 SV=2 :
AQGLPWSCTMEDVLNFFSDC*R	1.09967	0.334903	0.629896	0.137068	0.475081	0.200731	1.0525	0.9921	1.2544	1.09967	0.334903	0.483424	0.137068	0.475081	0.315671	3	C173	GRSF1	Q12849 G-rich sequence factor 1 OS=Homo sapiens GN=GRSF1 PE=1 SV=3 :
AQGLPWSC*TMEDVLNFFSDCR	0.92578	0.371106	0.547654	-0.111259	0.430502	0.261494	0.9815, 0.9878	0.7248, 0.8785, 0.7982	0.9259, 0.9259	0.888953	0.217679	0.360809	-0.169821	0.662184	0.442723	3	C161 C98 C105 C134 ,C161 ,C161 C161	GRSF1	Q12849 G-rich sequence factor 1 OS=Homo sapiens GN=GRSF1 PE=1 SV=3 :,Q12849 G-rich sequence factor 1 OS=Homo sapiens GN=GRSF1 PE=1 SV=3 :Q12849 G-rich sequence factor 1 OS=Homo sapiens GN=GRSF1 PE=1 SV=3 :,Q12849 G-rich sequence factor 1 OS=Homo sapiens GN=GRSF1 PE=1 SV=3 :H0Y8R1 G-rich sequence factor 1 (Fragment) OS=Homo sapiens GN=GRSF1 PE=1 SV=1 :F5H5I6 G-rich sequence factor 1 OS=Homo sapien…
AQGLPWSC*TM+EDVLNFFSDCR	0.342884	--	--	-1.54421	0	0			0.3429	0.342884	--	--	-1.54421	0	0	1	C161,M163 C98,M100 C105,M107 C134,M136	GRSF1	Q12849 G-rich sequence factor 1 OS=Homo sapiens GN=GRSF1 PE=1 SV=3 :H0Y8R1 G-rich sequence factor 1 (Fragment) OS=Homo sapiens GN=GRSF1 PE=1 SV=1 :F5H5I6 G-rich sequence factor 1 OS=Homo sapiens GN=GRSF1 PE=1 SV=2 :H0YAK1 G-rich sequence factor 1 (Fragment) OS=Homo sapiens GN=GRSF1 PE=1 SV=1 :
AQGPAGEVYC*PSGDKC*PLVGSSVPWAFMQGEIATILAGDIK	1.23737	--	--	0.307272	0	0			1.2374	1.23737	--	--	0.307272	0	0	1	C546,C552	IRF2BP1	Q8IU81 Interferon regulatory factor 2-binding protein 1 OS=Homo sapiens GN=IRF2BP1 PE=1 SV=1 :
AQHELHFQAATYLC*LLR	0.896595	0.274182	0.563225	-0.157472	0.561961	0.249318		0.9302, 0.9222	0.8672	0.906552	0.0141443	0.0387599	-0.141539	1.84942	1.41162	2	C68 C68	C7orf55,LUC7L2	A0A0A6YYJ8 Putative RNA-binding protein Luc7-like 2 OS=Homo sapiens GN=LUC7L2 PE=4 SV=1 :Q96HJ9-2 Isoform 2 of UPF0562 protein C7orf55 OS=Homo sapiens GN=C7orf55 :
AQHIVPC*TISQLLSATLVDEVFR	1.04668	0.268734	0.559726	0.0658247	0.570678	0.252024	1.0281, 0.9532, 1.0299, 0.9532, 1.1350	1.0012, 1.0012, 0.9780, 1.0459, 1.0459, 1.1015	0.9948, 1.0028, 0.9948, 1.0028, 1.0339, 1.1715, 1.1715, 3.3013	1.15507	0.105907	0.203387	0.20798	0.975076	0.691677	3	C49 C57 C137 ,C49 C57 C137 C49 C57 C137 ,C49 C57 C137 C53 C49 C57 C137 C53	RPA2	P15927 Replication protein A 32 kDa subunit OS=Homo sapiens GN=RPA2 PE=1 SV=1 :P15927-2 Isoform 2 of Replication protein A 32 kDa subunit OS=Homo sapiens GN=RPA2 :P15927-3 Isoform 3 of Replication protein A 32 kDa subunit OS=Homo sapiens GN=RPA2 :,P15927 Replication protein A 32 kDa subunit OS=Homo sapiens GN=RPA2 PE=1 SV=1 :P15927-2 Isoform 2 of Replication protein A 32 kDa subunit OS=Homo sapie…
AQIC*SLVELLATTLK	1.00166	0.722167	0.87499	0.00238831	0.141362	0.0579969	0.9455	1.0356	1.0238	1.00166	0.722167	0.856023	0.00238831	0.141362	0.0675147	3	C256 C256 C256	COG1	Q8WTW3 Conserved oligomeric Golgi complex subunit 1 OS=Homo sapiens GN=COG1 PE=1 SV=1 :A0A087WVI0 Conserved oligomeric Golgi complex subunit 1 OS=Homo sapiens GN=COG1 PE=1 SV=1 :E9PBL8 Conserved oligomeric Golgi complex subunit 1 (Fragment) OS=Homo sapiens GN=COG1 PE=1 SV=2 :
AQIEQVIANC*EHK	0.774003	--	--	-0.369589	0	0	0.774			0.774003	--	--	-0.369589	0	0	1	C1216	NUP205	Q92621 Nuclear pore complex protein Nup205 OS=Homo sapiens GN=NUP205 PE=1 SV=3 :
AQIIELLC*IVEALKK	0.929998	0.107792	0.401894	-0.104701	0.967415	0.395888	0.8829, 0.8990, 1.2850, 0.8829, 0.8990, 1.2850	1.0101, 1.1177, 0.7183, 1.0101, 1.1177, 0.7183, 0.9517	0.7473, 1.0210, 1.1361, 0.7473, 1.0210, 1.1361	0.978232	0.0393339	0.0910517	-0.0317515	1.40523	1.04071	3	C595 C595 C595	CD2AP	Q9Y5K6 CD2-associated protein OS=Homo sapiens GN=CD2AP PE=1 SV=1 :Q9Y5K6 CD2-associated protein OS=Homo sapiens GN=CD2AP PE=1 SV=1 :Q9Y5K6 CD2-associated protein OS=Homo sapiens GN=CD2AP PE=1 SV=1 :
AQIIELLC*IVEALK	0.923085	0.464855	0.66814	-0.115465	0.332682	0.175132	1.0304, 0.9384, 1.0304	0.9999, 0.9881, 0.9999, 0.9881	0.9431, 0.6945, 0.9431, 0.6945	0.931847	0.178632	0.305303	-0.101834	0.74804	0.515269	3	C595 C595 ,C595	CD2AP	Q9Y5K6 CD2-associated protein OS=Homo sapiens GN=CD2AP PE=1 SV=1 :,Q9Y5K6 CD2-associated protein OS=Homo sapiens GN=CD2AP PE=1 SV=1 :Q9Y5K6 CD2-associated protein OS=Homo sapiens GN=CD2AP PE=1 SV=1 :
AQLCEDHCVDGC*FC*PPGTVLDDITHSGCLPLGQCPCTHGGR	1.85343	--	--	0.890197	0	0			1.8534	1.85343	--	--	0.890197	0	0	1	C363,C365	MUC5B	Q9HC84 Mucin-5B OS=Homo sapiens GN=MUC5B PE=1 SV=3 :
AQLNIGNVLPVGTMPEGTIVCC*LEEKPGDR	0.852875	0.176405	0.487628	-0.229594	0.753489	0.311912	0.795	0.9108		0.852875	0.176405	0.302505	-0.229594	0.753489	0.519268	2	C115 C115 C115 C115	RPL8	E9PKZ0 60S ribosomal protein L8 (Fragment) OS=Homo sapiens GN=RPL8 PE=1 SV=1 :P62917 60S ribosomal protein L8 OS=Homo sapiens GN=RPL8 PE=1 SV=2 :E9PKU4 60S ribosomal protein L8 (Fragment) OS=Homo sapiens GN=RPL8 PE=1 SV=1 :G3V1A1 60S ribosomal protein L8 OS=Homo sapiens GN=RPL8 PE=1 SV=1 :
AQLNIGNVLPVGTM+PEGTIVCC*LEEKPGDR	0.90311	--	--	-0.147027	0	0	0.9031			0.90311	--	--	-0.147027	0	0	1	M107,C115 M107,C115 M107,C115 M107,C115	RPL8	E9PKZ0 60S ribosomal protein L8 (Fragment) OS=Homo sapiens GN=RPL8 PE=1 SV=1 :P62917 60S ribosomal protein L8 OS=Homo sapiens GN=RPL8 PE=1 SV=2 :E9PKU4 60S ribosomal protein L8 (Fragment) OS=Homo sapiens GN=RPL8 PE=1 SV=1 :G3V1A1 60S ribosomal protein L8 OS=Homo sapiens GN=RPL8 PE=1 SV=1 :
AQLPHDYC*TTPGGTLFSTTPGGTR	0.689447	--	--	-0.536488	0	0		0.6894		0.689447	--	--	-0.536488	0	0	1	C35	EIF4EBP2	Q13542 Eukaryotic translation initiation factor 4E-binding protein 2 OS=Homo sapiens GN=EIF4EBP2 PE=1 SV=1 :
AQLVEIVGC*HFR	1.03762	0.372672	0.549741	0.0532793	0.428674	0.259842	1.1293, 1.1289	0.9926, 1.0840, 1.1659, 1.1818	0.9222	1.08639	0.141361	0.256164	0.119546	0.849669	0.591482	3	C184 C184	SAP30	O75446 Histone deacetylase complex subunit SAP30 OS=Homo sapiens GN=SAP30 PE=1 SV=1 :O75446 Histone deacetylase complex subunit SAP30 OS=Homo sapiens GN=SAP30 PE=1 SV=1 :
AQMEVYC*SDFHAER	1.04439	0.00394988	0.0195928	0.0626538	2.40342	1.7079		1.0494	1.0394	1.04439	0.00394988	0.0122987	0.0626538	2.40342	1.91014	2	C466 C472 C415	OPTN	Q96CV9-2 Isoform 2 of Optineurin OS=Homo sapiens GN=OPTN :Q96CV9 Optineurin OS=Homo sapiens GN=OPTN PE=1 SV=2 :Q96CV9-3 Isoform 3 of Optineurin OS=Homo sapiens GN=OPTN :
AQM+EVYC*SDFHAER	1.13446	0.161547	0.451192	0.182007	0.791701	0.345639	1.0336, 1.1477	0.9882, 1.0319	1.2913	1.09852	0.13468	0.246211	0.135562	0.870698	0.608692	3	M462,C466 M468,C472 M411,C415 M462,C466 M468,C472 M411,C415 ,M462,C466 M468,C472 M411,C415	OPTN	Q96CV9-2 Isoform 2 of Optineurin OS=Homo sapiens GN=OPTN :Q96CV9 Optineurin OS=Homo sapiens GN=OPTN PE=1 SV=2 :Q96CV9-3 Isoform 3 of Optineurin OS=Homo sapiens GN=OPTN :Q96CV9-2 Isoform 2 of Optineurin OS=Homo sapiens GN=OPTN :Q96CV9 Optineurin OS=Homo sapiens GN=OPTN PE=1 SV=2 :Q96CV9-3 Isoform 3 of Optineurin OS=Homo sapiens GN=OPTN :,Q96CV9-2 Isoform 2 of Optineurin OS=Homo sapiens GN=OPTN :Q9…
AQQAC*IEAK	0.902151	0.102144	0.3847	-0.148559	0.990789	0.414878	0.8646	0.9113	0.9306	0.902151	0.102144	0.19764	-0.148559	0.990789	0.704124	3	C199 ,C199 C127 C66 C105	STUB1	Q9UNE7 E3 ubiquitin-protein ligase CHIP OS=Homo sapiens GN=STUB1 PE=1 SV=2 :Q9UNE7-2 Isoform 2 of E3 ubiquitin-protein ligase CHIP OS=Homo sapiens GN=STUB1 :H3BTA3 E3 ubiquitin-protein ligase CHIP (Fragment) OS=Homo sapiens GN=STUB1 PE=1 SV=1 :H3BUD0 E3 ubiquitin-protein ligase CHIP (Fragment) OS=Homo sapiens GN=STUB1 PE=1 SV=2 :,Q9UNE7 E3 ubiquitin-protein ligase CHIP OS=Homo sapiens GN=STUB1 PE…
AQQLLQSTGSPYSTNCWLC*TSSSTETPGTAYPASPR	1.3273	0.797751	0.88782	0.408496	0.0981324	0.051675	0.4218		2.2328	1.3273	0.797751	0.860938	0.408496	0.0981324	0.0650281	2	C46	ERVFRD	P60508 Syncytin-2 OS=Homo sapiens GN=ERVFRD-1 PE=1 SV=1 :
AQSLTTCEVCGAC*FETR	0.526816	0.00259838	0.0129127	-0.924629	2.5853	1.88898		0.5350, 0.5350	0.5186	0.52956	0.0584789	0.126051	-0.917134	1.233	0.899454	2	C59 C878 C62 C62 C59	WIZ	O95785-3 Isoform 3 of Protein Wiz OS=Homo sapiens GN=WIZ :O95785 Protein Wiz OS=Homo sapiens GN=WIZ PE=1 SV=2 :M0QXA7 Protein Wiz OS=Homo sapiens GN=WIZ PE=1 SV=1 :O95785-4 Isoform 4 of Protein Wiz OS=Homo sapiens GN=WIZ :B9EGQ5 Protein Wiz OS=Homo sapiens GN=WIZ PE=1 SV=1 :
AQTGAPC*LSFDIVR	1.03588	0.835698	0.929955	0.0508513	0.0779507	0.0315382	0.9623	1.1094		1.03588	0.835698	0.901348	0.0508513	0.0779507	0.0451075	2	C66	GRWD1	Q9BQ67 Glutamate-rich WD repeat-containing protein 1 OS=Homo sapiens GN=GRWD1 PE=1 SV=1 :
AQTHTPGWVSDPLVLGAQVHGGC*R	0.747682	--	--	-0.419503	0	0	0.7477			0.747682	--	--	-0.419503	0	0	1	C62 C62 C62	TP53AIP1	Q9HCN2-2 Isoform 2 of p53-regulated apoptosis-inducing protein 1 OS=Homo sapiens GN=TP53AIP1 :Q9HCN2-4 Isoform 4 of p53-regulated apoptosis-inducing protein 1 OS=Homo sapiens GN=TP53AIP1 :Q9HCN2 p53-regulated apoptosis-inducing protein 1 OS=Homo sapiens GN=TP53AIP1 PE=2 SV=1 :
AQVAFEC*DEDKDER	1.10855	0.267761	0.559321	0.14868	0.572253	0.252339	1.0622, 1.0622, 1.2382	1.4582, 1.0208	1.1285, 1.0762	1.14949	0.181793	0.296308	0.200989	0.740423	0.528257	3	C464 C464 C464 C464 C464 C464 C464 C464	ERBB2IP	Q96RT1-8 Isoform 8 of Protein LAP2 OS=Homo sapiens GN=ERBB2IP :Q96RT1 Protein LAP2 OS=Homo sapiens GN=ERBB2IP PE=1 SV=2 :Q96RT1-4 Isoform 4 of Protein LAP2 OS=Homo sapiens GN=ERBB2IP :Q96RT1-9 Isoform 9 of Protein LAP2 OS=Homo sapiens GN=ERBB2IP :Q96RT1-2 Isoform 2 of Protein LAP2 OS=Homo sapiens GN=ERBB2IP :Q96RT1-5 Isoform 5 of Protein LAP2 OS=Homo sapiens GN=ERBB2IP :Q96RT1-6 Isoform 6 of Prot…
AQVCGGFILHEAVAPEC*LR	0.288077	0.49166	0.701421	-1.79547	0.308335	0.154021	0.5448, 0.5448	0.0299, 0.0329		0.288087	0.173529	0.284605	-1.79542	0.760629	0.545757	2	C609	AARS2	Q5JTZ9 Alanine--tRNA ligase, mitochondrial OS=Homo sapiens GN=AARS2 PE=1 SV=1 :
AQVPFSSC*LEAYGAPEQVDDFWSTALQAK	0.916845	0.490854	0.700601	-0.125251	0.309048	0.154529	0.9377	0.8965, 0.8956		0.909897	0.171993	0.282559	-0.136225	0.76449	0.54889	2	C532 C532	USP5	P45974 Ubiquitin carboxyl-terminal hydrolase 5 OS=Homo sapiens GN=USP5 PE=1 SV=2 :P45974-2 Isoform Short of Ubiquitin carboxyl-terminal hydrolase 5 OS=Homo sapiens GN=USP5 :
ARC*EEESR	1.09232	0.122998	0.446826	0.127396	0.910103	0.349861	1.0405	1.1442		1.09232	0.122998	0.229195	0.127396	0.910103	0.639796	2	C180 C182	INA	A0A087WYG8 Alpha-internexin OS=Homo sapiens GN=INA PE=1 SV=1 :Q16352 Alpha-internexin OS=Homo sapiens GN=INA PE=1 SV=2 :
ARDC*LIPMGITSENVAER	1.04844	0.295309	0.586152	0.0682433	0.529724	0.23199	0.1625, 1.1642, 0.9452, 1.1642	1.2175, 0.9339, 1.2175, 0.9339	1.0269, 1.0269	0.979283	0.473646	0.616634	-0.0302019	0.324546	0.209973	3	C177 ,C177 C177 ,C177 C177 C177	ACAA1	P09110 3-ketoacyl-CoA thiolase, peroxisomal OS=Homo sapiens GN=ACAA1 PE=1 SV=2 :,P09110 3-ketoacyl-CoA thiolase, peroxisomal OS=Homo sapiens GN=ACAA1 PE=1 SV=2 :P09110 3-ketoacyl-CoA thiolase, peroxisomal OS=Homo sapiens GN=ACAA1 PE=1 SV=2 :,P09110 3-ketoacyl-CoA thiolase, peroxisomal OS=Homo sapiens GN=ACAA1 PE=1 SV=2 :P09110 3-ketoacyl-CoA thiolase, peroxisomal OS=Homo sapiens GN=ACAA1 PE=1 SV=…
ARDC*LIPM+GITSENVAER	1.0045	0.887833	0.987459	0.00647662	0.0516689	0.0054808	0.6175, 1.1278, 1.2152, 0.4716, 1.1278, 1.2152, 0.4716	1.2530, 1.2195, 0.4803, 0.5422, 1.2530, 1.2195, 0.4803	0.9204, 1.2211, 0.0698, 1.0921, 1.2211	0.906263	0.938809	0.980816	-0.141998	0.0274226	0.00841265	3	C177,M181 C177,M181 C177,M181 ,C177,M181 C177,M181 C177,M181 C177,M181	ACAA1	P09110 3-ketoacyl-CoA thiolase, peroxisomal OS=Homo sapiens GN=ACAA1 PE=1 SV=2 :P09110 3-ketoacyl-CoA thiolase, peroxisomal OS=Homo sapiens GN=ACAA1 PE=1 SV=2 :P09110 3-ketoacyl-CoA thiolase, peroxisomal OS=Homo sapiens GN=ACAA1 PE=1 SV=2 :P09110 3-ketoacyl-CoA thiolase, peroxisomal OS=Homo sapiens GN=ACAA1 PE=1 SV=2 :,P09110 3-ketoacyl-CoA thiolase, peroxisomal OS=Homo sapiens GN=ACAA1 PE=1 SV=2…
ARDDGQADSEVLGEC*AR	2.92087	0.0823413	0.330101	1.5464	1.08438	0.481353	1.3951, 2.5773, 2.5773	1.6805, 1.5105, 1.5105, 1.6805	3.0420, 4.9388	2.32362	0.0508503	0.112439	1.21638	1.29371	0.949083	3	C132	RNF169	Q8NCN4 E3 ubiquitin-protein ligase RNF169 OS=Homo sapiens GN=RNF169 PE=1 SV=2 :
ARFEELC*SDLFR	1.15266	0.0496492	0.247648	0.204971	1.30409	0.606166	1.0786	1.0621, 1.0727, 1.3300, 1.0727	1.2526, 1.2526	1.16019	0.0486086	0.108283	0.214355	1.31329	0.96544	3	C251 C307 C306 C141 C306	HSPA1B,HSPA1A	P0DMV8-2 Isoform 2 of Heat shock 70 kDa protein 1A OS=Homo sapiens GN=HSPA1A :A0A0G2JIW1 Heat shock 70 kDa protein 1B OS=Homo sapiens GN=HSPA1B PE=1 SV=1 :P0DMV9 Heat shock 70 kDa protein 1B OS=Homo sapiens GN=HSPA1B PE=1 SV=1 :V9GZ37 Heat shock 70 kDa protein 1A OS=Homo sapiens GN=HSPA1A PE=1 SV=1 :P0DMV8 Heat shock 70 kDa protein 1A OS=Homo sapiens GN=HSPA1A PE=1 SV=1 :
ARHGFC*GIPITDTGR	1.14272	0.39596	0.582494	0.192471	0.402349	0.234708	1.1133, 1.1133, 0.9842, 1.3067, 1.0765, 0.9834, 0.9893, 1.0898, 1.0249	1.3365	1.0581	1.09781	0.092486	0.182648	0.134633	1.03392	0.738384	3	C140	IMPDH2	P12268 Inosine-5'-monophosphate dehydrogenase 2 OS=Homo sapiens GN=IMPDH2 PE=1 SV=2 :
ARLASC*PESNLGPPR	1.40809	0.222717	0.490853	0.49374	0.652246	0.309048	1.6701	1.5618	0.9924	1.40809	0.222717	0.35338	0.49374	0.652246	0.451758	3	C216 C624 C454	DACT2	Q5SW24-3 Isoform 3 of Dapper homolog 2 OS=Homo sapiens GN=DACT2 :Q5SW24 Dapper homolog 2 OS=Homo sapiens GN=DACT2 PE=2 SV=1 :Q5SW24-2 Isoform 2 of Dapper homolog 2 OS=Homo sapiens GN=DACT2 :
ARMGVESYLPCPLLPSYHC*PGVPSEASAGSGTPR	1.31244	--	--	0.392246	0	0			1.3124	1.31244	--	--	0.392246	0	0	1	C50 C50 C50 C50 C50 C50 C50 C50	EGLN2	M0R0Z6 Egl nine homolog 2 (Fragment) OS=Homo sapiens GN=EGLN2 PE=1 SV=1 :Q96KS0 Egl nine homolog 2 OS=Homo sapiens GN=EGLN2 PE=1 SV=1 :M0R1W4 Egl nine homolog 2 (Fragment) OS=Homo sapiens GN=EGLN2 PE=4 SV=1 :M0R2X9 Egl nine homolog 2 (Fragment) OS=Homo sapiens GN=EGLN2 PE=4 SV=1 :M0QXM8 Egl nine homolog 2 (Fragment) OS=Homo sapiens GN=EGLN2 PE=4 SV=1 :M0QXR0 Egl nine homolog 2 (Fragment) OS=Homo …
ARMVMLLPTSAQGLGAWVSAC*DTEDTVGHLGPWR	0.982125	--	--	-0.0260219	0	0		0.9821		0.982125	--	--	-0.0260219	0	0	1	C36 C36 C36 C36	IL32	P24001 Interleukin-32 OS=Homo sapiens GN=IL32 PE=1 SV=3 :F8VSD2 Interleukin-32 (Fragment) OS=Homo sapiens GN=IL32 PE=1 SV=1 :E9PIV2 Interleukin-32 OS=Homo sapiens GN=IL32 PE=1 SV=3 :F8VVN4 Interleukin-32 OS=Homo sapiens GN=IL32 PE=1 SV=1 :
ARPHHC*GHSADGAPLGQAGPAEAYR	2.42241	--	--	1.27644	0	0			2.4224	2.42241	--	--	1.27644	0	0	1	C896	ITGB4	P16144-5 Isoform Beta-4E of Integrin beta-4 OS=Homo sapiens GN=ITGB4 :
ARVEC*QSHR	1.2622	0.311543	0.602911	0.335939	0.506483	0.219747	1.2096		1.3344, 1.1961	1.24669	0.219655	0.348676	0.318101	0.658258	0.457578	2	C91 C91	PSMA7	O14818-4 Isoform 3 of Proteasome subunit alpha type-7 OS=Homo sapiens GN=PSMA7 :O14818 Proteasome subunit alpha type-7 OS=Homo sapiens GN=PSMA7 PE=1 SV=1 :
ASAAASSPAGGGAEALELLEHC*GVC*R	0.70908	--	--	-0.49598	0	0		0.7091		0.70908	--	--	-0.49598	0	0	1	C65,C68	TRIM28	Q13263 Transcription intermediary factor 1-beta OS=Homo sapiens GN=TRIM28 PE=1 SV=5 :
ASAAGAEC*ELAR	0.65558	0.0294828	0.143924	-0.609157	1.53043	0.841866	0.652	0.6633, 0.6633	0.6514, 0.6514	0.656298	1.16458e-05	6.14787e-05	-0.607577	4.93383	4.21128	3	C696 ,C135 C696	UNK	Q9C0B0 RING finger protein unkempt homolog OS=Homo sapiens GN=UNK PE=1 SV=2 :,K7EQ93 RING finger protein unkempt homolog (Fragment) OS=Homo sapiens GN=UNK PE=1 SV=1 :Q9C0B0 RING finger protein unkempt homolog OS=Homo sapiens GN=UNK PE=1 SV=2 :
ASADLMSYC*EEHAR	0.809638	0.135165	0.477963	-0.30465	0.869134	0.320605	0.9097	0.62	0.8992	0.809638	0.135165	0.24689	-0.30465	0.869134	0.607497	3	C43	GNG12	Q9UBI6 Guanine nucleotide-binding protein G(I)/G(S)/G(O) subunit gamma-12 OS=Homo sapiens GN=GNG12 PE=1 SV=3 :
ASADLM+SYC*EEHAR	0.943505	0.942271	1	-0.0838986	0.0258243	0	1.1090, 1.1090, 1.0765	1.1500, 1.1500, 0.8506	0.6399, 0.6399	0.965611	0.899171	0.968545	-0.0504855	0.0461578	0.01388	3	M40,C43	GNG12	Q9UBI6 Guanine nucleotide-binding protein G(I)/G(S)/G(O) subunit gamma-12 OS=Homo sapiens GN=GNG12 PE=1 SV=3 :
ASALLDAC*GFYWGPLSVHGAHER	19.2468	0.0740767	0.308218	4.26655	1.13032	0.511141	25.3502	9.8779, 38.1818	2.9941, 9.6959, 47.5363	22.2727	0.00754471	0.0235463	4.47721	2.12236	1.62808	3	C77 C77 ,C77 C77 C77 ,C77	SOCS1	O15524 Suppressor of cytokine signaling 1 OS=Homo sapiens GN=SOCS1 PE=1 SV=1 :O15524 Suppressor of cytokine signaling 1 OS=Homo sapiens GN=SOCS1 PE=1 SV=1 :,O15524 Suppressor of cytokine signaling 1 OS=Homo sapiens GN=SOCS1 PE=1 SV=1 :O15524 Suppressor of cytokine signaling 1 OS=Homo sapiens GN=SOCS1 PE=1 SV=1 :O15524 Suppressor of cytokine signaling 1 OS=Homo sapiens GN=SOCS1 PE=1 SV=1 :,O15524 …
ASALVFFSC*R	0.349567	0.0203826	0.0993204	-1.51636	1.69074	1.00296	0.341	0.3676, 0.3676	0.3401	0.354088	0.0177654	0.0469961	-1.49782	1.75042	1.32794	3	C343	NAGA	P17050 Alpha-N-acetylgalactosaminidase OS=Homo sapiens GN=NAGA PE=1 SV=2 :
ASC*GPPSLPDPTFLPDAER	1.00731	--	--	0.0105032	0	0	1.0073			1.00731	--	--	0.0105032	0	0	1	C1535 C1570 C1500 C1571	CEP170B	Q9Y4F5-2 Isoform 2 of Centrosomal protein of 170 kDa protein B OS=Homo sapiens GN=CEP170B :Q9Y4F5 Centrosomal protein of 170 kDa protein B OS=Homo sapiens GN=CEP170B PE=1 SV=4 :Q9Y4F5-3 Isoform 3 of Centrosomal protein of 170 kDa protein B OS=Homo sapiens GN=CEP170B :J3KQR7 Centrosomal protein of 170 kDa protein B OS=Homo sapiens GN=CEP170B PE=1 SV=1 :
ASC*LLPELLSALHR	0.817696	0.2941	0.585372	-0.290364	0.531505	0.232568	0.6839	0.8712	0.898	0.817696	0.2941	0.438279	-0.290364	0.531505	0.358249	3	C130	FANCG	O15287 Fanconi anemia group G protein OS=Homo sapiens GN=FANCG PE=1 SV=1 :
ASC*LYGQLPK	1.48466	0.240463	0.521844	0.570131	0.618951	0.282459	0.9885, 1.0619, 0.9283, 0.8925, 16.7717, 1.0761, 0.9885, 0.8727, 0.8925, 16.7717, 1.0761	0.9626, 0.0476, 17.2977, 1.0974, 0.9704, 0.7477, 0.9085, 0.9099, 1.0840, 0.9704, 0.9626, 0.7477, 0.9085	0.9180, 0.4436, 10.8524, 0.9628, 0.9180, 0.4436, 0.9727, 0.9628	2.70029	0.0921967	0.18226	1.43312	1.03528	0.739309	3	C48 C48 C48 C48 C48 C48 ,C48 C48 C48 C48 C48 C48 C48 C48 ,C48 C48 C48 C48	GSTP1	P09211 Glutathione S-transferase P OS=Homo sapiens GN=GSTP1 PE=1 SV=2 :P09211 Glutathione S-transferase P OS=Homo sapiens GN=GSTP1 PE=1 SV=2 :P09211 Glutathione S-transferase P OS=Homo sapiens GN=GSTP1 PE=1 SV=2 :P09211 Glutathione S-transferase P OS=Homo sapiens GN=GSTP1 PE=1 SV=2 :P09211 Glutathione S-transferase P OS=Homo sapiens GN=GSTP1 PE=1 SV=2 :P09211 Glutathione S-transferase P OS=Homo s…
ASC*PAAAPLMER	1.19889	0.164857	0.459126	0.261702	0.782893	0.338068	1.2854, 1.5351	1.0438, 1.1134, 1.0438	1.0453, 1.1363, 1.0453, 1.1363	1.15386	0.0581754	0.125516	0.206467	1.23526	0.901301	3	C7 C7 C7 C7 ,C7 C7 C7 C7 C7 C7 C7 C7	PPCDC	H3BRQ0 Phosphopantothenoylcysteine decarboxylase OS=Homo sapiens GN=PPCDC PE=1 SV=1 :H3BSE3 Phosphopantothenoylcysteine decarboxylase OS=Homo sapiens GN=PPCDC PE=1 SV=1 :Q96CD2 Phosphopantothenoylcysteine decarboxylase OS=Homo sapiens GN=PPCDC PE=1 SV=2 :H3BQB0 Phosphopantothenoylcysteine decarboxylase OS=Homo sapiens GN=PPCDC PE=1 SV=1 :H3BRQ0 Phosphopantothenoylcysteine decarboxylase OS=Homo sa…
ASC*TSSTSGSKR	0.582191	--	--	-0.780437	0	0	0.5822			0.582191	--	--	-0.780437	0	0	1	C699 C635	GYS1	P13807 Glycogen [starch] synthase, muscle OS=Homo sapiens GN=GYS1 PE=1 SV=2 :P13807-2 Isoform 2 of Glycogen [starch] synthase, muscle OS=Homo sapiens GN=GYS1 :
ASC*TSSTSGSK	0.769422	0.122956	0.446826	-0.378152	0.910249	0.349861	0.7877		0.7512, 0.7512	0.76334	0.0105065	0.0301497	-0.389603	1.97854	1.52072	2	C699 C635	GYS1	P13807 Glycogen [starch] synthase, muscle OS=Homo sapiens GN=GYS1 PE=1 SV=2 :P13807-2 Isoform 2 of Glycogen [starch] synthase, muscle OS=Homo sapiens GN=GYS1 :
ASDADRPC*R	1.10045	0.232338	0.507795	0.138093	0.633879	0.294312	1.1162, 1.2223	1.0954, 1.0189	1.0708, 1.0579	1.0969	0.093918	0.184713	0.133438	1.02725	0.733503	3	C294 C294 ,C10 C294 C244 C10 C294 C244	METTL3	Q86U44-2 Isoform 2 of N6-adenosine-methyltransferase 70 kDa subunit OS=Homo sapiens GN=METTL3 :Q86U44 N6-adenosine-methyltransferase 70 kDa subunit OS=Homo sapiens GN=METTL3 PE=1 SV=2 :H0YFV6 N6-adenosine-methyltransferase 70 kDa subunit (Fragment) OS=Homo sapiens GN=METTL3 PE=1 SV=2 :Q86U44-2 Isoform 2 of N6-adenosine-methyltransferase 70 kDa subunit OS=Homo sapiens GN=METTL3 :Q86U44 N6-adenosin…
ASDGISKGDTHEASAC*LGFQEEDPPGEK	2.24193	--	--	1.16474	0	0			2.2419	2.24193	--	--	1.16474	0	0	1	C790 C790 C743 C790 C790	RAI1	Q7Z5J4 Retinoic acid-induced protein 1 OS=Homo sapiens GN=RAI1 PE=1 SV=2 :Q7Z5J4-3 Isoform 3 of Retinoic acid-induced protein 1 OS=Homo sapiens GN=RAI1 :Q7Z5J4-2 Isoform 2 of Retinoic acid-induced protein 1 OS=Homo sapiens GN=RAI1 :A8MXE8 Retinoic acid-induced protein 1 (Fragment) OS=Homo sapiens GN=RAI1 PE=1 SV=1 :Q7Z5J4-4 Isoform 4 of Retinoic acid-induced protein 1 OS=Homo sapiens GN=RAI1 :
ASDHGWVC*DQR	1.0581	0.885569	0.986573	0.0814757	0.0527775	0.00587083	1.2459, 1.2057	1.1566	0.8003	1.1021	0.856055	0.915598	0.140259	0.0674983	0.0382953	3	C309	RNMTL1	Q9HC36 rRNA methyltransferase 3, mitochondrial OS=Homo sapiens GN=RNMTL1 PE=1 SV=2 :
ASDSAVDVAIEILATRTPPQLQEC*LAVYK	0.403719	--	--	-1.30858	0	0			0.4037	0.403719	--	--	-1.30858	0	0	1	C151	ANXA9	O76027 Annexin A9 OS=Homo sapiens GN=ANXA9 PE=1 SV=3 :
ASDSSSPSC*SSGPR	1.31897	--	--	0.399414	0	0			1.319	1.31897	--	--	0.399414	0	0	1	C463 C463	ZNF592	Q92610 Zinc finger protein 592 OS=Homo sapiens GN=ZNF592 PE=1 SV=2 :H0YM74 Zinc finger protein 592 OS=Homo sapiens GN=ZNF592 PE=1 SV=1 :
ASEDPLLNLVSPLGC*EVDVEEGDLGR	1.07658	0.0636981	0.279172	0.10646	1.19587	0.554128	1.1092, 1.1092, 0.8921, 0.8921	1.0119, 1.9214, 1.0953, 1.0953	1.0884, 1.0884, 0.9285	1.112	0.0743588	0.15351	0.153152	1.12867	0.813865	3	C476 C504 C456 ,C504	NPEPL1	Q8NDH3-4 Isoform 4 of Probable aminopeptidase NPEPL1 OS=Homo sapiens GN=NPEPL1 :Q8NDH3 Probable aminopeptidase NPEPL1 OS=Homo sapiens GN=NPEPL1 PE=1 SV=3 :Q8NDH3-5 Isoform 5 of Probable aminopeptidase NPEPL1 OS=Homo sapiens GN=NPEPL1 :,Q8NDH3 Probable aminopeptidase NPEPL1 OS=Homo sapiens GN=NPEPL1 PE=1 SV=3 :
ASEKDIAPPPEEC*LQLLSR	1.01187	0.595858	0.825352	0.0170181	0.224857	0.0833606	1.1108, 1.1108, 0.8708	1.0637, 1.0637	1.0337, 1.0337, 1.1310	1.05228	0.631047	0.766393	0.0735139	0.199939	0.115549	3	C516	NUP88	J3KMX1 Nuclear pore complex protein Nup88 (Fragment) OS=Homo sapiens GN=NUP88 PE=1 SV=1 :
ASEQIYGTPSSSPYEC*LR	1.19224	0.0116083	0.0567961	0.253672	1.93523	1.24568	1.3801, 1.3206	1.0597, 1.2367, 1.0597, 1.2367, 1.0210, 1.0244, 1.0210	1.0097, 1.3494, 1.3494, 0.8664	1.14884	0.00324676	0.0100744	0.200176	2.48855	1.99678	3	C881 C754 C888 C871 C868 C851 C754 C881 C754 C888 C871 C868 C851 C754 ,C881 C888 C868 C871 C851	DCTN1	Q14203-6 Isoform 6 of Dynactin subunit 1 OS=Homo sapiens GN=DCTN1 :Q14203-5 Isoform 5 of Dynactin subunit 1 OS=Homo sapiens GN=DCTN1 :Q14203 Dynactin subunit 1 OS=Homo sapiens GN=DCTN1 PE=1 SV=3 :E7EX90 Dynactin subunit 1 OS=Homo sapiens GN=DCTN1 PE=1 SV=1 :Q14203-4 Isoform 4 of Dynactin subunit 1 OS=Homo sapiens GN=DCTN1 :Q14203-3 Isoform 3 of Dynactin subunit 1 OS=Homo sapiens GN=DCTN1 :Q14203-…
ASFETLPNISDLC*LR	1.06399	0.369231	0.506422	0.0894826	0.432702	0.295487	1.1114, 1.0094, 1.4049, 0.9871, 0.9733, 1.0094, 1.1114, 1.4049, 1.2705, 0.9733	1.7705, 1.5953, 0.9817, 1.5953, 1.0035, 0.9815, 1.7705, 1.3580, 0.9755, 1.0035, 0.9815, 0.9817	1.0623, 0.8964, 0.8729, 0.8645, 1.9671, 1.2805, 1.0831, 0.8964, 1.0623, 1.9671, 1.2805, 1.0831	1.19325	0.110803	0.210936	0.254892	0.955449	0.67585	3	C52 C52 C52 C52 C52 C52 C52 C52 C52 C52 ,C52 C52 C52 C52 C52 C52 C52 C52 C52 C52 C52 C52 C52 C52 C52 C52 C52 C52 C52 C52 C52 C52 C52 C52 C52 C52 C52 C52 C52 C52 C52 C52 C52 C52 C52 C52 C52 C52 C52 C52 ,C52 C52 C52 C52 C52 C52 C52 C52 C52 C52 C52 C52 C52 C52 C52 C52 C52 C52 C52 C52 C52 C52 C52 C52	MTFR1L	Q9H019-2 Isoform 2 of Mitochondrial fission regulator 1-like OS=Homo sapiens GN=MTFR1L :Q9H019 Mitochondrial fission regulator 1-like OS=Homo sapiens GN=MTFR1L PE=1 SV=2 :Q9H019-3 Isoform 3 of Mitochondrial fission regulator 1-like OS=Homo sapiens GN=MTFR1L :E9PRK5 Mitochondrial fission regulator 1-like OS=Homo sapiens GN=MTFR1L PE=1 SV=1 :E9PSD6 Mitochondrial fission regulator 1-like (Fragment) …
ASGC*EGEDVVTLLK	1.35925	0.3939	0.535954	0.442806	0.404614	0.270872		1.3292	1.3893, 1.3893	1.36925	0.0720489	0.149746	0.453386	1.14237	0.824645	2	C628 C600	HK2	P52789 Hexokinase-2 OS=Homo sapiens GN=HK2 PE=1 SV=2 :E9PB90 Hexokinase-2 OS=Homo sapiens GN=HK2 PE=1 SV=1 :
ASGFAAACVESC*EVDNECSGVKK	2.47778	--	--	1.30905	0	0	2.4778			2.47778	--	--	1.30905	0	0	1	C150 C151	ANOS1	A0A087WUK9 Anosmin-1 OS=Homo sapiens GN=ANOS1 PE=1 SV=1 :P23352 Anosmin-1 OS=Homo sapiens GN=ANOS1 PE=1 SV=3 :
ASGPDGEC*DSNGPGFYLYDLGSTHGTFLNK	0.928819	--	--	-0.106531	0	0	0.9288			0.928819	--	--	-0.106531	0	0	1	C224 C170	SLC4A1AP	Q9BWU0 Kanadaptin OS=Homo sapiens GN=SLC4A1AP PE=1 SV=1 :A0A087X0M4 Kanadaptin OS=Homo sapiens GN=SLC4A1AP PE=1 SV=1 :
ASGPSPLFRTC*LTNLLSLSNIGAAWVSTLESVAPR	1.0087	--	--	0.0124954	0	0	1.0087			1.0087	--	--	0.0124954	0	0	1	C123	ATXN7L1	H0Y8A2 Ataxin-7-like protein 1 (Fragment) OS=Homo sapiens GN=ATXN7L1 PE=1 SV=1 :
ASHNNTQIQVVSASNEPLAFASC*GTEGFR	0.879492	--	--	-0.185257	0	0	0.8795			0.879492	--	--	-0.185257	0	0	1	C111 C112	MRPS11	P82912-2 Isoform 2 of 28S ribosomal protein S11, mitochondrial OS=Homo sapiens GN=MRPS11 :P82912 28S ribosomal protein S11, mitochondrial OS=Homo sapiens GN=MRPS11 PE=1 SV=2 :
ASIGAGFIYPLVGTM+STMPGLPTRPC*FYDIDLDTETEQVK	1.47244	0.310651	0.601735	0.558213	0.507728	0.220594	2.1586	1.1293	1.1294	1.47244	0.310651	0.456872	0.558213	0.507728	0.340206	3	M950,C961 M951,C962 M885,C896	MTHFD1L	Q6UB35 Monofunctional C1-tetrahydrofolate synthase, mitochondrial OS=Homo sapiens GN=MTHFD1L PE=1 SV=1 :B7ZM99 MTHFD1L protein OS=Homo sapiens GN=MTHFD1L PE=1 SV=1 :A0A087WVM4 Monofunctional C1-tetrahydrofolate synthase, mitochondrial OS=Homo sapiens GN=MTHFD1L PE=1 SV=1 :
ASISHVTC*VDQSEHTMVLRCQLSAEEVR	1.11791	--	--	0.16081	0	0			1.1179	1.11791	--	--	0.16081	0	0	1	C142 C142	C2CD2L	O14523 C2 domain-containing protein 2-like OS=Homo sapiens GN=C2CD2L PE=1 SV=3 :O14523-2 Isoform 2 of C2 domain-containing protein 2-like OS=Homo sapiens GN=C2CD2L :
ASIVDAINQAADC*WGIR	0.62067	--	--	-0.688102	0	0		0.6207		0.62067	--	--	-0.688102	0	0	1	C121 C167	STOML2	A0A087WYB4 Stomatin-like protein 2, mitochondrial OS=Homo sapiens GN=STOML2 PE=1 SV=1 :Q9UJZ1 Stomatin-like protein 2, mitochondrial OS=Homo sapiens GN=STOML2 PE=1 SV=1 :
ASLLLC*GSDLPLHK	1.14939	0.774945	0.860482	0.200874	0.110729	0.0652584		0.7861	1.5127	1.14939	0.774945	0.833151	0.200874	0.110729	0.0792762	2	C1235 C1235 C1235 C1235	SYNE2	G3V5X4 Nesprin-2 OS=Homo sapiens GN=SYNE2 PE=1 SV=1 :Q8WXH0 Nesprin-2 OS=Homo sapiens GN=SYNE2 PE=1 SV=3 :A0A0A0MRE3 Nesprin-2 OS=Homo sapiens GN=SYNE2 PE=1 SV=1 :Q8WXH0-2 Isoform 2 of Nesprin-2 OS=Homo sapiens GN=SYNE2 :
ASLNGADIYSGC*CTLK	1.22138	--	--	0.288506	0	0		1.2946, 1.1194		1.20698	0.319823	0.466726	0.271403	0.49509	0.330938	1	C201 C260	HNRNPL	M0QXS5 Heterogeneous nuclear ribonucleoprotein L (Fragment) OS=Homo sapiens GN=HNRNPL PE=1 SV=1 :P14866 Heterogeneous nuclear ribonucleoprotein L OS=Homo sapiens GN=HNRNPL PE=1 SV=2 :
ASLNGADIYSGCC*TLK	1.63865	--	--	0.712508	0	0		1.6387		1.63865	--	--	0.712508	0	0	1	C202 C261	HNRNPL	M0QXS5 Heterogeneous nuclear ribonucleoprotein L (Fragment) OS=Homo sapiens GN=HNRNPL PE=1 SV=1 :P14866 Heterogeneous nuclear ribonucleoprotein L OS=Homo sapiens GN=HNRNPL PE=1 SV=2 :
ASLTLFC*PEEGDWK	0.863523	--	--	-0.211694	0	0			0.8635	0.863523	--	--	-0.211694	0	0	1	C190	MAP1B	P46821 Microtubule-associated protein 1B OS=Homo sapiens GN=MAP1B PE=1 SV=2 :
ASMISDM+FTVVGFVC*QDPAQRASTR	1.52351	--	--	0.607399	0	0		1.5235		1.52351	--	--	0.607399	0	0	1	M391,C399 M391,C399	TTLL5	Q6EMB2 Tubulin polyglutamylase TTLL5 OS=Homo sapiens GN=TTLL5 PE=1 SV=3 :G3V2J9 Tubulin polyglutamylase TTLL5 OS=Homo sapiens GN=TTLL5 PE=1 SV=1 :
ASNETLVSC*SSSGSDQQR	0.797258	--	--	-0.326881	0	0	0.7973			0.797258	--	--	-0.326881	0	0	1	C102 C101 C108 C71	SPATA33	Q96N06-2 Isoform 2 of Spermatogenesis-associated protein 33 OS=Homo sapiens GN=SPATA33 :Q96N06 Spermatogenesis-associated protein 33 OS=Homo sapiens GN=SPATA33 PE=2 SV=1 :J3KRC8 Spermatogenesis-associated protein 33 (Fragment) OS=Homo sapiens GN=SPATA33 PE=1 SV=1 :A0A087WYH0 Spermatogenesis-associated protein 33 OS=Homo sapiens GN=SPATA33 PE=1 SV=1 :
ASPLSLLQM+ASPSGLC*VLVR	1.00337	--	--	0.00485794	0	0			1.0034	1.00337	--	--	0.00485794	0	0	1	M126,C133	EXD2	Q9NVH0 Exonuclease 3'-5' domain-containing protein 2 OS=Homo sapiens GN=EXD2 PE=1 SV=2 :
ASPPPGSVTAGRGWWTTGGC*GDMST	1.06073	--	--	0.0850556	0	0	1.0607			1.06073	--	--	0.0850556	0	0	1	C80	FBXL12	K7EPT3 F-box/LRR-repeat protein 12 OS=Homo sapiens GN=FBXL12 PE=1 SV=1 :
ASPSYSALDKTPHC*SGANDFEAPFEQR	1.16741	--	--	0.223308	0	0	1.1674			1.16741	--	--	0.223308	0	0	1	C164 C52	HOXC10	Q9NYD6 Homeobox protein Hox-C10 OS=Homo sapiens GN=HOXC10 PE=1 SV=2 :D6RAG4 Homeobox protein Hox-C10 (Fragment) OS=Homo sapiens GN=HOXC10 PE=1 SV=1 :
ASPTQC*HR	1.281	--	--	0.357269	0	0		1.281		1.281	--	--	0.357269	0	0	1	C837 C837 C297	UBN1	Q9NPG3 Ubinuclein-1 OS=Homo sapiens GN=UBN1 PE=1 SV=2 :Q9NPG3-2 Isoform 2 of Ubinuclein-1 OS=Homo sapiens GN=UBN1 :K7EJT1 Ubinuclein-1 (Fragment) OS=Homo sapiens GN=UBN1 PE=1 SV=7 :
ASPVNDIFC*QSLPGSPFKPLTLR	1.33221	--	--	0.413824	0	0	1.3322			1.33221	--	--	0.413824	0	0	1	C261 C261 C261	ERLEC1	Q96DZ1-2 Isoform 2 of Endoplasmic reticulum lectin 1 OS=Homo sapiens GN=ERLEC1 :Q96DZ1 Endoplasmic reticulum lectin 1 OS=Homo sapiens GN=ERLEC1 PE=1 SV=1 :Q96DZ1-3 Isoform 3 of Endoplasmic reticulum lectin 1 OS=Homo sapiens GN=ERLEC1 :
ASPVQHALPSSLSVPHTAILVTGAQLC*GPAVNLSQIKDTAC*K	0.77896	0.515035	0.68081	-0.360378	0.288163	0.166974	0.3765	1.1814		0.77896	0.515035	0.654218	-0.360378	0.288163	0.184278	2	C604,C618	KIAA1211	Q6ZU35 Uncharacterized protein KIAA1211 OS=Homo sapiens GN=KIAA1211 PE=1 SV=3 :
ASPVQHALPSSLSVPHTAILVTGAQLC*GPAVNLSQIK	1.1213	--	--	0.165173	0	0	1.1213			1.1213	--	--	0.165173	0	0	1	C604	KIAA1211	Q6ZU35 Uncharacterized protein KIAA1211 OS=Homo sapiens GN=KIAA1211 PE=1 SV=3 :
ASQC*SPGPEGHRK	1.04931	--	--	0.0694369	0	0	1.0493			1.04931	--	--	0.0694369	0	0	1	C933	GLTSCR1L	Q6AI39 GLTSCR1-like protein OS=Homo sapiens GN=GLTSCR1L PE=1 SV=2 :
ASSC*ETYEYPQR	0.97564	0.355087	0.488892	-0.0355789	0.449665	0.310787	0.9415	0.9891	0.9963	0.97564	0.355087	0.503126	-0.0355789	0.449665	0.298323	3	C406 C368	GAB2	Q9UQC2 GRB2-associated-binding protein 2 OS=Homo sapiens GN=GAB2 PE=1 SV=1 :Q9UQC2-2 Isoform 2 of GRB2-associated-binding protein 2 OS=Homo sapiens GN=GAB2 :
ASSLPPKFQSHLGHEDLFSCC*QR	2.05105	--	--	1.03636	0	0		2.051		2.05105	--	--	1.03636	0	0	1	C240 C295 C295 C208	MFSD4A	B7Z8X0 Major facilitator superfamily domain-containing protein 4A OS=Homo sapiens GN=MFSD4A PE=1 SV=1 :F5H391 Major facilitator superfamily domain-containing protein 4A OS=Homo sapiens GN=MFSD4A PE=1 SV=1 :Q8N468 Major facilitator superfamily domain-containing protein 4A OS=Homo sapiens GN=MFSD4A PE=2 SV=3 :Q8N468-2 Isoform 2 of Major facilitator superfamily domain-containing protein 4A OS=Homo s…
ASSPAGGGAEALELLEHC*GVC*R	0.40874	--	--	-1.29074	0	0		0.4087		0.40874	--	--	-1.29074	0	0	1	C65,C68	TRIM28	Q13263 Transcription intermediary factor 1-beta OS=Homo sapiens GN=TRIM28 PE=1 SV=5 :
ASSPAGGGAEALELLEHCGVC*R	0.628839	--	--	-0.669237	0	0		0.6288		0.628839	--	--	-0.669237	0	0	1	C68	TRIM28	Q13263 Transcription intermediary factor 1-beta OS=Homo sapiens GN=TRIM28 PE=1 SV=5 :
ASSPC*PEFEQFQIVPAVETPYLAR	1.36288	0.327638	0.621007	0.446654	0.484605	0.206903	1.302	1.4238, 1.4238		1.38317	0.0290029	0.0702379	0.46798	1.53756	1.15343	2	C1615 C1647 C1635 C1661 C1661	KIF1B,KIF1Bbeta	O60333-2 Isoform 2 of Kinesin-like protein KIF1B OS=Homo sapiens GN=KIF1B :Q4R9M9 Kinesin family member 1Bbeta isoform II OS=Homo sapiens GN=KIF1Bbeta PE=1 SV=1 :A0A087WWA3 Kinesin-like protein KIF1B OS=Homo sapiens GN=KIF1B PE=1 SV=1 :O60333 Kinesin-like protein KIF1B OS=Homo sapiens GN=KIF1B PE=1 SV=5 :O60333-4 Isoform 4 of Kinesin-like protein KIF1B OS=Homo sapiens GN=KIF1B :
ASSTC*PLTFENVK	1.20615	0.402518	0.546506	0.270405	0.395215	0.262405		1.3552	1.0571	1.20615	0.402518	0.548304	0.270405	0.395215	0.260979	2	C159 C261	ACADSB	P45954-2 Isoform 2 of Short/branched chain specific acyl-CoA dehydrogenase, mitochondrial OS=Homo sapiens GN=ACADSB :P45954 Short/branched chain specific acyl-CoA dehydrogenase, mitochondrial OS=Homo sapiens GN=ACADSB PE=1 SV=1 :
ASTASPC*NNNINAATAVALQEPR	3.04339	--	--	1.60568	0	0	3.0434			3.04339	--	--	1.60568	0	0	1	C598 C605 C599 C528 C528	LARP4	Q71RC2-3 Isoform 3 of La-related protein 4 OS=Homo sapiens GN=LARP4 :Q71RC2-4 Isoform 4 of La-related protein 4 OS=Homo sapiens GN=LARP4 :Q71RC2 La-related protein 4 OS=Homo sapiens GN=LARP4 PE=1 SV=3 :Q71RC2-6 Isoform 6 of La-related protein 4 OS=Homo sapiens GN=LARP4 :Q71RC2-5 Isoform 5 of La-related protein 4 OS=Homo sapiens GN=LARP4 :
ASVENVDADTPSAC*VVEREASTHSGSR	1.12071	--	--	0.164417	0	0		1.1207		1.12071	--	--	0.164417	0	0	1	C275 C271	ZSCAN5CP,ZSCAN5D	A6NGD5 Putative zinc finger and SCAN domain-containing protein 5C OS=Homo sapiens GN=ZSCAN5CP PE=5 SV=1 :P0CG00 Putative zinc finger and SCAN domain-containing protein 5D OS=Homo sapiens GN=ZSCAN5D PE=5 SV=1 :
ASVGFGGSC*FQK	0.798046	0.0806913	0.325914	-0.325457	1.09317	0.486897	0.9187, 0.5923, 0.9187	1.1562, 0.5567, 1.1562		0.88315	0.285428	0.42862	-0.17927	0.544504	0.367928	2	C179 C276 C209 C179 C276 C209	UGDH	O60701-3 Isoform 3 of UDP-glucose 6-dehydrogenase OS=Homo sapiens GN=UGDH :O60701 UDP-glucose 6-dehydrogenase OS=Homo sapiens GN=UGDH PE=1 SV=1 :O60701-2 Isoform 2 of UDP-glucose 6-dehydrogenase OS=Homo sapiens GN=UGDH :O60701-3 Isoform 3 of UDP-glucose 6-dehydrogenase OS=Homo sapiens GN=UGDH :O60701 UDP-glucose 6-dehydrogenase OS=Homo sapiens GN=UGDH PE=1 SV=1 :O60701-2 Isoform 2 of UDP-glucose …
ASVHC*LETGEYTHIR	1.22453	0.452324	0.608146	0.292228	0.34455	0.215992	1.6396, 1.6396	1.3150, 0.8914	0.9907, 0.9907, 0.8388	1.18654	0.214637	0.338414	0.246762	0.668295	0.470551	3	C996 C1111	THOC2	A0A0C4DG98 THO complex subunit 2 OS=Homo sapiens GN=THOC2 PE=1 SV=1 :Q8NI27 THO complex subunit 2 OS=Homo sapiens GN=THOC2 PE=1 SV=2 :
ASVM+LSGQANDSVFHVC*PR	1.29896	0.491915	0.65467	0.377357	0.30811	0.183978	1.5935	1.0044		1.29896	0.491915	0.63284	0.377357	0.30811	0.198706	2	M231,C244	MAP7D2	Q96T17-2 Isoform 2 of MAP7 domain-containing protein 2 OS=Homo sapiens GN=MAP7D2 :
ASVSVMEEEFLLEAMEGPPELYIPDMAC*AKTTTR	1.17527	--	--	0.232992	0	0			1.1753	1.17527	--	--	0.232992	0	0	1	C524 C376 C432 C550 C534	CCDC129	Q6ZRS4 Coiled-coil domain-containing protein 129 OS=Homo sapiens GN=CCDC129 PE=2 SV=2 :Q6ZRS4-2 Isoform 2 of Coiled-coil domain-containing protein 129 OS=Homo sapiens GN=CCDC129 :Q6ZRS4-3 Isoform 3 of Coiled-coil domain-containing protein 129 OS=Homo sapiens GN=CCDC129 :Q6ZRS4-4 Isoform 4 of Coiled-coil domain-containing protein 129 OS=Homo sapiens GN=CCDC129 :A0A087WUB1 Coiled-coil domain-contai…
ASYDTLCVLDGDKDSVNC*AR	1.63183	0.144705	0.448101	0.70649	0.839518	0.348624	1.4252	1.8385		1.63183	0.144705	0.260817	0.70649	0.839518	0.583664	2	C842 C842	USP9X	Q93008-1 Isoform 2 of Probable ubiquitin carboxyl-terminal hydrolase FAF-X OS=Homo sapiens GN=USP9X :Q93008 Probable ubiquitin carboxyl-terminal hydrolase FAF-X OS=Homo sapiens GN=USP9X PE=1 SV=3 :
ATANKENELC*SDVER	6.44728	--	--	2.68869	0	0	0.8637, 7.0616			3.96267	0.501575	0.64112	1.98647	0.299664	0.193061	1	C1172	NPAT	Q14207 Protein NPAT OS=Homo sapiens GN=NPAT PE=1 SV=3 :
ATASSSAQEMEQQLAEREC*PPHAEQR	1.96365	0.0705586	0.298074	0.973535	1.15145	0.525676	0.8933, 0.8933, 2.9521, 2.9521, 1.2587	0.9785, 0.9785, 10.2482, 1.8175	0.9934, 1.7696	2.33953	0.0187646	0.0488351	1.22622	1.72666	1.31127	3	C206 C240 C104 C133 C185	COPS7B	J3KQ34 COP9 signalosome complex subunit 7b OS=Homo sapiens GN=COPS7B PE=1 SV=1 :Q9H9Q2 COP9 signalosome complex subunit 7b OS=Homo sapiens GN=COPS7B PE=1 SV=1 :J3QT73 COP9 signalosome complex subunit 7b (Fragment) OS=Homo sapiens GN=COPS7B PE=1 SV=1 :Q9H9Q2-2 Isoform 2 of COP9 signalosome complex subunit 7b OS=Homo sapiens GN=COPS7B :A0A087X1P5 COP9 signalosome complex subunit 7b OS=Homo sapiens …
ATASSSAQEM+EQQLAEREC*PPHAEQR	0.788742	0.106008	0.347359	-0.342374	0.97466	0.459221	0.9979, 0.7169	1.0092, 0.7637, 0.7637		0.850301	0.0802574	0.162867	-0.233954	1.09551	0.788167	2	M197,C206 M231,C240 M95,C104 M124,C133 M176,C185	COPS7B	J3KQ34 COP9 signalosome complex subunit 7b OS=Homo sapiens GN=COPS7B PE=1 SV=1 :Q9H9Q2 COP9 signalosome complex subunit 7b OS=Homo sapiens GN=COPS7B PE=1 SV=1 :J3QT73 COP9 signalosome complex subunit 7b (Fragment) OS=Homo sapiens GN=COPS7B PE=1 SV=1 :Q9H9Q2-2 Isoform 2 of COP9 signalosome complex subunit 7b OS=Homo sapiens GN=COPS7B :A0A087X1P5 COP9 signalosome complex subunit 7b OS=Homo sapiens …
ATC*APQHGAPGPGPADASK	0.920494	0.129475	0.410143	-0.11952	0.887815	0.387065	0.9691, 0.9016, 0.9314, 0.9596, 0.9142, 0.9583, 0.9016, 0.9314, 0.9596, 0.9691, 0.9142, 0.9583	0.9296, 0.8066, 0.9307, 0.9433, 0.9272, 0.9433, 0.9816, 0.9331, 0.8066, 0.9307, 0.9296, 0.9816, 0.9331, 0.9835	0.8794, 0.8671, 1.0226, 1.0046, 0.8794, 0.8671, 1.0226, 0.7865, 0.7865	0.924138	0.00362747	0.0108161	-0.11382	2.4404	1.96593	3	C2503 C2543 C2535 C2516 C2503 C2543 C2535 C2516 C2503 C2543 C2535 C2516 C2503 C2543 C2535 C2516 C2503 C2543 C2535 C2516 C2503 C2543 C2535 C2516 ,C2503 C2543 C2535 C2516 C2503 C2543 C2535 C2516 C2503 C2543 C2535 C2516 C2503 C2543 C2535 C2516 C2503 C2543 C2535 C2516 ,C2503 C2543 C2535 C2516 C2503 C2543 C2535 C2516 C2503 C2543 C2535 C2516	FLNA	Q5HY54 Filamin-A OS=Homo sapiens GN=FLNA PE=1 SV=1 :P21333 Filamin-A OS=Homo sapiens GN=FLNA PE=1 SV=4 :P21333-2 Isoform 2 of Filamin-A OS=Homo sapiens GN=FLNA :Q60FE5 Filamin A OS=Homo sapiens GN=FLNA PE=1 SV=1 :Q5HY54 Filamin-A OS=Homo sapiens GN=FLNA PE=1 SV=1 :P21333 Filamin-A OS=Homo sapiens GN=FLNA PE=1 SV=4 :P21333-2 Isoform 2 of Filamin-A OS=Homo sapiens GN=FLNA :Q60FE5 Filamin A OS=Homo …
ATC*IEM+VTSLAYTHHGR	0.782917	--	--	-0.353068	0	0		0.7160, 0.9557		0.83584	0.461564	0.60547	-0.258702	0.335768	0.217907	1	C227,M230 C184,M187	PSMD5	Q16401 26S proteasome non-ATPase regulatory subunit 5 OS=Homo sapiens GN=PSMD5 PE=1 SV=3 :Q16401-2 Isoform 2 of 26S proteasome non-ATPase regulatory subunit 5 OS=Homo sapiens GN=PSMD5 :
ATDC*VGHDVVTLLR	2.24599	--	--	1.16735	0	0	2.246			2.24599	--	--	1.16735	0	0	1	C628 C627 C616 C632	HK1	P19367 Hexokinase-1 OS=Homo sapiens GN=HK1 PE=1 SV=3 :P19367-2 Isoform 2 of Hexokinase-1 OS=Homo sapiens GN=HK1 :P19367-4 Isoform 4 of Hexokinase-1 OS=Homo sapiens GN=HK1 :P19367-3 Isoform 3 of Hexokinase-1 OS=Homo sapiens GN=HK1 :
ATDSKEPPGELC*PDVLYR	0.255081	--	--	-1.97097	0	0		0.2551		0.255081	--	--	-1.97097	0	0	1	C46	MSTO1	Q9BUK6 Protein misato homolog 1 OS=Homo sapiens GN=MSTO1 PE=1 SV=1 :
ATDYGPEEVC*ER	0.812594	0.139173	0.433591	-0.299393	0.856446	0.36292	0.8198	0.9019	0.7161	0.812594	0.139173	0.252879	-0.299393	0.856446	0.597087	3	C63 C63	TSC22D2	O75157-2 Isoform 2 of TSC22 domain family protein 2 OS=Homo sapiens GN=TSC22D2 :O75157 TSC22 domain family protein 2 OS=Homo sapiens GN=TSC22D2 PE=1 SV=3 :
ATDYPC*LLILDPQNEFETLR	0.79068	0.502294	0.665684	-0.338834	0.299042	0.176732	1.0407	0.4560, 1.2195, 0.5171		0.808293	0.206011	0.33028	-0.307049	0.68611	0.481118	2	C145 C145 ,C145	TBC1D13	Q9NVG8 TBC1 domain family member 13 OS=Homo sapiens GN=TBC1D13 PE=1 SV=3 :,Q9NVG8 TBC1 domain family member 13 OS=Homo sapiens GN=TBC1D13 PE=1 SV=3 :Q9NVG8-2 Isoform 2 of TBC1 domain family member 13 OS=Homo sapiens GN=TBC1D13 :
ATEASAVEQTAESC*EVQEMLK	0.834074	0.294841	0.585764	-0.261753	0.530412	0.232277	0.7587		0.9095	0.834074	0.294841	0.439019	-0.261753	0.530412	0.357516	2	C497 C497 C497 C578 C578	SPECC1	Q5M775-5 Isoform 5 of Cytospin-B OS=Homo sapiens GN=SPECC1 :Q5M775-4 Isoform 4 of Cytospin-B OS=Homo sapiens GN=SPECC1 :Q5M775-3 Isoform 3 of Cytospin-B OS=Homo sapiens GN=SPECC1 :Q5M775 Cytospin-B OS=Homo sapiens GN=SPECC1 PE=1 SV=1 :Q5M775-2 Isoform 2 of Cytospin-B OS=Homo sapiens GN=SPECC1 :
ATEDC*ATGATGPELEAK	1.03434	0.847838	0.950242	0.0487161	0.0716873	0.0221658	0.9043, 0.7105	1.0844, 1.0844	1.1666	0.990016	0.762492	0.82512	-0.0144769	0.117764	0.0834829	3	C231 C180	PALM3	A6NDB9 Paralemmin-3 OS=Homo sapiens GN=PALM3 PE=1 SV=2 :K7EKN5 Paralemmin-3 (Fragment) OS=Homo sapiens GN=PALM3 PE=1 SV=1 :
ATEGIAMEIDYASC*KR	0.870328	0.133511	0.419081	-0.200368	0.874482	0.377702	0.9084	0.9259	0.7766	0.870328	0.133511	0.244789	-0.200368	0.874482	0.611209	3	C551	SIN3A	Q96ST3 Paired amphipathic helix protein Sin3a OS=Homo sapiens GN=SIN3A PE=1 SV=2 :
ATEGIAM+EIDYASC*KR	5.60871	0.113868	0.368734	2.48767	0.9436	0.433287	2.6785	7.1816	6.9661	5.60871	0.113868	0.215522	2.48767	0.9436	0.666509	3	M544,C551	SIN3A	Q96ST3 Paired amphipathic helix protein Sin3a OS=Homo sapiens GN=SIN3A PE=1 SV=2 :
ATEGM+VVADKNC*SK	0.561245	--	--	-0.833297	0	0	0.5612			0.561245	--	--	-0.833297	0	0	1	M67,C74 M67,C74 M67,C74	PSMB7	Q99436-2 Isoform 2 of Proteasome subunit beta type-7 OS=Homo sapiens GN=PSMB7 :Q5TBG5 Proteasome subunit beta type (Fragment) OS=Homo sapiens GN=PSMB7 PE=1 SV=1 :Q99436 Proteasome subunit beta type-7 OS=Homo sapiens GN=PSMB7 PE=1 SV=1 :
ATELFVQC*LATYSYR	0.90087	0.0453364	0.2274	-0.15061	1.34355	0.643209	0.8474, 0.8474, 0.9227, 0.8336, 1.0192, 0.8670, 0.8432, 1.0192, 0.8670	0.9019, 0.9019, 0.8148, 0.9487, 0.9473, 0.9487, 0.9473	0.8633, 0.8633, 0.9557, 0.5283, 0.8320, 0.9536, 0.8320	0.882839	0.00632262	0.0197724	-0.179778	2.1991	1.70394	3	C55	CHRAC1	Q9NRG0 Chromatin accessibility complex protein 1 OS=Homo sapiens GN=CHRAC1 PE=1 SV=1 :
ATEQHHTQPVLESNLC*PDWPSHSEDASALQGGTSVAQIK	1.10672	--	--	0.146288	0	0		1.1067		1.10672	--	--	0.146288	0	0	1	C1251 C1285 C1210 C1290	GOLGB1	Q14789-3 Isoform 3 of Golgin subfamily B member 1 OS=Homo sapiens GN=GOLGB1 :Q14789 Golgin subfamily B member 1 OS=Homo sapiens GN=GOLGB1 PE=1 SV=2 :Q14789-4 Isoform 4 of Golgin subfamily B member 1 OS=Homo sapiens GN=GOLGB1 :Q14789-2 Isoform 2 of Golgin subfamily B member 1 OS=Homo sapiens GN=GOLGB1 :
ATESC*LSEQHDQHVYK	0.927484	--	--	-0.108605	0	0			0.9275	0.927484	--	--	-0.108605	0	0	1	C240 C240 C240	HENMT1
ATFHTPFSHLGQSPEGC*SSYTFPK	0.749086	0.244678	0.548461	-0.416796	0.611406	0.260854	0.7825	0.7157		0.749086	0.244678	0.37988	-0.416796	0.611406	0.420353	2	C252 C282 C247	ECI2	A0A0C4DGA2 Enoyl-CoA delta isomerase 2, mitochondrial OS=Homo sapiens GN=ECI2 PE=1 SV=1 :O75521 Enoyl-CoA delta isomerase 2, mitochondrial OS=Homo sapiens GN=ECI2 PE=1 SV=4 :O75521-2 Isoform 2 of Enoyl-CoA delta isomerase 2, mitochondrial OS=Homo sapiens GN=ECI2 :
ATGEEVSAEDLGGADLHC*R	0.894552	--	--	-0.160762	0	0			0.8946	0.894552	--	--	-0.160762	0	0	1	C267	MCCC2	Q9HCC0 Methylcrotonoyl-CoA carboxylase beta chain, mitochondrial OS=Homo sapiens GN=MCCC2 PE=1 SV=1 :
ATGGAGC*AGAGPGGPESPDAGPK	1.43433	--	--	0.520379	0	0			1.4343	1.43433	--	--	0.520379	0	0	1	C982 C950	GRM5	P41594 Metabotropic glutamate receptor 5 OS=Homo sapiens GN=GRM5 PE=1 SV=2 :P41594-2 Isoform 1 of Metabotropic glutamate receptor 5 OS=Homo sapiens GN=GRM5 :
ATGGLC*LLGAYADSDDDDNDVSEK	0.741598	0.475885	0.636472	-0.43129	0.322498	0.196221	0.9615		0.5217	0.741598	0.475885	0.618725	-0.43129	0.322498	0.208502	2	C110 C108	FNBP4	Q8N3X1-2 Isoform 2 of Formin-binding protein 4 OS=Homo sapiens GN=FNBP4 :Q8N3X1 Formin-binding protein 4 OS=Homo sapiens GN=FNBP4 PE=1 SV=3 :
ATGHSGGGC*ISQGR	0.828702	0.352341	0.486169	-0.271074	0.453036	0.313213	0.6198	1.0291	0.8372	0.828702	0.352341	0.501022	-0.271074	0.453036	0.300144	3	C24 C24 C24 C23	FN3KRP	I3L139 Ketosamine-3-kinase OS=Homo sapiens GN=FN3KRP PE=1 SV=1 :I3L407 Ketosamine-3-kinase OS=Homo sapiens GN=FN3KRP PE=1 SV=1 :Q9HA64 Ketosamine-3-kinase OS=Homo sapiens GN=FN3KRP PE=1 SV=2 :I3L3W5 Ketosamine-3-kinase (Fragment) OS=Homo sapiens GN=FN3KRP PE=1 SV=1 :
ATGRPEC*FLTIQEGLASK	0.950704	--	--	-0.0729321	0	0	0.9507			0.950704	--	--	-0.0729321	0	0	1	C27 C27	MPHOSPH10	O00566 U3 small nucleolar ribonucleoprotein protein MPP10 OS=Homo sapiens GN=MPHOSPH10 PE=1 SV=2 :U3KQ48 U3 small nucleolar ribonucleoprotein protein MPP10 OS=Homo sapiens GN=MPHOSPH10 PE=1 SV=1 :
ATGTSSGANSEESTAAEFC*R	1.25225	0.516547	0.682642	0.324528	0.28689	0.165807	0.7847, 1.9681	0.9753, 0.9753	1.0326, 1.1184	1.14241	0.476858	0.619466	0.192075	0.321611	0.207983	3	C49 C49 C49 ,C49 C49 C49 C49 C49 C49	STIM1	Q13586-2 Isoform 2 of Stromal interaction molecule 1 OS=Homo sapiens GN=STIM1 :G0XQ39 STIM1L OS=Homo sapiens GN=STIM1 PE=1 SV=1 :Q13586 Stromal interaction molecule 1 OS=Homo sapiens GN=STIM1 PE=1 SV=3 :Q13586-2 Isoform 2 of Stromal interaction molecule 1 OS=Homo sapiens GN=STIM1 :G0XQ39 STIM1L OS=Homo sapiens GN=STIM1 PE=1 SV=1 :Q13586 Stromal interaction molecule 1 OS=Homo sapiens GN=STIM1 PE=1…
ATIELC*STHANDASALR	10.4309	--	--	3.38279	0	0	10.4309			10.4309	--	--	3.38279	0	0	1	C195	CSE1L	P55060 Exportin-2 OS=Homo sapiens GN=CSE1L PE=1 SV=3 :
ATILC*TSYVQFKEDSHPFDLGLYNEAVK	1.27549	--	--	0.351054	0	0		1.2755		1.27549	--	--	0.351054	0	0	1	C42 C81	RPA3	B5MC59 Replication protein A 14 kDa subunit OS=Homo sapiens GN=RPA3 PE=1 SV=1 :P35244 Replication protein A 14 kDa subunit OS=Homo sapiens GN=RPA3 PE=1 SV=1 :
ATILDLSC*NK	0.850382	0.251232	0.561167	-0.233817	0.599925	0.250908	0.5946, 0.9137, 0.5946	1.0068, 0.6293	1.0155	0.792413	0.0481254	0.107407	-0.335676	1.31763	0.968969	3	C48	LRRC59	Q96AG4 Leucine-rich repeat-containing protein 59 OS=Homo sapiens GN=LRRC59 PE=1 SV=1 :
ATLEC*HPLTMTDPIEEHR	1.07371	0.507337	0.672037	0.102602	0.294704	0.172607	1.7908, 1.1118, 1.1118	1.0255, 1.0255	1.0323, 0.8922	1.14141	0.263083	0.401962	0.190818	0.579908	0.395815	3	C204 C236 C245 ,C191 C204 C236 C245	KIF2C	Q99661-2 Isoform 2 of Kinesin-like protein KIF2C OS=Homo sapiens GN=KIF2C :Q5JR91 Kinesin-like protein (Fragment) OS=Homo sapiens GN=KIF2C PE=1 SV=1 :Q5JR89 Kinesin-like protein KIF2C (Fragment) OS=Homo sapiens GN=KIF2C PE=1 SV=1 :Q99661 Kinesin-like protein KIF2C OS=Homo sapiens GN=KIF2C PE=1 SV=2 :,Q5JR91 Kinesin-like protein (Fragment) OS=Homo sapiens GN=KIF2C PE=1 SV=1 :Q5JR89 Kinesin-like pr…
ATLEC*HPLTM+TDPIEEHR	2.58246	0.012606	0.0646147	1.36874	1.89942	1.18967	0.7601, 2.4057, 2.4057	2.7286, 2.8864	2.7261, 2.6483	2.36586	0.00169089	0.00543467	1.24237	2.77189	2.26483	3	C191,M196 C204,M209 C236,M241 C245,M250	KIF2C	Q99661-2 Isoform 2 of Kinesin-like protein KIF2C OS=Homo sapiens GN=KIF2C :Q5JR91 Kinesin-like protein (Fragment) OS=Homo sapiens GN=KIF2C PE=1 SV=1 :Q5JR89 Kinesin-like protein KIF2C (Fragment) OS=Homo sapiens GN=KIF2C PE=1 SV=1 :Q99661 Kinesin-like protein KIF2C OS=Homo sapiens GN=KIF2C PE=1 SV=2 :
ATLQAALC*LENFSSQVVER	0.908489	0.182137	0.497343	-0.13846	0.739601	0.303344	0.8467	0.9703		0.908489	0.182137	0.296735	-0.13846	0.739601	0.527632	2	C21 C21 C21 C40 C21 C21 C21 C21 C21	ARPC4	F8WE39 Protein ARPC4-TTLL3 OS=Homo sapiens GN=ARPC4-TTLL3 PE=4 SV=1 :P59998 Actin-related protein 2/3 complex subunit 4 OS=Homo sapiens GN=ARPC4 PE=1 SV=3 :F8WDW3 Actin-related protein 2/3 complex subunit 4 OS=Homo sapiens GN=ARPC4 PE=4 SV=1 :P59998-3 Isoform 3 of Actin-related protein 2/3 complex subunit 4 OS=Homo sapiens GN=ARPC4 :F8WCF6 Actin-related protein 2/3 complex subunit 4 OS=Homo sapie…
ATLSVHQLVENTDETYC*IDNEALYDIC*FR	0.630082	0.0834377	0.333192	-0.666389	1.07864	0.477305	0.6480, 0.6480	0.6122		0.636056	0.022088	0.0556151	-0.652775	1.65584	1.25481	2	C131,C141 C201,C211 C115,C125 C183,C193 C201,C211 C201,C211 C201,C211 C164,C174	TUBB,TUBB4B,TUBB4A,TUBB2B,TUBB6	M0QYM7 Tubulin beta-4A chain (Fragment) OS=Homo sapiens GN=TUBB4A PE=1 SV=7 :Q9BVA1 Tubulin beta-2B chain OS=Homo sapiens GN=TUBB2B PE=1 SV=1 :M0R042 Tubulin beta-4A chain (Fragment) OS=Homo sapiens GN=TUBB4A PE=1 SV=1 :Q5JP53 Tubulin beta chain OS=Homo sapiens GN=TUBB PE=1 SV=1 :P07437 Tubulin beta chain OS=Homo sapiens GN=TUBB PE=1 SV=2 :P68371 Tubulin beta-4B chain OS=Homo sapiens GN=TUBB4B PE…
ATPPQIVNGDQYC*GDYELFVEAVEQNTLQEFLK	0.650226	--	--	-0.620987	0	0	0.6502			0.650226	--	--	-0.620987	0	0	1	C71 C204	SH3BGRL3	Q9H299 SH3 domain-binding glutamic acid-rich-like protein 3 OS=Homo sapiens GN=SH3BGRL3 PE=1 SV=1 :A0A087WV23 SH3 domain-binding glutamic acid-rich-like protein 3 OS=Homo sapiens GN=SH3BGRL3 PE=1 SV=1 :
ATQTPSC*WAEEGAEKR	2.14183	0.349902	0.483237	1.09884	0.456053	0.31584	0.8004, 2.7139, 0.8004	4.7270, 3.1649, 1.0311, 3.1649	0.8657	2.15854	0.0606346	0.129859	1.11005	1.21728	0.886528	3	C207 C95 ,C207 C207	GLCCI1	Q86VQ1 Glucocorticoid-induced transcript 1 protein OS=Homo sapiens GN=GLCCI1 PE=1 SV=1 :H7C0Q2 Glucocorticoid-induced transcript 1 protein (Fragment) OS=Homo sapiens GN=GLCCI1 PE=1 SV=7 :,Q86VQ1 Glucocorticoid-induced transcript 1 protein OS=Homo sapiens GN=GLCCI1 PE=1 SV=1 :Q86VQ1 Glucocorticoid-induced transcript 1 protein OS=Homo sapiens GN=GLCCI1 PE=1 SV=1 :
ATSAGSSPSC*SLAGR	0.727443	--	--	-0.459093	0	0		0.7274		0.727443	--	--	-0.459093	0	0	1	C33 C33	OSBPL10	Q9BXB5 Oxysterol-binding protein-related protein 10 OS=Homo sapiens GN=OSBPL10 PE=1 SV=2 :Q9BXB5-2 Isoform 2 of Oxysterol-binding protein-related protein 10 OS=Homo sapiens GN=OSBPL10 :
ATSEEDVSIKSPIC*EK	0.837594	0.303293	0.594438	-0.255677	0.518137	0.225894	0.848	0.8625	0.8023	0.837594	0.303293	0.448626	-0.255677	0.518137	0.348116	3	C1619	RIF1	Q5UIP0 Telomere-associated protein RIF1 OS=Homo sapiens GN=RIF1 PE=1 SV=2 :
ATSELILLPVTGLEC*VGDR	1.23516	0.235544	0.534104	0.3047	0.627929	0.272374	1.2205	1.2499, 1.2499		1.24006	0.00166778	0.00534921	0.310413	2.77786	2.27171	2	C26 C56 C26	WDR6	E9PBK6 WD repeat-containing protein 6 OS=Homo sapiens GN=WDR6 PE=1 SV=1 :A0A087X295 WD repeat-containing protein 6 OS=Homo sapiens GN=WDR6 PE=1 SV=1 :Q9NNW5 WD repeat-containing protein 6 OS=Homo sapiens GN=WDR6 PE=1 SV=1 :
ATSITVTGSGSC*R	0.646217	--	--	-0.629909	0	0		0.6462		0.646217	--	--	-0.629909	0	0	1	C713	DAG1	Q14118 Dystroglycan OS=Homo sapiens GN=DAG1 PE=1 SV=2 :
ATSPLVSLYPALEC*R	1.10411	0.792846	0.889256	0.142888	0.100811	0.0509732	0.7499		1.4584	1.10411	0.792846	0.855987	0.142888	0.100811	0.0675328	2	C514 C490 C490 C297 C392 C519 C514	OTUD5	Q96G74-3 Isoform 3 of OTU domain-containing protein 5 OS=Homo sapiens GN=OTUD5 :Q96G74-2 Isoform 2 of OTU domain-containing protein 5 OS=Homo sapiens GN=OTUD5 :A0A087WXV6 OTU domain-containing protein 5 OS=Homo sapiens GN=OTUD5 PE=1 SV=1 :Q96G74-4 Isoform 4 of OTU domain-containing protein 5 OS=Homo sapiens GN=OTUD5 :H7BZQ3 OTU domain-containing protein 5 (Fragment) OS=Homo sapiens GN=OTUD5 PE=1 …
ATSQLLLETDWESILQIC*DLIR	0.881055	--	--	-0.182696	0	0		0.8811		0.881055	--	--	-0.182696	0	0	1	C32 C32	HGS	I3L1P5 Hepatocyte growth factor-regulated tyrosine kinase substrate (Fragment) OS=Homo sapiens GN=HGS PE=1 SV=1 :O14964-2 Isoform 2 of Hepatocyte growth factor-regulated tyrosine kinase substrate OS=Homo sapiens GN=HGS :
ATVAPEDVSEVIFGHVLAAGC*GQNPVR	1.05257	0.19825	0.516824	0.0739142	0.702786	0.286657	1.0211, 1.0795, 0.4593, 1.0211, 0.6298, 1.2093, 3.7471, 1.0795, 0.6298, 1.2093	1.0919, 0.2977, 1.0919, 0.7441, 1.3080, 3.7868, 1.0888, 1.0888	0.9576, 0.7434, 0.9576, 0.9191, 1.0705	1.184	0.0513285	0.113356	0.243668	1.28964	0.945554	3	C65 C94	ACAT2	Q9BWD1 Acetyl-CoA acetyltransferase, cytosolic OS=Homo sapiens GN=ACAT2 PE=1 SV=2 :Q9BWD1-2 Isoform 2 of Acetyl-CoA acetyltransferase, cytosolic OS=Homo sapiens GN=ACAT2 :
ATVAVSEEHC*APGATSVR	1.71614	0.152056	0.465643	0.779165	0.817995	0.331947	1.1227	1.7255, 2.1947	2.1156, 2.4066	1.91302	0.0234547	0.0585361	0.935851	1.62977	1.23258	3	C842	KIAA1671	Q9BY89 Uncharacterized protein KIAA1671 OS=Homo sapiens GN=KIAA1671 PE=1 SV=2 :
ATVDLDTFLVVM+RDWIAAC*QLHGGLELEEETAFQGALTSR	1.22096	--	--	0.288021	0	0		1.221		1.22096	--	--	0.288021	0	0	1	M87,C94 M101,C108 M65,C72 M101,C108	CCDC155	M0R1C7 Protein KASH5 (Fragment) OS=Homo sapiens GN=CCDC155 PE=1 SV=1 :Q8N6L0 Protein KASH5 OS=Homo sapiens GN=CCDC155 PE=1 SV=2 :M0QZW6 Protein KASH5 (Fragment) OS=Homo sapiens GN=CCDC155 PE=1 SV=1 :M0QXW9 Protein KASH5 (Fragment) OS=Homo sapiens GN=CCDC155 PE=1 SV=1 :
ATVEC*VKDQFGFINYEVGDSK	1.0505	0.0184893	0.094456	0.0710827	1.73308	1.02477	1.1039, 0.8286, 1.0971	0.9918, 1.1964	1.0598	1.04627	0.316165	0.462957	0.065257	0.500087	0.33446	3	C649 C550 C680 C695 C726 C649 C550 C680 C695 C726 ,C649 C550 C680 C695 C726 ,C649 C680 C695 C726 C649 C680 C695 C726	CSDE1	O75534-2 Isoform 2 of Cold shock domain-containing protein E1 OS=Homo sapiens GN=CSDE1 :E9PLT0 Cold shock domain-containing protein E1 OS=Homo sapiens GN=CSDE1 PE=1 SV=1 :O75534 Cold shock domain-containing protein E1 OS=Homo sapiens GN=CSDE1 PE=1 SV=2 :O75534-3 Isoform 3 of Cold shock domain-containing protein E1 OS=Homo sapiens GN=CSDE1 :O75534-4 Isoform 4 of Cold shock domain-containing protei…
ATVIAEVYSQIC*QVSEEC*GEK	0.771489	--	--	-0.374282	0	0	0.7715			0.771489	--	--	-0.374282	0	0	1	C82,C88 C400,C406	PPM1N	Q8N819-3 Isoform 3 of Probable protein phosphatase 1N OS=Homo sapiens GN=PPM1N :Q8N819 Probable protein phosphatase 1N OS=Homo sapiens GN=PPM1N PE=2 SV=2 :
ATVQVVILADPDGHEIC*FVGDEAFR	1.09334	0.333451	0.628702	0.128739	0.476969	0.201555	1.0636, 1.0459, 1.0007		1.5704, 1.0574, 1.1702	1.15137	0.0396469	0.0915643	0.20335	1.40179	1.03827	2	C254 C458	GLOD4	Q9HC38-2 Isoform 2 of Glyoxalase domain-containing protein 4 OS=Homo sapiens GN=GLOD4 :F6TLX2 Glyoxalase domain-containing protein 4 OS=Homo sapiens GN=GLOD4 PE=1 SV=1 :
ATYDKLC*K	0.986319	0.769752	0.941975	-0.0198743	0.113649	0.0259605	0.9362, 0.6652, 0.6200	0.9997, 0.6639, 0.9999	1.0600, 1.5189	0.932979	0.622644	0.759105	-0.100083	0.20576	0.119698	3	C59 C59 C59 ,C59 C59 ,C59	RPS25	P62851 40S ribosomal protein S25 OS=Homo sapiens GN=RPS25 PE=1 SV=1 :P62851 40S ribosomal protein S25 OS=Homo sapiens GN=RPS25 PE=1 SV=1 :,P62851 40S ribosomal protein S25 OS=Homo sapiens GN=RPS25 PE=1 SV=1 :,P62851 40S ribosomal protein S25 OS=Homo sapiens GN=RPS25 PE=1 SV=1 :P62851 40S ribosomal protein S25 OS=Homo sapiens GN=RPS25 PE=1 SV=1 :P62851 40S ribosomal protein S25 OS=Homo sapiens GN=…
AVAC*SGAAQVR	0.878777	0.546628	0.71685	-0.186431	0.262308	0.144572	0.9088, 1.1343, 0.9088, 1.1343	0.9314, 1.0037, 0.9314	0.6067, 0.6305	0.909979	0.34819	0.497467	-0.136094	0.458184	0.303236	3	C578 C578 C578 C578	SYMPK	Q92797 Symplekin OS=Homo sapiens GN=SYMPK PE=1 SV=2 :A0A087WUE9 Symplekin OS=Homo sapiens GN=SYMPK PE=1 SV=1 :Q92797 Symplekin OS=Homo sapiens GN=SYMPK PE=1 SV=2 :A0A087WUE9 Symplekin OS=Homo sapiens GN=SYMPK PE=1 SV=1 :
AVAHHTDC*TFIR	0.708024	0.793163	0.885644	-0.498131	0.100638	0.052741	1.3771		0.0389	0.708024	0.793163	0.856244	-0.498131	0.100638	0.0674026	2	C209 C132 C201 C201 C201 C201	PSMC5	P62195 26S protease regulatory subunit 8 OS=Homo sapiens GN=PSMC5 PE=1 SV=1 :J3QRW1 26S protease regulatory subunit 8 (Fragment) OS=Homo sapiens GN=PSMC5 PE=1 SV=1 :J3KRP2 26S protease regulatory subunit 8 (Fragment) OS=Homo sapiens GN=PSMC5 PE=1 SV=1 :J3QSA9 26S protease regulatory subunit 8 (Fragment) OS=Homo sapiens GN=PSMC5 PE=1 SV=1 :J3QLH6 26S protease regulatory subunit 8 (Fragment) OS=Hom…
AVASQLDC*NFLK	1.34778	0.48407	0.645346	0.430587	0.315092	0.190207		1.5959, 1.7014	1.0223, 1.0223	1.33548	0.243961	0.379151	0.417356	0.612679	0.421188	2	C193 C207 C193 C207 ,C193 C207	PSMC6	P62333 26S protease regulatory subunit 10B OS=Homo sapiens GN=PSMC6 PE=1 SV=1 :A0A087X2I1 26S protease regulatory subunit 10B OS=Homo sapiens GN=PSMC6 PE=1 SV=1 :P62333 26S protease regulatory subunit 10B OS=Homo sapiens GN=PSMC6 PE=1 SV=1 :A0A087X2I1 26S protease regulatory subunit 10B OS=Homo sapiens GN=PSMC6 PE=1 SV=1 :,P62333 26S protease regulatory subunit 10B OS=Homo sapiens GN=PSMC6 PE=1 S…
AVASVVGGWLLC*LR	0.998047	--	--	-0.00282075	0	0	0.998			0.998047	--	--	-0.00282075	0	0	1	C275 C275	DNAAF5	Q86Y56-2 Isoform 2 of Dynein assembly factor 5, axonemal OS=Homo sapiens GN=DNAAF5 :Q86Y56 Dynein assembly factor 5, axonemal OS=Homo sapiens GN=DNAAF5 PE=1 SV=4 :
AVC*EADQSHGGPR	0.89468	0.301135	0.592256	-0.160556	0.521239	0.227491	1.0349, 1.0349	1.0256, 0.5001, 1.0256, 1.0141, 1.0141	0.6023, 0.9579, 0.6023, 1.0147, 0.2499, 1.1248	0.861638	0.069446	0.145318	-0.214845	1.15835	0.83768	3	C267 C267 ,C267 C267 C267 C267	TRAFD1	F8VNX8 TRAF-type zinc finger domain-containing protein 1 (Fragment) OS=Homo sapiens GN=TRAFD1 PE=1 SV=1 :O14545 TRAF-type zinc finger domain-containing protein 1 OS=Homo sapiens GN=TRAFD1 PE=1 SV=1 :,F8VNX8 TRAF-type zinc finger domain-containing protein 1 (Fragment) OS=Homo sapiens GN=TRAFD1 PE=1 SV=1 :O14545 TRAF-type zinc finger domain-containing protein 1 OS=Homo sapiens GN=TRAFD1 PE=1 SV=1 :…
AVC*GFHLGYLDGEVELVSGVVAR	1.75598	0.490678	0.652862	0.812272	0.309204	0.185178		4.2565, 1.0945	1.0218, 1.0218	1.84865	0.363054	0.510839	0.886472	0.440029	0.291716	2	C324 C324 ,C324 C256	VAT1	Q99536 Synaptic vesicle membrane protein VAT-1 homolog OS=Homo sapiens GN=VAT1 PE=1 SV=2 :Q99536 Synaptic vesicle membrane protein VAT-1 homolog OS=Homo sapiens GN=VAT1 PE=1 SV=2 :,Q99536 Synaptic vesicle membrane protein VAT-1 homolog OS=Homo sapiens GN=VAT1 PE=1 SV=2 :Q99536-3 Isoform 3 of Synaptic vesicle membrane protein VAT-1 homolog OS=Homo sapiens GN=VAT1 :
AVC*MLSNTTAIAEAWAR	0.999544	0.902414	1	-0.000657921	0.044594	0	1.0629, 0.6575, 1.0530, 0.9993, 1.0473, 1.0082, 0.9665, 0.8224, 0.6575, 0.6800, 0.9791, 1.0413, 1.0520, 1.0413, 1.0336, 1.0473, 1.0082, 0.9665, 0.8224	1.0135, 1.0568, 1.0135, 1.0019, 1.1611, 0.7731, 0.7056, 1.0327, 1.0180, 1.0135, 1.0019, 0.8711, 1.1611, 0.7731, 0.7056, 1.0309, 0.6955, 1.3957, 0.7987, 1.0536, 0.8711, 0.5448, 1.0263	1.1588, 1.0178, 0.9960, 1.0646, 1.0593, 0.9818, 0.9905, 1.0178, 0.9960, 1.0646, 1.0593, 0.3803, 0.8442, 0.9820, 0.5983, 0.8012, 0.9695, 0.3803, 0.5983, 0.9642, 0.9905	0.929859	0.824467	0.889681	-0.104916	0.0838267	0.0507659	3	C376 C376 C376 C376 C376 C376 C376 C376 C376 C376 C341 C341 C341 C341 C341 C376 C376 C376 C376 C376 C376 C376 C376 C376 C376 C376 C376 C376 C376 C376 C400 C400 C400 C400 C400 ,C376 C376 C376 C376 C376 C376 C376 C400 C310 C376 C400 C310 ,C376 C376 C376 C376 C376 C376 C376 C376 C376 C376 C376 C376 C376 C400 C310 C376 C400 C310 C376 C400 C310 C376 C400 C310	TUBA3E,TUBA1A,TUBA1B,TUBA8,TUBA4A,TUBA3C	Q71U36 Tubulin alpha-1A chain OS=Homo sapiens GN=TUBA1A PE=1 SV=1 :Q71U36 Tubulin alpha-1A chain OS=Homo sapiens GN=TUBA1A PE=1 SV=1 :P68363 Tubulin alpha-1B chain OS=Homo sapiens GN=TUBA1B PE=1 SV=1 :P68363 Tubulin alpha-1B chain OS=Homo sapiens GN=TUBA1B PE=1 SV=1 :P68366 Tubulin alpha-4A chain OS=Homo sapiens GN=TUBA4A PE=1 SV=1 :P68366 Tubulin alpha-4A chain OS=Homo sapiens GN=TUBA4A PE=1 SV=…
AVC*M+LSNTTAIAEAWAR	0.975021	0.660649	0.856465	-0.0364947	0.180029	0.0672904	1.2618, 0.9123, 1.0261, 1.0587, 1.0262, 1.0327, 1.0327, 1.0807, 0.9123, 1.0261, 1.0316, 1.1586, 0.0194, 1.0017, 1.0759, 1.0245, 1.0282, 1.0327, 1.0368, 1.0807	0.9633, 1.1385, 2.9824, 0.9418, 1.0102, 1.0256, 1.0320, 0.9335, 0.9444, 0.9498, 1.1164, 0.9264, 0.1110, 1.0256, 1.0320, 0.9804, 0.9717, 0.9498, 1.0445, 1.0165, 0.1274, 1.0287, 1.1385, 1.1048, 1.0109, 1.0043, 0.9264, 1.0287	0.9853, 0.4945, 3.3455, 0.9604, 0.9394, 1.0014, 0.9221, 1.1212, 0.9906, 0.9722, 0.9614, 0.8729, 0.9898, 0.2336, 0.9221, 0.5886, 0.9881, 0.9722, 0.9560, 0.9519, 1.0219, 0.7842, 1.3994, 0.9198, 0.9853, 0.8729, 1.0219	1.00666	0.620137	0.75645	0.00958207	0.207513	0.12122	3	C376,M377 C376,M377 C376,M377 C376,M377 C376,M377 C376,M377 C376,M377 C376,M377 C376,M377 C376,M377 C376,M377 C376,M377 C376,M377 C376,M377 C376,M377 C376,M377 C376,M377 C376,M377 C376,M377 C400,M401 C310,M311 C376,M377 C400,M401 C310,M311 C376,M377 C400,M401 C310,M311 C376,M377 C400,M401 C310,M311 C376,M377 C400,M401 C310,M311 C376,M377 C400,M401 C310,M311 ,C376,M377 C376,M377 C376,M377 C376,M37…	TUBA3E,TUBA1A,TUBA1B,TUBA8,TUBA4A,TUBA3C	Q71U36 Tubulin alpha-1A chain OS=Homo sapiens GN=TUBA1A PE=1 SV=1 :Q71U36 Tubulin alpha-1A chain OS=Homo sapiens GN=TUBA1A PE=1 SV=1 :P68363 Tubulin alpha-1B chain OS=Homo sapiens GN=TUBA1B PE=1 SV=1 :P68363 Tubulin alpha-1B chain OS=Homo sapiens GN=TUBA1B PE=1 SV=1 :P68366 Tubulin alpha-4A chain OS=Homo sapiens GN=TUBA4A PE=1 SV=1 :P68366 Tubulin alpha-4A chain OS=Homo sapiens GN=TUBA4A PE=1 SV=…
AVC*MLSNTTAVAEAWAR	1.12822	0.169066	0.505366	0.174053	0.771945	0.296394	1.0037, 1.0676, 6.2134, 1.0059, 1.1072, 1.0820, 1.0676, 6.2134, 1.1286, 1.0546, 1.1072, 1.0820	1.2415, 1.3144, 1.0664, 1.0374, 1.1341, 1.0255, 0.9735, 1.3144, 1.0664, 1.2415, 1.0066, 1.0066, 0.9540, 0.4219, 1.5666, 1.0698, 0.9540, 1.5666, 1.0698, 1.0374, 1.1341, 1.0255, 3.2795	1.2040, 1.0670, 1.0370, 1.0223, 1.1824, 0.8384, 1.0635, 0.8384, 0.7672, 1.0635, 1.1784, 1.0670, 1.0370, 1.0223, 1.1784	1.32415	0.00152699	0.00488745	0.405067	2.81616	2.31092	3	C376 C376 C376 C376 C376 C446 C446 C446 C446 C446 ,C376 C376 C376 C376 C446 C446 C446 C446 ,C376	TUBA1C	Q9BQE3 Tubulin alpha-1C chain OS=Homo sapiens GN=TUBA1C PE=1 SV=1 :Q9BQE3 Tubulin alpha-1C chain OS=Homo sapiens GN=TUBA1C PE=1 SV=1 :Q9BQE3 Tubulin alpha-1C chain OS=Homo sapiens GN=TUBA1C PE=1 SV=1 :Q9BQE3 Tubulin alpha-1C chain OS=Homo sapiens GN=TUBA1C PE=1 SV=1 :F5H5D3 Tubulin alpha-1C chain OS=Homo sapiens GN=TUBA1C PE=1 SV=1 :F5H5D3 Tubulin alpha-1C chain OS=Homo sapiens GN=TUBA1C PE=1 SV=…
AVC*M+LSNTTAVAEAWAR	0.921961	0.0272142	0.166534	-0.117223	1.5652	0.778497	0.7050, 0.9864, 1.1723, 0.8941, 0.9027, 1.0172, 1.0396, 0.9864, 0.6536, 0.8941, 0.9027, 1.3500, 1.0396	0.8572, 0.9774, 1.0270, 1.0259, 0.8508, 1.9286, 0.8652, 0.9774, 0.4290, 1.0199, 1.0494, 1.0318, 0.9045, 1.1704, 0.9045, 1.0270, 1.0259, 0.9245, 0.5742, 0.8652	1.0237, 0.5259, 0.9494, 0.6633, 1.1112, 1.0405, 1.0405, 0.4896, 0.9468, 1.0086, 0.7768, 0.9494, 0.9468, 1.0086	0.945963	0.000461079	0.00213557	-0.0801448	3.33622	2.67049	3	C376,M377 ,C376,M377 C376,M377 C376,M377 C376,M377 C446,M447 C446,M447 C446,M447 C446,M447 ,C376,M377 C376,M377 C376,M377 C446,M447 C446,M447 C446,M447	TUBA1C	Q9BQE3 Tubulin alpha-1C chain OS=Homo sapiens GN=TUBA1C PE=1 SV=1 :Q9BQE3 Tubulin alpha-1C chain OS=Homo sapiens GN=TUBA1C PE=1 SV=1 :Q9BQE3 Tubulin alpha-1C chain OS=Homo sapiens GN=TUBA1C PE=1 SV=1 :Q9BQE3 Tubulin alpha-1C chain OS=Homo sapiens GN=TUBA1C PE=1 SV=1 :F5H5D3 Tubulin alpha-1C chain OS=Homo sapiens GN=TUBA1C PE=1 SV=1 :F5H5D3 Tubulin alpha-1C chain OS=Homo sapiens GN=TUBA1C PE=1 SV=…
AVDALLTHC*K	0.902815	0.392563	0.534406	-0.147498	0.40609	0.272128	1.0687	0.6759, 1.2328	0.9145, 0.9145	0.9613	0.38308	0.529126	-0.0569419	0.41671	0.276441	3	C46 C13 C47 C47 C47	RSL1D1	I3L1A3 Ribosomal L1 domain-containing protein 1 (Fragment) OS=Homo sapiens GN=RSL1D1 PE=1 SV=1 :I3L3C4 Ribosomal L1 domain-containing protein 1 (Fragment) OS=Homo sapiens GN=RSL1D1 PE=1 SV=1 :J3QSV6 Ribosomal L1 domain-containing protein 1 (Fragment) OS=Homo sapiens GN=RSL1D1 PE=1 SV=1 :I3L3U9 Ribosomal L1 domain-containing protein 1 (Fragment) OS=Homo sapiens GN=RSL1D1 PE=1 SV=1 :O76021 Ribosoma…
AVDQVC*TFLFK	1.31762	0.0271041	0.165955	0.397936	1.56696	0.78001	1.2281	1.2623, 1.2623	1.4625, 1.4625	1.33553	0.000576908	0.002638	0.417409	3.23889	2.57873	3	C15	RNF113A	O15541 RING finger protein 113A OS=Homo sapiens GN=RNF113A PE=1 SV=1 :
AVDTSDLEVAEDPM+GLQGIDLITAALLFC*LGDSPGGR	0.771201	--	--	-0.37482	0	0		0.7712		0.771201	--	--	-0.37482	0	0	1	M418,C433	FBXO30	Q8TB52 F-box only protein 30 OS=Homo sapiens GN=FBXO30 PE=1 SV=3 :
AVEEGIVLGGGC*ALLR	0.855399	0.712678	0.876215	-0.225331	0.147107	0.0573891	0.9631	0.6033, 0.5244, 1.0615, 1.8399	0.4493, 0.6172	0.865535	0.799049	0.858637	-0.208335	0.0974263	0.0661903	3	C442 C442 ,C442	HSPD1	P10809 60 kDa heat shock protein, mitochondrial OS=Homo sapiens GN=HSPD1 PE=1 SV=2 :,P10809 60 kDa heat shock protein, mitochondrial OS=Homo sapiens GN=HSPD1 PE=1 SV=2 :P10809 60 kDa heat shock protein, mitochondrial OS=Homo sapiens GN=HSPD1 PE=1 SV=2 :
AVEGC*VSASQAATEDGQLLR	0.948888	0.541889	0.711155	-0.0756909	0.26609	0.148036	1.0119	0.8859		0.948888	0.541889	0.679429	-0.0756909	0.26609	0.167856	2	C750	TLN1	Q9Y490 Talin-1 OS=Homo sapiens GN=TLN1 PE=1 SV=3 :
AVELEGLAAC*EGEYSQK	0.815597	--	--	-0.294072	0	0			0.8156	0.815597	--	--	-0.294072	0	0	1	C991 C991 C991	PASK	Q96RG2 PAS domain-containing serine/threonine-protein kinase OS=Homo sapiens GN=PASK PE=1 SV=3 :Q96RG2-4 Isoform 3 of PAS domain-containing serine/threonine-protein kinase OS=Homo sapiens GN=PASK :Q96RG2-2 Isoform 2 of PAS domain-containing serine/threonine-protein kinase OS=Homo sapiens GN=PASK :
AVELLGDIVQNC*SLEDSQIEKER	1.19989	0.67065	0.869744	0.262899	0.173504	0.0606085	0.6471, 0.5491, 1.2510, 0.5491	1.6116, 1.2394, 2.0551		1.12893	0.367754	0.514166	0.174955	0.434443	0.288897	2	C154	UQCRC1	P31930 Cytochrome b-c1 complex subunit 1, mitochondrial OS=Homo sapiens GN=UQCRC1 PE=1 SV=3 :
AVESC*PDEEEGPFSLPEEER	1.68803	--	--	0.755341	0	0	1.688			1.68803	--	--	0.755341	0	0	1	C442 C534 C245 C600	ARHGEF18	Q6ZSZ5-2 Isoform 2 of Rho guanine nucleotide exchange factor 18 OS=Homo sapiens GN=ARHGEF18 :A0A087WZG4 Uncharacterized protein (Fragment) OS=Homo sapiens PE=4 SV=2 :M0QZS0 Rho guanine nucleotide exchange factor 18 (Fragment) OS=Homo sapiens GN=ARHGEF18 PE=1 SV=1 :Q6ZSZ5 Rho guanine nucleotide exchange factor 18 OS=Homo sapiens GN=ARHGEF18 PE=1 SV=3 :
AVESVDSSEESFSDSDDDSC*LWKR	0.886427	0.0529857	0.254615	-0.173927	1.27584	0.594116	0.8765, 0.9622	1.0005, 0.8986, 0.8986	0.6615, 1.0331, 0.6615	0.874059	0.0176008	0.0467099	-0.194197	1.75447	1.33059	3	C78	PHAX	Q9H814 Phosphorylated adapter RNA export protein OS=Homo sapiens GN=PHAX PE=1 SV=1 :
AVFSHC*PFLLPQGEDVEK	1.10215	--	--	0.140317	0	0		1.1021		1.10215	--	--	0.140317	0	0	1	C73 C73	DCP2	Q8IU60 m7GpppN-mRNA hydrolase OS=Homo sapiens GN=DCP2 PE=1 SV=2 :Q8IU60-2 Isoform 2 of m7GpppN-mRNA hydrolase OS=Homo sapiens GN=DCP2 :
AVGDGILC*NTYIDSYK	0.807288	0.374365	0.512615	-0.308844	0.426705	0.290209	0.6079	0.9146, 0.9146	0.8994	0.834114	0.345036	0.493353	-0.261684	0.462136	0.306842	3	C264 C275	PDCD4	Q53EL6-2 Isoform 2 of Programmed cell death protein 4 OS=Homo sapiens GN=PDCD4 :Q53EL6 Programmed cell death protein 4 OS=Homo sapiens GN=PDCD4 PE=1 SV=2 :
AVGIDLGTTYSC*VGVFQHGK	1.35792	--	--	0.441394	0	0			1.3579	1.35792	--	--	0.441394	0	0	1	C17 C17 C17	HSPA8	P11142 Heat shock cognate 71 kDa protein OS=Homo sapiens GN=HSPA8 PE=1 SV=1 :E9PNE6 Heat shock cognate 71 kDa protein OS=Homo sapiens GN=HSPA8 PE=1 SV=1 :E9PKE3 Heat shock cognate 71 kDa protein OS=Homo sapiens GN=HSPA8 PE=1 SV=1 :
AVGNIVTGDDIQTQVILNC*SALPCLLHLLSSPKESIR	1.6936	--	--	0.76009	0	0		1.6936		1.6936	--	--	0.76009	0	0	1	C335 C242	KPNA6	O60684 Importin subunit alpha-7 OS=Homo sapiens GN=KPNA6 PE=1 SV=1 :Q5TFJ7 Importin subunit alpha-7 (Fragment) OS=Homo sapiens GN=KPNA6 PE=1 SV=1 :
AVGNIVTGDDIQTQVILNCSALPC*LLHLLSSPKESIR	0.883215	--	--	-0.179164	0	0		0.8832		0.883215	--	--	-0.179164	0	0	1	C340 C247	KPNA6	O60684 Importin subunit alpha-7 OS=Homo sapiens GN=KPNA6 PE=1 SV=1 :Q5TFJ7 Importin subunit alpha-7 (Fragment) OS=Homo sapiens GN=KPNA6 PE=1 SV=1 :
AVGNIVTGDDIQTQVILNC*SALPCLLHLLSSPK	0.708958	--	--	-0.496228	0	0	0.709			0.708958	--	--	-0.496228	0	0	1	C335	KPNA6	O60684 Importin subunit alpha-7 OS=Homo sapiens GN=KPNA6 PE=1 SV=1 :
AVGNIVTGDDIQTQVILNC*SALQSLLHLLSSPK	1.23336	0.414023	0.560994	0.302599	0.382976	0.251041		1.1294	1.1870, 1.4615	1.25931	0.18194	0.296459	0.332639	0.740071	0.528036	2	C337	KPNA1	P52294 Importin subunit alpha-5 OS=Homo sapiens GN=KPNA1 PE=1 SV=3 :
AVGSC*RGVGSCCAR	0.779044	--	--	-0.360223	0	0		0.779		0.779044	--	--	-0.360223	0	0	1	C42	SPG7	A0A087WTP1 Paraplegin OS=Homo sapiens GN=SPG7 PE=1 SV=1 :
AVGSPLC*VPAR	0.647159	0.193723	0.466704	-0.627809	0.712819	0.330958	0.6103	0.684		0.647159	0.193723	0.313192	-0.627809	0.712819	0.504189	2	C539	GTSE1	Q9NYZ3 G2 and S phase-expressed protein 1 OS=Homo sapiens GN=GTSE1 PE=1 SV=3 :
AVHQC*DR	0.831531	0.222985	0.491344	-0.266157	0.651723	0.308614	0.8726	0.82	0.8021, 0.8021	0.824164	0.0518998	0.114384	-0.278996	1.28483	0.941636	3	C160 C72 C72 ,C72	NUBP2	H3BNS4 Cytosolic Fe-S cluster assembly factor NUBP2 (Fragment) OS=Homo sapiens GN=NUBP2 PE=1 SV=1 :Q9Y5Y2 Cytosolic Fe-S cluster assembly factor NUBP2 OS=Homo sapiens GN=NUBP2 PE=1 SV=1 :H3BNF0 Cytosolic Fe-S cluster assembly factor NUBP2 OS=Homo sapiens GN=NUBP2 PE=1 SV=1 :,Q9Y5Y2 Cytosolic Fe-S cluster assembly factor NUBP2 OS=Homo sapiens GN=NUBP2 PE=1 SV=1 :
AVIFC*LSADKK	2.1633	0.150291	0.461549	1.11323	0.823068	0.335782	2.4917	1.8349, 1.8349		2.05383	0.00480631	0.014961	1.03832	2.31819	1.82504	2	C22 C39	DSTN	P60981-2 Isoform 2 of Destrin OS=Homo sapiens GN=DSTN :P60981 Destrin OS=Homo sapiens GN=DSTN PE=1 SV=3 :
AVIFEDC*AVPVANR	13.3267	0.390295	0.531924	3.73625	0.408607	0.27415	1.2057	37.454	1.3204	13.3267	0.390295	0.53627	3.73625	0.408607	0.270617	3	C251	ACAD8	Q9UKU7 Isobutyryl-CoA dehydrogenase, mitochondrial OS=Homo sapiens GN=ACAD8 PE=1 SV=1 :
AVILDLLQEALTESGLTSQDIDC*IAYTK	0.989995	--	--	-0.0145071	0	0		0.99		0.989995	--	--	-0.0145071	0	0	1	C73	OSGEP	Q9NPF4 Probable tRNA N6-adenosine threonylcarbamoyltransferase OS=Homo sapiens GN=OSGEP PE=1 SV=1 :
AVIPMSC*ITNGSGANR	1.53227	--	--	0.615673	0	0	1.5323			1.53227	--	--	0.615673	0	0	1	C82 C82 C82	EML4	Q9HC35-2 Isoform 2 of Echinoderm microtubule-associated protein-like 4 OS=Homo sapiens GN=EML4 :Q9HC35 Echinoderm microtubule-associated protein-like 4 OS=Homo sapiens GN=EML4 PE=1 SV=3 :B5MBZ0 Echinoderm microtubule-associated protein-like 4 OS=Homo sapiens GN=EML4 PE=1 SV=3 :
AVLC*PPPVK	1.0111	0.318013	0.610285	0.0159207	0.497555	0.214467	1.0019	1.0203		1.0111	0.318013	0.465094	0.0159207	0.497555	0.33246	2	C178 C197 ,C178 C178 C197	RAC3,RAC1	P63000 Ras-related C3 botulinum toxin substrate 1 OS=Homo sapiens GN=RAC1 PE=1 SV=1 :P63000-2 Isoform B of Ras-related C3 botulinum toxin substrate 1 OS=Homo sapiens GN=RAC1 :,P60763 Ras-related C3 botulinum toxin substrate 3 OS=Homo sapiens GN=RAC3 PE=1 SV=1 :P63000 Ras-related C3 botulinum toxin substrate 1 OS=Homo sapiens GN=RAC1 PE=1 SV=1 :P63000-2 Isoform B of Ras-related C3 botulinum toxin …
AVLFC*LSDDKR	0.789584	--	--	-0.340835	0	0		0.7946, 0.7845		0.789539	0.00940225	0.026342	-0.340918	2.02677	1.57935	1	C22 C39 C39	CFL2	Q9Y281-3 Isoform 3 of Cofilin-2 OS=Homo sapiens GN=CFL2 :F8WDN3 Cofilin-2 OS=Homo sapiens GN=CFL2 PE=1 SV=1 :Q9Y281 Cofilin-2 OS=Homo sapiens GN=CFL2 PE=1 SV=1 :
AVLFC*LSEDKK	1.01454	0.28019	0.568943	0.0208227	0.552547	0.244931	1.2615, 1.2905, 0.4351, 1.2905, 1.2397, 0.9481	1.0133, 0.9751, 1.0484, 0.8874, 1.0368, 0.9751, 1.0133, 1.0484, 0.8874, 1.0368	0.9367, 1.0593, 1.3111, 2.8752, 0.7968, 0.9367, 1.0593, 0.8645, 0.7968	1.08095	0.414124	0.559863	0.112299	0.38287	0.251918	3	C22 C39 C77 C39 C22 C39 C77 C39 C22 C39 C77 C39 C22 C39 C77 C39 C22 C39 C77 C39 ,C22 C39 C77 C39 C22 C39 C77 C39	CFL1	G3V1A4 Cofilin 1 (Non-muscle), isoform CRA_a OS=Homo sapiens GN=CFL1 PE=1 SV=1 :P23528 Cofilin-1 OS=Homo sapiens GN=CFL1 PE=1 SV=3 :E9PK25 Cofilin-1 OS=Homo sapiens GN=CFL1 PE=1 SV=1 :E9PP50 Cofilin-1 (Fragment) OS=Homo sapiens GN=CFL1 PE=1 SV=7 :G3V1A4 Cofilin 1 (Non-muscle), isoform CRA_a OS=Homo sapiens GN=CFL1 PE=1 SV=1 :P23528 Cofilin-1 OS=Homo sapiens GN=CFL1 PE=1 SV=3 :E9PK25 Cofilin-1 OS=…
AVLFC*LSEDK	0.956507	0.532457	0.701428	-0.0641518	0.273715	0.154017	0.9047, 0.9047	1.0561, 0.9742		0.959917	0.23279	0.36871	-0.0590179	0.633036	0.433315	2	C22 C39 C77 C39	CFL1	G3V1A4 Cofilin 1 (Non-muscle), isoform CRA_a OS=Homo sapiens GN=CFL1 PE=1 SV=1 :P23528 Cofilin-1 OS=Homo sapiens GN=CFL1 PE=1 SV=3 :E9PK25 Cofilin-1 OS=Homo sapiens GN=CFL1 PE=1 SV=1 :E9PP50 Cofilin-1 (Fragment) OS=Homo sapiens GN=CFL1 PE=1 SV=7 :
AVLHPTGPLYC*PEEK	0.896849	--	--	-0.157063	0	0	0.8968			0.896849	--	--	-0.157063	0	0	1	C175 C175 C154 C175 C175 C175 C175	RHOT1	Q8IXI2-5 Isoform 5 of Mitochondrial Rho GTPase 1 OS=Homo sapiens GN=RHOT1 :Q8IXI2-4 Isoform 4 of Mitochondrial Rho GTPase 1 OS=Homo sapiens GN=RHOT1 :H7BXZ6 Mitochondrial Rho GTPase OS=Homo sapiens GN=RHOT1 PE=1 SV=2 :Q8IXI2-7 Isoform 7 of Mitochondrial Rho GTPase 1 OS=Homo sapiens GN=RHOT1 :Q8IXI2-3 Isoform 3 of Mitochondrial Rho GTPase 1 OS=Homo sapiens GN=RHOT1 :Q8IXI2-2 Isoform 2 of Mitochond…
AVLLASDAQEC*TLEEVVER	0.826586	0.223413	0.491705	-0.274763	0.650891	0.308295	0.8563, 0.9806, 0.8598	0.8375, 0.6422, 0.8375, 0.7170	0.8543, 0.8543	0.826614	0.0136923	0.0377327	-0.274714	1.86352	1.42328	3	C332 C332 C332 C332 ,C332 C332	INF2	Q27J81 Inverted formin-2 OS=Homo sapiens GN=INF2 PE=1 SV=2 :Q27J81-2 Isoform 2 of Inverted formin-2 OS=Homo sapiens GN=INF2 :Q27J81 Inverted formin-2 OS=Homo sapiens GN=INF2 PE=1 SV=2 :Q27J81-2 Isoform 2 of Inverted formin-2 OS=Homo sapiens GN=INF2 :,Q27J81 Inverted formin-2 OS=Homo sapiens GN=INF2 PE=1 SV=2 :Q27J81-2 Isoform 2 of Inverted formin-2 OS=Homo sapiens GN=INF2 :
AVLPLLDAQQPC*YLLYR	1.41469	0.0702709	0.297092	0.500487	1.15322	0.527109	1.7998	1.1359, 1.1359	1.3084, 1.3084	1.33767	0.0649308	0.137555	0.419721	1.18755	0.861525	3	C67 C67 ,C67	TWF2	Q6IBS0 Twinfilin-2 OS=Homo sapiens GN=TWF2 PE=1 SV=2 :,Q6IBS0 Twinfilin-2 OS=Homo sapiens GN=TWF2 PE=1 SV=2 :D6RG15 Twinfilin-2 OS=Homo sapiens GN=TWF2 PE=1 SV=1 :
AVLPVTC*HR	0.9256	0.55187	0.723108	-0.111539	0.258163	0.140797	1.4760, 1.4760, 0.7702, 1.0932, 1.1098, 0.7702, 1.0932, 1.1098	1.1179, 1.5593, 1.1179, 0.9566, 1.0068, 1.7163, 0.9566, 1.0068	0.6650, 0.6650	1.09259	0.170565	0.29465	0.127749	0.76811	0.530694	3	C2083 C2114 C2085 C2125 C2114 C2116 C2094 C2083 C2114 C2085 C2125 C2114 C2116 C2094 ,C2083 C2114 C2085 C2125 C2114 C2116 C2094	DOCK7	Q96N67-4 Isoform 4 of Dedicator of cytokinesis protein 7 OS=Homo sapiens GN=DOCK7 :H0Y7L2 Dedicator of cytokinesis protein 7 OS=Homo sapiens GN=DOCK7 PE=1 SV=2 :Q96N67-3 Isoform 3 of Dedicator of cytokinesis protein 7 OS=Homo sapiens GN=DOCK7 :Q96N67 Dedicator of cytokinesis protein 7 OS=Homo sapiens GN=DOCK7 PE=1 SV=4 :Q96N67-2 Isoform 2 of Dedicator of cytokinesis protein 7 OS=Homo sapiens GN=D…
AVLVTGGDC*GLGHALC*K	0.077865	--	--	-3.68288	0	0		0.0779		0.077865	--	--	-3.68288	0	0	1	C92,C99 C20,C27	HSD17B2	P37059 Estradiol 17-beta-dehydrogenase 2 OS=Homo sapiens GN=HSD17B2 PE=1 SV=1 :H3BNN1 Estradiol 17-beta-dehydrogenase 2 (Fragment) OS=Homo sapiens GN=HSD17B2 PE=1 SV=1 :
AVM+EQIPEIQKDSLDQFDC*K	1.07834	--	--	0.108813	0	0	1.0783			1.07834	--	--	0.108813	0	0	1	M1115,C1131	XPO5	Q9HAV4 Exportin-5 OS=Homo sapiens GN=XPO5 PE=1 SV=1 :
AVNYNYYYSLNAWLLLC*PWWLCFDWSMGCIPLIKSISDWR	0.745346	--	--	-0.424019	0	0		0.7453		0.745346	--	--	-0.424019	0	0	1	C331 C220 C350 C331	TMTC4	Q5T4D3-2 Isoform 2 of Transmembrane and TPR repeat-containing protein 4 OS=Homo sapiens GN=TMTC4 :Q5T4D3-4 Isoform 4 of Transmembrane and TPR repeat-containing protein 4 OS=Homo sapiens GN=TMTC4 :Q5T4D3-3 Isoform 3 of Transmembrane and TPR repeat-containing protein 4 OS=Homo sapiens GN=TMTC4 :Q5T4D3 Transmembrane and TPR repeat-containing protein 4 OS=Homo sapiens GN=TMTC4 PE=2 SV=2 :
AVQADGQVKEC*YQSHR	0.988392	0.39051	0.53215	-0.0168443	0.408367	0.273966	0.9503, 1.0036, 1.0066, 1.0036, 1.1584, 1.1949, 0.7164	1.1984, 1.0093, 1.0200, 1.0200	0.9668, 0.9621, 0.9668, 0.8342, 1.0899, 0.9087	1.00058	0.213488	0.341098	0.000829916	0.670628	0.46712	3	C517 C512 C517 C512 ,C517 C512	PDCD6IP	Q8WUM4-2 Isoform 2 of Programmed cell death 6-interacting protein OS=Homo sapiens GN=PDCD6IP :Q8WUM4 Programmed cell death 6-interacting protein OS=Homo sapiens GN=PDCD6IP PE=1 SV=1 :,Q8WUM4-2 Isoform 2 of Programmed cell death 6-interacting protein OS=Homo sapiens GN=PDCD6IP :Q8WUM4 Programmed cell death 6-interacting protein OS=Homo sapiens GN=PDCD6IP PE=1 SV=1 :Q8WUM4-2 Isoform 2 of Programmed…
AVQALC*AVYEHWVPR	1.20937	0.208323	0.485996	0.274253	0.681264	0.313367	1.0749, 1.0749	1.3934	1.1599, 1.1599	1.17257	0.182435	0.297174	0.229674	0.738892	0.526989	3	C196 C129 ,C99 C196 C129	UGDH	O60701 UDP-glucose 6-dehydrogenase OS=Homo sapiens GN=UGDH PE=1 SV=1 :O60701-2 Isoform 2 of UDP-glucose 6-dehydrogenase OS=Homo sapiens GN=UGDH :,O60701-3 Isoform 3 of UDP-glucose 6-dehydrogenase OS=Homo sapiens GN=UGDH :O60701 UDP-glucose 6-dehydrogenase OS=Homo sapiens GN=UGDH PE=1 SV=1 :O60701-2 Isoform 2 of UDP-glucose 6-dehydrogenase OS=Homo sapiens GN=UGDH :
AVQC*LNTSSK	0.846534	--	--	-0.240361	0	0	0.8465			0.846534	--	--	-0.240361	0	0	1	C2565 C2554 C2554 C2554	UBR4	Q5T4S7-3 Isoform 3 of E3 ubiquitin-protein ligase UBR4 OS=Homo sapiens GN=UBR4 :Q5T4S7 E3 ubiquitin-protein ligase UBR4 OS=Homo sapiens GN=UBR4 PE=1 SV=1 :Q5T4S7-2 Isoform 2 of E3 ubiquitin-protein ligase UBR4 OS=Homo sapiens GN=UBR4 :Q5T4S7-4 Isoform 4 of E3 ubiquitin-protein ligase UBR4 OS=Homo sapiens GN=UBR4 :
AVQDLC*GWR	1.00458	0.632966	0.823154	0.00659923	0.19862	0.084519	0.6867, 0.9902, 1.0784, 0.9260, 0.9902	1.0666, 0.8565	1.0882	0.960348	0.679236	0.813089	-0.0583706	0.167979	0.0898621	3	C428 ,C428 C428 ,C428 C428 C428 C428	RCC2	Q9P258 Protein RCC2 OS=Homo sapiens GN=RCC2 PE=1 SV=2 :Q9P258 Protein RCC2 OS=Homo sapiens GN=RCC2 PE=1 SV=2 :,Q9P258 Protein RCC2 OS=Homo sapiens GN=RCC2 PE=1 SV=2 :,Q9P258 Protein RCC2 OS=Homo sapiens GN=RCC2 PE=1 SV=2 :Q9P258 Protein RCC2 OS=Homo sapiens GN=RCC2 PE=1 SV=2 :Q9P258 Protein RCC2 OS=Homo sapiens GN=RCC2 PE=1 SV=2 :Q9P258 Protein RCC2 OS=Homo sapiens GN=RCC2 PE=1 SV=2 :
AVQDVESLSNLIQEILDFDQAQQIKC*FNSK	1.74563	--	--	0.803751	0	0	1.7456			1.74563	--	--	0.803751	0	0	1	C212 C86 C212	RNF14	Q9UBS8 E3 ubiquitin-protein ligase RNF14 OS=Homo sapiens GN=RNF14 PE=1 SV=1 :Q9UBS8-2 Isoform 2 of E3 ubiquitin-protein ligase RNF14 OS=Homo sapiens GN=RNF14 :D6RA38 E3 ubiquitin-protein ligase RNF14 (Fragment) OS=Homo sapiens GN=RNF14 PE=1 SV=1 :
AVQFGTGELC*DAISAVEEK	0.949583	0.598773	0.780763	-0.0746334	0.222738	0.107481	0.9127, 0.6030	1.0252	1.0657, 0.9224	0.905791	0.474883	0.618019	-0.14275	0.323414	0.208998	3	C371 ,C371 C371	KIF1BP	Q96EK5 KIF1-binding protein OS=Homo sapiens GN=KIF1BP PE=1 SV=1 :,Q96EK5 KIF1-binding protein OS=Homo sapiens GN=KIF1BP PE=1 SV=1 :Q96EK5 KIF1-binding protein OS=Homo sapiens GN=KIF1BP PE=1 SV=1 :
AVQGMLDFDYVC*SR	0.917714	--	--	-0.123884	0	0	0.9177			0.917714	--	--	-0.123884	0	0	1	C519 C509	ACLY	P53396 ATP-citrate synthase OS=Homo sapiens GN=ACLY PE=1 SV=3 :P53396-2 Isoform 2 of ATP-citrate synthase OS=Homo sapiens GN=ACLY :
AVQVDDDQFC*K	0.801077	--	--	-0.319987	0	0		0.8011		0.801077	--	--	-0.319987	0	0	1	C164 C168	SIKE1	Q9BRV8 Suppressor of IKBKE 1 OS=Homo sapiens GN=SIKE1 PE=1 SV=1 :Q9BRV8-2 Isoform 2 of Suppressor of IKBKE 1 OS=Homo sapiens GN=SIKE1 :
AVSEEC*SYFLQTLC*SVLGEYYTPALK	0.668749	--	--	-0.580462	0	0		0.6687		0.668749	--	--	-0.580462	0	0	1	C1199,C1207 C1199,C1207 C1211,C1219 C1211,C1219 C1210,C1218 C1211,C1219	AKAP9	Q99996-3 Isoform 3 of A-kinase anchor protein 9 OS=Homo sapiens GN=AKAP9 :Q99996-2 Isoform 2 of A-kinase anchor protein 9 OS=Homo sapiens GN=AKAP9 :Q99996-6 Isoform 6 of A-kinase anchor protein 9 OS=Homo sapiens GN=AKAP9 :Q99996 A-kinase anchor protein 9 OS=Homo sapiens GN=AKAP9 PE=1 SV=3 :A0A0A0MRF6 A-kinase anchor protein 9 OS=Homo sapiens GN=AKAP9 PE=1 SV=1 :Q99996-5 Isoform 5 of A-kinase anch…
AVSIIEC*DMNVDFDAPLGYKEPER	1.27243	0.441994	0.595299	0.347581	0.354583	0.225265		1.2466, 1.2466, 1.5811	1.1604	1.30867	0.105551	0.202885	0.388096	0.976536	0.692751	2	C221 C89 C185 C185	UFD1L	Q92890-1 Isoform Long of Ubiquitin fusion degradation protein 1 homolog OS=Homo sapiens GN=UFD1L :C9JNP9 Ubiquitin fusion degradation protein 1 homolog (Fragment) OS=Homo sapiens GN=UFD1L PE=1 SV=1 :Q92890-3 Isoform 3 of Ubiquitin fusion degradation protein 1 homolog OS=Homo sapiens GN=UFD1L :Q92890 Ubiquitin fusion degradation protein 1 homolog OS=Homo sapiens GN=UFD1L PE=1 SV=3 :
AVSIIEC*DM+NVDFDAPLGYKEPER	1.17829	--	--	0.236696	0	0	1.1783			1.17829	--	--	0.236696	0	0	1	C221,M223 C89,M91 C185,M187 C185,M187	UFD1L	Q92890-1 Isoform Long of Ubiquitin fusion degradation protein 1 homolog OS=Homo sapiens GN=UFD1L :C9JNP9 Ubiquitin fusion degradation protein 1 homolog (Fragment) OS=Homo sapiens GN=UFD1L PE=1 SV=1 :Q92890-3 Isoform 3 of Ubiquitin fusion degradation protein 1 homolog OS=Homo sapiens GN=UFD1L :Q92890 Ubiquitin fusion degradation protein 1 homolog OS=Homo sapiens GN=UFD1L PE=1 SV=3 :
AVSPAIPSAPLYEEITYSGISDGLSQASC*PLAAIDHILDSSR	0.916776	--	--	-0.125358	0	0		0.9239, 0.8889		0.906392	0.274085	0.414886	-0.141792	0.562114	0.382071	1	C428 C428 C406 C406 C467	MGRN1	O60291-2 Isoform 2 of E3 ubiquitin-protein ligase MGRN1 OS=Homo sapiens GN=MGRN1 :O60291 E3 ubiquitin-protein ligase MGRN1 OS=Homo sapiens GN=MGRN1 PE=1 SV=2 :O60291-4 Isoform 4 of E3 ubiquitin-protein ligase MGRN1 OS=Homo sapiens GN=MGRN1 :O60291-3 Isoform 3 of E3 ubiquitin-protein ligase MGRN1 OS=Homo sapiens GN=MGRN1 :K7EPJ5 E3 ubiquitin-protein ligase MGRN1 (Fragment) OS=Homo sapiens GN=MGRN1…
AVSSSPDEETGSPC*R	1.61041	0.00318615	0.0192565	0.687425	2.49673	1.71542	1.7984	1.6230, 1.6230	1.4099, 1.4099	1.57282	0.00136086	0.00617811	0.65335	2.86619	2.20914	3	C79 C79 C79 ,C79 C79	C19orf57	Q0VDD7-2 Isoform 2 of Uncharacterized protein C19orf57 OS=Homo sapiens GN=C19orf57 :Q0VDD7 Uncharacterized protein C19orf57 OS=Homo sapiens GN=C19orf57 PE=1 SV=2 :,Q0VDD7-2 Isoform 2 of Uncharacterized protein C19orf57 OS=Homo sapiens GN=C19orf57 :K7EMZ7 Uncharacterized protein C19orf57 OS=Homo sapiens GN=C19orf57 PE=1 SV=1 :Q0VDD7 Uncharacterized protein C19orf57 OS=Homo sapiens GN=C19orf57 PE=1…
AVSTGDC*GQVLR	0.635177	0.00909269	0.0549235	-0.654769	2.04131	1.26024	0.5889	0.6653	0.6514	0.635177	0.00909269	0.0256281	-0.654769	2.04131	1.59128	3	C442 C442 ,C264 C442 C442	ELMSAN1	H7C1L3 ELM2 and SANT domain-containing protein 1 (Fragment) OS=Homo sapiens GN=ELMSAN1 PE=1 SV=1 :A0A0A0MSU2 ELM2 and SANT domain-containing protein 1 (Fragment) OS=Homo sapiens GN=ELMSAN1 PE=1 SV=5 :Q6PJG2 ELM2 and SANT domain-containing protein 1 OS=Homo sapiens GN=ELMSAN1 PE=1 SV=2 :,A0A0A0MSU2 ELM2 and SANT domain-containing protein 1 (Fragment) OS=Homo sapiens GN=ELMSAN1 PE=1 SV=5 :Q6PJG2 EL…
AVSTGVQAGIPMPC*FTTALSFYDGYRHEMLPASLIQAQR	0.9144	--	--	-0.129102	0	0	0.9144			0.9144	--	--	-0.129102	0	0	1	C409 C422	PGD	P52209-2 Isoform 2 of 6-phosphogluconate dehydrogenase, decarboxylating OS=Homo sapiens GN=PGD :P52209 6-phosphogluconate dehydrogenase, decarboxylating OS=Homo sapiens GN=PGD PE=1 SV=3 :
AVSTGVQAGIPM+PC*FTTALSFYDGYRHEMLPASLIQAQR	0.372569	--	--	-1.42442	0	0	0.3726			0.372569	--	--	-1.42442	0	0	1	M407,C409 M420,C422	PGD	P52209-2 Isoform 2 of 6-phosphogluconate dehydrogenase, decarboxylating OS=Homo sapiens GN=PGD :P52209 6-phosphogluconate dehydrogenase, decarboxylating OS=Homo sapiens GN=PGD PE=1 SV=3 :
AVSTGVQAGIPMPC*FTTALSFYDGYR	1.05441	0.153551	0.469153	0.0764368	0.813747	0.328686	1.0578, 1.0556, 1.0578, 1.0556	0.9967, 1.0209, 0.9967, 1.0209	1.0901, 1.0434, 1.0901, 1.0434, 0.9677, 1.3225	1.05852	0.00325617	0.0102245	0.0820473	2.48729	1.99036	3	C409 C422 C409 C422	PGD	P52209-2 Isoform 2 of 6-phosphogluconate dehydrogenase, decarboxylating OS=Homo sapiens GN=PGD :P52209 6-phosphogluconate dehydrogenase, decarboxylating OS=Homo sapiens GN=PGD PE=1 SV=3 :P52209-2 Isoform 2 of 6-phosphogluconate dehydrogenase, decarboxylating OS=Homo sapiens GN=PGD :P52209 6-phosphogluconate dehydrogenase, decarboxylating OS=Homo sapiens GN=PGD PE=1 SV=3 :
AVSTGVQAGIPM+PC*FTTALSFYDGYR	0.975995	0.426127	0.576091	-0.0350537	0.370461	0.239509	0.9860, 1.0277, 0.9860, 1.0277	0.9565, 1.0058, 0.9565, 1.0058, 0.6147, 0.8511	0.9631, 1.0897, 0.7355, 0.9631, 1.0897, 0.7176, 0.6352, 1.4653	0.948728	0.403082	0.548726	-0.0759342	0.394606	0.260644	3	M407,C409 M420,C422 M407,C409 M420,C422 M407,C409 M420,C422 ,M407,C409 M420,C422 M407,C409 M420,C422	PGD	P52209-2 Isoform 2 of 6-phosphogluconate dehydrogenase, decarboxylating OS=Homo sapiens GN=PGD :P52209 6-phosphogluconate dehydrogenase, decarboxylating OS=Homo sapiens GN=PGD PE=1 SV=3 :P52209-2 Isoform 2 of 6-phosphogluconate dehydrogenase, decarboxylating OS=Homo sapiens GN=PGD :P52209 6-phosphogluconate dehydrogenase, decarboxylating OS=Homo sapiens GN=PGD PE=1 SV=3 :,P52209-2 Isoform 2 of 6-…
AVVHTHLLNPEWLVNYFGSLSVEDSLEC*LR	0.968826	0.384116	0.524299	-0.0456903	0.415538	0.280421	0.8921, 0.9630	0.9044, 1.0155, 1.0155		0.958079	0.164021	0.286703	-0.0617829	0.785101	0.542567	2	C666 C670 C666 C666 C670 C666	CLTC	Q00610 Clathrin heavy chain 1 OS=Homo sapiens GN=CLTC PE=1 SV=5 :A0A087WVQ6 Clathrin heavy chain OS=Homo sapiens GN=CLTC PE=1 SV=1 :Q00610-2 Isoform 2 of Clathrin heavy chain 1 OS=Homo sapiens GN=CLTC :Q00610 Clathrin heavy chain 1 OS=Homo sapiens GN=CLTC PE=1 SV=5 :A0A087WVQ6 Clathrin heavy chain OS=Homo sapiens GN=CLTC PE=1 SV=1 :Q00610-2 Isoform 2 of Clathrin heavy chain 1 OS=Homo sapiens GN=C…
AVVLSWAPPVGLSC*GPHSGLSFPYSYEVALSDK	0.876114	--	--	-0.19081	0	0		0.8761		0.876114	--	--	-0.19081	0	0	1	C304 C304	FNDC3B	Q53EP0-2 Isoform 2 of Fibronectin type III domain-containing protein 3B OS=Homo sapiens GN=FNDC3B :Q53EP0 Fibronectin type III domain-containing protein 3B OS=Homo sapiens GN=FNDC3B PE=1 SV=2 :
AVVMISCNRHTLADGC*DFVC*R	0.491535	--	--	-1.02463	0	0	0.4915			0.491535	--	--	-1.02463	0	0	1	C154,C158	M6PR	F5GX30 Cation-dependent mannose-6-phosphate receptor OS=Homo sapiens GN=M6PR PE=1 SV=2 :
AVVVC*PKDEDYK	1.33909	0.113493	0.367853	0.421258	0.94503	0.434325		1.2347, 1.4797	1.2087, 1.4216, 1.2087	1.31067	0.018334	0.0483339	0.3903	1.73674	1.31575	2	C607 C588	HNRNPU	Q00839 Heterogeneous nuclear ribonucleoprotein U OS=Homo sapiens GN=HNRNPU PE=1 SV=6 :Q00839-2 Isoform Short of Heterogeneous nuclear ribonucleoprotein U OS=Homo sapiens GN=HNRNPU :
AVVVC*PK	1.10164	--	--	0.139649	0	0			1.1016	1.10164	--	--	0.139649	0	0	1	C607 C588	HNRNPU	Q00839 Heterogeneous nuclear ribonucleoprotein U OS=Homo sapiens GN=HNRNPU PE=1 SV=6 :Q00839-2 Isoform Short of Heterogeneous nuclear ribonucleoprotein U OS=Homo sapiens GN=HNRNPU :
AVYSTNC*PVWEEAFR	0.887686	0.475105	0.635678	-0.171878	0.323211	0.196763	0.8131	0.9623		0.887686	0.475105	0.618159	-0.171878	0.323211	0.2089	2	C522 C532	ESYT1	Q9BSJ8 Extended synaptotagmin-1 OS=Homo sapiens GN=ESYT1 PE=1 SV=1 :Q9BSJ8-2 Isoform 2 of Extended synaptotagmin-1 OS=Homo sapiens GN=ESYT1 :
AWALGQGLEC*FETSVK	1.15241	--	--	0.204659	0	0		1.1524		1.15241	--	--	0.204659	0	0	1	C149	IFT27	Q9BW83 Intraflagellar transport protein 27 homolog OS=Homo sapiens GN=IFT27 PE=1 SV=1 :
AWLNPTEVEETSHAVNC*CYLNAAVSAFFDR	1.74649	--	--	0.80446	0	0	1.7465			1.74649	--	--	0.80446	0	0	1	C322	HSPBAP1	Q96EW2 HSPB1-associated protein 1 OS=Homo sapiens GN=HSPBAP1 PE=1 SV=1 :
AWLPEVMILVC*DR	1.33367	--	--	0.415397	0	0		1.3337		1.33367	--	--	0.415397	0	0	1	C114	AAGAB	Q6PD74 Alpha- and gamma-adaptin-binding protein p34 OS=Homo sapiens GN=AAGAB PE=1 SV=1 :
AWLVSSGC*PLQVK	0.953663	0.343432	0.633757	-0.068448	0.464159	0.198077		0.9893	0.918	0.953663	0.343432	0.492517	-0.068448	0.464159	0.307578	2	C554 C540	SUGP2	M0R2Z9 SURP and G-patch domain-containing protein 2 OS=Homo sapiens GN=SUGP2 PE=1 SV=1 :Q8IX01 SURP and G-patch domain-containing protein 2 OS=Homo sapiens GN=SUGP2 PE=1 SV=2 :
AWNAYPYC*R	2.06863	--	--	1.04867	0	0			2.0686	2.06863	--	--	1.04867	0	0	1	C96 C94 C94 C94	PITPNB	P48739-3 Isoform 3 of Phosphatidylinositol transfer protein beta isoform OS=Homo sapiens GN=PITPNB :P48739 Phosphatidylinositol transfer protein beta isoform OS=Homo sapiens GN=PITPNB PE=1 SV=2 :P48739-2 Isoform 2 of Phosphatidylinositol transfer protein beta isoform OS=Homo sapiens GN=PITPNB :A0A0A0MSW4 Phosphatidylinositol transfer protein beta isoform OS=Homo sapiens GN=PITPNB PE=1 SV=1 :
AWSTGDC*DNGGDEWEQEIR	0.700842	0.104334	0.34281	-0.51284	0.981576	0.464946	0.6852	1.1861, 0.5131	0.8298, 0.8298	0.808807	0.139708	0.253723	-0.306133	0.85478	0.595641	3	C54 C54 C54	CPPED1	Q9BRF8 Serine/threonine-protein phosphatase CPPED1 OS=Homo sapiens GN=CPPED1 PE=1 SV=3 :Q9BRF8-2 Isoform 2 of Serine/threonine-protein phosphatase CPPED1 OS=Homo sapiens GN=CPPED1 :Q9BRF8-3 Isoform 3 of Serine/threonine-protein phosphatase CPPED1 OS=Homo sapiens GN=CPPED1 :
AWTQLMDSPDLC*THPLLC*VMIRISAL	2.08299	--	--	1.05866	0	0	2.083			2.08299	--	--	1.05866	0	0	1	C91,C97	LASP1	J3KSN1 LIM and SH3 domain protein 1 (Fragment) OS=Homo sapiens GN=LASP1 PE=1 SV=1 :
AWVWNTHADFADEC*PKPELLAIR	0.912734	0.049846	0.316358	-0.131734	1.30237	0.499822	0.8981, 0.9930, 0.8810, 0.8640, 0.9731, 0.8074, 1.0659, 0.9930, 1.0248, 1.0097, 0.9364, 1.2645, 0.9364, 0.8913, 0.8640, 0.9634, 0.7954, 0.5071	1.0559, 0.9806, 0.7897, 0.8409, 0.7870, 0.6922, 0.8912, 0.9806, 0.8928, 0.9892, 0.8928, 0.7897, 0.9096, 0.7870, 0.6922, 0.8710	0.9030, 0.8840, 0.3552, 0.9769, 1.0092, 0.9030, 0.8315, 0.7592, 0.8840, 0.9769, 0.8315, 0.6783	0.880513	7.55217e-06	3.73583e-05	-0.183583	5.12193	4.42761	3	C209 C82 C132 C132 C82 ,C209 C82 C132 C132 C132 C82 C209 C82 C132 C132 C132 C82	RANBP1	F6WQW2 Ran-specific GTPase-activating protein OS=Homo sapiens GN=RANBP1 PE=1 SV=1 :C9JXG8 Ran-specific GTPase-activating protein (Fragment) OS=Homo sapiens GN=RANBP1 PE=1 SV=2 :P43487 Ran-specific GTPase-activating protein OS=Homo sapiens GN=RANBP1 PE=1 SV=1 :P43487-2 Isoform 2 of Ran-specific GTPase-activating protein OS=Homo sapiens GN=RANBP1 :C9JJ34 Ran-specific GTPase-activating protein (Frag…
AWVWNTHADFADEC*PKPELL	0.995309	--	--	-0.00678347	0	0			0.9953	0.995309	--	--	-0.00678347	0	0	1	C209 C82 C132 C132 C82	RANBP1	F6WQW2 Ran-specific GTPase-activating protein OS=Homo sapiens GN=RANBP1 PE=1 SV=1 :C9JXG8 Ran-specific GTPase-activating protein (Fragment) OS=Homo sapiens GN=RANBP1 PE=1 SV=2 :P43487 Ran-specific GTPase-activating protein OS=Homo sapiens GN=RANBP1 PE=1 SV=1 :P43487-2 Isoform 2 of Ran-specific GTPase-activating protein OS=Homo sapiens GN=RANBP1 :C9JGV6 Ran-specific GTPase-activating protein (Frag…
AYCHILLGNYC*VAVADAKK	0.827801	0.187696	0.549759	-0.272644	0.726544	0.259828	0.9372, 1.1335, 0.7008, 0.7008, 0.9603	1.3502, 0.9532, 0.1451, 0.9532, 1.3502	1.0917, 0.7547, 1.0917	0.932506	0.110738	0.210859	-0.100815	0.955704	0.676009	3	C62 C62 C62 C62 ,C62 C62	SUGT1	Q9Y2Z0 Protein SGT1 homolog OS=Homo sapiens GN=SUGT1 PE=1 SV=3 :Q9Y2Z0-2 Isoform 2 of Protein SGT1 homolog OS=Homo sapiens GN=SUGT1 :,Q9Y2Z0 Protein SGT1 homolog OS=Homo sapiens GN=SUGT1 PE=1 SV=3 :Q9Y2Z0-2 Isoform 2 of Protein SGT1 homolog OS=Homo sapiens GN=SUGT1 :Q9Y2Z0 Protein SGT1 homolog OS=Homo sapiens GN=SUGT1 PE=1 SV=3 :Q9Y2Z0-2 Isoform 2 of Protein SGT1 homolog OS=Homo sapiens GN=SUGT1 :
AYCHILLGNYC*VAVADAK	0.488234	0.0901106	0.349673	-1.03435	1.04522	0.456338	0.5965, 0.9414, 0.8631, 0.6207, 0.9414, 0.5323, 0.8631	0.4957, 0.3966, 0.4957, 0.3966, 0.6864, 0.2198	0.3473, 0.2903, 0.3382, 0.3473, 0.2903, 0.3382	0.526368	0.00442765	0.0133499	-0.925857	2.35383	1.87452	3	C62 C62 C62 C62 ,C62 C62 C62 C62 C62 C62	SUGT1	Q9Y2Z0 Protein SGT1 homolog OS=Homo sapiens GN=SUGT1 PE=1 SV=3 :Q9Y2Z0-2 Isoform 2 of Protein SGT1 homolog OS=Homo sapiens GN=SUGT1 :Q9Y2Z0 Protein SGT1 homolog OS=Homo sapiens GN=SUGT1 PE=1 SV=3 :Q9Y2Z0-2 Isoform 2 of Protein SGT1 homolog OS=Homo sapiens GN=SUGT1 :Q9Y2Z0 Protein SGT1 homolog OS=Homo sapiens GN=SUGT1 PE=1 SV=3 :Q9Y2Z0-2 Isoform 2 of Protein SGT1 homolog OS=Homo sapiens GN=SUGT1 :…
AYC*PQIGC*SHTDIR	0.71097	--	--	-0.49214	0	0	0.711			0.71097	--	--	-0.49214	0	0	1	C150,C155 C210,C215	NSMCE2	E5RFJ1 E3 SUMO-protein ligase NSE2 OS=Homo sapiens GN=NSMCE2 PE=1 SV=1 :Q96MF7 E3 SUMO-protein ligase NSE2 OS=Homo sapiens GN=NSMCE2 PE=1 SV=2 :
AYEYVEC*PIRGTAAENK	1.49239	--	--	0.577621	0	0			1.4924	1.49239	--	--	0.577621	0	0	1	C66	HCCS	P53701 Cytochrome c-type heme lyase OS=Homo sapiens GN=HCCS PE=1 SV=1 :
AYEYVEC*PIR	0.852017	0.0512002	0.246696	-0.231045	1.29073	0.607838	0.6821, 0.8941, 0.5863, 0.6821, 0.8941, 0.5863	0.9670, 0.9205, 0.7329, 0.6698, 0.9205, 0.7329	0.8618, 0.8618, 0.7104	0.780166	0.000660588	0.00316588	-0.358146	3.18007	2.49951	3	C66 ,C66 C66 C66 ,C66 C66 C66 C66	HCCS	P53701 Cytochrome c-type heme lyase OS=Homo sapiens GN=HCCS PE=1 SV=1 :,P53701 Cytochrome c-type heme lyase OS=Homo sapiens GN=HCCS PE=1 SV=1 :P53701 Cytochrome c-type heme lyase OS=Homo sapiens GN=HCCS PE=1 SV=1 :P53701 Cytochrome c-type heme lyase OS=Homo sapiens GN=HCCS PE=1 SV=1 :P53701 Cytochrome c-type heme lyase OS=Homo sapiens GN=HCCS PE=1 SV=1 :,P53701 Cytochrome c-type heme lyase OS=Hom…
AYGFSC*DGEGVLK	1.11162	--	--	0.15267	0	0	1.1116			1.11162	--	--	0.15267	0	0	1	C38 C73	C12orf57	U3KQ85 Protein C10 OS=Homo sapiens GN=C12orf57 PE=1 SV=1 :Q99622 Protein C10 OS=Homo sapiens GN=C12orf57 PE=1 SV=1 :
AYGGSMC*AK	1.0254	0.912928	1	0.0361915	0.0395635	0	0.9245, 1.1064, 0.9245, 1.1064	1.1311, 1.0303, 1.0226		1.03513	0.853908	0.914301	0.049818	0.068589	0.038911	2	C83 C83	RPL34	P49207 60S ribosomal protein L34 OS=Homo sapiens GN=RPL34 PE=1 SV=3 :P49207 60S ribosomal protein L34 OS=Homo sapiens GN=RPL34 PE=1 SV=3 :
AYGSPC*YALFLSPK	4.66161	--	--	2.22083	0	0			4.6616	4.66161	--	--	2.22083	0	0	1	C51 C51	REG3G	Q6UW15 Regenerating islet-derived protein 3-gamma OS=Homo sapiens GN=REG3G PE=1 SV=1 :Q6UW15-2 Isoform 2 of Regenerating islet-derived protein 3-gamma OS=Homo sapiens GN=REG3G :
AYHEQLSVAEITNAC*FEPANQMVK	1.21355	0.391617	0.533252	0.279228	0.407139	0.273067	0.4979, 1.1687, 0.9878, 0.9996, 0.7742, 0.7915, 0.7860, 1.0008, 0.9669, 0.5842, 0.7742, 0.9956, 0.9086, 0.7915, 1.0008, 0.9669, 0.5842, 0.9418, 1.0109, 0.9878, 0.9384, 0.7508, 0.9956, 0.9630	0.6577, 0.9830, 2.2657, 0.6594, 1.2611, 0.9663, 1.0144, 0.7020, 2.2657, 0.6594, 0.9663, 2.5313, 1.0144, 1.0415, 1.3918, 0.9767, 0.9830, 0.7478, 1.3918, 0.9767	0.7503, 2.5245, 0.8276, 0.9362, 2.5366, 0.7423, 1.2022, 0.9218, 0.5107, 0.8965, 1.0912, 0.9214, 0.6220, 0.8965, 0.9686, 0.9214, 0.6220	1.02485	0.187318	0.303887	0.0354132	0.727421	0.517288	3	C295 C295 C295 C295 C295 C295 C295 C142 C142 C142 C142 C142 C142 C142 C295 C295 C295 C295 C295 C295 C295 C260 C260 C260 C260 C260 C260 C260 C295 C295 C295 C295 C295 C295 C295 C295 C295 C295 C295 C295 C295 C295 C295 C295 C295 C295 C295 C295 C295 ,C295 C295 C295 C295 C295 C295 C295 C295 C295 C295 C295 C295 C295 C295 C295 ,C295 C295 C295 C295 C295 C295 C295 C295 C295 C295 C295 C295 C295 C295 C295 C2…	TUBA3E,TUBA1A,TUBA1B,TUBA4A,TUBA3C	P68363 Tubulin alpha-1B chain OS=Homo sapiens GN=TUBA1B PE=1 SV=1 :P68363 Tubulin alpha-1B chain OS=Homo sapiens GN=TUBA1B PE=1 SV=1 :P68363 Tubulin alpha-1B chain OS=Homo sapiens GN=TUBA1B PE=1 SV=1 :P68363 Tubulin alpha-1B chain OS=Homo sapiens GN=TUBA1B PE=1 SV=1 :P68363 Tubulin alpha-1B chain OS=Homo sapiens GN=TUBA1B PE=1 SV=1 :P68363 Tubulin alpha-1B chain OS=Homo sapiens GN=TUBA1B PE=1 SV=…
AYHEQLSVAEITNAC*FEPANQM+VK	0.925085	0.216467	0.500118	-0.112342	0.664609	0.300928	0.9418, 1.0242, 1.0299, 0.9987, 1.0224, 0.9923, 0.8559, 0.9937, 0.9464, 0.9044, 0.8471, 0.9878, 0.6183, 1.0437, 0.8559, 0.9937, 0.9496, 0.9756, 0.9709, 1.0027, 1.0437, 1.0366, 1.0242, 1.3159, 1.0299, 0.9437, 0.9326, 0.9923, 0.9418, 0.9878	0.9033, 0.9333, 1.0159, 0.8925, 1.0103, 0.9302, 0.7625, 1.0018, 0.8877, 0.9543, 0.9948, 0.9306, 1.0480, 0.9232, 0.9390, 0.8877, 0.6954, 0.9948, 1.0480, 1.0620, 0.9444, 0.8641, 1.0103, 0.9302, 0.8720, 1.0272	0.8998, 1.0187, 0.7114, 0.9254, 0.8476, 0.8611, 0.9935, 0.8597, 0.9075, 0.9897, 0.8814, 0.9581, 0.9897, 0.9390, 0.9581, 0.9254	0.94907	0.0216022	0.0545872	-0.0754136	1.6655	1.26291	3	C295,M302 C295,M302 C295,M302 C295,M302 C295,M302 C295,M302 C295,M302 C295,M302 C295,M302 C295,M302 C295,M302 C295,M302 C295,M302 C295,M302 C295,M302 ,C295,M302 C295,M302 C295,M302 C295,M302 C295,M302 C295,M302 C295,M302 C295,M302 C295,M302 C295,M302 C295,M302 C295,M302 C295,M302 C295,M302 C295,M302 C295,M302 C295,M302 C295,M302 C295,M302 C295,M302 C295,M302 ,C295,M302 C295,M302 C295,M302 C295,M3…	TUBA3E,TUBA1A,TUBA1B,TUBA4A,TUBA3C	P68363 Tubulin alpha-1B chain OS=Homo sapiens GN=TUBA1B PE=1 SV=1 :P68363 Tubulin alpha-1B chain OS=Homo sapiens GN=TUBA1B PE=1 SV=1 :P68363 Tubulin alpha-1B chain OS=Homo sapiens GN=TUBA1B PE=1 SV=1 :P68363 Tubulin alpha-1B chain OS=Homo sapiens GN=TUBA1B PE=1 SV=1 :P68363 Tubulin alpha-1B chain OS=Homo sapiens GN=TUBA1B PE=1 SV=1 :P68363 Tubulin alpha-1B chain OS=Homo sapiens GN=TUBA1B PE=1 SV=…
AYHEQLSVAEITNAC*FEPANQ	0.838838	--	--	-0.253535	0	0		0.8388		0.838838	--	--	-0.253535	0	0	1	C295 C142 C295 C260 C295 C295 C295	TUBA3E,TUBA1A,TUBA1B,TUBA4A,TUBA3C	P68363 Tubulin alpha-1B chain OS=Homo sapiens GN=TUBA1B PE=1 SV=1 :C9JDS9 Tubulin alpha-4A chain (Fragment) OS=Homo sapiens GN=TUBA4A PE=1 SV=1 :Q71U36 Tubulin alpha-1A chain OS=Homo sapiens GN=TUBA1A PE=1 SV=1 :Q71U36-2 Isoform 2 of Tubulin alpha-1A chain OS=Homo sapiens GN=TUBA1A :P68366 Tubulin alpha-4A chain OS=Homo sapiens GN=TUBA4A PE=1 SV=1 :Q13748 Tubulin alpha-3C/D chain OS=Homo sapiens …
AYHEQLSVAEITNAC*FEPAN	1.37884	0.395368	0.537748	0.463452	0.402999	0.269421	0.9546, 3.2035, 1.1339	1.3477, 0.6599, 1.6986	0.6995	1.3854	0.331501	0.479492	0.470307	0.479515	0.319219	3	C295 C142 C295 C260 C295 C295 C295 ,C295 C295 C295	TUBA3E,TUBA1A,TUBA1B,TUBA4A,TUBA3C	P68363 Tubulin alpha-1B chain OS=Homo sapiens GN=TUBA1B PE=1 SV=1 :C9JDS9 Tubulin alpha-4A chain (Fragment) OS=Homo sapiens GN=TUBA4A PE=1 SV=1 :Q71U36 Tubulin alpha-1A chain OS=Homo sapiens GN=TUBA1A PE=1 SV=1 :Q71U36-2 Isoform 2 of Tubulin alpha-1A chain OS=Homo sapiens GN=TUBA1A :P68366 Tubulin alpha-4A chain OS=Homo sapiens GN=TUBA4A PE=1 SV=1 :Q13748 Tubulin alpha-3C/D chain OS=Homo sapiens …
AYHEQLSVAEITSSC*FEPNSQMVK	3.15265	0.299226	0.590507	1.65656	0.524	0.228775	3.8881	4.2147	1.3551	3.15265	0.299226	0.444183	1.65656	0.524	0.352438	3	C295 C319 C229	TUBA8	Q9NY65 Tubulin alpha-8 chain OS=Homo sapiens GN=TUBA8 PE=1 SV=1 :C9J2C0 Tubulin alpha-8 chain (Fragment) OS=Homo sapiens GN=TUBA8 PE=1 SV=1 :Q9NY65-2 Isoform 2 of Tubulin alpha-8 chain OS=Homo sapiens GN=TUBA8 :
AYHEQLSVAEITSSC*FEPNSQM+VK	1.50592	0.30005	0.591203	0.59064	0.522806	0.228263		1.8194	1.1925	1.50592	0.30005	0.444991	0.59064	0.522806	0.351649	2	C319,M326 ,C295,M302 C319,M326 C229,M236	TUBA8	Q9NY65 Tubulin alpha-8 chain OS=Homo sapiens GN=TUBA8 PE=1 SV=1 :C9J2C0 Tubulin alpha-8 chain (Fragment) OS=Homo sapiens GN=TUBA8 PE=1 SV=1 :Q9NY65-2 Isoform 2 of Tubulin alpha-8 chain OS=Homo sapiens GN=TUBA8 :,C9J2C0 Tubulin alpha-8 chain (Fragment) OS=Homo sapiens GN=TUBA8 PE=1 SV=1 :
AYHEQLTVAEITNAC*FEPANQMVK	0.778782	0.0337822	0.216705	-0.360708	1.47131	0.664131	1.6015, 0.8844, 1.0592, 0.4586, 1.0592, 1.1888, 0.6599, 1.5469, 1.1888, 0.5064, 0.9403, 0.7392, 1.5775	0.6613, 0.8433, 0.8679, 1.0001, 0.5121, 0.9468, 0.6023, 0.7682, 0.9468	1.0111, 1.0111, 0.5026, 1.4408, 1.3965, 0.5026, 3.0230	1.01542	0.022358	0.0561769	0.0220786	1.65057	1.25044	3	C295 C295 C365 C365 ,C295 C365 ,C295 C295 C295	TUBA1C	Q9BQE3 Tubulin alpha-1C chain OS=Homo sapiens GN=TUBA1C PE=1 SV=1 :Q9BQE3 Tubulin alpha-1C chain OS=Homo sapiens GN=TUBA1C PE=1 SV=1 :Q9BQE3 Tubulin alpha-1C chain OS=Homo sapiens GN=TUBA1C PE=1 SV=1 :,Q9BQE3 Tubulin alpha-1C chain OS=Homo sapiens GN=TUBA1C PE=1 SV=1 :Q9BQE3 Tubulin alpha-1C chain OS=Homo sapiens GN=TUBA1C PE=1 SV=1 :F5H5D3 Tubulin alpha-1C chain OS=Homo sapiens GN=TUBA1C PE=1 SV…
AYHEQLTVAEITNAC*FEPANQM+VK	0.888404	0.485535	0.646819	-0.170712	0.313779	0.189217	1.2104, 0.7251, 0.6582, 0.7984, 0.5166, 0.7251, 0.3213, 0.1237, 1.0525, 0.4501, 0.9958, 1.0525, 0.8359, 0.9958, 0.7984, 1.0269	0.8209, 0.5540, 0.6900, 1.5460, 0.8209, 0.7116, 0.8485, 1.3496, 1.6816, 1.1541, 0.9849	0.6412, 0.6822, 0.8543, 0.6822, 0.8543, 1.9800, 1.0897, 2.4739, 0.3543	0.918359	0.103263	0.199198	-0.12287	0.986054	0.700714	3	C295,M302 C295,M302 C365,M372 C365,M372 ,C295,M302 C295,M302 C295,M302 C295,M302 ,C295,M302 C295,M302 C295,M302 C365,M372 C365,M372 C365,M372	TUBA1C	Q9BQE3 Tubulin alpha-1C chain OS=Homo sapiens GN=TUBA1C PE=1 SV=1 :Q9BQE3 Tubulin alpha-1C chain OS=Homo sapiens GN=TUBA1C PE=1 SV=1 :Q9BQE3 Tubulin alpha-1C chain OS=Homo sapiens GN=TUBA1C PE=1 SV=1 :Q9BQE3 Tubulin alpha-1C chain OS=Homo sapiens GN=TUBA1C PE=1 SV=1 :,Q9BQE3 Tubulin alpha-1C chain OS=Homo sapiens GN=TUBA1C PE=1 SV=1 :Q9BQE3 Tubulin alpha-1C chain OS=Homo sapiens GN=TUBA1C PE=1 SV…
AYHPHC*FTCVVCAR	1.37624	--	--	0.460728	0	0	1.3762			1.37624	--	--	0.460728	0	0	1	C435	ZYX	H0Y2Y8 Zyxin (Fragment) OS=Homo sapiens GN=ZYX PE=1 SV=1 :
AYLEGTC*VEWLR	0.50979	--	--	-0.972025	0	0		0.5098		0.50979	--	--	-0.972025	0	0	1	C188 C188 C188	HLA	P10321 HLA class I histocompatibility antigen, Cw-7 alpha chain OS=Homo sapiens GN=HLA-C PE=1 SV=3 :A2AEA2 HLA class I histocompatibility antigen, Cw-6 alpha chain OS=Homo sapiens GN=HLA-C PE=1 SV=2 :P30460 HLA class I histocompatibility antigen, B-8 alpha chain OS=Homo sapiens GN=HLA-B PE=1 SV=1 :
AYLGSAIQLVSC*LSETTVLAAVLR	1.09302	0.306552	0.598102	0.128316	0.513496	0.223225	1.0628	1.2412, 1.1313, 1.1313, 1.2412	1.1134, 0.9810, 1.1134	1.12695	0.00701943	0.0211053	0.172429	2.1537	1.67561	3	C263	NOC2L	Q9Y3T9 Nucleolar complex protein 2 homolog OS=Homo sapiens GN=NOC2L PE=1 SV=4 :
AYPVSGC*FDYLSEDLPDTIHIGGR	0.880325	0.0982082	0.37183	-0.183892	1.00785	0.429655	0.7917, 0.8474, 0.7917, 1.1621, 0.9019, 1.1621, 0.9019	0.6796, 0.8681, 0.9523, 0.8374, 0.8374	0.9028, 0.9028, 0.9351	0.898308	0.0147077	0.0407081	-0.154717	1.83245	1.39032	3	C1079 C1079 ,C1079	DIDO1	Q9BTC0 Death-inducer obliterator 1 OS=Homo sapiens GN=DIDO1 PE=1 SV=5 :,Q9BTC0 Death-inducer obliterator 1 OS=Homo sapiens GN=DIDO1 PE=1 SV=5 :Q9BTC0-1 Isoform 1 of Death-inducer obliterator 1 OS=Homo sapiens GN=DIDO1 :
AYTDDLGAVGGAC*LEDEASALR	1.13963	0.373142	0.511005	0.188571	0.428126	0.291575	1.1111, 1.1111	1.3311, 1.3311	0.9767	1.17223	0.132011	0.24261	0.229254	0.879389	0.615091	3	C430 C412 ,C401 C414 C419 C430 C412 C360	WIPI2	Q9Y4P8 WD repeat domain phosphoinositide-interacting protein 2 OS=Homo sapiens GN=WIPI2 PE=1 SV=1 :Q9Y4P8-4 Isoform 4 of WD repeat domain phosphoinositide-interacting protein 2 OS=Homo sapiens GN=WIPI2 :,Q9Y4P8-2 Isoform 2 of WD repeat domain phosphoinositide-interacting protein 2 OS=Homo sapiens GN=WIPI2 :Q9Y4P8-5 Isoform 5 of WD repeat domain phosphoinositide-interacting protein 2 OS=Homo sapie…
CAACGQPILPSEGC*EDIVR	0.54315	--	--	-0.880578	0	0	0.5431			0.54315	--	--	-0.880578	0	0	1	C476	AJUBA	Q96IF1 LIM domain-containing protein ajuba OS=Homo sapiens GN=AJUBA PE=1 SV=1 :
C*AADAGRPPGEL	0.520908	0.0076096	0.0490478	-0.940898	2.11864	1.30938	0.4974	0.5142	0.5511	0.520908	0.0076096	0.0229054	-0.940898	2.11864	1.64006	3	C294 C309 C221 C206 C202 C225 C290	SUMF2	A8MXB9 Sulfatase-modifying factor 2 OS=Homo sapiens GN=SUMF2 PE=1 SV=2 :J3KQJ1 Sulfatase-modifying factor 2 OS=Homo sapiens GN=SUMF2 PE=1 SV=1 :E9PBT8 Sulfatase-modifying factor 2 OS=Homo sapiens GN=SUMF2 PE=1 SV=1 :Q8NBJ7-5 Isoform 5 of Sulfatase-modifying factor 2 OS=Homo sapiens GN=SUMF2 :Q8NBJ7-2 Isoform 2 of Sulfatase-modifying factor 2 OS=Homo sapiens GN=SUMF2 :J3QT17 Sulfatase-modifying fa…
C*AADLGLNK	1.09751	0.153646	0.525531	0.134238	0.813479	0.279402	1.1415, 1.1415, 0.6725	1.2203, 0.7721, 1.2203, 0.7721	1.1846, 1.1846	1.03441	0.175942	0.28808	0.0488145	0.754631	0.540487	3	C84 ,C84 C84	HINT1	P49773 Histidine triad nucleotide-binding protein 1 OS=Homo sapiens GN=HINT1 PE=1 SV=2 :,P49773 Histidine triad nucleotide-binding protein 1 OS=Homo sapiens GN=HINT1 PE=1 SV=2 :P49773 Histidine triad nucleotide-binding protein 1 OS=Homo sapiens GN=HINT1 PE=1 SV=2 :
C*AAEREEPPEQR	0.684644	0.277937	0.566832	-0.546573	0.556054	0.246546	0.6795, 0.6795	0.7115	0.6823, 0.6584, 0.6584	0.67828	0.0657694	0.139112	-0.560047	1.18198	0.856635	3	C14 C14 ,C14 C14 C14 C14	PITHD1	Q9GZP4-2 Isoform 2 of PITH domain-containing protein 1 OS=Homo sapiens GN=PITHD1 :Q9GZP4 PITH domain-containing protein 1 OS=Homo sapiens GN=PITHD1 PE=1 SV=1 :,Q9GZP4-2 Isoform 2 of PITH domain-containing protein 1 OS=Homo sapiens GN=PITHD1 :Q9GZP4 PITH domain-containing protein 1 OS=Homo sapiens GN=PITHD1 PE=1 SV=1 :Q9GZP4-2 Isoform 2 of PITH domain-containing protein 1 OS=Homo sapiens GN=PITHD1…
C*AAGLAELAAR	1.61534	0.332579	0.627608	0.691838	0.478106	0.202311	1.8784	1.3523		1.61534	0.332579	0.480714	0.691838	0.478106	0.318113	2	C231 C250 C251 C286 C236 C247 C246 C287 ,C231 C250 C251 C286 C287 C247 C246	GPS1	C9JFE4 COP9 signalosome complex subunit 1 OS=Homo sapiens GN=GPS1 PE=1 SV=2 :A0A096LPJ3 COP9 signalosome complex subunit 1 OS=Homo sapiens GN=GPS1 PE=1 SV=1 :Q13098 COP9 signalosome complex subunit 1 OS=Homo sapiens GN=GPS1 PE=1 SV=4 :A8K070 COP9 signalosome complex subunit 1 OS=Homo sapiens GN=GPS1 PE=1 SV=1 :Q13098-6 Isoform 3 of COP9 signalosome complex subunit 1 OS=Homo sapiens GN=GPS1 :Q1309…
C*AAPRPPSSSPEQR	0.581554	0.23005	0.523854	-0.782016	0.638178	0.28079		0.6986	0.4645	0.581554	0.23005	0.365661	-0.782016	0.638178	0.436921	2	C838 C844 C815 C850 C798 C612 C764 C551 C809 ,C838 C844 C815 C850 C798 C612 C764 C809	PPP6R3	Q5H9R7-2 Isoform 2 of Serine/threonine-protein phosphatase 6 regulatory subunit 3 OS=Homo sapiens GN=PPP6R3 :Q5H9R7 Serine/threonine-protein phosphatase 6 regulatory subunit 3 OS=Homo sapiens GN=PPP6R3 PE=1 SV=2 :Q5H9R7-6 Isoform 6 of Serine/threonine-protein phosphatase 6 regulatory subunit 3 OS=Homo sapiens GN=PPP6R3 :Q5H9R7-5 Isoform 5 of Serine/threonine-protein phosphatase 6 regulatory subun…
C*AAQTLEKR	0.849437	0.312516	0.603937	-0.235422	0.505127	0.219009		0.9173	0.7816	0.849437	0.312516	0.458993	-0.235422	0.505127	0.338194	2	C636 C636	ZC3H11A	E9PQ61 Zinc finger CCCH domain-containing protein 11A OS=Homo sapiens GN=ZC3H11A PE=1 SV=1 :O75152 Zinc finger CCCH domain-containing protein 11A OS=Homo sapiens GN=ZC3H11A PE=1 SV=3 :
C*AAQTLEK	1.04017	0.475545	0.636109	0.0568213	0.322808	0.196469	1.0967	1.0783	0.9455	1.04017	0.475545	0.618358	0.0568213	0.322808	0.20876	3	C636 C636	ZC3H11A	E9PQ61 Zinc finger CCCH domain-containing protein 11A OS=Homo sapiens GN=ZC3H11A PE=1 SV=1 :O75152 Zinc finger CCCH domain-containing protein 11A OS=Homo sapiens GN=ZC3H11A PE=1 SV=3 :
C*AAVDVEPPSK	0.73262	0.104873	0.393019	-0.448863	0.979337	0.405586	0.7655	0.6997, 0.6997		0.721647	0.0153445	0.0417514	-0.470636	1.81405	1.37933	2	C670 C634 C688	SART3	Q15020 Squamous cell carcinoma antigen recognized by T-cells 3 OS=Homo sapiens GN=SART3 PE=1 SV=1 :Q15020-4 Isoform 4 of Squamous cell carcinoma antigen recognized by T-cells 3 OS=Homo sapiens GN=SART3 :F8VV04 Squamous cell carcinoma antigen recognized by T-cells 3 (Fragment) OS=Homo sapiens GN=SART3 PE=1 SV=1 :
C*ACASHVAK	1.08322	0.338265	0.634174	0.115321	0.470743	0.197792	1.0122	1.0086	1.2288	1.08322	0.338265	0.486841	0.115321	0.470743	0.312612	3	C98 C96	DBN1	Q16643-2 Isoform 2 of Drebrin OS=Homo sapiens GN=DBN1 :Q16643 Drebrin OS=Homo sapiens GN=DBN1 PE=1 SV=4 :
C*ADDSETANYISAHTK	1.14371	0.55795	0.730363	0.193715	0.253405	0.136461	1.7057	0.9447, 0.9447	0.7807	1.09394	0.523951	0.661755	0.129536	0.280709	0.179303	3	C280	ARIH2	O95376 E3 ubiquitin-protein ligase ARIH2 OS=Homo sapiens GN=ARIH2 PE=1 SV=1 :
C*ADDVAYINVETK	1.02656	0.403767	0.547995	0.037818	0.393869	0.261223	0.9996, 0.9996	1.0023, 1.0023	1.0764, 1.0790	1.02656	0.157855	0.278413	0.037812	0.801741	0.555311	3	C59 C59 C59	GSKIP	Q9P0R6 GSK3-beta interaction protein OS=Homo sapiens GN=GSKIP PE=1 SV=2 :G3V4I5 GSK3-beta interaction protein (Fragment) OS=Homo sapiens GN=GSKIP PE=1 SV=1 :G3V368 GSK3-beta interaction protein (Fragment) OS=Homo sapiens GN=GSKIP PE=1 SV=1 :
C*ADGGLYCK	0.584211	0.207206	0.483602	-0.775439	0.683597	0.315512	0.5614, 0.5291	0.1565, 0.1480	1.0555	0.490108	0.0250068	0.061893	-1.02883	1.60194	1.20836	3	C40 C81	GBE1	E9PGM4 1,4-alpha-glucan-branching enzyme OS=Homo sapiens GN=GBE1 PE=1 SV=1 :Q04446 1,4-alpha-glucan-branching enzyme OS=Homo sapiens GN=GBE1 PE=1 SV=3 :
C*ADVTLEGQVYPGK	1.03379	0.813669	0.946233	0.0479432	0.089552	0.0240017		0.9264, 0.9432	1.1283, 1.1283	1.03158	0.644785	0.77969	0.0448575	0.190585	0.108078	2	C180	MESDC2	Q14696 LDLR chaperone MESD OS=Homo sapiens GN=MESDC2 PE=1 SV=2 :
C*ADYVVTGAWSAK	0.333456	0.353614	0.488238	-1.58443	0.45147	0.311369	0.2270, 0.2270, 0.7025	0.4021		0.389644	0.0666313	0.140493	-1.35977	1.17632	0.852344	2	C98 C98 ,C98	PSAT1	Q9Y617 Phosphoserine aminotransferase OS=Homo sapiens GN=PSAT1 PE=1 SV=2 :,Q9Y617-2 Isoform 2 of Phosphoserine aminotransferase OS=Homo sapiens GN=PSAT1 :Q9Y617 Phosphoserine aminotransferase OS=Homo sapiens GN=PSAT1 PE=1 SV=2 :
C*AEALQLPVVSQEWVIQCLIVGER	1.13422	0.108681	0.404931	0.181697	0.963845	0.392619	0.8928, 1.2761, 0.8928, 1.2349, 1.2422, 1.1069	0.9232, 1.0640, 0.9232, 1.0279, 1.0739, 1.0865, 1.0739	0.9632, 1.1923, 1.1875, 1.4391, 1.1256, 1.1481	1.09864	0.0189667	0.0495168	0.135717	1.72201	1.30525	3	C1933 C1938 C1933 C1938	TP53BP1	Q12888 Tumor suppressor p53-binding protein 1 OS=Homo sapiens GN=TP53BP1 PE=1 SV=2 :Q12888-2 Isoform 2 of Tumor suppressor p53-binding protein 1 OS=Homo sapiens GN=TP53BP1 :Q12888 Tumor suppressor p53-binding protein 1 OS=Homo sapiens GN=TP53BP1 PE=1 SV=2 :Q12888-2 Isoform 2 of Tumor suppressor p53-binding protein 1 OS=Homo sapiens GN=TP53BP1 :
C*AEALQLPVVSQEWVIQC*LIVGER	1.48387	0.110083	0.409164	0.569367	0.958278	0.388103	1.5379	1.4299		1.48387	0.110083	0.209949	0.569367	0.958278	0.677887	2	C1933,C1950 C1938,C1955	TP53BP1	Q12888 Tumor suppressor p53-binding protein 1 OS=Homo sapiens GN=TP53BP1 PE=1 SV=2 :Q12888-2 Isoform 2 of Tumor suppressor p53-binding protein 1 OS=Homo sapiens GN=TP53BP1 :
C*AEGYALYAQALTDQQQFGK	1.06589	0.481348	0.642195	0.0920546	0.317541	0.192333	1.0045	1.1273		1.06589	0.481348	0.623268	0.0920546	0.317541	0.205325	2	C475	TOMM70	O94826 Mitochondrial import receptor subunit TOM70 OS=Homo sapiens GN=TOMM70 PE=1 SV=1 :
C*AESLQPVAAAVEER	0.949287	0.825305	0.95687	-0.0750843	0.0833857	0.0191471	1.3272, 1.3272, 1.0808	0.9801, 0.9835	0.7082, 0.7082	1.01643	0.659194	0.793421	0.0235157	0.180987	0.100496	3	C2164	BOD1L1	Q8NFC6 Biorientation of chromosomes in cell division protein 1-like 1 OS=Homo sapiens GN=BOD1L1 PE=1 SV=2 :
CAFC*HSVLHNPHQTGCGHR	0.873114	--	--	-0.195758	0	0	0.8731			0.873114	--	--	-0.195758	0	0	1	C48 C48 C48	TRAF5	O00463-3 Isoform 3 of TNF receptor-associated factor 5 OS=Homo sapiens GN=TRAF5 :O00463-2 Isoform 2 of TNF receptor-associated factor 5 OS=Homo sapiens GN=TRAF5 :O00463 TNF receptor-associated factor 5 OS=Homo sapiens GN=TRAF5 PE=1 SV=2 :
C*AGFVVGDLYALLTHSSR	1.94483	0.466869	0.625747	0.959647	0.330805	0.203601		1.4889	2.4008	1.94483	0.466869	0.610836	0.959647	0.330805	0.214075	2	C539 C627 ,C539 C627 C627	PEX6	Q13608-3 Isoform 3 of Peroxisome assembly factor 2 OS=Homo sapiens GN=PEX6 :Q13608 Peroxisome assembly factor 2 OS=Homo sapiens GN=PEX6 PE=1 SV=2 :,Q13608-3 Isoform 3 of Peroxisome assembly factor 2 OS=Homo sapiens GN=PEX6 :Q13608-2 Isoform 2 of Peroxisome assembly factor 2 OS=Homo sapiens GN=PEX6 :Q13608 Peroxisome assembly factor 2 OS=Homo sapiens GN=PEX6 PE=1 SV=2 :
C*AGNEDIITLR	0.809868	0.301782	0.59277	-0.304242	0.520307	0.227114	0.0437, 0.1791, 0.9594, 1.0033, 0.1978, 0.9594, 1.0099	0.7422, 1.0026, 1.0042, 0.1203, 1.0026, 1.0042	0.6814, 1.0466, 0.9548, 0.7262, 0.6814, 0.9511, 0.9548	0.761259	0.099311	0.193306	-0.393541	1.003	0.713754	3	C81 C81 C81 C81 ,C81 C81 C81 C81 C81 ,C81 C81 C81	PCNA	P12004 Proliferating cell nuclear antigen OS=Homo sapiens GN=PCNA PE=1 SV=1 :P12004 Proliferating cell nuclear antigen OS=Homo sapiens GN=PCNA PE=1 SV=1 :P12004 Proliferating cell nuclear antigen OS=Homo sapiens GN=PCNA PE=1 SV=1 :,P12004 Proliferating cell nuclear antigen OS=Homo sapiens GN=PCNA PE=1 SV=1 :P12004 Proliferating cell nuclear antigen OS=Homo sapiens GN=PCNA PE=1 SV=1 :P12004 Prolif…
C*AGPTALLAHEIGFGSK	0.613562	0.208919	0.488659	-0.70472	0.680021	0.310994	0.7905, 0.7905	0.6926, 0.6926, 0.8507	0.5663, 0.5663, 0.0562	0.625696	0.0372189	0.0869222	-0.676466	1.42924	1.06087	3	C106 C86	PARK7	Q99497 Protein deglycase DJ-1 OS=Homo sapiens GN=PARK7 PE=1 SV=2 :K7ELW0 Protein deglycase DJ-1 OS=Homo sapiens GN=PARK7 PE=1 SV=1 :
C*AGPTPEAELQALAR	1.0774	0.296439	0.586937	0.10755	0.528065	0.231408	1.0907	0.9934	1.1481	1.0774	0.296439	0.440789	0.10755	0.528065	0.35577	3	C52	RRS1	Q15050 Ribosome biogenesis regulatory protein homolog OS=Homo sapiens GN=RRS1 PE=1 SV=2 :
C*AIEADMK	1.01299	0.70248	0.832855	0.0186147	0.153366	0.0794305	0.9728	1.0818	0.9844	1.01299	0.70248	0.837139	0.0186147	0.153366	0.0772026	3	C882 C941 C856 C847 C868 C851	BRD8	H7C127 Bromodomain-containing protein 8 (Fragment) OS=Homo sapiens GN=BRD8 PE=1 SV=1 :Q9H0E9-2 Isoform 2 of Bromodomain-containing protein 8 OS=Homo sapiens GN=BRD8 :Q9H0E9-4 Isoform 4 of Bromodomain-containing protein 8 OS=Homo sapiens GN=BRD8 :H7C128 Bromodomain-containing protein 8 (Fragment) OS=Homo sapiens GN=BRD8 PE=1 SV=1 :B5MCW3 Bromodomain-containing protein 8 OS=Homo sapiens GN=BRD8 PE=…
C*AIGVTHFQLVQMK	1.15236	--	--	0.204586	0	0	1.1524			1.15236	--	--	0.204586	0	0	1	C734 C723 C734	GLG1	Q92896 Golgi apparatus protein 1 OS=Homo sapiens GN=GLG1 PE=1 SV=2 :Q92896-3 Isoform 3 of Golgi apparatus protein 1 OS=Homo sapiens GN=GLG1 :Q92896-2 Isoform 2 of Golgi apparatus protein 1 OS=Homo sapiens GN=GLG1 :
C*AIKVEQSAER	0.732767	0.490647	0.653226	-0.448573	0.30923	0.184937	0.5614	0.9041		0.732767	0.490647	0.632241	-0.448573	0.30923	0.199118	2	C380 C380 C380 C380	AP1B1	Q10567-3 Isoform C of AP-1 complex subunit beta-1 OS=Homo sapiens GN=AP1B1 :Q10567-2 Isoform B of AP-1 complex subunit beta-1 OS=Homo sapiens GN=AP1B1 :Q10567-4 Isoform 4 of AP-1 complex subunit beta-1 OS=Homo sapiens GN=AP1B1 :Q10567 AP-1 complex subunit beta-1 OS=Homo sapiens GN=AP1B1 PE=1 SV=2 :
C*AILTVLTAQDVSIFPNVHSDDSQVK	1.83256	--	--	0.873862	0	0		1.8326		1.83256	--	--	0.873862	0	0	1	C125 C125	C2orf44	Q9H6R7-2 Isoform 2 of WD repeat and coiled-coil-containing protein C2orf44 OS=Homo sapiens GN=C2orf44 :Q9H6R7 WD repeat and coiled-coil-containing protein C2orf44 OS=Homo sapiens GN=C2orf44 PE=1 SV=1 :
C*ALDFFR	0.285095	0.291879	0.582874	-1.81048	0.534797	0.234426	0.2717, 0.4355		0.1747	0.29395	0.0757469	0.155899	-1.76636	1.12063	0.807155	2	C66 ,C66 C66	NDUFA8	P51970 NADH dehydrogenase [ubiquinone] 1 alpha subcomplex subunit 8 OS=Homo sapiens GN=NDUFA8 PE=1 SV=3 :P51970 NADH dehydrogenase [ubiquinone] 1 alpha subcomplex subunit 8 OS=Homo sapiens GN=NDUFA8 PE=1 SV=3 :,P51970 NADH dehydrogenase [ubiquinone] 1 alpha subcomplex subunit 8 OS=Homo sapiens GN=NDUFA8 PE=1 SV=3 :
C*ALEDETYADGAETEVDCNR	0.920249	0.28373	0.572996	-0.119903	0.547095	0.241848	1.2030, 0.7835, 0.7835	1.0856, 1.0522, 1.0856	1.0626, 0.7854, 0.7854	0.95852	0.154198	0.273171	-0.0611193	0.811921	0.563565	3	C198 C233 C198 C233	FSTL1	Q12841-2 Isoform 2 of Follistatin-related protein 1 OS=Homo sapiens GN=FSTL1 :Q12841 Follistatin-related protein 1 OS=Homo sapiens GN=FSTL1 PE=1 SV=1 :Q12841-2 Isoform 2 of Follistatin-related protein 1 OS=Homo sapiens GN=FSTL1 :Q12841 Follistatin-related protein 1 OS=Homo sapiens GN=FSTL1 PE=1 SV=1 :
C*ALEDETYADGAETEVDC*NR	0.484463	0.0836299	0.333652	-1.04554	1.07764	0.476706	0.4775, 0.4775, 0.6539	0.46	0.4479, 0.4479	0.494107	5.64846e-06	2.79798e-05	-1.0171	5.24807	4.55316	3	C198,C215 C233,C250	FSTL1	Q12841-2 Isoform 2 of Follistatin-related protein 1 OS=Homo sapiens GN=FSTL1 :Q12841 Follistatin-related protein 1 OS=Homo sapiens GN=FSTL1 PE=1 SV=1 :
C*ALGVFR	1.13368	--	--	0.18101	0	0		1.1337		1.13368	--	--	0.18101	0	0	1	C251	PSMD2	Q13200 26S proteasome non-ATPase regulatory subunit 2 OS=Homo sapiens GN=PSMD2 PE=1 SV=3 :
C*ALGWDHQEK	0.771765	0.127997	0.46048	-0.373767	0.892802	0.33679	0.7718, 0.9949	0.7782, 0.5814	0.6999, 0.5726	0.733152	0.0187427	0.0487076	-0.447816	1.72717	1.3124	3	C246 C246 C246	CTTN	Q14247-2 Isoform 2 of Src substrate cortactin OS=Homo sapiens GN=CTTN :Q14247-3 Isoform 3 of Src substrate cortactin OS=Homo sapiens GN=CTTN :Q14247 Src substrate cortactin OS=Homo sapiens GN=CTTN PE=1 SV=2 :
C*ALLAAQANK	1.07213	0.3794	0.51907	0.100485	0.420903	0.284774	1.0438	1.1005, 1.1005		1.08159	0.0608639	0.13022	0.11315	1.21564	0.885321	2	C34 C76 C34	ANKFY1	Q9P2R3 Rabankyrin-5 OS=Homo sapiens GN=ANKFY1 PE=1 SV=2 :Q9P2R3-4 Isoform 4 of Rabankyrin-5 OS=Homo sapiens GN=ANKFY1 :Q9P2R3-2 Isoform 2 of Rabankyrin-5 OS=Homo sapiens GN=ANKFY1 :
C*ALLASEVPQLALQLLQDPESYVR	1.14017	0.0418581	0.261498	0.189248	1.37822	0.582532	1.1815, 1.1453, 1.3079, 1.1453	1.1738, 1.1126, 1.1738, 1.1126	1.2048, 1.0316, 1.2048, 1.0316	1.15215	6.43028e-06	3.58444e-05	0.204327	5.19177	4.44558	3	C539 C539	BRAT1	Q6PJG6 BRCA1-associated ATM activator 1 OS=Homo sapiens GN=BRAT1 PE=1 SV=2 :Q6PJG6 BRCA1-associated ATM activator 1 OS=Homo sapiens GN=BRAT1 PE=1 SV=2 :
C*ALLLLFPLTAQHENFR	1.23335	0.00132007	0.00833877	0.302587	2.8794	2.0789	1.0833	1.2808, 1.2808	1.3359	1.24522	0.017157	0.0457011	0.316396	1.76556	1.34007	3	C47 C47	UCHL1	contaminant_UBIQUITIN09 no description:P09936 Ubiquitin carboxyl-terminal hydrolase isozyme L1 OS=Homo sapiens GN=UCHL1 PE=1 SV=2 :
C*ALMEALVLISNQFK	1.05469	0.327212	0.620636	0.0768168	0.485171	0.207163	1.2507, 1.0974, 1.0974	1.0655, 1.0655	0.6262, 1.0311, 1.0311	1.03309	0.102396	0.197879	0.0469606	0.989718	0.7036	3	C646 ,C646 C646	XPO5	Q9HAV4 Exportin-5 OS=Homo sapiens GN=XPO5 PE=1 SV=1 :,Q9HAV4 Exportin-5 OS=Homo sapiens GN=XPO5 PE=1 SV=1 :Q9HAV4 Exportin-5 OS=Homo sapiens GN=XPO5 PE=1 SV=1 :
C*ALM+EALVLISNQFK	1.05837	0.0660393	0.286331	0.0818376	1.1802	0.543131	0.9493, 1.0469, 1.0526, 0.9493, 1.0469, 1.0155	1.1424, 1.0087, 1.1878, 1.0087	1.1282, 0.9918, 1.1282, 0.9918	1.04629	0.0374365	0.0872977	0.0652761	1.42671	1.059	3	C646,M649 C646,M649 ,C646,M649 C646,M649 C646,M649	XPO5	Q9HAV4 Exportin-5 OS=Homo sapiens GN=XPO5 PE=1 SV=1 :Q9HAV4 Exportin-5 OS=Homo sapiens GN=XPO5 PE=1 SV=1 :,Q9HAV4 Exportin-5 OS=Homo sapiens GN=XPO5 PE=1 SV=1 :Q9HAV4 Exportin-5 OS=Homo sapiens GN=XPO5 PE=1 SV=1 :Q9HAV4 Exportin-5 OS=Homo sapiens GN=XPO5 PE=1 SV=1 :
C*ALM+EQVAHQTIVMQFILELAK	0.783926	0.292332	0.583364	-0.351211	0.534123	0.23406		0.7800, 0.8599	0.7551	0.798341	0.0693175	0.145106	-0.324922	1.15916	0.838316	2	C203,M206 C254,M257 C203,M206 C254,M257	CDC37	Q16543 Hsp90 co-chaperone Cdc37 OS=Homo sapiens GN=CDC37 PE=1 SV=1 :K7EKQ2 Hsp90 co-chaperone Cdc37 (Fragment) OS=Homo sapiens GN=CDC37 PE=1 SV=1 :Q16543 Hsp90 co-chaperone Cdc37 OS=Homo sapiens GN=CDC37 PE=1 SV=1 :K7EKQ2 Hsp90 co-chaperone Cdc37 (Fragment) OS=Homo sapiens GN=CDC37 PE=1 SV=1 :
C*ALNWTDIPVAMEHQPPYIIAVLPR	1.39023	--	--	0.475321	0	0	1.3902			1.39023	--	--	0.475321	0	0	1	C239 C228	VPS39	Q96JC1 Vam6/Vps39-like protein OS=Homo sapiens GN=VPS39 PE=1 SV=2 :Q96JC1-2 Isoform 2 of Vam6/Vps39-like protein OS=Homo sapiens GN=VPS39 :
C*ALNWTDIPVAM+EHQPPYIIAVLPR	1.11117	--	--	0.152078	0	0	1.1112			1.11117	--	--	0.152078	0	0	1	C239,M250 C228,M239	VPS39	Q96JC1 Vam6/Vps39-like protein OS=Homo sapiens GN=VPS39 PE=1 SV=2 :Q96JC1-2 Isoform 2 of Vam6/Vps39-like protein OS=Homo sapiens GN=VPS39 :
C*ALSSPSLAFTPPIK	0.952578	0.0579356	0.262909	-0.0700909	1.23705	0.580195	0.9365, 0.9475, 0.9641	0.9671, 0.9992, 1.1841, 0.9749, 0.9028, 0.9028	0.9144, 0.8761, 0.9095, 1.0146, 0.9477, 0.9090	0.956684	0.00414154	0.0126863	-0.0638864	2.38284	1.89667	3	C238 C120 C255 C238 C120 C255 C238 C120 C255 ,C238 C120 C255 C238 C120 C255 C238 C120 C255 C238 C120 C255	NUP35	Q8NFH5-2 Isoform 2 of Nucleoporin NUP53 OS=Homo sapiens GN=NUP35 :Q8NFH5-3 Isoform 3 of Nucleoporin NUP53 OS=Homo sapiens GN=NUP35 :Q8NFH5 Nucleoporin NUP53 OS=Homo sapiens GN=NUP35 PE=1 SV=1 :Q8NFH5-2 Isoform 2 of Nucleoporin NUP53 OS=Homo sapiens GN=NUP35 :Q8NFH5-3 Isoform 3 of Nucleoporin NUP53 OS=Homo sapiens GN=NUP35 :Q8NFH5 Nucleoporin NUP53 OS=Homo sapiens GN=NUP35 PE=1 SV=1 :Q8NFH5-2 Isof…
C*AMNSLPDIEEVKDK	0.311718	0.455674	0.612191	-1.68168	0.341346	0.213113		0.0695	0.554	0.311718	0.455674	0.599032	-1.68168	0.341346	0.22255	2	C83 C83 C83 C83 C83	IRF2	K4DIA5 Interferon regulatory factor 2 (Fragment) OS=Homo sapiens GN=IRF2 PE=1 SV=1 :D6RB08 Interferon regulatory factor 2 (Fragment) OS=Homo sapiens GN=IRF2 PE=1 SV=7 :P14316 Interferon regulatory factor 2 OS=Homo sapiens GN=IRF2 PE=1 SV=2 :P14316-2 Isoform 2 of Interferon regulatory factor 2 OS=Homo sapiens GN=IRF2 :D6R9N5 Interferon regulatory factor 2 (Fragment) OS=Homo sapiens GN=IRF2 PE=1 SV…
C*AMTALSSK	0.992794	0.370974	0.508684	-0.010434	0.430656	0.293552	1.2229, 0.7134, 1.2229	0.7436, 1.1087, 1.1087		1.02004	0.950848	0.999895	0.0286278	0.0218889	4.54463e-05	2	C158 C158 ,C158	CCT7	Q99832 T-complex protein 1 subunit eta OS=Homo sapiens GN=CCT7 PE=1 SV=2 :,Q99832 T-complex protein 1 subunit eta OS=Homo sapiens GN=CCT7 PE=1 SV=2 :Q99832 T-complex protein 1 subunit eta OS=Homo sapiens GN=CCT7 PE=1 SV=2 :
C*AM+TALSSK	0.743068	0.0955426	0.363307	-0.428433	1.0198	0.439727	0.9819, 0.6047	0.6739, 0.9566, 0.6739, 1.2104	0.5839, 0.6874, 0.6874	0.784459	0.0174631	0.0464016	-0.35023	1.75788	1.33347	3	C158,M160 C158,M160 ,C114,M116 C71,M73 C158,M160 C114,M116 C71,M73 C158,M160 ,C158,M160	CCT7	Q99832 T-complex protein 1 subunit eta OS=Homo sapiens GN=CCT7 PE=1 SV=2 :,Q99832-3 Isoform 3 of T-complex protein 1 subunit eta OS=Homo sapiens GN=CCT7 :Q99832-4 Isoform 4 of T-complex protein 1 subunit eta OS=Homo sapiens GN=CCT7 :Q99832 T-complex protein 1 subunit eta OS=Homo sapiens GN=CCT7 PE=1 SV=2 :Q99832-3 Isoform 3 of T-complex protein 1 subunit eta OS=Homo sapiens GN=CCT7 :Q99832-4 Isof…
C*ANLFEALVGTLK	0.86836	0.051077	0.237286	-0.203635	1.29177	0.624727	0.7845, 1.0070, 0.3081, 0.2425, 0.7327, 0.7845, 0.8955, 3.0677, 1.0290, 1.0070, 0.9539, 1.0316	0.7500, 0.9842, 1.0274, 1.0230, 1.0418, 0.9345, 0.9842, 0.7126, 0.6621, 0.7500, 0.7126, 1.0265, 1.0230, 1.0418, 0.9345	0.7107, 0.9757, 1.0882, 1.3390, 0.6648, 0.9672, 0.6648, 0.9711, 0.9757, 1.0882, 1.3390, 0.9711	0.954041	0.0145317	0.0398114	-0.0678766	1.83768	1.39999	3	C39 C39 C39 ,C39 C39	ABRACL	Q9P1F3 Costars family protein ABRACL OS=Homo sapiens GN=ABRACL PE=1 SV=1 :Q9P1F3 Costars family protein ABRACL OS=Homo sapiens GN=ABRACL PE=1 SV=1 :Q9P1F3 Costars family protein ABRACL OS=Homo sapiens GN=ABRACL PE=1 SV=1 :,Q9P1F3 Costars family protein ABRACL OS=Homo sapiens GN=ABRACL PE=1 SV=1 :Q9P1F3 Costars family protein ABRACL OS=Homo sapiens GN=ABRACL PE=1 SV=1 :
C*APAPPPPPPPPTSGPIGGLR	0.500109	--	--	-0.999685	0	0	0.5001			0.500109	--	--	-0.999685	0	0	1	C20 C20 C20 C20	BPTF	Q12830-4 Isoform 4 of Nucleosome-remodeling factor subunit BPTF OS=Homo sapiens GN=BPTF :Q12830 Nucleosome-remodeling factor subunit BPTF OS=Homo sapiens GN=BPTF PE=1 SV=3 :Q12830-2 Isoform 2 of Nucleosome-remodeling factor subunit BPTF OS=Homo sapiens GN=BPTF :F5GXF5 Nucleosome-remodeling factor subunit BPTF (Fragment) OS=Homo sapiens GN=BPTF PE=1 SV=2 :
C*APASSSVPAEAELAGEGISVNTGPK	1.11291	0.198972	0.472163	0.154331	0.701209	0.325908	1.0239	1.2767	0.8409, 1.0816	1.05578	0.242318	0.377469	0.078316	0.615615	0.423119	3	C35 C35 ,C35 C2 C24	PDCL	Q13371 Phosducin-like protein OS=Homo sapiens GN=PDCL PE=1 SV=3 :H0Y5D3 Phosducin-like protein (Fragment) OS=Homo sapiens GN=PDCL PE=1 SV=1 :H0Y3M0 Phosducin-like protein (Fragment) OS=Homo sapiens GN=PDCL PE=1 SV=1 :,Q13371 Phosducin-like protein OS=Homo sapiens GN=PDCL PE=1 SV=3 :Q13371 Phosducin-like protein OS=Homo sapiens GN=PDCL PE=1 SV=3 :
C*APGFFGNPLVLGSSCQPCDCSGNGDPNLLFSDC*DPLTGACR	0.814324	--	--	-0.296326	0	0		0.8143		0.814324	--	--	-0.296326	0	0	1	C1951,C1984	LAMA5	O15230 Laminin subunit alpha-5 OS=Homo sapiens GN=LAMA5 PE=1 SV=8 :
C*APGVVGPAEADIDFDIIR	0.625147	0.0383581	0.215832	-0.677733	1.41614	0.665885	0.3439	0.3305, 1.3965, 0.3305, 1.4119	0.2674, 1.6447, 0.2180, 1.6447	0.843138	0.27371	0.414493	-0.246159	0.562709	0.382483	3	C810 C810 C810 C783 C810 C810 C810 C783 ,C810 C810 C810 C783	FLNA	Q5HY54 Filamin-A OS=Homo sapiens GN=FLNA PE=1 SV=1 :P21333 Filamin-A OS=Homo sapiens GN=FLNA PE=1 SV=4 :P21333-2 Isoform 2 of Filamin-A OS=Homo sapiens GN=FLNA :Q60FE5 Filamin A OS=Homo sapiens GN=FLNA PE=1 SV=1 :Q5HY54 Filamin-A OS=Homo sapiens GN=FLNA PE=1 SV=1 :P21333 Filamin-A OS=Homo sapiens GN=FLNA PE=1 SV=4 :P21333-2 Isoform 2 of Filamin-A OS=Homo sapiens GN=FLNA :Q60FE5 Filamin A OS=Homo …
C*APLSAPTSAAASPLSAAAATAASFSAAAASPQK	1.01105	0.626384	0.815087	0.0158509	0.203159	0.0887959	0.7702, 0.7702	0.9295	1.3335	0.950833	0.465823	0.610074	-0.0727363	0.331779	0.214617	3	C27	AKIRIN2	Q53H80 Akirin-2 OS=Homo sapiens GN=AKIRIN2 PE=1 SV=2 :
[truncated: 9,784 more rows]

## Sheet: Sheet1
FEATURE	fold_change	p.value	fdr	log2(Fold Change)	#NAME?	#NAME?	R1 ratios	R2 ratios	R3 ratios	fold_change_psm	p.value_psm	fdr_psm	log2(Fold Change)_psm	-log10(p.value)_psm	-log10(FDR)_psm	run count	PTM_INDEX	GENE	PROTEIN
[truncated: 3,772 more rows]
