# Supplementary material for: Rational Chemical Design of Molecular Glue Degraders
Source: ACS Cent Sci. 2023 Apr 11;9(5):915–26. doi: 10.1021/acscentsci.2c01317 (PMC10214506; doi:10.1021/acscentsci.2c01317)
Supplement: Supplementary file 4 — oc2c01317_si_004.xlsx [file oc2c01317_si_004.xlsx]

## Sheet: Raw data
accession	p-value for 1 and 2	norm p-value for 1 and 2	q-value for 1 and 2	norm q-value for 1 and 2	protein ratio 2/1	norm protein ratio list 2/1	intensity sum 1	intensity sum 2	intensity sum 3	intensity sum 4	intensity sum 5	intensity sum 6	norm intensity sum 1	norm intensity sum 2	norm intensity sum 3	norm intensity sum 4	norm intensity sum 5	norm intensity sum 6	spec count	peptide count	seq coverage	molWT	spec count.1	description
A0A024QZ33	0.717265	0.0334881	0.751944	0.0797274	0.991907	0.844052	494486	501345	536930	509344	484307	526705	544971	548039	576041	444694	492795	471277	6	3	0.056	60441	8.9	Coiled-coil domain containing 55, isoform CRA_a OS=Homo sapiens GN=CCDC55 PE=1 SV=1
A0A024QZX5	0.126705	0.0570753	0.188901	0.114051	0.958226	0.814442	14996361	13591152	15222191	14682642	13180547	14116402	16527467	14857079	16331073	12819071	13411638	12630913	22	13	0.305	43024	5.3	Serpin B6 OS=Homo sapiens GN=SERPINB6 PE=1 SV=1
A0A024R4E5	0.025736	0.00791026	0.0748862	0.0380655	1.46622	1.24216	6952329	6933142	7095449	10887201	8947042	10928297	7662085	7578850	7612253	9505296	9103843	9778228	150	62	0.466	141439	6.9	High density lipoprotein binding protein (Vigilin), isoform CRA_a OS=Homo sapiens GN=HDLBP PE=1 SV=1
A0A024R4M0	0.0239816	0.00239682	0.0732728	0.0268818	1.42603	1.20877	10144194	10068109	10445799	15764551	12927509	15027401	11179864	11005851	11206707	13763632	13154130	13446016	84	14	0.443	22591	10.7	40S ribosomal protein S9 OS=Homo sapiens GN=RPS9 PE=1 SV=1
A0A024R571	0.0319525	0.0126154	0.0807413	0.0460369	1.50054	1.27165	385010	404273	397859	633787	523000	624566	424312	441921	426835	553337	532163	558836	14	10	0.193	61927	6.7	EH domain-containing protein 1 OS=Homo sapiens GN=EHD1 PE=1 SV=1
A0A024R7W5	0.0128628	0.00122388	0.0654045	0.0246833	1.55879	1.32503	123729	134136	128650	205046	188979	208472	136358	146626	138018	179018	192290	186532	7	5	0.079	58311	9.2	YTH domain family, member 3, isoform CRA_a OS=Homo sapiens GN=YTHDF3 PE=1 SV=1
A0A024RA52	0.0568753	0.506846	0.109528	0.588483	1.28316	1.09617	42955	38892	46347	50410	56298	57786	47339	42512	49720	44008	57282	51703	5	4	0.329	25899	7.4	Proteasome subunit alpha type OS=Homo sapiens GN=PSMA2 PE=1 SV=1
A0A024RAC6	0.0511136	0.0388174	0.103286	0.0876167	1.57594	1.33319	96636	106483	105465	175386	135931	174994	106500	116399	113147	153124	138313	156577	5	4	0.044	87230	9.6	Transcription elongation factor B (SIII), polypeptide 3 (110kDa, elongin A), isoform CRA_a OS=Homo sapiens GN=TCEB3 PE=1 SV=1
A0A075B6F4	0.0718813	0.0702198	0.126303	0.131493	1.48949	1.2617	68012	79706	71453	116990	94977	114486	74955	87130	76658	102141	96642	102438	1	1	0.057	14429	8.2	Protein TRBV21OR9-2 (Fragment) OS=Homo sapiens GN=TRBV21OR9-2 PE=4 SV=1
A0A075B6Z1	0.0427351	0.00918298	0.0930395	0.0403045	0.840015	0.713402	162649	154634	156654	146973	124956	126185	179255	169037	168065	128318	127146	112906	1	1	0.632	2000	8.8	Protein TRAJ20 (Fragment) OS=Homo sapiens GN=TRAJ20 PE=4 SV=1
A0A075B712	0.0062199	0.0256807	0.0639214	0.0677227	1.56339	1.32371	85355	72251	82840	130252	107377	138283	94069	78980	88874	113720	109259	123731	1	1	0.35	2155	11	Protein TRAJ54 (Fragment) OS=Homo sapiens GN=TRAJ54 PE=4 SV=1
A0A075B746	0.0501735	0.20947	0.102092	0.297093	1.229	1.04187	177926	175012	196356	225355	195110	254615	196089	191309	210657	196749	198526	227819	7	5	0.368	10688	9.9	28S ribosomal protein S21, mitochondrial OS=Homo sapiens GN=MRPS21 PE=1 SV=1
A0A075B773	0.00352243	0.00218559	0.0639214	0.0266144	0.465117	0.396639	188540	204270	189033	95694	92498	82433	207789	223296	202803	83548	94119	73758	1	1	0.022	40683	9.1	Peroxisome assembly protein 12 OS=Homo sapiens GN=PEX12 PE=1 SV=1
A0A075B797	0.0153733	0.0823468	0.0664081	0.147577	1.34924	1.14765	63040	63852	73932	91586	84809	94564	69475	69798	79317	79960	86293	84611	4	4	0.233	25733	8.8	Nitric oxide synthase-interacting protein (Fragment) OS=Homo sapiens GN=NOSIP PE=1 SV=1
A0A075B7A1	0.0691756	0.00552062	0.123188	0.033963	0.796102	0.676871	43801	49069	50643	39403	35716	39132	48273	53639	54332	34401	36342	35014	1	1	0.026	37477	9.1	Sphingosine kinase 2 OS=Homo sapiens GN=SPHK2 PE=1 SV=1
A0A075B7B7	0.423641	0.444533	0.480175	0.529676	1.7503	1.46616	2	1385	2762	2288	960	4014	2	1513	2962	1997	976	3591	3	1	0.035	94845	9.1	GAS2-like protein 2 OS=Homo sapiens GN=GAS2L2 PE=1 SV=1
A0A075B7C0	0.00244481	0.00574073	0.0639214	0.0343881	1.69683	1.44259	177440	178603	199116	316903	292559	332547	195552	195236	213618	276678	297686	297549	6	5	0.305	21912	4.9	Calpain small subunit 1 (Fragment) OS=Homo sapiens GN=CAPNS1 PE=1 SV=1
A0A075B7F0	0.231206	0.859258	0.298322	0.891211	1.19742	1.0195	42522	27979	37377	45004	42649	41522	46863	30585	40099	39291	43396	37152	1	1	0.198	12579	8.7	Protein IGHV3OR16-10 (Fragment) OS=Homo sapiens GN=IGHV3OR16-10 PE=1 SV=1
A0A075B7F8	0.016821	0.00105138	0.0676073	0.0246833	1.5315	1.29711	343863	333147	359714	571962	458274	557511	378963	364169	385908	499358	466301	498834	18	14	0.164	125092	10.4	Nuclear envelope pore membrane protein POM 121C OS=Homo sapiens GN=POM121C PE=1 SV=2
A0A075B7G4	0.0463197	0.0383408	0.0974436	0.0869145	1.38158	1.17061	164769	168748	165509	242040	201423	245979	181591	184465	177564	211318	204954	220093	2	2	0.026	70814	9.2	Zinc finger protein 595 OS=Homo sapiens GN=ZNF595 PE=1 SV=2
A0A087WT20	0.0747988	0.118061	0.129761	0.193246	1.30604	1.10566	255340	254806	246276	353324	284696	349900	281406	278535	264213	308476	289683	313075	8	5	0.089	67551	9.3	DDB1- and CUL4-associated factor 13 OS=Homo sapiens GN=DCAF13 PE=1 SV=1
A0A087WT37	0.0258083	0.00905695	0.074926	0.0402103	1.59585	1.35753	26114	30971	25184	46754	42766	41769	28780	33855	27018	40819	43515	37373	1	1	0.053	24137	8.4	Glycoprotein endo-alpha-1,2-mannosidase OS=Homo sapiens GN=MANEA PE=1 SV=1
A0A087WT44	0.0198297	0.00679781	0.06989	0.0362329	1.73349	1.46676	1932754	1946344	2003082	3674248	2876085	3646367	2130068	2127616	2148981	3207885	2926496	3262639	34	15	0.365	41669	5.4	Heme oxygenase 2 OS=Homo sapiens GN=HMOX2 PE=1 SV=1
A0A087WTA5	0.29983	0.303545	0.366527	0.398237	1.12548	0.953226	1831207	1934285	1897532	2294755	1846873	2231991	2018150	2114432	2035739	2003476	1879231	1997097	41	19	0.398	57496	9.4	Translation initiation factor eIF-2B subunit delta OS=Homo sapiens GN=EIF2B4 PE=1 SV=1
A0A087WTB2	0.876498	0.276913	0.89507	0.370129	0.973775	0.822268	35445	45504	37333	45240	31595	38345	39063	49742	40052	39498	32148	34309	1	1	0.034	33708	8.2	Cyclic nucleotide-binding domain-containing protein 1 OS=Homo sapiens GN=CNBD1 PE=4 SV=1
A0A087WTF1	0.155472	0.21125	0.220037	0.299011	1.82596	1.54458	5741	7367	3480	10048	8917	11324	6327	8053	3733	8772	9073	10132	1	1	0.063	22378	7.2	Centromere protein P OS=Homo sapiens GN=CENPP PE=1 SV=1
A0A087WTH0	0.0943282	0.019387	0.152769	0.0577069	0.939292	0.798629	30146	29515	31299	29492	26979	28967	33221	32263	33577	25747	27450	25916	4	1	0.058	23365	5.1	Enolase-phosphatase E1 OS=Homo sapiens GN=ENOPH1 PE=1 SV=2
A0A087WTJ5	0.0245417	0.0109492	0.0737548	0.0431734	1.70393	1.44357	66113	72072	73309	124265	103428	132678	72863	78785	78649	108492	105241	118716	1	1	0.043	19426	4.6	ETS translocation variant 2 OS=Homo sapiens GN=ETV2 PE=4 SV=1
A0A087WTM1	0.244587	0.913003	0.311908	0.935309	1.15541	0.986144	8591	7142	8589	9834	9707	8561	9468	7806	9213	8585	9876	7659	2	2	0.031	175847	6.1	Roundabout homolog 1 OS=Homo sapiens GN=ROBO1 PE=1 SV=1
A0A087WTM7	0.738136	0.0316078	0.770989	0.0769617	0.975242	0.825252	370074	374103	417024	413062	317473	401917	407856	408945	447400	360631	323035	359618	8	7	0.021	489838	7.1	Apolipoprotein B-100 OS=Homo sapiens GN=APOB PE=1 SV=1
A0A087WTN2	0.00671143	0.00132198	0.0639214	0.0251154	1.57727	1.34091	35252	36879	36995	58509	54046	59566	38851	40314	39689	51082	54993	53297	2	2	0.049	47697	9	Zinc finger protein 479 OS=Homo sapiens GN=ZNF479 PE=4 SV=1
A0A087WTS6	0.00146132	0.0362176	0.059622	0.0836849	1.61259	1.36559	270080	211898	280901	420156	347665	462388	297644	231628	301356	366821	353752	413723	18	9	0.739	11122	5.1	Polypyrimidine tract-binding protein 1 (Fragment) OS=Homo sapiens GN=PTBP1 PE=1 SV=1
A0A087WTW5	0.022067	0.012733	0.0718602	0.0463315	1.46178	1.24063	147506	149363	149710	239795	200410	212596	162560	163270	160611	209354	203919	190219	10	6	0.034	221356	6.5	CASP8-associated protein 2 OS=Homo sapiens GN=CASP8AP2 PE=1 SV=1
A0A087WTX2	0.0868143	0.0165484	0.144144	0.0530247	0.701949	0.592484	55117	57185	56914	44212	31625	42944	60743	62510	61059	38599	32179	38424	2	1	0.03	46394	7.1	Zinc transporter SLC39A7 OS=Homo sapiens GN=SLC39A7 PE=1 SV=1
A0A087WU53	0.744817	0.0079692	0.777064	0.0381628	0.982574	0.833601	380346	382053	381503	411474	342099	370395	419175	417635	409291	359244	348093	331414	9	6	0.144	41532	9.9	Magnesium transporter protein 1 OS=Homo sapiens GN=MAGT1 PE=1 SV=1
A0A087WU62	0.0198061	0.0073018	0.0698355	0.0371408	0.810987	0.688669	238021	224852	242490	204750	176678	190612	262317	245791	260148	178755	179770	170549	12	5	0.188	29348	8.9	39S ribosomal protein L45, mitochondrial OS=Homo sapiens GN=MRPL45 PE=1 SV=1
A0A087WU68	0.00130872	0.00537093	0.0570735	0.0338543	1.73967	1.47249	1805390	1528788	1849836	3203341	2549046	3266080	1989680	1671152	1984557	2796726	2593704	2922355	75	24	0.736	23638	7.9	Polypyrimidine tract-binding protein 1 (Fragment) OS=Homo sapiens GN=PTBP1 PE=1 SV=1
A0A087WU73	0.0156738	0.012105	0.0667437	0.0451032	1.69582	1.44126	73455	80423	72222	127850	120145	135431	80952	87912	77482	111621	122250	121177	3	3	0.063	93701	5.8	MKL/myocardin-like protein 1 OS=Homo sapiens GN=MKL1 PE=1 SV=1
A0A087WUA7	0.910681	0.229782	0.925469	0.318961	0.977425	0.828092	35581	47007	36927	40719	34134	41964	39213	51385	39617	35550	34732	37548	2	2	0.016	143079	8.5	Zinc finger protein 804B OS=Homo sapiens GN=ZNF804B PE=1 SV=1
A0A087WUC6	0.0194824	0.00444959	0.0696516	0.0316805	1.46668	1.24251	828170	803838	848628	1282785	1054718	1300807	912718	878703	910440	1119961	1073201	1163915	17	10	0.322	25090	8.5	Signal peptidase complex subunit 2 OS=Homo sapiens GN=SPCS2 PE=1 SV=1
A0A087WUH0	0.40493	0.0360973	0.467518	0.083499	1.05173	0.891093	511183	478558	509884	552268	459272	565657	563372	523129	547025	482170	467323	506130	5	3	0.021	133114	5.3	DNA repair protein-complementing XP-G cells OS=Homo sapiens GN=ERCC5 PE=1 SV=1
A0A087WUH9	0.125705	0.227891	0.187751	0.317141	1.61543	1.37345	9577	10197	7077	12735	13824	16817	10554	11146	7592	11118	14066	15047	1	1	0.015	76651	8.3	Serine/threonine-protein kinase PLK OS=Homo sapiens GN=PLK2 PE=1 SV=1
A0A087WUI1	0.0217883	0.00288735	0.0717968	0.0278838	1.49559	1.26571	72554	69953	78403	117194	92674	120523	79961	76467	84113	102317	94298	107839	3	3	0.12	31577	9.4	RNA-binding motif protein, X-linked 2 OS=Homo sapiens GN=RBMX2 PE=1 SV=1
A0A087WUI6	0.00656454	0.00168572	0.0639214	0.0258442	1.99117	1.68625	537816	522379	578741	1118051	925722	1219629	592724	571033	620898	976142	941950	1091285	6	5	0.066	83138	5.6	Progesterone-induced-blocking factor 1 OS=Homo sapiens GN=PIBF1 PE=1 SV=1
A0A087WUK2	0.451859	0.0381342	0.506483	0.0865711	0.95373	0.812663	2519857	2788529	2941186	2652474	2574185	2641209	2777109	3048238	3155418	2315791	2619294	2363250	49	17	0.298	40040	10	Heterogeneous nuclear ribonucleoprotein D-like OS=Homo sapiens GN=HNRNPDL PE=1 SV=1
A0A087WUK5	0.0672951	0.316372	0.121172	0.41112	1.39075	1.17988	20680	14756	18859	24060	22403	29048	22790	16129	20232	21005	22795	25991	2	2	0.053	60694	10	Zinc finger protein 574 OS=Homo sapiens GN=ZNF574 PE=1 SV=2
A0A087WUL0	0.01521	0.00186696	0.0664081	0.025849	1.47651	1.25155	155592	151515	159595	242487	202595	244009	171473	165621	171216	211704	206143	218326	12	6	0.142	59057	7.5	Triokinase/FMN cyclase OS=Homo sapiens GN=TKFC PE=1 SV=1
A0A087WUL2	0.00533606	0.00590008	0.0639214	0.0347128	1.63698	1.39028	71541	70101	75468	125586	109427	120392	78844	76629	80964	109646	111345	107722	2	2	0.186	16161	8.4	Proteasome subunit beta type-3 (Fragment) OS=Homo sapiens GN=PSMB3 PE=1 SV=1
A0A087WUL5	0.061161	0.0773188	0.114758	0.140739	1.4536	1.23106	44044	46720	42855	67142	56156	70931	48540	51071	45976	58620	57140	63466	1	1	0.025	27741	8.6	Polycomb group RING finger protein 1 OS=Homo sapiens GN=PCGF1 PE=1 SV=1
A0A087WUM7	0.025691	0.00786214	0.0748791	0.0379792	1.46434	1.24247	301514	309709	293244	490985	407107	426359	332297	338555	314604	428666	414244	381491	3	2	0.031	64838	9	Zinc finger protein 57 OS=Homo sapiens GN=ZNF57 PE=1 SV=1
A0A087WUP4	0.0541483	0.361997	0.106844	0.456589	1.24013	1.05014	2042	1920	3792	2848	2423	4345	2250	2098	4068	2486	2465	3887	1	1	0.305	12407	7.1	Protein YIF1A OS=Homo sapiens GN=YIF1A PE=1 SV=1
A0A087WUS3	0.0142836	0.00766359	0.066106	0.0376351	2.63044	2.22963	6298	7557	6975	20251	16220	18321	6941	8260	7483	17680	16504	16393	1	1	0.01	100165	5.3	Calsyntenin-2 OS=Homo sapiens GN=CLSTN2 PE=1 SV=1
A0A087WUT6	0.0144925	0.00056105	0.0662107	0.0239137	1.50191	1.27438	4081394	4136162	4208742	6529790	5628348	6505033	4498037	4521358	4515280	5700953	5726974	5820443	119	45	0.329	138681	5.6	Eukaryotic translation initiation factor 5B OS=Homo sapiens GN=EIF5B PE=1 SV=1
A0A087WUU9	0.0521024	0.132186	0.104329	0.210664	1.79996	1.53248	3305	2287	4176	5974	5525	6083	3642	2500	4480	5215	5621	5442	1	1	0.041	51048	8.3	Zinc finger protein 36, C3H1 type-like 2 OS=Homo sapiens GN=ZFP36L2 PE=1 SV=1
A0A087WUW0	0.0245358	0.13297	0.0737548	0.21151	1.26161	1.06761	62979	54072	58051	80548	63389	76973	69408	59108	62279	70323	64499	68872	2	1	0.065	19287	6.9	Protein chibby homolog 1 OS=Homo sapiens GN=CBY1 PE=1 SV=1
A0A087WUW9	0.0181098	0.347202	0.0685009	0.442363	1.27958	1.08774	19930	17345	21843	25859	23476	26311	21964	18960	23434	22576	23887	23542	1	1	0.064	22876	5.6	ADP-ribosylation factor-like protein 15 OS=Homo sapiens GN=ARL15 PE=1 SV=1
A0A087WV14	0.177025	0.0734292	0.242861	0.135634	1.10049	0.935218	514974	529151	517418	617677	543093	557691	567551	578437	555110	539279	552615	499004	2	1	0.021	39266	11.6	Homeobox protein HMX1 OS=Homo sapiens GN=HMX1 PE=1 SV=1
A0A087WV18	0.262121	0.658085	0.32936	0.723796	1.28215	1.09334	8632	6304	10366	11828	10786	9827	9513	6890	11120	10326	10974	8792	2	1	0.029	59034	8.6	Polypeptide N-acetylgalactosaminyltransferase OS=Homo sapiens GN=WBSCR17 PE=1 SV=1
A0A087WV52	0.00954423	0.00132982	0.0639214	0.0251154	0.692697	0.587439	226807	212028	226365	167809	138574	154399	249959	231773	242850	146505	140997	138146	11	6	0.214	38893	9.1	28S ribosomal protein S30, mitochondrial OS=Homo sapiens GN=MRPS30 PE=1 SV=1
A0A087WVD1	0.00376559	0.0656502	0.0639214	0.125313	1.54367	1.30783	27724	20691	26550	41411	33797	40513	30554	22617	28484	36154	34388	36249	2	2	0.056	50767	7.5	Leukocyte receptor cluster member 9 OS=Homo sapiens GN=LENG9 PE=1 SV=1
A0A087WVD7	0.0104366	0.0677514	0.064212	0.12803	1.33943	1.13837	189438	186715	192705	253454	237071	271418	208778	204105	206741	221283	241224	242854	5	5	0.55	12545	4.6	Adenylate kinase isoenzyme 6 OS=Homo sapiens GN=AK6 PE=1 SV=1
A0A087WVM3	0.127903	0.194231	0.189907	0.280315	1.5404	1.28767	6100	4405	3951	9714	4894	7660	6722	4815	4238	8481	4979	6853	1	1	0.021	41839	8	Protein CYR61 OS=Homo sapiens GN=CYR61 PE=1 SV=1
A0A087WVM7	0.258279	0.71822	0.325671	0.776359	1.12859	0.960271	55645	52789	65881	70322	62478	63931	61325	57705	70678	61396	63572	57203	3	2	0.134	16645	8.6	Ribosomal RNA small subunit methyltransferase NEP1 (Fragment) OS=Homo sapiens GN=EMG1 PE=1 SV=1
A0A087WVN5	0.00293269	0.0139054	0.0639214	0.0483599	1.47344	1.25244	101428	101886	114419	153589	143961	170609	111782	111375	122753	134094	146484	152654	3	2	0.265	9277	6	DNA-directed RNA polymerases I, II, and III subunit RPABC1 (Fragment) OS=Homo sapiens GN=POLR2E PE=1 SV=1
A0A087WVP9	0.0534224	0.061606	0.105897	0.120121	0.876354	0.745927	49228	42112	44451	42385	39279	37337	54254	46034	47689	37005	39967	33408	1	1	0.034	66226	8.3	Zinc finger protein 461 OS=Homo sapiens GN=ZNF461 PE=4 SV=1
A0A087WVS2	0.395867	0.179136	0.459798	0.26454	1.08276	0.921869	8719	11180	11458	10993	10725	12234	9609	12221	12292	9597	10913	10946	1	1	0.169	13323	5.1	Cytosolic non-specific dipeptidase (Fragment) OS=Homo sapiens GN=CNDP2 PE=1 SV=1
A0A087WVT1	0.0102756	0.0851405	0.064212	0.15129	1.34931	1.14603	85149	78853	87865	121589	105203	113055	93842	86197	94265	106156	107047	101158	1	1	0.016	53988	9.8	Zinc finger protein 48 OS=Homo sapiens GN=ZNF48 PE=1 SV=1
A0A087WVV2	0.0140681	0.00683627	0.0659349	0.0363917	2.30951	1.95108	2051875	2087474	2150617	5206326	3915415	5405020	2261321	2281859	2307239	4545479	3984013	4836194	96	50	0.527	102775	5.3	Ribosome-binding protein 1 OS=Homo sapiens GN=RRBP1 PE=1 SV=1
A0A087WVX9	0.0638439	0.00476464	0.117514	0.032514	0.843691	0.715321	885932	849511	868308	768496	652943	775321	976378	928633	931555	670949	664384	693723	15	6	0.166	52696	6.8	NF-kappa-B inhibitor epsilon OS=Homo sapiens GN=NFKBIE PE=1 SV=1
A0A087WVY5	0.201085	0.000180929	0.266792	0.0224513	0.913973	0.779601	3442845	4073379	3405345	3367423	3414168	3200428	3794345	4452782	3653404	2940012	3474019	2863634	21	4	0.03	149029	6	Cilia- and flagella-associated protein 57 OS=Homo sapiens GN=CFAP57 PE=1 SV=1
A0A087WVZ0	0.810154	0.000692065	0.836487	0.024154	0.989328	0.8385	13581	13259	13734	14491	11849	13801	14966	14493	14733	12651	12056	12348	2	1	0.11	12417	9.8	Mitochondrial pyruvate carrier 1 OS=Homo sapiens GN=MPC1 PE=1 SV=1
A0A087WW55	0.239335	0.43414	0.306864	0.520288	1.09858	0.931974	2466693	2157449	2742094	2966040	2417777	2708585	2718526	2358392	2941835	2589570	2460156	2423546	23	6	0.142	26622	5.9	Trypsin-1 OS=Homo sapiens GN=PRSS1 PE=1 SV=1
A0A087WW66	0.0226792	0.00943894	0.0722984	0.0406618	1.31526	1.11655	5057038	5097428	5254860	6976602	6159620	7131003	5573291	5572154	5637593	6091049	6267549	6380537	134	51	0.487	105851	5.4	26S proteasome non-ATPase regulatory subunit 1 OS=Homo sapiens GN=PSMD1 PE=1 SV=1
A0A087WW74	0.00751105	0.00448881	0.0639214	0.0317753	2.96233	2.50568	24241	24822	25993	74101	60827	87413	26715	27134	27886	64695	61893	78214	1	1	0.011	71400	6.6	SAM and SH3 domain-containing protein 1 OS=Homo sapiens GN=SASH1 PE=1 SV=1
A0A087WW83	0.10022	0.221274	0.159275	0.309646	1.29551	1.09491	87162	85193	91831	118234	92393	131629	96060	93128	98520	103227	94012	117776	2	2	0.013	257428	5.7	Probable G-protein-coupled receptor 179 OS=Homo sapiens GN=GPR179 PE=1 SV=1
A0A087WWF6	0.0333414	0.02517	0.0822841	0.0668525	1.77222	1.49883	480170	511722	485811	922497	729416	966899	529184	559375	521191	805400	742193	865141	22	11	0.256	54695	5.9	DNA polymerase delta subunit 2 OS=Homo sapiens GN=POLD2 PE=1 SV=1
A0A087WWK8	0.0219489	0.00854217	0.0718602	0.0393021	1.75966	1.49059	174172	186575	186205	348300	279338	334811	191951	203948	199766	304086	284230	299575	10	9	0.067	124477	8.4	IQ motif and SEC7 domain-containing protein 1 OS=Homo sapiens GN=IQSEC1 PE=1 SV=1
A0A087WWK9	0.0635717	0.0698724	0.117202	0.131026	1.66388	1.40814	14573	16549	17385	31323	22936	26451	16060	18090	18651	27347	23337	23667	2	1	0.062	18025	9.6	Homeobox protein Hox-D11 OS=Homo sapiens GN=HOXD11 PE=1 SV=1
A0A087WWL5	0.0862994	0.0968196	0.143536	0.16699	1.47499	1.24937	9836	11690	9544	16799	13527	15502	10840	12778	10239	14666	13764	13870	1	1	0.01	101682	8.1	Uncharacterized protein C19orf68 OS=Homo sapiens GN=C19orf68 PE=1 SV=1
A0A087WWM0	0.059352	0.0559084	0.11254	0.112368	1.35674	1.14848	370796	372320	360687	541875	431307	524393	408651	406996	386959	473097	438867	469208	5	3	0.138	21231	5.1	Trafficking protein particle complex subunit 3 OS=Homo sapiens GN=TRAPPC3 PE=1 SV=1
A0A087WWP5	0.0414808	0.0339123	0.0917576	0.0803243	1.28754	1.09149	299165	294705	300354	404613	340538	406200	329709	322154	322233	353257	346508	363454	2	1	0.078	12197	9.3	Transcription initiation factor TFIID subunit 10 (Fragment) OS=Homo sapiens GN=TAF10 PE=1 SV=1
A0A087WWP8	0.00236725	0.00159626	0.0639214	0.0258442	1.86304	1.57787	221522	196709	224613	432804	346227	418613	244134	215028	240971	377868	352292	374559	9	8	0.098	84976	8.5	Round spermatid basic protein 1 OS=Homo sapiens GN=RSBN1 PE=1 SV=1
A0A087WWS1	0.0204337	0.00171643	0.0705745	0.0258442	1.35808	1.15015	6166526	5720013	6177242	8851328	7102506	8578174	6796054	6252727	6627158	7727829	7226965	7675418	142	54	0.659	75652	5	THO complex subunit 1 OS=Homo sapiens GN=THOC1 PE=1 SV=1
A0A087WWV9	0.0641606	0.109361	0.117761	0.18289	1.44609	1.2274	9186	9963	11701	16197	13311	15104	10123	10890	12553	14141	13544	13514	1	1	0.017	79760	6.9	Dynein intermediate chain 1, axonemal OS=Homo sapiens GN=DNAI1 PE=1 SV=1
A0A087WWY8	0.362957	0.762919	0.428215	0.812183	1.27728	1.09713	1672	1027	1297	1663	2034	1407	1842	1122	1391	1451	2069	1258	1	1	0.019	74945	9.5	Cilia- and flagella-associated protein 99 OS=Homo sapiens GN=CFAP99 PE=4 SV=1
A0A087WWZ2	0.163727	0.724502	0.228506	0.781538	1.20789	1.0255	23216	24606	27827	33373	27711	30292	25586	26897	29854	29137	28196	27104	1	1	0.053	34572	6.6	Phosphorylated CTD-interacting factor 1 (Fragment) OS=Homo sapiens GN=PCIF1 PE=1 SV=1
A0A087WWZ6	0.00439609	0.00456026	0.0639214	0.031979	1.70816	1.45104	31011	30619	29988	54023	48754	53721	34177	33470	32172	47166	49608	48067	1	1	0.017	134261	6	PR domain-containing protein 11 OS=Homo sapiens GN=PRDM11 PE=1 SV=1
A0A087WX26	0.0502153	0.887909	0.102128	0.914968	1.18758	1.00683	166866	153123	168102	195998	169993	213656	183902	167384	180347	171120	172972	191171	3	3	0.043	89383	8.2	Kinesin-like protein OS=Homo sapiens GN=KIF3C PE=1 SV=1
A0A087WX39	0.0159229	0.00135371	0.0669523	0.0251154	0.617385	0.522144	44447	41124	42111	28942	22286	27601	48984	44954	45177	25267	22676	24695	2	2	0.121	25420	8.4	Epidermal growth factor receptor kinase substrate 8-like protein 2 OS=Homo sapiens GN=EPS8L2 PE=1 SV=1
A0A087WX80	0.0816975	0.728599	0.138147	0.784679	1.20096	1.01793	219683	200600	235947	293176	232401	262531	242110	219283	253133	255964	236473	234902	4	4	0.013	343752	6.4	Laminin subunit alpha-2 OS=Homo sapiens GN=LAMA2 PE=1 SV=1
A0A087WXB0	0.0599729	0.232561	0.113307	0.321825	1.2207	1.03575	368833	366832	386995	494626	414553	461256	406489	400999	415184	431846	421819	412715	5	3	0.135	35046	8	Secretory carrier-associated membrane protein 1 OS=Homo sapiens GN=SCAMP1 PE=1 SV=1
A0A087WXB8	0.438499	0.997574	0.493724	0.998288	1.24018	1.03992	5066	4568	6092	6266	3923	9314	5583	4993	6535	5470	3991	8333	1	1	0.034	43471	8.9	ST3 beta-galactoside alpha-2,3-sialyltransferase 6, isoform CRA_b OS=Homo sapiens GN=ST3GAL6 PE=1 SV=1
A0A087WXC5	0.139365	0.00887799	0.202795	0.0398945	0.831768	0.705463	1227654	1338885	1249659	1116412	951986	1105794	1352987	1463586	1340680	974702	968667	989418	22	11	0.239	40837	8.5	NADH dehydrogenase [ubiquinone] 1 alpha subcomplex subunit 10, mitochondrial OS=Homo sapiens GN=NDUFA10 PE=1 SV=1
A0A087WXD1	0.0477644	0.00742525	0.0992941	0.0373908	1.27059	1.07788	37781	38718	39889	51732	44255	51895	41637	42323	42793	45164	45029	46432	3	2	0.029	80216	6.4	Sodium/hydrogen exchanger OS=Homo sapiens GN=SLC9A7 PE=1 SV=1
A0A087WXF2	0.0403136	0.0799724	0.0902321	0.144412	1.6038	1.35063	58106	41774	65325	110137	66323	88495	64038	45665	70083	96158	67485	79182	1	1	0.057	16563	8.3	DNA-binding protein inhibitor ID-4 OS=Homo sapiens GN=ID4 PE=1 SV=1
A0A087WXG3	0.282917	0.555376	0.349726	0.633658	1.34528	1.14807	6776	3508	9813	7919	8493	10624	7467	3834	10527	6913	8641	9506	1	1	0.087	25167	9.2	Class E basic helix-loop-helix protein 23 OS=Homo sapiens GN=BHLHE23 PE=4 SV=1
A0A087WXI1	0.675841	0.00690056	0.714464	0.0365636	0.972783	0.824928	1028416	1060409	1059143	1103330	916310	1042649	1133408	1159172	1136288	963282	932366	932920	18	10	0.203	42847	8.1	3-hydroxyisobutyryl-CoA hydrolase, mitochondrial OS=Homo sapiens GN=HIBCH PE=1 SV=1
A0A087WXI2	0.181958	0.386591	0.247658	0.480637	1.30045	1.09963	71834	81487	73453	103345	81687	109876	79167	89076	78803	90228	83118	98313	2	2	0.004	445213	5.4	IgGFc-binding protein OS=Homo sapiens GN=FCGBP PE=1 SV=1
A0A087WXL6	0.0526716	0.0177013	0.105015	0.0549789	1.28226	1.08777	800419	830680	839370	1119543	950889	1097351	882124	908040	900501	977431	967545	981861	31	16	0.156	107809	7.1	Vacuolar protein sorting 11 (Yeast), isoform CRA_a OS=Homo sapiens GN=VPS11 PE=1 SV=1
A0A087WXM8	0.28868	0.525476	0.355349	0.606419	1.26773	1.08961	2093	5151	2516	2941	4742	4690	2306	5630	2699	2567	4825	4196	1	1	0.022	63694	6.1	Basal cell adhesion molecule OS=Homo sapiens GN=BCAM PE=1 SV=1
A0A087WXN4	0.00870203	0.00355899	0.0639214	0.0296251	1.61586	1.37101	10072	10228	11459	16838	15062	19418	11100	11180	12293	14700	15326	17374	1	1	0.025	46667	9.5	Integrator complex subunit 12 OS=Homo sapiens GN=INTS12 PE=1 SV=1
A0A087WXN8	0.0637416	0.156966	0.11736	0.239883	1.42107	1.19639	43565	31603	44182	72476	43149	53980	48012	34546	47400	63277	43905	48299	1	1	0.043	49963	7.6	Putative cytochrome P450 2D7 OS=Homo sapiens GN=CYP2D7 PE=3 SV=1
A0A087WXP9	0.00450742	0.00488327	0.0639214	0.0325417	2.11134	1.78349	6218	5011	6375	14429	10133	12606	6852	5477	6839	12597	10310	11279	1	1	0.027	38192	5.5	Kelch repeat and BTB domain-containing protein 2 OS=Homo sapiens GN=KBTBD2 PE=1 SV=1
A0A087WXQ5	0.0160234	0.00617996	0.0669629	0.0352146	1.49657	1.26775	1535532	1477871	1609248	2394866	1988044	2535209	1692293	1615511	1726462	2090888	2022885	2268413	31	14	0.63	22950	6.5	TAR DNA-binding protein 43 (Fragment) OS=Homo sapiens GN=TARDBP PE=1 SV=1
A0A087WXR7	0.0114509	0.00438932	0.0644575	0.0316046	2.17477	1.84118	646888	669275	644654	1524614	1226136	1513577	712925	731605	691606	1331097	1247626	1354294	19	12	0.331	37474	9	Ribonuclease H2 subunit B OS=Homo sapiens GN=RNASEH2B PE=1 SV=2
A0A087WXR9	0.0157014	0.0320848	0.0667891	0.0776592	1.69144	1.43709	9786	9729	9261	15758	15097	17818	10785	10635	9935	13757	15361	15942	1	1	0.042	39788	9	Protein Wnt OS=Homo sapiens GN=WNT1 PE=3 SV=1
A0A087WXS7	0.0545866	0.584161	0.107156	0.659797	1.16305	0.986142	389800	371198	419976	463734	400683	509109	429591	405765	450564	404869	407702	455529	13	5	0.178	37119	5.1	ATPase ASNA1 OS=Homo sapiens GN=ASNA1 PE=1 SV=1
A0A087WXX9	0.0425619	0.0273128	0.0928917	0.0702161	1.58493	1.33756	1027426	998025	1077855	1838838	1298677	1781016	1132314	1090971	1156361	1605440	1321436	1593587	25	15	0.263	62320	7.6	5'-AMP-activated protein kinase catalytic subunit alpha-2 OS=Homo sapiens GN=PRKAA2 PE=1 SV=1
A0A087WXZ4	0.0552599	0.036958	0.10777	0.0847575	1.38102	1.16848	75123	74509	74624	116729	88639	104335	82792	81449	80060	101913	90193	93355	1	1	0.012	63239	5.6	Uncharacterized protein C2orf81 OS=Homo sapiens GN=C2orf81 PE=4 SV=1
A0A087WY04	0.0244651	0.00481164	0.0736942	0.0325417	0.805559	0.683377	259228	239370	229431	212449	180162	193859	285694	261665	246144	185484	183320	173458	2	1	0.04	23011	8.8	Huntingtin-interacting protein K OS=Homo sapiens GN=HYPK PE=4 SV=1
A0A087WY65	0.0749123	0.0779488	0.129898	0.141652	1.78687	1.51753	10319	15516	12568	25533	21276	21812	11372	16961	13483	22292	21649	19516	1	1	0.092	11177	9.6	Transmembrane protein 134 (Fragment) OS=Homo sapiens GN=TMEM134 PE=1 SV=1
A0A087WY87	0.203596	0.926401	0.26944	0.946568	1.17392	0.991483	82656	56937	99699	108488	73986	98436	91093	62239	106960	94717	75282	88076	4	2	0.05	63219	8.4	Ubiquitin carboxyl-terminal hydrolase 17-like protein 13 OS=Homo sapiens GN=USP17L13 PE=3 SV=1
A0A087WY88	0.116089	0.060655	0.17694	0.118881	0.922143	0.780758	24891	19257	25313	23617	18384	22052	27432	21050	27156	20619	18705	19731	2	2	0.133	20792	9.6	Protein jagunal homolog 1 OS=Homo sapiens GN=JAGN1 PE=1 SV=1
A0A087WYA7	0.0695916	0.070186	0.123643	0.131493	1.61353	1.36822	17842	22647	20136	36628	29325	31867	19663	24756	21602	31979	29839	28513	1	1	0.018	44003	9.9	Putative methyltransferase C9orf114 OS=Homo sapiens GN=C9orf114 PE=1 SV=1
A0A087WYB5	0.525687	0.49853	0.575411	0.580756	1.06316	0.911056	191176	186204	219001	195750	231108	207193	210694	203547	234954	170904	235160	185389	1	1	0.065	19570	9.7	Protocadherin gamma-C3 OS=Homo sapiens GN=PCDHGC3 PE=1 SV=1
A0A087WYG8	0.114029	0.390128	0.174675	0.484205	1.20512	1.02255	1138058	1237251	1241751	1513501	1306066	1539423	1254242	1352480	1332199	1321392	1328953	1377418	22	16	0.29	55064	5.4	Alpha-internexin OS=Homo sapiens GN=INA PE=1 SV=1
A0A087WYR0	0.0159302	0.00497792	0.0669523	0.0328011	1.60469	1.3626	168945	182332	178639	286888	258962	304502	186190	199312	191648	250472	263499	272456	7	4	0.325	13654	10.2	Signal recognition particle 19 kDa protein OS=Homo sapiens GN=SRP19 PE=1 SV=1
A0A087WYR1	0.0258479	0.019411	0.0749517	0.057751	1.97614	1.6688	64373	65121	64542	135433	102540	145469	70945	71186	69243	118243	104337	130161	1	1	0.024	37965	5.2	SRR1-like protein OS=Homo sapiens GN=SRRD PE=1 SV=1
A0A087WYU1	0.0166078	0.00349803	0.0674268	0.0296136	1.66085	1.40595	884611	868039	899720	1586553	1259933	1558691	974914	948880	965245	1385169	1282010	1394652	30	12	0.247	66477	5.6	Sorting nexin OS=Homo sapiens GN=SNX9 PE=1 SV=1
A0A087WYV2	0.22278	0.391993	0.28941	0.485801	1.37663	1.16109	5065	6022	5072	7887	5777	8581	5582	6582	5441	6885	5878	7678	1	1	0.016	95061	9.2	IQ and AAA domain-containing protein 1-like OS=Homo sapiens GN=IQCA1L PE=4 SV=1
A0A087WYX8	0.00314823	0.010907	0.0639214	0.0431309	1.57882	1.33981	25106	22649	22956	41607	34622	35411	27669	24758	24628	36326	35229	31684	1	1	0.007	139962	5.2	FERM and PDZ domain-containing protein 4 OS=Homo sapiens GN=FRMPD4 PE=1 SV=1
A0A087WYZ0	0.0259744	0.0202525	0.0750589	0.059067	1.67874	1.42133	198198	193125	187323	388720	288600	294074	218433	211112	200967	339380	293658	263126	4	2	0.032	60454	8.2	Zinc finger protein 852 OS=Homo sapiens GN=ZNF852 PE=1 SV=1
A0A087WZ30	0.0126011	0.00339589	0.0653233	0.0293789	1.86362	1.57983	424881	443599	430421	853959	716438	850263	468250	484906	461764	745561	728988	760777	22	16	0.147	133067	8.1	ATP-dependent DNA helicase Q4 OS=Homo sapiens GN=RECQL4 PE=1 SV=1
A0A087WZA0	0.0735502	0.12346	0.128185	0.199741	2.3141	1.95792	7182	3475	9241	19312	12737	13997	7915	3798	9914	16860	12960	12524	1	1	0.041	24796	8.2	Adhesion G-protein-coupled receptor G5 OS=Homo sapiens GN=ADGRG5 PE=1 SV=1
A0A087WZF1	0.0105089	0.0285647	0.064212	0.0723987	1.95817	1.66541	30149	26888	31603	64019	55676	53877	33226	29391	33904	55891	56650	48206	4	3	0.063	63383	7.2	Lipoma-preferred partner OS=Homo sapiens GN=LPP PE=1 SV=1
A0A087WZF7	0.0453361	0.117095	0.0960865	0.19214	1.32879	1.12703	6562	6525	8398	9910	8249	10390	7231	7132	9009	8652	8393	9296	1	1	0.034	56431	9.7	Zinc finger protein 689 OS=Homo sapiens GN=ZNF689 PE=1 SV=1
A0A087WZH7	0.627926	0.201321	0.670459	0.288201	1.06655	0.901496	238384	243154	250498	271575	212036	297145	262715	265795	268738	237101	215747	265868	15	9	0.388	31596	4.7	Myristoylated alanine-rich C-kinase substrate OS=Homo sapiens GN=MARCKS PE=1 SV=1
A0A087WZN1	0.055233	0.00277863	0.107751	0.0276303	0.750814	0.636671	1863987	1975913	1904259	1539349	1289099	1484347	2054279	2159939	2042959	1343951	1311686	1328129	38	16	0.367	42411	8.5	Isocitrate dehydrogenase [NAD] subunit, mitochondrial OS=Homo sapiens GN=IDH3B PE=1 SV=1
A0A087WZS2	0.0275127	0.076481	0.076029	0.139529	1.85629	1.58183	16424	13593	19187	32073	29877	29387	18100	14859	20584	28002	30400	26294	1	1	0.025	57166	8.9	Microsomal triglyceride transfer protein large subunit OS=Homo sapiens GN=MTTP PE=1 SV=1
A0A087WZS6	0.625882	0.192342	0.668731	0.278132	1.07175	0.904251	34698	33290	31816	42549	29033	35383	38240	36390	34133	37148	29542	31659	1	1	0.277	4602	5.2	Uncharacterized protein C11orf95 OS=Homo sapiens GN=C11orf95 PE=4 SV=1
A0A087WZT2	0.194832	0.404518	0.259918	0.497744	1.30328	1.10035	38211	42217	39881	56488	41773	58535	42112	46149	42786	49318	42505	52375	1	1	0.029	31288	8.5	Methyltransferase-like protein 7B OS=Homo sapiens GN=METTL7B PE=1 SV=1
A0A087WZT3	0.0048418	0.000724113	0.0639214	0.024154	1.84729	1.56897	381940	390674	388343	739114	661759	743757	420932	427059	416629	645300	673358	665487	8	3	0.211	16932	8.2	BolA-like protein 2 OS=Homo sapiens GN=BOLA2 PE=1 SV=2
A0A087WZX8	0.0188267	0.00476678	0.0692167	0.032514	1.68907	1.42757	360997	340838	370837	677161	499769	634884	397854	372583	397850	591212	508531	568073	3	2	0.046	45922	8.1	Double C2-like domain-containing protein OS=Homo sapiens GN=DOC2B PE=1 SV=1
A0A087WZZ5	0.0132415	0.0757654	0.0655337	0.138666	1.26338	1.07338	3062961	3029102	3214095	4034670	3636235	4086263	3375645	3311211	3448193	3522539	3699954	3656226	78	26	0.288	97586	5.7	Splicing factor 3B subunit 2 OS=Homo sapiens GN=SF3B2 PE=1 SV=1
A0A087X011	0.00633349	9.58943e-05	0.0639214	0.0224513	1.82647	1.54792	279146	270188	294325	548723	450416	541781	307639	295346	315756	479069	458307	484760	17	14	0.164	82765	6.4	Kinesin-like protein OS=Homo sapiens GN=KIF3A PE=1 SV=1
A0A087X020	0.00504848	0.0439387	0.0639214	0.0957231	1.38982	1.18187	623750	608463	651133	908033	829301	880176	687425	665131	698555	792775	843832	787546	18	11	0.416	28865	8.7	Ribosome maturation protein SBDS OS=Homo sapiens GN=SBDS PE=1 SV=1
A0A087X0A5	0.413233	0.00206481	0.475316	0.0263236	0.959272	0.808346	13879	10883	13295	14004	9369	13134	15296	11896	14263	12226	9533	11751	1	1	0.015	59328	8.8	Semaphorin-6C OS=Homo sapiens GN=SEMA6C PE=1 SV=1
A0A087X0C8	0.370825	0.339186	0.435701	0.434306	0.590654	0.480587	1697	882	1872	1150	1	1478	1870	964	2008	1004	1	1322	1	1	0.042	72985	7.8	Calpain-5 OS=Homo sapiens GN=CAPN5 PE=1 SV=1
A0A087X0H9	0.00818977	0.000525431	0.0639214	0.0239137	1.73344	1.46964	1096454	1082611	1131676	2014698	1694979	2029295	1208383	1183427	1214095	1758968	1724678	1815734	41	22	0.187	113794	9.2	RNA-binding protein 26 OS=Homo sapiens GN=RBM26 PE=1 SV=1
A0A087X0K0	0.183907	0.184245	0.249097	0.269678	842.333	809.333	1	1	1	985	1541	1	1	1	1	859	1568	1	1	1	0.009	140059	5	Collagen alpha-1(XV) chain OS=Homo sapiens GN=COL15A1 PE=1 SV=1
A0A087X0K1	0.0954803	0.892454	0.154058	0.918748	1.16482	0.990417	72584	69183	79055	91956	81253	84008	79991	75623	84811	80281	82674	75166	7	4	0.112	39453	7.1	Calcium-binding protein 39 OS=Homo sapiens GN=CAB39 PE=1 SV=1
A0A087X0M1	0.0169281	0.0109334	0.0676665	0.0431621	3.19106	2.69363	3780	4511	4668	15138	10748	15467	4165	4931	5008	13216	10936	13839	1	1	0.036	21118	5.6	Mediator of RNA polymerase II transcription subunit 28 OS=Homo sapiens GN=MED28 PE=1 SV=1
A0A087X0M4	0.0163071	0.00630048	0.0671269	0.0354361	1.98443	1.67837	397359	412756	445714	875800	684044	932255	437918	451190	478173	764630	696026	834144	24	15	0.255	82891	5.1	Kanadaptin OS=Homo sapiens GN=SLC4A1AP PE=1 SV=1
A0A087X0Q9	0.11794	0.719271	0.178959	0.777084	1.21796	1.03474	3096	2735	3478	4167	3510	3661	3412	2989	3731	3638	3571	3275	1	1	0.025	73339	6	Selenoprotein O OS=Homo sapiens GN=SELO PE=1 SV=1
A0A087X0R0	0.00709757	0.000707476	0.0639214	0.024154	1.65672	1.40481	403749	390661	411533	703337	593324	701252	444965	427043	441503	614060	603720	627450	14	11	0.104	157478	7.6	Lysine-specific demethylase 6A OS=Homo sapiens GN=KDM6A PE=1 SV=1
A0A087X0S1	0.00260772	0.0142629	0.0639214	0.0490039	2.19914	1.86432	7650	6029	8526	17217	14161	17454	8431	6590	9147	15031	14409	15617	1	1	0.037	21930	8.9	C-type lectin-like domain family 1 OS=Homo sapiens GN=CLECL1 PE=4 SV=1
A0A087X0S5	0.132694	0.425823	0.195451	0.512675	1.13264	0.96236	44675	44576	47390	55816	48373	50576	49236	48728	50842	48731	49221	45253	1	1	0.008	108339	5.4	Collagen alpha-1(VI) chain OS=Homo sapiens GN=COL6A1 PE=1 SV=1
A0A087X0T3	0.0279028	0.00600821	0.0765396	0.0348589	1.44223	1.22059	986914	942740	1008947	1566190	1209701	1462261	1087673	1030546	1082441	1367401	1230906	1308381	10	6	0.026	225711	6.1	Myosin-7B OS=Homo sapiens GN=MYH7B PE=1 SV=1
A0A087X126	0.116594	0.892804	0.177387	0.918959	1.17879	1.00231	589512	659704	608517	772611	698058	719209	649687	721137	652833	674533	710280	643510	29	4	0.321	12052	4.9	Acetyl-CoA carboxylase 1 OS=Homo sapiens GN=ACACA PE=1 SV=1
A0A087X135	0.091776	0.103263	0.149666	0.175489	1.48932	1.25782	56310	61908	58480	99937	71653	91569	62058	67673	62739	87252	72908	81932	2	2	0.053	39212	8.1	Probable tubulin polyglutamylase TTLL9 OS=Homo sapiens GN=TTLL9 PE=4 SV=1
A0A087X161	0.322143	0.337508	0.388784	0.432584	2.65071	2.28384	1	1954	2202	2462	3831	4726	1	2136	2362	2149	3898	4228	1	1	0.095	10698	9.9	Ankyrin repeat domain-containing protein 20A1 OS=Homo sapiens GN=ANKRD20A1 PE=4 SV=1
A0A087X176	0.0725241	0.0652425	0.127006	0.124862	1.28286	1.08728	317541	327728	317920	451133	366991	417513	349957	358247	341073	393868	373420	373570	12	7	0.112	77250	7.5	Sulfhydryl oxidase OS=Homo sapiens GN=QSOX2 PE=1 SV=1
A0A087X182	0.108417	0.600689	0.168156	0.67495	1.15808	0.985469	114707	126573	123894	147202	136162	139538	126417	138362	132918	128517	138548	124853	2	2	0.049	50352	7.7	Cilia- and flagella-associated protein 45 OS=Homo sapiens GN=CFAP45 PE=1 SV=1
A0A087X1E6	0.0520384	0.0553913	0.104284	0.111643	1.20301	1.01993	92616	90480	102023	118831	100129	124040	102070	98906	109453	103747	101883	110985	3	2	0.033	62516	8.4	Ataxin-7-like protein 2 OS=Homo sapiens GN=ATXN7L2 PE=1 SV=1
A0A087X1L4	0.298328	0.523649	0.36514	0.604976	1.31408	1.11777	5268	8890	8760	10888	9342	9886	5805	9718	9398	9506	9505	8845	1	1	0.053	27626	9.5	PDZ domain-containing protein MAGIX OS=Homo sapiens GN=MAGIX PE=1 SV=1
A0A087X1P4	0.430412	0.805986	0.486622	0.847417	1.21498	1.03526	362909	537835	291648	408816	482600	557312	399959	587928	312891	356925	491060	498664	6	1	0.021	79487	9	Zinc finger protein 334 OS=Homo sapiens GN=ZNF334 PE=4 SV=1
A0A087X1S2	0.107361	0.0876987	0.166996	0.154634	1.114	0.946231	88894	88622	91002	106130	92868	100132	97968	96874	97629	92658	94494	89593	4	3	0.197	34657	8.1	Nuclease-sensitive element-binding protein 1 OS=Homo sapiens GN=YBX1 PE=1 SV=2
A0A087X1S3	0.0272978	0.0152222	0.0758988	0.0505663	1.80879	1.53104	222541	241054	242406	474463	364626	437922	245255	263502	260060	414237	371014	391836	12	7	0.191	24057	5.6	E3 ubiquitin-protein ligase HUWE1 (Fragment) OS=Homo sapiens GN=HUWE1 PE=1 SV=1
A0A087X1U6	0.55802	0.0145707	0.605793	0.0495091	0.982308	0.832532	1020596	915594	964244	1028957	846816	973347	1124776	1000853	1034466	898339	861644	870897	46	25	0.069	555666	5.6	Epiplakin OS=Homo sapiens GN=EPPK1 PE=1 SV=1
A0A087X1V3	0.224642	0.564417	0.291346	0.642109	1.15553	0.978327	261491	270037	267400	338787	266451	317946	288183	295181	286872	295781	271114	284480	16	12	0.132	113056	7.1	Transcription intermediary factor 1-alpha OS=Homo sapiens GN=TRIM24 PE=1 SV=1
A0A087X1V7	0.20758	0.030733	0.273362	0.0755501	0.969945	0.823862	9160	8668	9954	9181	8228	9538	10095	9475	10679	8015	8372	8534	1	1	0.024	67251	7.6	Melatonin-related receptor OS=Homo sapiens GN=GPR50 PE=1 SV=1
A0A087X1Z3	0.0294464	0.0178456	0.0782568	0.0551799	1.8847	1.59363	75756	83034	81382	164282	125322	163047	83487	90764	87306	143426	127515	145884	9	4	0.22	29127	6.7	Proteasome activator complex subunit 2 OS=Homo sapiens GN=PSME2 PE=1 SV=1
A0A087X202	0.885297	0.0990058	0.902517	0.169834	0.985087	0.836102	320023	386539	351560	340388	311651	390303	352697	422542	377170	297185	317115	349231	1	1	0.123	8139	11.6	Eukaryotic translation initiation factor 2D (Fragment) OS=Homo sapiens GN=EIF2D PE=4 SV=1
A0A087X209	0.0936476	0.186677	0.151999	0.272067	1.26087	1.06954	444531	486306	471755	602511	525798	640181	489912	531598	506117	526034	535012	572810	8	4	0.1	48176	8.2	Cyclin-dependent kinase 13 OS=Homo sapiens GN=CDK13 PE=1 SV=1
A0A087X211	0.0155626	0.0050224	0.0665631	0.0328763	1.91486	1.62009	5081670	5140553	5390955	11028975	8433593	10434535	5600453	5619309	5783616	9629090	8581407	9336450	112	49	0.425	102282	6.2	Protein CIP2A OS=Homo sapiens GN=KIAA1524 PE=1 SV=1
A0A087X228	0.017618	0.0128095	0.0681984	0.0464622	1.50863	1.2761	39203	35384	38013	60773	47716	61383	43205	38679	40782	53059	48552	54923	1	1	0.085	17834	8	Tumor necrosis factor ligand superfamily member 8 OS=Homo sapiens GN=TNFSF8 PE=1 SV=1
A0A087X239	0.0282294	0.0156087	0.0769153	0.0512643	1.79857	1.52019	654547	673171	642117	1329090	988092	1225710	721368	735867	688886	1160392	1005410	1096720	15	10	0.135	94612	8.8	Round spermatid basic protein 1-like protein OS=Homo sapiens GN=RSBN1L PE=1 SV=1
A0A087X247	0.0981689	0.174111	0.156769	0.259097	1.16355	0.985198	254435	238947	255630	314240	250929	306343	280409	261201	274249	274354	255325	274104	5	4	0.321	15438	11.3	Glutathione peroxidase (Fragment) OS=Homo sapiens GN=GPX4 PE=1 SV=1
A0A087X253	0.723474	0.00010604	0.757624	0.0224513	1.02124	0.866503	4643235	4639577	4755670	5069334	4331572	4935807	5117258	5071677	5102059	4425868	4407466	4416358	100	46	0.415	101333	5.3	AP-2 complex subunit beta OS=Homo sapiens GN=AP2B1 PE=1 SV=1
A0A087X256	0.0361295	0.139865	0.085634	0.22014	1.20845	1.02722	249181	259297	262933	316726	291508	323978	274615	283439	282080	276518	296610	289876	16	9	0.083	136502	7.4	WASH complex subunit 7 OS=Homo sapiens GN=KIAA1033 PE=1 SV=1
A0A087X295	0.0496087	0.0186946	0.101332	0.0567605	1.31199	1.11191	2131722	2144930	2135457	3044373	2488121	2880145	2349349	2344699	2291000	2657952	2531727	2577043	41	22	0.21	125001	6.9	WD repeat-containing protein 6 OS=Homo sapiens GN=WDR6 PE=1 SV=1
A0A087X2C3	0.0838745	0.0244976	0.140771	0.0656914	0.835748	0.708919	30366	28209	27555	24617	21746	25620	33466	30836	29562	21492	22127	22923	1	1	0.068	13513	5.6	RAP2C, member of RAS oncogene family, isoform CRA_b OS=Homo sapiens GN=RAP2C PE=1 SV=1
A0A087X2F6	0.387797	0.708326	0.452136	0.768107	1.32922	1.11175	4636	4480	4662	7087	3688	7539	5109	4897	5001	6187	3752	6745	1	1	0.086	15968	10.4	Putative protein PRCA2 OS=Homo sapiens GN=PRAC2 PE=4 SV=1
A0A087X2G1	0.0275968	0.0479533	0.0761045	0.101264	1.24955	1.06057	7336196	7230546	7535689	9563857	8369920	9684399	8085134	7903949	8084559	8349901	8516589	8665218	163	43	0.636	73975	7.8	ATP-dependent RNA helicase DDX1 OS=Homo sapiens GN=DDX1 PE=1 SV=1
A0A087X2H1	0.0103084	0.00333422	0.064212	0.0292087	2.32499	1.96757	6078442	6275447	6090573	15713932	12258884	14910353	6698924	6859841	6534120	13719357	12473696	13341200	253	117	0.422	289631	5.4	E3 ubiquitin-protein ligase HECTD1 OS=Homo sapiens GN=HECTD1 PE=1 SV=1
A0A087X2I1	0.0180359	0.0230782	0.0684667	0.0636199	1.29276	1.09771	1337989	1319075	1335270	1804095	1589673	1767348	1474578	1441919	1432516	1575093	1617526	1581346	43	19	0.489	45797	7.8	26S protease regulatory subunit 10B OS=Homo sapiens GN=PSMC6 PE=1 SV=1
A0A087X2J4	0.0134956	0.0244057	0.0655337	0.0655802	1.55643	1.31636	57974	48549	48386	89309	69269	82527	63892	53070	51910	77973	70483	73841	2	2	0.105	20767	6.8	Vacuolar protein sorting-associated protein 11 homolog (Fragment) OS=Homo sapiens GN=VPS11 PE=1 SV=1
A0A087X2J5	0.00619028	0.00322659	0.0639214	0.0288252	2.92263	2.46637	139776	125676	135051	422006	308933	439582	154046	137381	144888	368442	314347	393324	3	2	0.088	25510	6.6	Diphthine methyltransferase OS=Homo sapiens GN=DPH7 PE=1 SV=1
A0A088AWK7	0.865428	0.003962	0.884699	0.0307271	1.01232	0.85821	432340	423465	462230	474638	392750	466879	476480	462907	495901	414394	399636	417748	2	1	0.028	41445	8	Uncharacterized protein OS=Homo sapiens PE=4 SV=1
A0A088AWL3	0.00715934	0.00047603	0.0639214	0.0236922	1.9406	1.646	210674	216993	225141	438737	376045	452055	232177	237199	241536	383046	382632	404480	12	11	0.049	258984	7	Nuclear receptor corepressor 1 OS=Homo sapiens GN=NCOR1 PE=1 SV=1
A0A096LNH2	0.0340262	0.0862419	0.0830299	0.152729	1.38041	1.17046	43395	40964	38804	59180	51118	59718	47825	44779	41630	51668	52014	53433	1	1	0.008	145867	8.9	EF-hand calcium-binding domain-containing protein 8 OS=Homo sapiens GN=EFCAB8 PE=4 SV=1
A0A096LNH6	0.0512904	0.0119786	0.103511	0.0448716	1.27033	1.07737	321272	323224	316212	442849	368567	409003	354066	353324	339241	386632	375021	365956	17	14	0.075	217751	7.7	Dedicator of cytokinesis protein 1 OS=Homo sapiens GN=DOCK1 PE=1 SV=1
A0A096LNV6	0.089314	0.401585	0.146879	0.495035	1.28422	1.10003	61667	77095	92244	90170	104609	101884	67962	84275	98963	78724	106442	91161	2	1	0.115	8727	6.8	Cadherin-related family member 1 (Fragment) OS=Homo sapiens GN=CDHR1 PE=4 SV=1
A0A096LP25	0.0197856	0.0291825	0.0698324	0.0733148	1.95224	1.65164	27967	24408	34771	65039	46998	58093	30821	26680	37303	56783	47821	51978	3	3	0.063	54448	5.1	AP2-associated protein kinase 1 (Fragment) OS=Homo sapiens GN=AAK1 PE=1 SV=1
A0A096LP49	0.0124631	0.00289172	0.0653233	0.0278838	1.82322	1.54393	131807	131099	131916	258472	208126	253250	145264	143310	141525	225666	211775	226600	1	1	0.007	114856	9.7	Coiled-coil domain-containing protein 187 OS=Homo sapiens GN=CCDC187 PE=2 SV=1
A0A096LPB4	0.0554285	0.0584659	0.107965	0.115964	1.47609	1.2534	587242	676744	646251	1041134	872097	906449	647194	739773	693321	908986	887383	811060	12	4	0.168	21525	11.8	Zinc finger protein 638 (Fragment) OS=Homo sapiens GN=ZNF638 PE=1 SV=1
A0A096LPE2	0.0219984	0.0411321	0.0718602	0.0911698	1.59472	1.34796	2105	1688	1771	3772	2585	2516	2319	1845	1900	3293	2630	2251	1	1	0.072	23353	9	Protein SAA2-SAA4 OS=Homo sapiens GN=SAA2-SAA4 PE=4 SV=1
A0A096LPF7	0.447323	0.526352	0.501935	0.607209	1.13744	0.960002	4593	4959	6404	5587	4403	8159	5061	5420	6870	4877	4480	7300	1	1	0.2	6756	10	Uncharacterized protein OS=Homo sapiens PE=4 SV=1
A0A096LPI6	0.291652	0.0170659	0.35841	0.053919	0.888722	0.755255	1754819	2046967	1780782	1797425	1574488	1589437	1933971	2237616	1910493	1569277	1602079	1422167	30	10	0.366	30489	7.9	Uncharacterized protein (Fragment) OS=Homo sapiens PE=4 SV=2
A0A096LPJ3	0.250145	0.947811	0.317355	0.962969	1.16941	0.991793	1501708	1593924	1869601	2134838	1708801	1962776	1655016	1742371	2005782	1863864	1738746	1756214	30	16	0.302	55408	6.8	COP9 signalosome complex subunit 1 OS=Homo sapiens GN=GPS1 PE=1 SV=1
A0A096LPJ5	0.116547	0.166638	0.177377	0.250914	1.41424	1.1944	153585	167332	155078	245359	182083	245731	169265	182918	166374	214217	185275	219871	2	1	0.023	31597	10.9	Uncharacterized protein OS=Homo sapiens PE=4 SV=1
A0A0A0MQR1	0.00745248	0.00076423	0.0639214	0.0245863	2.08251	1.76174	163274	154502	163670	372006	283895	346713	179937	168886	175588	324785	288868	310223	10	5	0.058	95024	7.8	Mitogen-activated protein kinase kinase kinase kinase OS=Homo sapiens GN=MAP4K5 PE=1 SV=1
A0A0A0MQR2	0.0347311	0.0178163	0.0841777	0.055132	1.58088	1.34121	159543	182797	173042	287433	244646	282676	175827	199819	185644	250948	248933	252926	8	5	0.167	37532	8.4	Protein RTF2 homolog OS=Homo sapiens GN=RTFDC1 PE=1 SV=1
A0A0A0MQS1	0.103874	0.646562	0.163002	0.714057	1.18985	1.00845	228750	229485	231088	291787	241765	286638	252101	250857	247918	254747	245999	256472	8	5	0.234	29893	8.1	Pyrroline-5-carboxylate reductase OS=Homo sapiens GN=PYCRL PE=1 SV=1
A0A0A0MQU0	0.0227666	0.00717697	0.0724455	0.036876	1.41842	1.20233	768115	751393	805256	1195769	973667	1128055	846531	821374	863907	1043991	990730	1009340	16	10	0.259	47023	6.6	WD repeat-containing protein 18 (Fragment) OS=Homo sapiens GN=WDR18 PE=1 SV=1
A0A0A0MQU4	0.0512383	0.053722	0.103489	0.109401	1.63015	1.37446	11335	10587	13503	22812	14769	20167	12492	11573	14486	19916	15027	18044	1	1	0.024	48793	7.1	Selenocysteine lyase OS=Homo sapiens GN=SCLY PE=1 SV=1
A0A0A0MQV2	0.0347212	0.0343876	0.0841777	0.081004	1.4608	1.2363	153966	147201	142566	232858	186283	229064	169683	160909	152948	203299	189545	204955	6	6	0.074	90508	7.1	Ribosomal protein S6 kinase OS=Homo sapiens GN=RPS6KA5 PE=1 SV=1
A0A0A0MQW0	0.195414	0.395174	0.260559	0.48902	1.14798	0.973987	153485	165156	159649	197405	166305	185358	169153	180536	171276	172346	169218	165849	6	5	0.083	61957	8.8	Myelin expression factor 2 OS=Homo sapiens GN=MYEF2 PE=1 SV=1
A0A0A0MQW5	0.121957	0.523376	0.183505	0.604772	1.21278	1.02938	140455	149716	147200	195616	162946	171872	154794	163660	157923	170786	165801	153784	3	2	0.021	157096	4.9	Serine/threonine-protein kinase LMTK3 OS=Homo sapiens GN=LMTK3 PE=1 SV=1
A0A0A0MQX7	0.328473	0.190034	0.394944	0.27565	0.867479	0.742115	3983	3901	4997	2594	3747	4833	4389	4264	5361	2264	3812	4324	1	1	0.034	42220	6.2	Testican-1 OS=Homo sapiens GN=SPOCK1 PE=1 SV=1
A0A0A0MQX8	0.00413608	0.000235735	0.0639214	0.0224513	2.50017	2.12391	130701	142637	138863	357253	318819	354499	144043	155919	148975	311905	324405	317192	6	4	0.125	42979	8.8	Muscleblind-like protein 1 OS=Homo sapiens GN=MBNL1 PE=1 SV=1
A0A0A0MR05	0.0124721	0.201556	0.0653233	0.288477	1.37355	1.17125	52719	46758	47432	69203	68974	63610	58100	51112	50886	60418	70181	56915	3	2	0.11	36040	6.6	Target of rapamycin complex subunit LST8 OS=Homo sapiens GN=MLST8 PE=1 SV=1
A0A0A0MR06	0.0160521	0.490883	0.0669629	0.573334	1.21231	1.02976	68221	64590	66590	82781	74893	84062	75183	70603	71437	72272	76202	75214	6	2	0.164	20841	9.1	Protein RER1 (Fragment) OS=Homo sapiens GN=RER1 PE=1 SV=1
A0A0A0MR09	0.0342597	0.030626	0.0833404	0.0754552	1.88909	1.60093	219241	244543	231238	520472	394588	397899	241622	267319	248082	454411	401505	356025	4	4	0.077	66954	8.1	Tyrosine-protein phosphatase non-receptor type 9 OS=Homo sapiens GN=PTPN9 PE=1 SV=1
A0A0A0MR51	0.337421	0.0758857	0.403846	0.138774	0.94403	0.803715	109754	104965	111887	110692	101287	96347	120959	114741	120037	96642	103062	86207	2	2	0.056	57886	9.5	Fatty acid desaturase 1 OS=Homo sapiens GN=FADS1 PE=1 SV=1
A0A0A0MR57	0.0228296	0.0187848	0.0724455	0.0568823	1.6704	1.41541	196185	193226	194977	379943	292328	303888	216214	211222	209178	331716	297450	271907	5	3	0.025	107729	9.2	Zinc finger protein 836 OS=Homo sapiens GN=ZNF836 PE=1 SV=1
A0A0A0MR61	0.879579	0.0198639	0.897633	0.0584078	1.01488	0.860449	179913	188967	187914	200000	167335	197745	198280	206566	201601	174614	170268	176935	3	2	0.11	30263	9.3	Serine protease 57 OS=Homo sapiens GN=PRSS57 PE=1 SV=1
A0A0A0MR74	0.131771	0.107907	0.194388	0.181217	0.786965	0.670839	6761	5242	7299	4575	4918	5697	7451	5730	7830	3994	5004	5097	1	1	0.067	33529	9.3	Diacylglycerol O-acyltransferase 1 OS=Homo sapiens GN=DGAT1 PE=1 SV=1
A0A0A0MRB5	0.558922	0.0244977	0.606564	0.0656914	0.958055	0.813291	233690	244061	256384	253349	214361	235632	257548	266793	275059	221192	218118	210835	2	2	0.016	176554	6.1	MAP kinase-activating death domain protein OS=Homo sapiens GN=MADD PE=1 SV=1
A0A0A0MRE3	0.149113	0.010336	0.213171	0.042063	1.12839	0.957144	14407009	14385932	14220478	17557833	14698927	16279085	15877742	15725690	15256189	15329147	14956434	14565824	415	231	0.314	788380	5.5	Nesprin-2 OS=Homo sapiens GN=SYNE2 PE=1 SV=1
A0A0A0MRG8	0.0154055	0.0116868	0.0664552	0.0443546	2.51411	2.13618	6141	7844	9508	19726	17440	21898	6767	8573	10200	17221	17745	19592	3	2	0.183	21359	7.6	Bcl-2 homologous antagonist/killer OS=Homo sapiens GN=BAK1 PE=1 SV=1
A0A0A0MRI0	0.398516	0.0292415	0.462192	0.0734079	1.06418	0.903738	82590	87481	88075	97333	84608	92772	91021	95628	94490	84978	86090	83008	3	2	0.118	18519	11.7	Cyclin-dependent kinase inhibitor 2A OS=Homo sapiens GN=CDKN2A PE=1 SV=1
A0A0A0MRI2	0.0443099	0.0218486	0.094856	0.0617543	1.31462	1.11387	1304815	1293889	1330823	1829007	1507301	1829534	1438020	1414392	1427756	1596850	1533712	1636994	31	19	0.407	47804	6.4	Sorting nexin 6, isoform CRA_b OS=Homo sapiens GN=SNX6 PE=1 SV=1
A0A0A0MRJ7	0.169372	0.487123	0.234851	0.569684	1.23992	1.05131	17320	19553	19441	25913	20767	23145	19087	21373	20856	22623	21130	20709	2	2	0.015	252234	6	Coagulation factor V OS=Homo sapiens GN=F5 PE=1 SV=1
A0A0A0MRK9	0.0742372	0.126061	0.129143	0.203246	1.42509	1.21378	30650	38526	40336	54136	50305	51624	33779	42114	43274	47264	51187	46191	1	1	0.033	24849	11.5	Serine/threonine-protein kinase 32C (Fragment) OS=Homo sapiens GN=STK32C PE=4 SV=5
A0A0A0MRL7	0.0427175	0.0338351	0.0930304	0.0802394	1.46542	1.2423	260199	278330	256083	408592	346090	409761	286762	304251	274735	356728	352155	366640	6	4	0.113	43728	9.3	Caspase-7 OS=Homo sapiens GN=CASP7 PE=1 SV=1
A0A0A0MRP2	0.0373119	0.0266475	0.0870287	0.0692272	1.8042	1.52538	200071	217016	211462	438058	318231	377741	220494	237224	226860	382454	323806	337985	11	8	0.16	68010	6.9	Fucose-1-phosphate guanylyltransferase OS=Homo sapiens GN=FPGT PE=1 SV=1
A0A0A0MRR7	0.0704287	0.684194	0.124599	0.746571	1.19444	1.01536	106613	111581	125212	140907	126991	142281	117497	121973	134331	123020	129215	127306	4	2	0.117	19687	9.6	U1 small nuclear ribonucleoprotein C OS=Homo sapiens GN=SNRPC PE=1 SV=1
A0A0A0MRU4	0.0381571	0.019641	0.0879402	0.0580903	1.45661	1.23454	101880	108951	111318	161569	136223	171454	112280	119095	119425	141059	138608	153409	7	7	0.258	41985	4.9	COBW domain-containing protein 3 OS=Homo sapiens GN=CBWD3 PE=4 SV=1
A0A0A0MRV3	0.0145646	0.0112059	0.0662107	0.0435924	1.45282	1.23103	383450	357332	363777	573324	473392	558012	422597	390612	390274	500551	481687	499288	8	5	0.161	48874	7.2	WD repeat domain 8, isoform CRA_c OS=Homo sapiens GN=WRAP73 PE=1 SV=1
A0A0A0MRX2	0.287129	0.439781	0.353958	0.525158	1.4105	1.18998	8090	12673	9807	16386	11311	15422	8915	13852	10521	14305	11508	13799	2	2	0.107	33939	5.8	DDRGK domain-containing protein 1 OS=Homo sapiens GN=DDRGK1 PE=1 SV=1
A0A0A0MS24	0.127366	0.141739	0.189331	0.222461	2.07546	1.75874	1517	3458	1611	5040	4119	4510	1671	3780	1728	4400	4191	4035	1	1	0.019	116504	5.8	Protein phosphatase 1 regulatory subunit OS=Homo sapiens GN=PPP1R12B PE=1 SV=1
A0A0A0MS45	0.0244882	0.00772193	0.0737129	0.0376489	1.58349	1.34118	1385178	1419043	1482795	2458765	1960962	2368701	1526586	1551201	1590796	2146675	1995326	2119424	37	25	0.348	87184	5.2	Conserved oligomeric Golgi complex subunit 4 OS=Homo sapiens GN=COG4 PE=1 SV=1
A0A0A0MS52	0.830907	0.00361566	0.855178	0.029765	1.0168	0.862097	3082661	3111848	3218500	3376951	2831014	3363199	3397378	3401675	3452930	2948319	2880624	3009261	49	20	0.319	60201	7.3	Calcium/calmodulin-dependent protein kinase (CaM kinase) II gamma, isoform CRA_a OS=Homo sapiens GN=CAMK2G PE=1 SV=1
A0A0A0MS79	0.250182	0.400414	0.31737	0.493944	1.43465	1.20609	18731	21729	17596	37653	21220	24417	20643	23752	18877	32873	21592	21847	1	1	0.005	208475	8.1	Nck-associated protein 5 OS=Homo sapiens GN=NCKAP5 PE=1 SV=1
A0A0A0MSA5	0.282399	0.0107019	0.349189	0.0427227	0.905952	0.767397	308123	311300	301590	300190	244019	290185	339582	340295	323559	262089	248297	259648	1	1	0.112	11092	9.4	Putative protein RFPL3S OS=Homo sapiens GN=RFPL3S PE=4 SV=1
A0A0A0MSA7	0.0069241	0.00191439	0.0639214	0.0260618	2.48225	2.10162	4295669	4337451	4208923	11511990	9213090	11152132	4734187	4741397	4515465	10050800	9374560	9978519	133	63	0.335	180497	5.5	Eukaryotic translation initiation factor 4 gamma 3 OS=Homo sapiens GN=EIF4G3 PE=1 SV=1
A0A0A0MSB4	0.144357	0.310344	0.208027	0.405381	1.28545	1.08588	126336	129450	129078	179588	134073	181062	139233	141505	138479	156792	136422	162006	4	4	0.071	72219	6.2	Oxysterol-binding protein OS=Homo sapiens GN=OSBP2 PE=1 SV=1
A0A0A0MSD6	0.00888507	0.0640179	0.0639214	0.123238	1.61539	1.37492	15597	13862	18938	25276	24440	28464	17189	15153	20317	22067	24867	25468	2	2	0.013	281766	6.3	Teneurin-3 OS=Homo sapiens GN=TENM3 PE=1 SV=1
A0A0A0MSF5	0.0878001	0.129258	0.145104	0.207126	1.74503	1.4947	2997	4872	5768	7701	8313	7783	3302	5325	6188	6723	8458	6963	1	1	0.04	28120	8.1	BTB/POZ domain-containing protein 19 OS=Homo sapiens GN=BTBD19 PE=1 SV=1
A0A0A0MSI8	0.116006	0.452701	0.176878	0.537118	1.16622	0.989008	3029639	3071802	3062614	3785167	3195808	3706293	3338918	3357883	3285674	3304702	3251807	3316239	78	33	0.39	82119	6.9	Exocyst complex component 5 OS=Homo sapiens GN=EXOC5 PE=1 SV=1
A0A0A0MSK1	0.318111	0.920565	0.384835	0.941446	1.19864	1.02086	9944	6969	8998	12085	10528	8445	10959	7618	9653	10551	10712	7556	1	1	0.07	13032	9.1	Angiopoietin-related protein 1 (Fragment) OS=Homo sapiens GN=ANGPTL1 PE=1 SV=1
A0A0A0MSM4	0.0254377	0.000346306	0.0747453	0.0230774	0.732914	0.620763	360842	343191	357286	280828	226393	270635	397682	375155	383311	245181	230360	242153	5	3	0.063	50847	6.5	Protein TANC1 OS=Homo sapiens GN=TANC1 PE=1 SV=1
A0A0A0MSS3	0.00366619	0.00128224	0.0639214	0.0249499	2.62218	2.2269	159478	168676	184864	468687	408513	468027	175755	184382	198325	409196	415671	418771	11	6	0.11	62196	7.6	SLAIN motif-containing protein 1 OS=Homo sapiens GN=SLAIN1 PE=1 SV=1
A0A0A0MST8	0.0625793	0.0125314	0.116275	0.0458221	0.817027	0.692961	251188	243100	245712	204726	180260	219614	276828	265735	263606	178733	183415	196496	14	8	0.049	134569	6.8	Anion exchange protein OS=Homo sapiens GN=SLC4A7 PE=1 SV=1
A0A0A0MSV3	0.704937	0.0245104	0.740604	0.0657004	0.982055	0.830551	168253	148668	156628	168851	131154	165046	185431	162515	168037	147419	133453	147678	1	1	0.012	54395	9.3	Zinc finger protein 577 (Fragment) OS=Homo sapiens GN=ZNF577 PE=4 SV=1
A0A0A0MSX9	0.0149923	0.0011908	0.0664081	0.0246833	1.40279	1.18944	15645245	15064989	16047573	23290859	19475911	22824587	17242460	16468061	17216445	20334585	19817242	20422598	293	86	0.526	142288	6.1	Isoleucine--tRNA ligase, cytoplasmic OS=Homo sapiens GN=IARS PE=1 SV=1
A0A0A0MT13	0.0149374	0.00822602	0.0664081	0.0386551	2.7163	2.29178	97605	102187	102189	306216	215624	298431	107569	111704	109632	267349	219404	267026	2	2	0.036	72560	8.8	PHD finger protein 20 OS=Homo sapiens GN=PHF20 PE=1 SV=1
A0A0A0MT59	0.048691	0.0338397	0.100384	0.0802394	1.35647	1.14923	286937	294736	303016	417583	346881	435587	316229	322184	325085	364578	352958	389746	9	7	0.274	26714	9.4	Mortality factor 4-like protein 2 OS=Homo sapiens GN=MORF4L2 PE=1 SV=1
A0A0A0MT60	0.0519411	0.0413866	0.104189	0.0916069	1.63433	1.38133	326891	355715	338571	619865	461325	587753	360256	388837	363225	541179	469405	525894	20	15	0.15	136273	5.2	FK506-binding protein 15 (Fragment) OS=Homo sapiens GN=FKBP15 PE=1 SV=1
A0A0A0MT71	0.0850855	0.154757	0.142118	0.237478	1.46645	1.22503	3206	1931	2673	4580	2269	4604	3533	2110	2867	3998	2308	4119	1	1	0.06	48819	6	UPF0764 protein C16orf89 OS=Homo sapiens GN=C16orf89 PE=1 SV=1
A0A0A0MT76	0.0228087	0.0487257	0.0724455	0.102409	2.34259	2.00079	7294	6475	10823	18503	18990	20116	8038	7078	11611	16154	19322	17999	1	1	0.31	4776	9.3	Protein IGLJ1 (Fragment) OS=Homo sapiens GN=IGLJ1 PE=4 SV=1
A0A0A0MT83	0.00580203	0.00587264	0.0639214	0.0346112	0.777192	0.660427	625182	596064	631677	504149	450793	485135	689009	651579	677688	440155	458691	434078	10	9	0.23	46651	8	Isovaleryl-CoA dehydrogenase, mitochondrial OS=Homo sapiens GN=IVD PE=1 SV=1
A0A0A0MTB8	0.0602449	0.0848902	0.113616	0.151	1.31047	1.10868	581109	551635	641428	863292	651053	810655	640426	603005	688139	753705	662452	725337	28	19	0.265	99366	7.3	WD repeat-containing protein 36 OS=Homo sapiens GN=WDR36 PE=1 SV=1
A0A0A0MTG9	0.135968	0.608333	0.198992	0.681408	1.21945	1.03975	33588	38783	28236	39874	42004	40807	37017	42395	30292	34813	42740	36512	1	1	0.048	39190	8.3	Protein sprouty homolog 2 OS=Homo sapiens GN=SPRY2 PE=1 SV=1
A0A0A0MTH3	0.018061	0.00276896	0.0684667	0.0276303	1.46822	1.24294	382879	356262	367505	594561	469818	560417	421965	389441	394272	519092	478049	501439	11	8	0.147	54612	8	Integrin-linked protein kinase OS=Homo sapiens GN=ILK PE=1 SV=1
A0A0A0MTH9	0.100362	0.159589	0.159332	0.242653	1.27023	1.07591	2889840	3027413	2903904	4096793	3276787	3831361	3184861	3309363	3115406	3576780	3334211	3428144	75	40	0.243	206932	6.5	TATA-binding protein-associated factor 172 OS=Homo sapiens GN=BTAF1 PE=1 SV=1
A0A0A0MTQ8	0.0837108	0.0892483	0.140606	0.156817	1.49924	1.26866	21399	25554	24882	37925	29994	39779	23583	27934	26694	33111	30519	35593	1	1	0.011	97414	6	Coiled-coil domain-containing protein 175 OS=Homo sapiens GN=CCDC175 PE=4 SV=1
A0A0A0MTR2	0.105849	0.208488	0.165339	0.296001	1.32631	1.12173	92403	93910	88716	128885	102300	133590	101836	102655	95177	112525	104091	119531	3	3	0.068	58379	5.1	Prolyl 3-hydroxylase OGFOD1 OS=Homo sapiens GN=OGFOD1 PE=1 SV=1
A0A0A0MTR7	0.0862154	0.110704	0.143472	0.184712	1.26252	1.07073	6599120	7064290	6799915	9248309	7747555	8839397	7272764	7722169	7295149	8074365	7883272	7909098	248	143	0.275	591416	6.5	E3 ubiquitin-protein ligase RNF213 OS=Homo sapiens GN=RNF213 PE=1 SV=1
A0A0A0MTS2	0.00329466	0.0730814	0.0639214	0.13523	1.31498	1.11825	2133583	2089408	2175014	2873753	2666779	2872722	2351407	2284009	2333443	2508995	2713519	2570407	31	21	0.288	64825	9	Glucose-6-phosphate isomerase (Fragment) OS=Homo sapiens GN=GPI PE=1 SV=1
A0A0A0MTS7	0.118072	0.00254914	0.179051	0.0272221	0.910235	0.772095	2693516	2592310	2857153	2601143	2207424	2603460	2968510	2833759	3065279	2270988	2246114	2329485	26	23	0.007	3994536	6.4	Titin OS=Homo sapiens GN=TTN PE=1 SV=1
A0A0A0MTT3	0.0524477	0.0411456	0.104687	0.0911698	1.5177	1.28322	36765	38293	41132	65545	48651	62145	40518	41859	44127	57225	49503	55605	2	2	0.064	27192	11.2	CUGBP Elav-like family member 4 OS=Homo sapiens GN=CELF4 PE=4 SV=1
A0A0A6YY96	0.0171107	0.00314339	0.0677624	0.0285583	1.60072	1.35728	302727	312401	314961	521619	441015	526180	333630	341494	337900	455409	448743	470805	9	6	0.054	105058	7.1	Iron-responsive element-binding protein 2 OS=Homo sapiens GN=IREB2 PE=1 SV=1
A0A0A6YYF3	0.065552	0.0708144	0.119349	0.1323	1.49066	1.25757	81459	78650	80488	131093	94078	133477	89774	85974	86350	114453	95725	119429	4	3	0.052	61775	6.5	Protein GPR75-ASB3 OS=Homo sapiens GN=GPR75-ASB3 PE=1 SV=1
A0A0A6YYJ5	0.263241	0.732847	0.330503	0.787972	1.22996	1.04465	10193	11729	12545	16272	13123	12998	11232	12821	13458	14205	13352	11629	2	2	0.023	150455	4.3	Microtubule-actin cross-linking factor 1, isoforms 1/2/3/5 OS=Homo sapiens GN=MACF1 PE=1 SV=1
A0A0A6YYJ8	0.168925	0.126836	0.234408	0.204234	1.08675	0.923555	2832043	2887282	2982432	3096852	2918826	3440925	3121165	3156188	3199665	2703766	2969976	3078808	56	18	0.264	54224	10.1	Putative RNA-binding protein Luc7-like 2 OS=Homo sapiens GN=LUC7L2 PE=4 SV=1
A0A0B4J1S4	0.0474934	0.165129	0.0989597	0.249346	1.63287	1.3968	6494	5520	5650	8511	10330	10002	7156	6033	6060	7429	10510	8948	3	2	0.194	18045	5	15 kDa selenoprotein OS=Homo sapiens GN=SEP15 PE=1 SV=1
A0A0B4J1V8	0.0752274	0.497981	0.130199	0.580386	1.21638	1.02864	456652	400790	509611	619149	458691	585012	503269	438111	546725	540556	466724	523441	20	8	0.122	87918	9.5	HCG2039996 OS=Homo sapiens GN=PPAN-P2RY11 PE=3 SV=1
A0A0B4J1X4	0.0197669	0.0071303	0.0698054	0.0368516	1.74885	1.47948	34558	34117	34991	68665	51598	61033	38086	37294	37539	59949	52502	54610	1	1	0.057	10799	9.8	Armadillo repeat-containing X-linked protein 2 (Fragment) OS=Homo sapiens GN=ARMCX2 PE=1 SV=4
A0A0B4J253	0.184281	0.300754	0.249201	0.395442	1.71166	1.44782	1502	842	2442	3554	2194	2444	1655	920	2619	3102	2232	2186	1	1	0.023	93567	9	Transmembrane and TPR repeat-containing protein 2 OS=Homo sapiens GN=TMTC2 PE=1 SV=1
A0A0B4J269	0.0408279	0.772605	0.0908774	0.82001	1.20469	1.0264	31364257	28868918	31737007	38512292	36792616	35490483	34566300	31557670	34048737	33623986	37437490	31755574	440	62	0.28	88382	5.9	Uncharacterized protein OS=Homo sapiens PE=1 SV=1
A0A0B4J2A0	0.0456421	0.0321515	0.0964928	0.0777459	1.6036	1.35912	24660	28993	27458	45753	37960	46357	27177	31693	29457	39945	38624	41478	2	2	0.056	51505	6.8	Uncharacterized protein OS=Homo sapiens PE=1 SV=1
A0A0B4J2A4	0.00613702	0.00161899	0.0639214	0.0258442	0.709051	0.602397	3733444	3659853	3750408	2754948	2462514	2683998	4114595	4000713	4023584	2405250	2505659	2401525	65	25	0.685	41602	7.9	3-ketoacyl-CoA thiolase, mitochondrial OS=Homo sapiens GN=ACAA2 PE=1 SV=1
A0A0B4J2B4	0.167776	0.000348727	0.233122	0.0230774	0.900737	0.764789	268800	273680	251212	258808	223408	232692	296242	299169	269510	225956	227323	208203	5	3	0.347	13742	10.6	40S ribosomal protein S15 OS=Homo sapiens GN=RPS15 PE=1 SV=1
A0A0B4J2C3	0.038136	0.0188816	0.0879079	0.0569354	1.49615	1.2711	187401	220719	203651	317875	283779	313647	206531	241274	218483	277525	288752	280639	8	4	0.218	22574	5.2	Translationally-controlled tumor protein OS=Homo sapiens GN=TPT1 PE=1 SV=1
A0A0B4J2D1	0.42265	0.42265	0.479344	0.509717	439.667	383.667	1	1	1	1317	1	1	1	1	1	1149	1	1	1	1	0.193	17766	8.2	Transmembrane protein 255B OS=Homo sapiens GN=TMEM255B PE=1 SV=1
A0A0B4J2D7	0.0606156	0.0621549	0.114144	0.120917	2.21019	1.86799	6446	8860	10533	21508	14972	20629	7104	9685	11300	18778	15234	18458	1	1	0.138	8143	9.6	Basal body-orientation factor 1 OS=Homo sapiens GN=BBOF1 PE=4 SV=1
A0A0B4J2E5	0.0182849	0.00372581	0.0685997	0.0300622	1.6049	1.35812	433482	419269	446470	749901	589495	745723	477730	458313	478986	654714	599821	667242	17	12	0.126	102451	6.2	Protein LOC102724159 OS=Homo sapiens GN=LOC102724159 PE=1 SV=1
A0A0B4J2G4	0.0260207	0.0138836	0.0750913	0.0483387	1.79718	1.52139	780796	844050	797025	1566555	1248608	1537372	860501	922657	855070	1367710	1270488	1375581	26	16	0.247	86239	8.5	Leucine-rich repeat-containing protein 41 OS=Homo sapiens GN=LRRC41 PE=1 SV=1
A0A0C4DFL7	0.0614214	0.246831	0.114959	0.337378	1.15933	0.983638	1760590	1717866	1818261	2147017	1846539	2147061	1940318	1877851	1950692	1874487	1878888	1921098	52	20	0.334	57278	8.5	Lanosterol 14-alpha demethylase OS=Homo sapiens GN=CYP51A1 PE=1 SV=1
A0A0C4DFL8	0.0312328	0.0115334	0.0801407	0.0440166	1.41277	1.19747	606989	609618	588737	916678	758756	875101	668957	666394	631618	800326	772053	783009	12	10	0.1	121898	7	Lysine-specific demethylase 4B OS=Homo sapiens GN=KDM4B PE=1 SV=1
A0A0C4DFM0	0.0358491	0.00885463	0.0854859	0.0398743	1.3765	1.16853	76086	82223	81707	114036	100241	116104	83854	89881	87658	99561	101998	103886	2	2	0.102	24114	7.7	Glutathione transferase zeta 1 (Maleylacetoacetate isomerase), isoform CRA_c OS=Homo sapiens GN=GSTZ1 PE=1 SV=1
A0A0C4DFM7	0.0140936	0.00462061	0.065978	0.0321448	2.03958	1.72412	977760	969406	1007208	2242372	1669797	2113507	1077559	1059678	1080555	1957737	1699050	1891075	52	31	0.181	185251	8	Terminal uridylyltransferase 4 OS=Homo sapiens GN=ZCCHC11 PE=1 SV=1
A0A0C4DFN1	0.0526569	0.0762675	0.105005	0.139241	1.37823	1.16589	133873	125919	146576	213007	157428	189634	147534	137642	157249	185965	160181	169674	11	8	0.119	84159	6.3	Mitofusin-1 OS=Homo sapiens GN=MFN1 PE=1 SV=1
A0A0C4DFP8	0.0445424	0.454314	0.0951272	0.538676	1.21569	1.03032	23267	21553	28485	30831	25342	32943	25641	23560	30559	26917	25786	29475	2	2	0.034	110873	6.7	Meckelin OS=Homo sapiens GN=TMEM67 PE=1 SV=1
A0A0C4DFR0	0.0319649	0.0229565	0.0807445	0.063424	1.49286	1.26267	578942	554568	572647	907489	712651	926922	638047	606219	614359	792305	725143	829377	8	7	0.015	521061	6.5	Dynein heavy chain 11, axonemal OS=Homo sapiens GN=DNAH11 PE=4 SV=1
A0A0C4DFS6	0.0184142	0.0406344	0.0686397	0.0903712	1.39218	1.18377	396073	414621	403155	554397	531280	604220	436511	453239	432523	484030	540594	540637	2	1	0.022	34929	7.9	Protein sprouty homolog 4 OS=Homo sapiens GN=SPRY4 PE=1 SV=1
A0A0C4DFV3	0.0492775	0.0380808	0.100997	0.0864654	1.54698	1.311	15092	17233	17410	27738	22393	26808	16632	18838	18678	24217	22785	23986	1	1	0.016	83830	9	Adhesion G protein-coupled receptor F4 OS=Homo sapiens GN=ADGRF4 PE=3 SV=1
A0A0C4DFX2	0.0404986	0.000616491	0.090376	0.0239137	1.26846	1.07481	47403	45204	46347	64288	52046	59924	52242	49414	49723	56128	52957	53618	4	4	0.02	338179	6	Protein furry homolog OS=Homo sapiens GN=FRY PE=1 SV=1
A0A0C4DFX3	0.373265	0.759608	0.438199	0.809412	1.12778	0.954484	229964	188027	275267	307208	220466	254169	253443	205540	295319	268216	224331	227422	1	1	0.014	106695	5.2	EMILIN-1 OS=Homo sapiens GN=EMILIN1 PE=1 SV=1
A0A0C4DFX9	0.0169944	0.00748136	0.0677568	0.0374219	1.87022	1.58342	184990	192155	191537	373076	303384	387100	203871	210049	205485	325720	308698	346361	10	7	0.132	58499	9.3	Negative elongation factor A OS=Homo sapiens GN=NELFA PE=1 SV=1
A0A0C4DG17	0.0515498	0.719885	0.103828	0.777558	1.22077	1.04091	923154	804895	911021	1055434	1079041	1087221	1017383	879840	977364	921454	1097938	972786	47	15	0.437	33314	4.9	40S ribosomal protein SA OS=Homo sapiens GN=RPSA PE=1 SV=1
A0A0C4DG33	0.0357905	0.0104284	0.0854772	0.042186	1.38879	1.1767	862181	865839	874281	1297212	1058544	1258285	950197	946473	937957	1132552	1077094	1125858	25	17	0.138	136585	6.5	Peroxisome biogenesis factor 1 OS=Homo sapiens GN=PEX1 PE=1 SV=1
A0A0C4DG89	0.0210063	0.42781	0.0712323	0.514476	1.20152	1.02073	4702163	4594977	4718963	5878912	5242402	5719283	5182200	5022920	5062671	5132692	5334263	5117385	103	50	0.421	117461	9.3	Probable ATP-dependent RNA helicase DDX46 OS=Homo sapiens GN=DDX46 PE=1 SV=1
A0A0C4DG91	0.0218421	0.571893	0.0717969	0.648854	1.15252	0.976681	137004	118960	130612	159124	131453	154959	150991	130039	140126	138926	133757	138652	2	2	0.082	22003	8	Nucleoside diphosphate kinase OS=Homo sapiens GN=NME6 PE=1 SV=1
A0A0C4DGC9	0.00020727	0.297825	0.0453259	0.392575	1.25169	1.0649	44246	42099	44409	55726	52454	55484	48763	46020	47644	48653	53373	49645	1	1	0.02	43911	9.1	Serine/threonine-protein kinase 35 (Fragment) OS=Homo sapiens GN=STK35 PE=1 SV=1
A0A0C4DGG1	0.219988	0.0196497	0.286433	0.0580903	1.08951	0.923403	255279	243608	246411	292367	240984	278662	281338	266295	264357	255254	245206	249334	8	6	0.173	46495	6.2	Protein kinase C and casein kinase substrate in neurons protein 3 (Fragment) OS=Homo sapiens GN=PACSIN3 PE=1 SV=1
A0A0C4DGH3	0.0536059	0.0440871	0.106089	0.0958969	1.55104	1.31079	177720	185906	183264	308825	232555	306870	195863	203219	196613	269626	236629	274576	5	4	0.069	60813	8.9	Numb-like protein OS=Homo sapiens GN=NUMBL PE=1 SV=1
A0A0C4DGJ6	0.332708	0.583834	0.399041	0.659547	1.28294	1.08706	61296	101140	69950	108047	87809	102281	67554	110560	75045	94333	89348	91517	1	1	0.026	50582	9.7	Methyl-CpG-binding domain protein 6 (Fragment) OS=Homo sapiens GN=MBD6 PE=1 SV=1
A0A0C4DGK2	0.0167121	0.0871716	0.0675349	0.154007	1.38466	1.17308	8628	7219	8216	12839	9913	10567	9508	7891	8814	11209	10086	9455	1	1	0.066	20154	9.2	Serine/threonine-protein phosphatase 2A regulatory subunit B'' subunit gamma (Fragment) OS=Homo sapiens GN=PPP2R3C PE=1 SV=1
A0A0C4DGK3	0.604234	0.00305575	0.649034	0.0284121	1.03655	0.879062	5048290	5041537	4968159	5677860	4710292	5220210	5563618	5511032	5329974	4957116	4792781	4670782	196	102	0.316	408730	5.2	Nesprin-2 OS=Homo sapiens GN=SYNE2 PE=1 SV=1
A0A0C4DGQ3	0.0405856	0.0154669	0.0904707	0.0510114	1.33279	1.12923	176046	172301	177324	258537	206381	235689	194020	188349	190241	225722	209999	210887	1	1	0.02	51494	9.9	Zinc finger protein 556 OS=Homo sapiens GN=ZNF556 PE=1 SV=1
A0A0C4DGQ8	0.0548201	0.134915	0.107323	0.213965	1.12073	0.95211	204735	203954	223333	239433	216967	251928	225637	222948	239600	209043	220769	225416	4	3	0.11	33524	9.3	Dehydrogenase/reductase SDR family member 7B OS=Homo sapiens GN=DHRS7B PE=1 SV=1
A0A0C4DGS1	0.227668	0.153361	0.294846	0.235707	1.04054	0.884734	889741	815700	922348	953752	863764	916804	980573	891669	989530	832690	878899	820319	19	10	0.212	48799	5.7	Dolichyl-diphosphooligosaccharide--protein glycosyltransferase 48 kDa subunit OS=Homo sapiens GN=DDOST PE=1 SV=1
A0A0C4DGS5	0.00391559	0.000811525	0.0639214	0.0246833	1.89281	1.60764	209009	215158	227722	412676	375362	445862	230339	235191	244304	360289	381937	398935	18	13	0.158	111659	5	Golgi autoantigen, golgin subfamily a, 2, isoform CRA_a OS=Homo sapiens GN=GOLGA2 PE=1 SV=1
A0A0C4DGU2	0.0117315	0.00481791	0.0649252	0.0325417	2.2547	1.90704	18126	18609	21758	47721	36130	48033	19976	20342	23342	41663	36762	42977	2	2	0.089	25331	8.7	Methylmalonic aciduria and homocystinuria type C protein OS=Homo sapiens GN=MMACHC PE=1 SV=1
A0A0C4DGW1	0.078114	0.0953614	0.133614	0.165023	1.43842	1.21541	416268	427417	410578	650277	493953	659933	458768	467228	440486	567742	502613	590486	2	2	0.031	98664	6.8	Arf-GAP with Rho-GAP domain, ANK repeat and PH domain-containing protein 2 OS=Homo sapiens GN=ARAP2 PE=1 SV=1
A0A0C4DGW7	0.0425129	0.033084	0.0928582	0.0791403	1.50701	1.27187	61827	57672	64117	99431	72505	104775	68139	63043	68787	86810	73776	93749	1	1	0.018	89096	9	Protein FAM47A OS=Homo sapiens GN=FAM47A PE=4 SV=1
A0A0C4DGX8	0.144348	0.190343	0.208027	0.276003	1.5125	1.28065	4145	6054	4839	8098	6501	8146	4568	6617	5191	7070	6614	7288	1	1	0.036	31610	7.1	ATPase, H+ transporting, lysosomal accessory protein 1, isoform CRA_c OS=Homo sapiens GN=ATP6AP1 PE=1 SV=1
A0A0C4DGY1	0.788925	0.188941	0.816915	0.274539	1.02089	0.867081	51647	55688	40254	53939	48370	48363	56919	60874	43185	47092	49217	43272	3	2	0.043	91353	7.8	Transmembrane protease serine 9 OS=Homo sapiens GN=TMPRSS9 PE=3 SV=1
A0A0C4DGZ0	0.622861	0.0209456	0.665956	0.0602503	1.0424	0.883321	8841454	8990809	9016580	10078820	8226781	9681681	9744064	9828147	9673310	8799481	8370921	8662768	204	93	0.428	217204	7.4	DNA-directed RNA polymerase subunit OS=Homo sapiens GN=POLR2A PE=1 SV=1
A0A0C4DGZ1	0.0104584	0.00294912	0.064212	0.0279857	2.22244	1.87761	7217	7043	8312	18091	13349	18725	7953	7699	8917	15794	13583	16754	1	1	0.054	34316	8.4	Zinc finger CCCH domain-containing protein 8 OS=Homo sapiens GN=ZC3H8 PE=1 SV=1
A0A0C4DH04	0.0210124	0.186383	0.0712323	0.271702	1.24969	1.05884	5843	4950	4290	7371	5825	5653	6439	5411	4602	6435	5927	5058	1	1	0.076	19927	8.2	N-acetyltransferase ESCO1 OS=Homo sapiens GN=ESCO1 PE=4 SV=1
A0A0C4DH51	0.301891	0.0748337	0.368724	0.137582	0.80823	0.68328	56320	68748	52551	54293	40828	48436	62070	75151	56379	47401	41543	43339	1	1	0.218	11904	6.5	Tetratricopeptide repeat protein 21A OS=Homo sapiens GN=TTC21A PE=1 SV=1
A0A0C4DH75	0.65871	0.00209791	0.699115	0.0264161	0.977228	0.826914	287393	270430	309283	305182	237719	304459	316730	295613	331808	266439	241879	272414	14	8	0.149	66807	6.6	MAGUK p55 subfamily member 2 OS=Homo sapiens GN=MPP2 PE=1 SV=1
A0A0D9SEI3	0.0235324	0.00369615	0.0729015	0.0300162	1.39551	1.18186	1455550	1382733	1455259	2152341	1735179	2104174	1604145	1511511	1561259	1879144	1765588	1882735	27	17	0.189	89438	5.3	Cyclin-dependent kinase 11B OS=Homo sapiens GN=CDK11B PE=1 SV=1
A0A0D9SEJ5	0.0189485	0.00618101	0.0692282	0.0352146	1.78092	1.5056	383606	373899	391972	768088	570025	709016	422762	408715	420515	670590	580009	634395	23	18	0.205	105188	5.8	Constitutive coactivator of peroxisome proliferator-activated receptor gamma OS=Homo sapiens GN=FAM120B PE=1 SV=1
A0A0D9SEM4	0.122307	0.00253837	0.183905	0.0272221	0.853607	0.722793	4235148	4287168	5226026	3989134	3253072	4493478	4667526	4686468	5606698	3482802	3310084	4020601	51	20	0.354	43647	11.1	Serine/arginine-rich-splicing factor 4 (Fragment) OS=Homo sapiens GN=SRSF4 PE=1 SV=1
A0A0D9SF28	0.0396039	0.0276247	0.0895746	0.0707145	1.56962	1.32806	312967	326504	319298	536089	424403	544408	344911	356906	342550	468039	431835	487113	17	14	0.053	327863	6.2	Neurobeachin OS=Homo sapiens GN=NBEA PE=1 SV=1
A0A0D9SFE4	0.0172294	0.014263	0.0677624	0.0490039	1.33586	1.13213	1046611	971035	1073473	1492913	1214157	1422230	1153463	1061472	1151666	1303420	1235435	1272560	15	8	0.096	97238	7.7	Dynamin-1 OS=Homo sapiens GN=DNM1 PE=1 SV=1
A0A0D9SFS2	0.00386537	0.000306713	0.0639214	0.0230774	2.24743	1.90533	97055	95847	100509	230408	194231	234783	106959	104771	107829	201160	197632	210073	10	5	0.192	35421	7.9	Thyroid receptor-interacting protein 6 OS=Homo sapiens GN=TRIP6 PE=1 SV=1
A0A0D9SFV7	0.0241123	0.108686	0.0734375	0.182142	1.60462	1.37545	2247	2132	1504	3119	3677	2644	2476	2330	1613	2723	3741	2365	1	1	0.127	17134	8.7	Secretin receptor (Fragment) OS=Homo sapiens GN=SCTR PE=3 SV=1
A0A0D9SFZ0	0.0287603	0.021771	0.0775075	0.0615964	1.71994	1.45683	65546	70103	64882	119480	99955	125467	72238	76632	69608	104315	101707	112264	1	1	0.046	17718	9.1	Dimethylaniline monooxygenase [N-oxide-forming] 2 (Fragment) OS=Homo sapiens GN=FMO2 PE=1 SV=1
A0A0D9SG73	0.0398133	0.0391304	0.0897672	0.0879768	1.61391	1.37061	83433	100010	88981	141279	133402	164988	91950	109325	95462	123346	135740	147624	3	1	0.056	29140	12	Uncharacterized protein OS=Homo sapiens PE=4 SV=1
A0A0D9SGD4	0.00780196	0.00409491	0.0639214	0.031105	4.00743	3.38302	17188	17825	18164	84921	57750	70432	18942	19485	19487	74142	58762	63020	1	1	0.045	19566	9.6	Potassium voltage-gated channel subfamily KQT member 2 (Fragment) OS=Homo sapiens GN=KCNQ2 PE=1 SV=1
A0A0D9SGG1	0.0259531	0.0548396	0.0750318	0.110902	1.77426	1.51642	2017	2612	2450	3191	4213	5156	2222	2855	2628	2785	4286	4613	1	1	0.015	60143	6.9	Lymphocyte cytosolic protein 2 OS=Homo sapiens GN=LCP2 PE=1 SV=1
A0A0D9SGJ6	0.0110725	0.0040294	0.0643497	0.030906	2.11694	1.78383	63248	55226	71104	142255	98510	160561	69703	60366	76279	124196	100233	143661	8	6	0.047	168158	7.2	Synaptojanin-1 OS=Homo sapiens GN=SYNJ1 PE=1 SV=1
A0A0G2JH38	0.861828	0.0162922	0.881592	0.0524544	1.01565	0.860951	206122	209320	205321	224457	187061	218961	227166	228816	220278	195968	190340	195919	1	1	0.012	65770	6.4	Complement factor B (Fragment) OS=Homo sapiens GN=CFB PE=3 SV=1
A0A0G2JH68	0.0582204	0.167666	0.11112	0.25207	1.20871	1.02567	3530065	3566828	3660637	4486824	3914013	4601847	3890437	3899012	3927262	3917302	3982595	4117546	88	39	0.311	141358	5.4	Protein diaphanous homolog 1 OS=Homo sapiens GN=DIAPH1 PE=1 SV=1
A0A0G2JJD3	0.0412221	0.0244507	0.0913552	0.0656276	1.3847	1.17157	881987	846754	866047	1303616	1019638	1269747	972032	925619	929132	1138152	1037510	1136123	11	6	0.11	67519	8.8	HLA-B associated transcript 5, isoform CRA_b OS=Homo sapiens GN=ABHD16A PE=1 SV=1
A0A0G2JJL1	0.384834	0.58408	0.449265	0.659765	1.13186	0.958138	20172	21475	22415	27921	20863	23725	22231	23475	24047	24377	21228	21228	1	1	0.043	35787	8.9	WD repeat-containing protein 46 (Fragment) OS=Homo sapiens GN=WDR46 PE=1 SV=1
A0A0G2JKJ3	0.359925	0.648485	0.425196	0.715426	1.25615	1.06713	1367	2397	2209	2663	2253	2587	1506	2620	2369	2325	2292	2314	1	1	0.122	12812	8.7	HLA class II histocompatibility antigen, DQ alpha 1 chain OS=Homo sapiens GN=HLA-DQA1 PE=4 SV=1
A0A0G2JLD8	0.457328	0.464229	0.511262	0.548107	1.44476	1.24013	1	1736	1	1372	1138	1	1	1897	1	1197	1157	1	1	1	0.149	15598	10	Single-stranded DNA-binding protein, mitochondrial (Fragment) OS=Homo sapiens GN=SSBP1 PE=1 SV=1
A0A0G2JM26	0.20636	0.277672	0.272239	0.370831	1.66084	1.41355	10945	22934	22725	35041	29277	29692	12062	25070	24380	30593	29790	26567	1	1	0.019	43901	8.8	D(4) dopamine receptor OS=Homo sapiens GN=DRD4 PE=1 SV=1
A0A0G2JMG9	0.0509632	0.0469828	0.103098	0.0999711	1.87146	1.58284	331429	400522	326802	705711	558149	717558	365267	437828	350607	616139	567934	642048	2	2	0.028	69066	9.3	Putative zinc finger protein 66 OS=Homo sapiens GN=ZNF66 PE=1 SV=1
A0A0G2JN42	0.0296622	0.152496	0.0784527	0.234791	1.54351	1.31564	21652	18129	21909	28805	31096	35318	23862	19817	23505	25148	31641	31601	1	1	0.005	257034	7.4	Mucin-6 OS=Homo sapiens GN=MUC6 PE=1 SV=1
A0A0G2JN84	0.0361634	0.027751	0.085634	0.0709223	1.64529	1.38636	22306	19902	21754	39075	26743	39418	24583	21755	23338	34115	27211	35270	1	1	0.015	60584	8.6	Suppressor of hairy wing homolog 1 (Drosophila) OS=Homo sapiens GN=ZNF280A PE=1 SV=1
A0A0G2JNB1	0.0271574	0.0645538	0.0758277	0.123973	1.88243	1.61099	10878	11455	13825	22772	24203	21090	11988	12521	14832	19881	24627	18870	1	1	0.014	120853	8.7	KAT8 regulatory NSL complex subunit 1 OS=Homo sapiens GN=KANSL1 PE=1 SV=1
A0A0G2JNW7	0.0988248	0.962424	0.157596	0.974588	1.17594	1.00073	162945	179083	154287	196258	189806	197574	179581	195762	165526	171347	193133	176782	2	2	0.024	119136	6.7	Solute carrier family 12 member 7 OS=Homo sapiens GN=SLC12A7 PE=1 SV=1
A0A0G2JNY4	0.0658928	0.0556701	0.119719	0.112062	1.34803	1.14034	505519	506939	525713	752651	581812	739037	557123	554149	564000	657114	592006	661260	17	14	0.369	38590	7.2	HLA class I histocompatibility antigen, A-3 alpha chain OS=Homo sapiens GN=HLA-A PE=1 SV=1
A0A0G2JP87	0.646424	0.342709	0.688224	0.437895	1.05325	0.890953	28660	25820	36541	36490	26297	33081	31586	28224	39202	31858	26758	29599	1	1	0.011	98876	6.8	Coiled-coil alpha-helical rod protein 1 OS=Homo sapiens GN=CCHCR1 PE=1 SV=1
A0A0G2JQM0	0.511968	0.00843985	0.562548	0.0390169	0.959388	0.816347	59737	66829	61385	60087	57882	62349	65836	73053	65856	52460	58896	55787	1	1	0.093	10817	8.2	Glutathione S-transferase theta 1, isoform CRA_f OS=Homo sapiens GN=GSTT1 PE=1 SV=1
A0A0G2JR97	0.04983	0.246435	0.101566	0.337019	1.33875	1.13376	19145	15314	17302	28160	20819	20316	21099	16740	18561	24584	21183	18177	2	2	0.006	728547	5.2	Mucin-4 OS=Homo sapiens GN=MUC4 PE=1 SV=1
A0A0G2JRG2	0.56775	0.0302944	0.614712	0.0749849	1.05178	0.889928	62464	60060	61851	70863	55115	67944	68841	65654	66356	61868	56081	60794	1	1	0.133	13680	4.9	Saitohin OS=Homo sapiens GN=STH PE=4 SV=1
A0A0G2JRQ5	0.0636634	0.0716551	0.117319	0.133356	1.42844	1.21158	1433	1562	1365	2431	1934	1863	1579	1707	1464	2122	1967	1666	1	1	0.111	24739	5.9	Glutathione S-transferase theta-1 OS=Homo sapiens GN=GSTT1 PE=1 SV=1
A0A0J9YWL0	0.399777	0.107947	0.463142	0.181242	1.08889	0.919028	109017	95168	109269	134126	91830	115360	120145	104030	117227	117100	93439	103219	4	4	0.019	231706	5.8	Absent in melanoma 1 protein OS=Homo sapiens GN=AIM1 PE=1 SV=1
A0A0J9YX13	0.479962	0.0546806	0.532219	0.110645	0.940662	0.798928	36926	38033	40482	40116	33666	34809	40696	41575	43430	35024	34256	31146	1	1	0.054	24283	7	GDP-L-fucose synthase (Fragment) OS=Homo sapiens GN=TSTA3 PE=1 SV=1
A0A0J9YX94	0.026564	0.0446982	0.075369	0.0967078	2.38517	2.00937	4508	2829	5317	12987	7610	9585	4968	3092	5704	11338	7743	8576	1	1	0.014	60071	4.5	Uncharacterized protein OS=Homo sapiens PE=4 SV=1
A0A0J9YXM6	0.018658	0.00778854	0.0689093	0.037827	1.90469	1.60992	358332	356318	355378	755597	565613	716860	394905	389497	381257	659684	575521	641414	18	15	0.094	211566	5.6	WD repeat-containing protein 81 OS=Homo sapiens GN=WDR81 PE=1 SV=1
A0A0J9YXQ9	0.0065777	0.00250689	0.0639214	0.0271157	1.64849	1.398	98391	92928	96970	174358	143324	157560	108435	101580	104031	152225	145835	140977	5	5	0.206	42953	8.4	Trafficking protein particle complex subunit 12 OS=Homo sapiens GN=TRAPPC12 PE=1 SV=1
A0A0J9YXV3	0.134499	0.199564	0.197417	0.286271	1.37916	1.16748	55199	67832	64835	93253	73229	92616	60834	74150	69557	81416	74512	82869	2	2	0.032	54285	10.1	Uncharacterized protein OS=Homo sapiens PE=4 SV=1
A0A0J9YY99	0.0390461	0.0301597	0.0888175	0.0747545	1.3704	1.16223	80850	82484	86369	124558	102339	115297	89104	90166	92660	108748	104133	103164	1	1	0.154	12965	8.9	Uncharacterized protein (Fragment) OS=Homo sapiens PE=1 SV=1
A0A0J9YYE2	0.0119616	0.0335487	0.0651708	0.0798201	1.70084	1.44248	49972	43841	44100	79744	70585	84239	55073	47923	47311	69621	71821	75373	4	3	0.063	55847	11	Zinc finger CCCH domain-containing protein 3 (Fragment) OS=Homo sapiens GN=ZC3H3 PE=1 SV=1
A0A0J9YYH1	0.42265	0.42265	0.479344	0.509717	1.70211	1.58478	1	948	1	1	1615	1	1	1036	1	1	1643	1	1	1	0.126	23409	6.7	Protein lifeguard 4 OS=Homo sapiens GN=TMBIM4 PE=3 SV=1
A0A0J9YYJ3	0.461164	0.438873	0.514773	0.524371	1.06688	0.903787	8202	6255	6864	7722	6676	8349	9039	6837	7364	6741	6793	7470	1	1	0.029	39475	7.5	Transmembrane protein 184B (Fragment) OS=Homo sapiens GN=TMEM184B PE=1 SV=1
A0A0U1RQI6	0.00597398	0.000239831	0.0639214	0.0224513	2.04861	1.73592	929258	905096	916200	2069363	1666803	1898654	1024116	989381	982919	1806691	1696003	1698834	46	29	0.227	142327	8.6	CLIP-associating protein 2 OS=Homo sapiens GN=CLASP2 PE=1 SV=1
A0A0U1RQJ2	0.584682	0.0247595	0.630767	0.0662007	0.955434	0.808786	3455418	3508737	3421419	3589092	2853209	3480433	3808166	3835512	3670610	3133507	2903191	3114139	89	47	0.267	190348	5.1	Dystonin (Fragment) OS=Homo sapiens GN=DST PE=1 SV=1
A0A0U1RQK3	0.0154936	0.00360598	0.0665168	0.0297536	1.69401	1.43058	474234	424564	468932	859709	626202	831033	522651	464108	503091	750591	637180	743581	2	1	0.092	8855	10.3	Apoptogenic protein 1, mitochondrial OS=Homo sapiens GN=APOPT1 PE=4 SV=1
A0A0U1RQK7	0.00705945	0.0019852	0.0639214	0.0262304	2.46968	2.09094	4345371	4388768	4256009	11585761	9268727	11226978	4788963	4797493	4565980	10115207	9431172	10045489	134	64	0.316	195272	5.6	Eukaryotic translation initiation factor 4 gamma 3 OS=Homo sapiens GN=EIF4G3 PE=1 SV=1
A0A0U1RQL2	0.0253426	0.0197517	0.0746394	0.0582511	1.32654	1.125	312619	306449	347926	450631	377996	454128	344521	334980	373252	393420	384607	406325	33	7	0.461	21425	6.4	Glutamine--tRNA ligase (Fragment) OS=Homo sapiens GN=QARS PE=1 SV=1
A0A0U1RQR7	0.589215	0.138623	0.634675	0.218541	1.05231	0.890996	336871	324244	318611	359222	297068	374690	371265	354445	341820	313628	302276	335261	1	1	0.02	32603	8.7	Potassium/sodium hyperpolarization-activated cyclic nucleotide-gated channel 1 OS=Homo sapiens GN=HCN1 PE=1 SV=1
A0A0U1RQW6	0.00890906	0.00110562	0.0639214	0.0246833	1.51854	1.28988	10071	10673	12374	16142	14990	19159	11098	11666	13275	14092	15252	17142	2	2	0.016	178086	7.7	Disco-interacting protein 2 homolog C OS=Homo sapiens GN=DIP2C PE=1 SV=1
A0A0U1RQW7	0.0282997	0.0100708	0.0769857	0.0416163	1.47866	1.25154	91015	88469	89390	144541	114031	139001	100305	96706	95899	126192	116028	124370	7	7	0.245	26501	7.3	Probable global transcription activator SNF2L2 (Fragment) OS=Homo sapiens GN=SMARCA2 PE=1 SV=1
A0A0U1RQX8	0.0178462	0.00720818	0.068337	0.0368996	1.96477	1.661	608461	619405	640000	1343925	1013020	1312985	670568	677084	686607	1173334	1030768	1174803	32	22	0.286	96887	6.7	E3 ubiquitin-protein ligase CBL OS=Homo sapiens GN=CBL PE=1 SV=1
A0A0U1RR07	0.0203449	0.00651439	0.0705205	0.0358239	1.72281	1.45601	435124	418219	441687	829218	615026	786845	479549	457172	473861	723970	625808	704042	4	3	0.009	247314	6.2	Synaptotagmin-like protein 2 OS=Homo sapiens GN=SYTL2 PE=1 SV=1
A0A0U1RR37	0.171626	0.347627	0.237475	0.442771	1.30281	1.10253	21040	24290	24757	34289	25795	31226	23188	26551	26559	29936	26246	27939	2	2	0.07	20280	4.6	Protein LOC105376887 OS=Homo sapiens GN=LOC105376887 PE=4 SV=1
A0A0U1RR66	0.0226642	0.00608713	0.0722984	0.034997	1.41903	1.20203	1900500	1824990	1895065	2844995	2320169	2810565	2094523	1994956	2033090	2483880	2360829	2514789	40	9	0.428	19520	7.5	Glutamine--tRNA ligase (Fragment) OS=Homo sapiens GN=QARS PE=1 SV=1
A0A0U1RRB3	0.139435	0.207726	0.20284	0.295153	1.41288	1.19475	44709	51651	41419	80141	56817	57707	49273	56461	44436	69969	57813	51634	1	1	0.008	88181	7.1	Cap-specific mRNA (nucleoside-2'-O-)-methyltransferase 2 OS=Homo sapiens GN=CMTR2 PE=1 SV=1
A0A0U1RRB6	0.0358376	0.00441019	0.0854859	0.0316275	1.33844	1.13376	435139	423967	448724	630602	508221	611627	479555	463443	481401	550554	517121	547252	22	15	0.254	94686	6.4	Exocyst complex component 6B OS=Homo sapiens GN=EXOC6B PE=1 SV=1
A0A0U1RRH0	0.479822	0.949243	0.532153	0.96412	1.20628	1.01957	5680	7118	6821	10097	6673	6896	6259	7781	7317	8815	6790	6170	1	1	0.028	30269	10	Alpha-N-acetylgalactosaminide alpha-2,6-sialyltransferase 2 OS=Homo sapiens GN=ST6GALNAC2 PE=1 SV=1
A0A0U1RRH6	0.0363164	0.0685954	0.0857596	0.129225	1.72488	1.46452	7295	7092	11227	15306	12766	16109	8039	7752	12044	13363	12989	14413	1	1	0.013	106986	5.3	PHD finger protein 14 OS=Homo sapiens GN=PHF14 PE=1 SV=1
A0A0U1RRK0	0.131453	0.159928	0.193987	0.243023	1.81072	1.53123	117931	184931	99290	262066	210159	255960	129971	202155	106522	228802	213843	229024	2	1	0.064	10748	9.8	Nebulette (Fragment) OS=Homo sapiens GN=NEBL PE=1 SV=1
A0A0U1RRM1	0.000381862	0.0440665	0.0538263	0.0958873	1.49973	1.27738	78969	77566	84319	116573	116912	127732	87029	84787	90457	101775	118959	114287	6	5	0.083	63462	9.7	Transcriptional repressor p66-beta OS=Homo sapiens GN=GATAD2B PE=1 SV=1
A0A0X1KG68	0.620983	0.02363	0.664298	0.0644144	0.976949	0.828219	157251	145619	151999	168154	134080	142150	173305	159181	163070	146810	136429	127190	3	2	0.029	84650	9.5	Non-canonical poly(A) RNA polymerase PAPD7 OS=Homo sapiens GN=PAPD7 PE=1 SV=1
A0A0X1KG71	0.0132442	0.00037288	0.0655337	0.0230774	1.50188	1.27426	555887	558512	576720	887580	763470	888813	612634	610522	618723	774916	776844	795268	22	11	0.142	70039	6	Negative elongation factor B OS=Homo sapiens GN=NELFB PE=1 SV=1
A0A140T936	0.0421378	0.0263577	0.09244	0.0688135	1.41288	1.19684	6848682	7012016	6935723	10407841	8536285	10438817	7547836	7665055	7440880	9086765	8685869	9340244	177	57	0.446	131943	7.5	Valine--tRNA ligase (Fragment) OS=Homo sapiens GN=VARS PE=1 SV=1
A0A140T9T7	0.0011997	0.00156239	0.0570735	0.0258442	2.13487	1.80824	209630	184741	210533	458937	373223	459230	231029	201945	225866	400682	379762	410898	11	7	0.106	87176	8	Antigen peptide transporter 1 OS=Homo sapiens GN=TAP1 PE=1 SV=1
A0A140T9Y6	0.00631886	0.00877864	0.0639214	0.0397171	1.49301	1.2677	49336	47376	46288	75547	66306	71647	54373	51788	49659	65958	67468	64107	1	1	0.01	91051	6.3	SCAN domain-containing protein 3 (Fragment) OS=Homo sapiens GN=ZBED9 PE=4 SV=1
A0A140TA09	0.50703	0.625317	0.557745	0.695909	1.11786	0.944565	39521	32733	38472	37956	32572	53248	43555	35781	41274	33138	33142	47644	2	1	0.077	10013	5.5	E3 ubiquitin-protein ligase RNF5 OS=Homo sapiens GN=RNF5 PE=1 SV=1
A0A140TA35	0.0328308	0.00398687	0.081778	0.0307474	1.35433	1.14812	636983	633844	633653	930255	768240	880803	702002	692868	679802	812171	781696	788101	26	17	0.166	121515	7.1	Valine--tRNA ligase, mitochondrial OS=Homo sapiens GN=VARS2 PE=1 SV=1
A0A140TA84	0.609621	0.14352	0.653967	0.224294	0.956973	0.811452	233996	222130	234903	203211	191409	266676	257885	242818	252013	177417	194764	238612	3	2	0.355	12049	8	MICOS complex subunit MIC13 OS=Homo sapiens GN=C19orf70 PE=1 SV=1
A0AV02-3	0.0641573	0.482413	0.117761	0.565332	1.23297	1.04312	14010	11649	11504	16769	13270	15782	15440	12734	12342	14640	13502	14121	1	1	0.033	56176	6.9	Isoform 3 of Solute carrier family 12 member 8 OS=Homo sapiens GN=SLC12A8
A0AV96	0.00693274	0.011472	0.0639214	0.0439076	1.45477	1.23121	71952	62019	74210	110704	85858	106294	79297	67794	79615	96652	87362	95108	3	3	0.083	64099	7.7	RNA-binding protein 47 OS=Homo sapiens GN=RBM47 PE=1 SV=2
A0AVF1	0.00866075	0.00553662	0.0639214	0.0340011	1.44633	1.22744	1270857	1224040	1286991	1946324	1664112	1859410	1400599	1338044	1380736	1699282	1693281	1663733	19	10	0.236	64178	6.9	Intraflagellar transport protein 56 OS=Homo sapiens GN=TTC26 PE=2 SV=1
A0AVT1	0.018542	0.00594275	0.0688859	0.0347584	1.71868	1.45461	3016553	3023501	3098107	5632686	4460656	5612243	3324495	3305072	3323747	4917719	4538821	5021621	95	45	0.422	117970	6.1	Ubiquitin-like modifier-activating enzyme 6 OS=Homo sapiens GN=UBA6 PE=1 SV=1
A0JD25	0.684195	0.787219	0.722081	0.832223	1.10999	0.937667	7610	10483	7328	9299	7616	11302	8386	11459	7861	8118	7749	10112	1	1	0.101	13438	6.5	HADV29S1 (Fragment) OS=Homo sapiens GN=hADV29S1 PE=4 SV=1
A0JNW5	0.00776275	0.00169703	0.0639214	0.0258442	2.05724	1.74095	416581	398505	411551	909868	718180	895436	459110	435618	441526	794381	730767	801202	11	9	0.072	164198	6.3	UHRF1-binding protein 1-like OS=Homo sapiens GN=UHRF1BP1L PE=1 SV=2
A0MZ66-3	0.01345	0.00110535	0.0655337	0.0246833	1.52958	1.29439	49810	46029	51679	80543	63540	81558	54894	50316	55443	70319	64653	72975	2	2	0.031	73609	5.4	Isoform 3 of Shootin-1 OS=Homo sapiens GN=SHTN1
A1A4T8	0.424961	0.240866	0.481281	0.330843	1.09997	0.929379	107936	104399	118809	138428	99103	126717	118956	114123	127463	120858	100840	113382	1	1	0.058	17448	10.3	Uncharacterized protein encoded by LINC01588 OS=Homo sapiens GN=LINC01588 PE=1 SV=1
A1KZ92	0.214206	0.0565517	0.280297	0.113239	0.763245	0.644277	67754	80431	72283	61175	44653	62443	74670	87921	77548	53409	45435	55872	2	2	0.014	163685	7.4	Peroxidasin-like protein OS=Homo sapiens GN=PXDNL PE=1 SV=3
A1L020	0.0132457	0.00107878	0.0655337	0.0246833	1.5962	1.35263	331528	332181	374480	564343	474759	618051	365365	363113	401751	492706	483074	553004	18	10	0.24	54173	7.3	RNA-binding protein MEX3A OS=Homo sapiens GN=MEX3A PE=1 SV=1
A1L390	0.0262927	0.0199666	0.0751418	0.0586002	1.30355	1.10766	68678	71488	74434	96909	86766	96066	75689	78145	79855	84608	88285	85956	3	2	0.016	134412	6.6	Pleckstrin homology domain-containing family G member 3 OS=Homo sapiens GN=PLEKHG3 PE=1 SV=1
A1X283	0.016356	0.00940421	0.0671269	0.0405892	2.1775	1.84051	193279	198028	196510	452975	350579	476420	213010	216471	210823	395479	356724	426283	5	5	0.065	101579	8.7	SH3 and PX domain-containing protein 2B OS=Homo sapiens GN=SH3PXD2B PE=1 SV=3
A1Z1Q3	0.307132	0.645534	0.373964	0.713172	1.12434	0.957377	39707	38951	42513	38773	42905	54559	43761	42579	45609	33851	43657	48817	1	1	0.027	50050	4.6	O-acetyl-ADP-ribose deacetylase MACROD2 OS=Homo sapiens GN=MACROD2 PE=1 SV=1
A2A274	0.0427513	0.00015218	0.0930395	0.0224513	0.784545	0.665181	5529317	5498352	5651749	4670619	3889888	4525239	6093792	6010427	6063402	4077750	3958029	4048983	123	44	0.436	87820	7.4	Aconitate hydratase, mitochondrial OS=Homo sapiens GN=ACO2 PE=1 SV=1
A2A2G4	0.0384384	0.0537696	0.0881847	0.109445	1.22797	1.04176	475088	463066	488680	623913	527651	600544	523590	506194	524274	544720	536898	537345	11	6	0.098	58348	8.5	Dolichyl pyrophosphate Man9GlcNAc2 alpha-1,3-glucosyltransferase OS=Homo sapiens GN=ALG6 PE=1 SV=1
A2A2M0	0.247534	0.00925208	0.314581	0.0403759	0.903195	0.766806	249765	266034	270720	253793	217214	239373	275263	290811	290437	221578	221019	214181	6	4	0.152	22128	4.9	Regulation of nuclear pre-mRNA domain-containing protein 1B (Fragment) OS=Homo sapiens GN=RPRD1B PE=1 SV=1
A2A2Q9	0.00182498	0.0021387	0.0615428	0.0264434	1.8766	1.59001	502666	451293	517589	973024	801025	987457	553976	493317	555282	849514	815058	883537	23	12	0.279	45034	7.5	Protein AAR2 homolog OS=Homo sapiens GN=AAR2 PE=1 SV=1
A2A2V2	0.043581	0.858359	0.0941125	0.890426	1.18745	1.00891	107369	100915	115009	136291	119163	128440	118329	110311	123384	118988	121250	114921	7	7	0.172	45918	10.1	RNA-binding protein 34 (Fragment) OS=Homo sapiens GN=RBM34 PE=1 SV=1
A2A3L6	0.284968	0.406413	0.351881	0.499636	1.56569	1.31657	14598	20953	12942	25728	18247	31950	16088	22904	13884	22462	18566	28587	1	1	0.027	63396	9.2	Tetratricopeptide repeat protein 24 OS=Homo sapiens GN=TTC24 PE=3 SV=1
A2A3N6	0.0131703	0.325814	0.0655337	0.421086	1.21672	1.03331	289758	277149	299168	365940	323663	364169	319334	302955	320954	319487	329333	325840	15	8	0.081	95048	5.7	Putative PIP5K1A and PSMD4-like protein OS=Homo sapiens GN=PIPSL PE=5 SV=1
A2A640	0.443757	0.410514	0.498528	0.503398	0.774886	0.62466	2113	1297	970	2170	1	1223	2328	1417	1040	1894	1	1094	1	1	0.099	23099	8.7	Guanine nucleotide exchange factor DBS (Fragment) OS=Homo sapiens GN=MCF2L PE=1 SV=1
A2AEA2	0.0373602	0.0283225	0.0870768	0.0719265	1.46701	1.24241	505623	511699	494673	785681	643334	789094	557237	559347	530697	685946	654604	706046	22	14	0.387	41301	6.1	HLA class I histocompatibility antigen, Cw-6 alpha chain OS=Homo sapiens GN=HLA-C PE=1 SV=2
A2AJT9-3	0.476606	0.805157	0.528849	0.846828	1.15587	0.977059	37359	34451	35780	37434	33152	53774	41172	37658	38386	32681	33732	48114	2	2	0.032	73187	9.3	Isoform 3 of Uncharacterized protein CXorf23 OS=Homo sapiens GN=CXorf23
A2RRP1	0.343958	0.00695659	0.410303	0.0366444	0.923015	0.782314	4463211	4589936	4475251	4519962	3703292	4263658	4918855	5017410	4801210	3946223	3768176	3814941	97	62	0.264	268569	6	Neuroblastoma-amplified sequence OS=Homo sapiens GN=NBAS PE=1 SV=2
A2RTX5	0.0237788	0.00616228	0.0730971	0.0352025	1.55475	1.31712	1709833	1724510	1712896	2955170	2353700	2693794	1884394	1885124	1837665	2580079	2394955	2410311	27	19	0.253	92646	6.1	Probable threonine--tRNA ligase 2, cytoplasmic OS=Homo sapiens GN=TARSL2 PE=1 SV=1
A2RU30-3	0.104963	0.0309589	0.164303	0.0759866	0.692008	0.586714	49244	57715	58042	44054	34070	36058	54271	63090	62270	38462	34667	32263	1	1	0.018	45230	8.1	Isoform 3 of Protein TESPA1 OS=Homo sapiens GN=TESPA1
A2RU54	0.172717	0.181909	0.238434	0.267723	3.25145	2.75023	1	1	2062	2908	1212	2591	1	1	2212	2538	1233	2318	1	1	0.048	29598	9	Homeobox protein HMX2 OS=Homo sapiens GN=HMX2 PE=2 SV=1
A2RUF3	0.00846571	0.000822834	0.0639214	0.0246833	1.94405	1.64607	929317	908732	984046	1982526	1571177	1932578	1024179	993356	1055709	1730879	1598702	1729190	42	26	0.244	120870	6.7	SLIT-ROBO Rho GTPase activating protein 2 OS=Homo sapiens GN=SRGAP2 PE=1 SV=1
A2RUS2	0.0318629	0.0239248	0.0806446	0.0648878	1.55101	1.31744	56834	65367	59548	93358	86477	102059	62635	71453	63884	81507	87991	91318	4	3	0.029	135890	7.1	DENN domain-containing protein 3 OS=Homo sapiens GN=DENND3 PE=1 SV=2
A2RUT3	0.0536694	0.0501536	0.106132	0.104444	1.71829	1.45281	60140	68206	59847	115345	90025	118000	66280	74558	64206	100705	91603	105582	1	1	0.038	17572	10	Transmembrane protein 89 OS=Homo sapiens GN=TMEM89 PE=2 SV=1
A2VCL2	0.0566227	0.0402907	0.109253	0.0897656	1.40394	1.18935	193428	206278	201755	307387	246638	290391	213176	225491	216451	268372	250961	259832	2	1	0.012	103842	7.9	Coiled-coil domain-containing protein 162 OS=Homo sapiens GN=CCDC162P PE=2 SV=3
A2VDJ0-3	0.0405651	0.0283269	0.0904472	0.0719265	1.6298	1.37801	32879	34349	37043	63462	46891	59588	36234	37546	39740	55405	47711	53316	5	2	0.018	169706	6.5	Isoform 3 of Transmembrane protein 131-like OS=Homo sapiens GN=KIAA0922
A2VEC9	0.0623659	0.633304	0.116016	0.702251	1.23813	1.05202	99058	76670	88291	110022	102388	114480	109170	83811	94721	96056	104181	102431	4	3	0.005	547508	6	SCO-spondin OS=Homo sapiens GN=SSPO PE=2 SV=1
A3KMH1	0.833438	0.00115719	0.857081	0.0246833	1.01616	0.861212	1817752	1782796	1873455	1994287	1635651	1932525	2003321	1948830	2009911	1741146	1664307	1729144	47	32	0.163	214823	7.4	von Willebrand factor A domain-containing protein 8 OS=Homo sapiens GN=VWA8 PE=1 SV=2
A3KN83-3	0.0273404	0.00971253	0.0759339	0.0412193	1.58101	1.33798	242609	242651	243496	427932	330133	394103	267372	265247	261227	373612	335914	352623	12	8	0.07	154056	7.8	Isoform 3 of Protein strawberry notch homolog 1 OS=Homo sapiens GN=SBNO1
A4D126	0.0211236	0.0115007	0.0713235	0.0439338	1.73576	1.4735	79707	91400	86983	147858	134703	165421	87845	99913	93319	129091	137064	148013	1	1	0.013	49873	6.3	Isoprenoid synthase domain-containing protein OS=Homo sapiens GN=ISPD PE=1 SV=2
A4D1B5	0.140143	0.47668	0.203734	0.559918	1.21781	1.03114	154013	160299	170358	214185	168536	207513	169736	175229	182767	186999	171490	185675	2	1	0.012	97801	6.9	Gamma-secretase-activating protein OS=Homo sapiens GN=GSAP PE=1 SV=2
A4D1F6	0.0580636	4.83215e-05	0.110916	0.0224513	0.833364	0.708066	50749	53233	52659	45379	40650	44510	55929	58191	56494	39619	41362	39825	2	2	0.03	98035	7.5	Leucine-rich repeat and death domain-containing protein 1 OS=Homo sapiens GN=LRRD1 PE=2 SV=2
A4D1S0	0.161394	0.586465	0.226028	0.662043	1.10582	0.942697	794303	692554	791795	846740	842763	830279	875399	757060	849474	739268	857538	742905	4	3	0.098	42851	5.9	Killer cell lectin-like receptor subfamily G member 2 OS=Homo sapiens GN=KLRG2 PE=1 SV=3
A4D1U4	0.226417	0.543155	0.293407	0.622708	1.39552	1.19562	6477	5218	5184	6152	8644	8759	7138	5704	5561	5371	8795	7837	1	1	0.035	51446	5.3	Protein LCHN OS=Homo sapiens GN=LCHN PE=2 SV=1
A4D256	0.235563	0.392549	0.30295	0.486394	1.39801	1.17499	8017	9074	10431	14667	8773	15036	8835	9919	11190	12805	8926	13453	1	1	0.018	63299	8.6	Dual specificity protein phosphatase CDC14C OS=Homo sapiens GN=CDC14C PE=2 SV=2
A4FU49-6	0.0104749	0.0825728	0.064212	0.147904	1.3127	1.11417	708040	661993	773570	982548	846198	985158	780329	723652	829921	857838	861032	881487	4	2	0.021	83970	6.2	Isoform 5 of SH3 domain-containing protein 21 OS=Homo sapiens GN=SH3D21
A4UGR9-6	0.172912	0.606748	0.238676	0.680118	1.21924	1.03231	150384	161960	157593	198810	163203	210952	165737	177045	169072	173576	166064	188752	2	2	0.016	110332	6.6	Isoform 6 of Xin actin-binding repeat-containing protein 2 OS=Homo sapiens GN=XIRP2
A4UGR9-8	0.246454	0.951554	0.313797	0.965757	1.17908	0.997682	132567	141290	137604	169405	136211	179529	146101	154449	147627	147903	138599	160636	2	2	0.006	402118	6.3	Isoform 8 of Xin actin-binding repeat-containing protein 2 OS=Homo sapiens GN=XIRP2
A5PL33-3	0.203072	0.283422	0.268871	0.377226	1.50927	1.28276	4625	8835	6561	11190	9467	9560	5097	9657	7038	9769	9632	8553	1	1	0.011	100900	7.6	Isoform 3 of Protein KRBA1 OS=Homo sapiens GN=KRBA1
A5PLN7-3	0.0413106	0.219174	0.0915031	0.307426	1.38599	1.17271	32054	23450	26409	39588	32507	41436	35326	25634	28332	34563	33076	37075	1	1	0.019	82569	9.5	Isoform 3 of Protein FAM149A OS=Homo sapiens GN=FAM149A
A5PLN9	0.00278725	0.0136904	0.0639214	0.0479244	1.47712	1.25762	156175	160499	154263	237608	227839	230184	172118	175446	165498	207447	231831	205958	5	3	0.065	46524	5.6	Trafficking protein particle complex subunit 13 OS=Homo sapiens GN=TRAPPC13 PE=1 SV=2
A5YKK6	0.0273088	0.011288	0.0758988	0.043663	1.64085	1.38884	10460414	10782581	10719711	19253228	15020417	18172476	11528266	11786772	11500457	16809403	15283624	16260022	302	117	0.43	266937	7.1	CCR4-NOT transcription complex subunit 1 OS=Homo sapiens GN=CNOT1 PE=1 SV=2
A6BM72	0.0563018	0.0524988	0.10884	0.107677	1.47875	1.26402	105078	144592	82617	187624	184209	119537	115806	158059	88635	163810	187438	106958	1	1	0.006	110844	6.2	Multiple epidermal growth factor-like domains protein 11 OS=Homo sapiens GN=MEGF11 PE=2 SV=3
A6H8Y1-6	0.0871412	0.113929	0.14442	0.188517	1.03855	0.884012	133742	125541	119103	141456	130521	120997	147395	137233	127777	123500	132808	108263	3	1	0.005	291766	5.1	Isoform 6 of Transcription factor TFIIIB component B'' homolog OS=Homo sapiens GN=BDP1
A6NC97	0.0441084	0.0667784	0.0946502	0.126774	1.34117	1.13419	21307	19185	19053	29396	22682	27782	23482	20971	20440	25664	23079	24858	1	1	0.025	41969	8.4	Putative protein FAM172B OS=Homo sapiens GN=FAM172BP PE=5 SV=3
A6NC98-3	0.261541	0.468628	0.328762	0.552058	1.30805	1.11336	6273	10820	11344	12411	11417	13369	6913	11827	12170	10835	11617	11962	1	1	0.023	67018	4.7	Isoform 3 of Coiled-coil domain-containing protein 88B OS=Homo sapiens GN=CCDC88B
A6NCC3-1	0.180966	0.716848	0.246703	0.775176	1.21089	1.0246	11123	10208	15490	16304	12053	16229	12258	11158	16618	14234	12264	14521	1	1	0.061	33450	9.3	Isoform 2 of Golgin subfamily A member 8O OS=Homo sapiens GN=GOLGA8O
A6NCI8	0.933076	0.427886	0.943957	0.514519	1.02171	0.862592	47189	64070	54494	64772	45446	59134	52006	70037	58463	56550	46242	52911	1	1	0.009	100170	9	Uncharacterized protein C2orf78 OS=Homo sapiens GN=C2orf78 PE=2 SV=3
A6NCN2	0.190571	0.273962	0.255537	0.367043	3.67269	3.30027	669514	732763	668846	924577	5382213	1299795	737857	801002	717558	807214	5476573	1163002	25	9	0.286	29117	5.8	Putative keratin-87 protein OS=Homo sapiens GN=KRT87P PE=5 SV=4
A6NCQ0	0.0712536	0.0701799	0.125601	0.131493	1.52183	1.28843	32027	37150	35590	59292	45794	54352	35296	40610	38182	51766	46596	48632	1	1	0.083	19962	4.7	ADP-sugar pyrophosphatase OS=Homo sapiens GN=NUDT5 PE=1 SV=1
A6ND36	0.0574556	0.773335	0.110149	0.820425	1.14773	0.97207	10794	8091	9836	12641	9759	10564	11896	8844	10552	11036	9930	9452	1	1	0.009	90835	6.4	Protein FAM83G OS=Homo sapiens GN=FAM83G PE=1 SV=2
A6ND91	0.072385	0.100421	0.126903	0.17177	1.26869	1.07468	242713	243596	267566	345879	275731	334823	267492	266284	287056	301978	280565	299588	2	1	0.028	29946	7.3	Putative L-aspartate dehydrogenase OS=Homo sapiens GN=ASPDH PE=1 SV=2
A6NDB9	0.0391911	0.062684	0.0890469	0.121558	1.22924	1.04495	233520	246390	241220	301123	278404	306912	257361	269339	258791	262903	283284	274614	2	1	0.009	71696	4.5	Paralemmin-3 OS=Homo sapiens GN=PALM3 PE=1 SV=2
A6NDG6	0.0108742	0.0232609	0.0642904	0.0638862	1.40314	1.19013	515578	484281	508012	734119	633359	748271	568213	529384	545015	640937	644459	669525	10	7	0.246	34006	6.1	Glycerol-3-phosphate phosphatase OS=Homo sapiens GN=PGP PE=1 SV=1
A6NDI0	0.0112552	0.600892	0.0643497	0.675076	1.2142	1.02758	53917	41801	52258	67263	51488	60922	59421	45694	56064	58725	52389	54510	2	2	0.038	52747	7.3	Putative tripartite motif-containing protein 49B OS=Homo sapiens GN=TRIM49B PE=2 SV=1
A6NDN3	0.0891035	0.005985	0.146591	0.0348589	0.781624	0.664267	102399	120872	108735	89009	81139	89356	112853	132130	116656	77711	82561	79953	1	1	0.013	79913	5.5	Golgin subfamily A member 6B OS=Homo sapiens GN=GOLGA6B PE=3 SV=3
A6NDP7	0.00579004	0.00129911	0.0639214	0.0251142	1.6348	1.38741	63588	61698	63181	110411	94133	103562	70080	67444	67783	96397	95783	92664	2	2	0.166	32967	8.4	Myeloid-associated differentiation marker-like protein 2 OS=Homo sapiens GN=MYADML2 PE=2 SV=3
A6NDU8	0.0170577	0.00537097	0.0677624	0.0338543	1.84614	1.56124	213716	212614	222646	440190	334239	423671	235532	232413	238861	384315	340094	379082	11	7	0.33	33620	5.3	UPF0600 protein C5orf51 OS=Homo sapiens GN=C5orf51 PE=1 SV=1
A6NDY0-3	0.275957	0.761061	0.34284	0.810614	1.18483	1.00014	51198	25908	68913	63025	42917	67065	56425	28321	73933	55025	43669	60007	1	1	0.079	29017	4.9	Isoform 3 of Embryonic polyadenylate-binding protein 2 OS=Homo sapiens GN=PABPN1L
A6NED2	0.00440723	0.00473135	0.0639214	0.0323958	2.13857	1.81358	45376	43139	54303	107364	88855	109208	50006	47153	58256	93734	90410	97713	6	3	0.136	40079	5.3	RCC1 domain-containing protein 1 OS=Homo sapiens GN=RCCD1 PE=1 SV=1
A6NEL2	0.0080246	0.00456685	0.0639214	0.031979	1.59678	1.34491	16556	12447	16830	27065	18141	27979	18246	13606	18056	23629	18459	25034	1	1	0.01	85742	9.6	Ankyrin repeat domain-containing protein SOWAHB OS=Homo sapiens GN=SOWAHB PE=1 SV=1
A6NF36	0.0757342	0.0755019	0.130793	0.13832	1.87368	1.57823	34570	40435	34047	83257	53082	67990	38099	44201	36527	72689	54012	60835	1	1	0.059	17536	6.6	Coiled-coil domain-containing protein 182 OS=Homo sapiens GN=CCDC182 PE=2 SV=1
A6NFI3	0.045594	0.0226531	0.0964236	0.0628204	1.40467	1.18892	61186	62714	70730	95468	76140	101783	67432	68555	75881	83350	77474	91071	2	2	0.019	108437	5.3	Zinc finger protein 316 OS=Homo sapiens GN=ZNF316 PE=1 SV=1
A6NFQ9	0.0436491	0.665545	0.0941464	0.73034	1.15704	0.983033	661254	640001	635271	766699	699791	774149	728762	699610	681543	669382	712055	692679	11	8	0.148	50928	6.2	Septin-8 OS=Homo sapiens GN=SEPT8 PE=1 SV=1
A6NGR9	0.00312592	0.313297	0.0639214	0.408051	1.27032	1.08193	184852	173441	172388	228694	223298	222142	203724	189595	184945	199667	227212	198765	2	2	0.029	77186	9.8	Maestro heat-like repeat-containing protein family member 6 OS=Homo sapiens GN=MROH6 PE=4 SV=2
A6NH13	0.172435	0.0391305	0.238175	0.0879768	1.05613	0.895962	63326	59523	67997	69431	59845	72283	69791	65067	72950	60618	60894	64676	1	1	0.061	15587	9.9	Putative uncharacterized protein DNAJC9-AS1 OS=Homo sapiens GN=DNAJC9-AS1 PE=2 SV=2
A6NHB5	0.0112142	0.00311839	0.0643497	0.0285093	1.53378	1.30255	1077749	1094384	1039044	1728414	1530724	1666098	1187761	1196294	1114709	1509015	1557536	1490748	51	30	0.259	152606	6.4	Zinc finger MYM-type protein 3 OS=Homo sapiens GN=ZMYM3 PE=1 SV=1
A6NHL2	0.0315673	0.361041	0.0803109	0.455886	1.28631	1.0976	25007477	24376980	25421616	33332214	33060218	29831740	27560671	26647501	27273451	29101551	33639823	26692477	108	15	0.117	49909	6	Tubulin alpha chain-like 3 OS=Homo sapiens GN=TUBAL3 PE=1 SV=2
A6NHQ4	0.434804	0.780609	0.490309	0.826609	1.29391	1.07398	3047	1536	1606	3417	1374	3217	3358	1679	1722	2983	1398	2878	1	1	0.045	39322	9.6	Uncharacterized protein C17orf96 OS=Homo sapiens GN=C17orf96 PE=1 SV=1
A6NHR9	0.0439341	0.0140285	0.0944274	0.0486263	1.34263	1.13681	3743997	3657996	3771194	5486566	4335045	5179793	4126195	3998656	4045850	4790127	4410985	4634649	129	67	0.322	226372	7.3	Structural maintenance of chromosomes flexible hinge domain-containing protein 1 OS=Homo sapiens GN=SMCHD1 PE=1 SV=2
A6NHT5	0.00693099	0.559798	0.0639214	0.637604	1.2273	1.0428	410518	346960	379050	498878	440860	455120	452427	379272	406658	435553	448585	407221	11	3	0.045	37825	8.1	Homeobox protein HMX3 OS=Homo sapiens GN=HMX3 PE=3 SV=1
A6NIH7	0.0524399	0.13284	0.104687	0.211382	1.91736	1.63456	18688	11167	16987	29691	30065	30057	20595	12207	18224	25921	30591	26893	2	1	0.068	28137	5.7	Protein unc-119 homolog B OS=Homo sapiens GN=UNC119B PE=1 SV=1
A6NIR2	0.0399748	0.131052	0.0898897	0.209299	1.43742	1.22595	92745	98955	112402	150464	145824	140833	102213	108171	120589	131365	148379	126012	2	2	0.205	13028	4.8	Chromosome 1 open reading frame 41, isoform CRA_b OS=Homo sapiens GN=HSPB11 PE=1 SV=1
A6NIW2	0.0159273	0.00362515	0.0669523	0.029765	1.76298	1.49111	1393972	1346652	1398233	2711256	2056866	2528604	1536263	1472054	1500059	2367102	2092897	2262486	63	36	0.181	238096	7.8	Dedicator of cytokinesis protein 11 OS=Homo sapiens GN=DOCK11 PE=1 SV=2
A6NIX2	0.0144401	0.00631422	0.0662107	0.0354583	2.32439	1.95548	12394	10853	13607	33175	20586	31902	13659	11863	14598	28964	20946	28544	1	1	0.026	45124	8.1	Wilms tumor protein 1-interacting protein OS=Homo sapiens GN=WTIP PE=1 SV=3
A6NJ78	0.447969	0.244947	0.502542	0.335495	0.807362	0.693947	5485	6973	8867	5918	6602	4697	6045	7622	9512	5166	6717	4202	1	1	0.049	46121	8.6	Probable methyltransferase-like protein 15 OS=Homo sapiens GN=METTL15 PE=1 SV=1
A6NJT0	0.0394139	0.0493177	0.0893059	0.103199	1.37497	1.16707	35342	36514	38243	55104	46167	50112	38950	39915	41028	48110	46976	44838	1	1	0.011	53690	7.2	Homeobox protein unc-4 homolog OS=Homo sapiens GN=UNCX PE=3 SV=1
A6NK53	0.212029	0.0806011	0.278116	0.145276	0.696406	0.590183	40542	58758	41536	41337	30291	26451	44680	64230	44561	36089	30821	23666	2	2	0.048	76861	8.3	Zinc finger protein 233 OS=Homo sapiens GN=ZNF233 PE=2 SV=3
A6NK59	0.0346876	0.0489817	0.084121	0.102795	1.82396	1.54419	15371	14460	18430	34676	25160	28190	16940	15806	19771	30274	25600	25222	2	1	0.02	65331	6.7	Ankyrin repeat and SOCS box protein 14 OS=Homo sapiens GN=ASB14 PE=2 SV=2
A6NK75	0.0401175	0.0275107	0.0900336	0.0705519	1.72605	1.45926	36908	40244	39222	74157	55664	71046	40675	43991	42078	64744	56639	63569	2	2	0.031	65799	9.2	Zinc finger protein 98 OS=Homo sapiens GN=ZNF98 PE=2 SV=4
A6NKB5	0.00185823	0.000376093	0.0616745	0.0230774	2.26988	1.927	138761	138513	151181	330029	293001	349511	152927	151413	162191	288139	298136	312730	4	3	0.011	237275	6.8	Pecanex-like protein 2 OS=Homo sapiens GN=PCNX2 PE=2 SV=3
A6NKC6	0.0355428	0.035281	0.0851119	0.082307	1.48644	1.257	205959	193431	234182	353785	260091	327891	226986	211447	251241	308881	264650	293386	2	2	0.006	252285	4.4	Retinitis pigmentosa 1-like 1 protein OS=Homo sapiens GN=RP1L1 PE=1 SV=2
A6NKD9	0.0279884	0.0160307	0.0766322	0.0519944	1.87388	1.58541	9421	10518	10809	20349	15941	21328	10381	11496	11595	17765	16219	19083	2	2	0.084	45210	7	Coiled-coil domain-containing protein 85C OS=Homo sapiens GN=CCDC85C PE=1 SV=1
A6NKF1	0.0210429	0.0021943	0.0712323	0.0266144	1.49206	1.26443	116929	116694	122000	190104	155430	185076	128864	127559	130884	165972	158153	165597	7	5	0.171	43553	8.7	SAC3 domain-containing protein 1 OS=Homo sapiens GN=SAC3D1 PE=1 SV=2
A6NKF1-2	0.0609204	0.0485453	0.114489	0.10215	1.39782	1.18483	46539	50521	45244	72920	59559	66437	51288	55224	48538	63662	60602	59444	4	4	0.186	30913	10	Isoform 2 of SAC3 domain-containing protein 1 OS=Homo sapiens GN=SAC3D1
A6NKG5	0.353089	0.559238	0.418852	0.637139	1.37124	1.16162	12512	19093	23249	30542	21156	23520	13789	20871	24942	26665	21526	21044	1	1	0.007	155047	5.2	Retrotransposon-like protein 1 OS=Homo sapiens GN=RTL1 PE=3 SV=3
A6NKL6	0.00675678	0.0212414	0.0639214	0.0607116	1.3911	1.18019	344880	315693	328851	503767	420423	452199	380091	345098	352806	439827	427794	404613	1	1	0.013	63928	10.1	Transmembrane protein 200C OS=Homo sapiens GN=TMEM200C PE=2 SV=2
A6NLH6	0.278636	0.698259	0.345449	0.758759	1.15348	0.976998	172128	188007	174956	217343	178885	220991	189700	205516	187700	189755	182019	197734	4	2	0.146	15771	7	Protein cornichon homolog 4 OS=Homo sapiens GN=CNIH4 PE=1 SV=1
A6NM36	0.015857	0.00369824	0.0669405	0.0300162	1.75073	1.47482	33203	27469	32315	62862	41405	58528	36592	30027	34669	54883	42130	52369	1	1	0.043	34034	9.3	Leucine-rich repeat-containing protein 30 OS=Homo sapiens GN=LRRC30 PE=4 SV=1
A6NM62	0.85496	0.830152	0.875491	0.867093	1.06533	0.911364	5008	2658	3370	2736	4181	4840	5518	2905	3615	2388	4254	4329	2	2	0.031	140741	7.9	Leucine-rich repeat-containing protein 53 OS=Homo sapiens GN=LRRC53 PE=4 SV=2
A6NMB9	0.155066	0.233877	0.219654	0.323254	2.02586	1.69607	97500	69461	85408	137665	97492	276107	107454	75930	91629	120191	99200	247051	2	1	0.012	66603	6.7	Putative fidgetin-like protein 2 OS=Homo sapiens GN=FIGNL2 PE=5 SV=2
A6NMQ1	0.018196	0.0057279	0.0685506	0.0343592	1.78565	1.51163	3424307	3506556	3504671	6783643	5347747	6502826	3773875	3833125	3759929	5922598	5441468	5818481	98	57	0.4	166457	5.8	DNA polymerase OS=Homo sapiens GN=POLA1 PE=1 SV=1
A6NMS7	0.0634868	0.301718	0.117118	0.396377	1.24983	1.05839	77418	70435	68035	96990	79194	93639	85321	76994	72990	84679	80581	83784	2	2	0.019	188257	5.5	Leucine-rich repeat-containing protein 37A OS=Homo sapiens GN=LRRC37A PE=2 SV=3
A6NMT0	0.0144051	0.0102442	0.0662107	0.0418896	2.48938	2.09385	4441	3691	5375	13548	7955	12121	4894	4034	5766	11828	8094	10845	1	1	0.05	37283	9.5	Homeobox protein DBX1 OS=Homo sapiens GN=DBX1 PE=3 SV=2
A6NMZ7	0.684386	0.323139	0.722153	0.418229	0.921606	0.780793	34616	19042	28887	30306	23028	22740	38150	20815	30991	26459	23431	20347	1	1	0.004	247171	6.9	Collagen alpha-6(VI) chain OS=Homo sapiens GN=COL6A6 PE=1 SV=2
A6NN40	0.0415195	0.109342	0.0918043	0.18289	1.51378	1.28796	27401	27603	38831	48152	43645	50249	30197	30173	41659	42039	44409	44961	3	3	0.061	83239	6.6	Protein Shroom1 OS=Homo sapiens GN=SHROOM1 PE=1 SV=1
A6NNA5	0.0404963	0.235744	0.090376	0.325014	1.089	0.925725	329741	305423	334390	369959	332978	352911	363407	333871	358749	323002	338816	315773	1	1	0.027	28672	8.5	Dorsal root ganglia homeobox protein OS=Homo sapiens GN=DRGX PE=3 SV=1
A6NND4	0.0812513	0.253693	0.137577	0.344772	1.51099	1.28629	2344	1599	3157	3344	3254	4130	2583	1747	3386	2919	3311	3695	1	1	0.084	35503	6.7	Olfactory receptor 2AT4 OS=Homo sapiens GN=OR2AT4 PE=2 SV=1
A6NNF7	0.0177764	0.066551	0.0683046	0.126476	1.92936	1.6427	6049	4401	6029	10531	10253	11010	6666	4810	6467	9193	10431	9851	2	2	0.034	87850	8.5	Amiloride-sensitive sodium channel subunit delta OS=Homo sapiens GN=SCNN1D PE=3 SV=4
A6NNI4	0.306189	0.0203988	0.373104	0.0593837	0.893542	0.756822	429681	455219	426179	422269	341905	407330	473549	497617	457221	368672	347897	364465	5	2	0.107	17764	6.3	Tetraspanin OS=Homo sapiens GN=CD9 PE=1 SV=1
A6NNJ1	0.99138	0.99445	0.992879	0.996562	1.16112	1.1016	1	1	1109	1	1288	1	1	1	1189	1	1310	1	1	1	0.039	49738	9.9	Putative protein FAM90A9P OS=Homo sapiens GN=FAM90A9P PE=5 SV=1
A6NNZ2	0.042216	0.73991	0.0925308	0.793734	1.20747	1.02783	24635936	22495389	25032176	30822914	28404309	27908349	27151092	24590559	26855553	26910633	28902183	24971379	305	39	0.347	49573	4.9	Tubulin beta-8 chain-like protein LOC260334 OS=Homo sapiens PE=1 SV=1
A6NP11	0.286142	0.0155684	0.352881	0.0512122	0.96913	0.82152	197366	177712	200299	196753	164185	196677	217516	194264	214889	171779	167063	175979	2	2	0.028	57006	9.2	Zinc finger protein 716 OS=Homo sapiens GN=ZNF716 PE=2 SV=4
A6PVC2	0.0745956	0.0732984	0.129561	0.135432	1.43891	1.21885	61450	70139	64816	102442	82300	97867	67723	76672	69537	89439	83743	87568	1	1	0.008	94676	8.2	Protein monoglycylase TTLL8 OS=Homo sapiens GN=TTLL8 PE=2 SV=4
A6PVP4	0.00829551	0.0106662	0.0639214	0.0426208	1.61121	1.36345	59767	51935	55377	96926	76981	95292	65868	56772	59410	84623	78330	85263	2	2	0.129	15327	6.5	Mediator of RNA polymerase II transcription subunit 20 (Fragment) OS=Homo sapiens GN=MED20 PE=1 SV=1
A6QL63	0.0280627	0.0134546	0.0767358	0.0476057	1.7145	1.44524	12999	11791	13652	25342	16882	23685	14324	12887	14645	22124	17177	21191	3	3	0.039	120884	6.8	Ankyrin repeat and BTB/POZ domain-containing protein BTBD11 OS=Homo sapiens GN=BTBD11 PE=2 SV=3
A7E2F4	0.2944	0.663496	0.361082	0.7286	1.27035	1.06772	14229	14241	15222	21769	13115	20620	15681	15567	16330	19006	13344	18450	1	1	0.016	70117	6.2	Golgin subfamily A member 8A OS=Homo sapiens GN=GOLGA8A PE=2 SV=3
A7E2S9	0.38828	0.564547	0.45249	0.642152	1.13608	0.957828	31911	29751	28034	39226	27028	35648	35169	32522	30076	34247	27501	31896	1	1	0.035	28549	7.4	Putative ankyrin repeat domain-containing protein 30B-like OS=Homo sapiens GN=ANKRD30BL PE=2 SV=3
A7E2V4-3	0.0226754	0.0460725	0.0722984	0.0986976	1.68778	1.43599	15345	15477	17752	29722	26219	26041	16910	16917	19044	25947	26677	23298	4	4	0.036	197651	6.8	Isoform 3 of Zinc finger SWIM domain-containing protein 8 OS=Homo sapiens GN=ZSWIM8
A8DPD7	0.0486734	0.038042	0.100384	0.0864203	1.5238	1.28645	167195	162015	166183	279094	202463	273324	184262	177100	178285	243666	206007	244558	8	6	0.136	63513	6.9	Protein zyg-11 homolog B OS=Homo sapiens GN=ZYG11B PE=1 SV=1
A8K7Q2	0.0945192	0.998038	0.153001	0.998594	1.17248	0.999746	13780934	11869887	14060187	15176521	15519031	15864945	15187876	12975418	15084359	13250200	15791061	14195393	156	38	0.624	45338	5.6	Heat shock cognate 71 kDa protein OS=Homo sapiens GN=HSPA8 PE=1 SV=1
A8K855	0.0121224	0.0833942	0.0651708	0.148945	1.56781	1.33173	15709	12556	17261	24659	21693	25024	17311	13724	18518	21528	22073	22390	2	1	0.019	71981	6.4	EF-hand calcium-binding domain-containing protein 7 OS=Homo sapiens GN=EFCAB7 PE=2 SV=1
A8K968	0.365258	0.0303484	0.430446	0.0750447	1.04619	0.886006	765772	684233	791393	856219	677063	811645	843952	747961	849038	747540	688929	726229	11	10	0.136	84712	5.4	Band 4.1-like protein 3 OS=Homo sapiens GN=EPB41L3 PE=1 SV=1
A8MQ07	0.0224759	0.0429914	0.0722822	0.0942507	1.25336	1.06435	142392	140632	143260	187404	164875	182009	156929	153730	153695	163617	167765	162855	2	2	0.038	84730	6	Rap guanine nucleotide exchange factor 5 OS=Homo sapiens GN=RAPGEF5 PE=1 SV=3
A8MSP2	0.996205	0.984378	0.996601	0.990235	0.935677	0.761506	1	1	1335	1249	1	1	1	1	1432	1090	1	1	1	1	0.088	20162	5.9	RAB37, member RAS oncogene family, isoform CRA_e OS=Homo sapiens GN=RAB37 PE=1 SV=1
A8MSY1	0.315982	0.692666	0.382628	0.753984	1.23719	1.04703	9028	12122	9989	13788	10926	13811	9949	13251	10716	12037	11117	12357	1	1	0.04	41634	9.1	Protein TMEM110-MUSTN1 OS=Homo sapiens GN=TMEM110-MUSTN1 PE=4 SV=1
A8MT70	0.0178795	0.00489975	0.0683541	0.0325417	1.61625	1.36671	145783	136993	148994	251090	193456	253303	160665	149750	159847	219219	196846	226646	4	2	0.016	91426	5.6	Zinc finger B-box domain-containing protein 1 OS=Homo sapiens GN=ZBBX PE=2 SV=3
A8MTJ3	0.0886721	0.479112	0.146129	0.56223	1.21763	1.03061	43555	40981	54606	60088	46632	62704	48000	44796	58582	52460	47448	56104	4	3	0.088	40357	6	Guanine nucleotide-binding protein G(t) subunit alpha-3 OS=Homo sapiens GN=GNAT3 PE=2 SV=2
A8MTJ6	0.75005	0.123254	0.78155	0.199531	0.978833	0.831853	6403	6026	5760	5857	5598	6349	7056	6587	6179	5113	5696	5680	1	1	0.038	43326	8.3	Forkhead box protein I3 OS=Homo sapiens GN=FOXI3 PE=2 SV=3
A8MU21	0.0721469	0.209774	0.126592	0.297357	1.13459	0.964613	200494	207128	218478	243280	222469	244620	220962	226418	234391	212401	226368	218876	4	2	0.103	21141	7.2	Transmembrane protein 147 OS=Homo sapiens GN=TMEM147 PE=1 SV=1
A8MUH7	0.279304	0.58079	0.346008	0.656934	1.27406	1.077	460187	578362	461567	681536	530478	699220	507171	632233	495190	595033	539779	625640	1	1	0.03	44056	5.6	Putative PDZ domain-containing protein PDZK1P1 OS=Homo sapiens GN=PDZK1P1 PE=5 SV=2
A8MUI8	0.185629	0.339907	0.250459	0.435141	1.33433	1.12532	9735	10722	11625	15956	10913	15939	10728	11720	12471	13930	11104	14261	1	1	0.023	37626	9.9	Putative UPF0607 protein ENSP00000383783 OS=Homo sapiens PE=3 SV=2
A8MUM1	0.00299418	0.569175	0.0639214	0.646343	1.21283	1.02262	12948	9049	14436	15974	11035	17178	14269	9891	15487	13946	11228	15370	1	1	0.022	46320	5.1	Protein TSSC1 OS=Homo sapiens GN=TSSC1 PE=1 SV=2
A8MUS3	0.0897578	0.137655	0.147326	0.217314	1.23661	1.05037	830136	928227	885047	1139757	1009672	1119436	914886	1014680	949514	995089	1027367	1001630	15	8	0.387	21916	10.5	60S ribosomal protein L23a OS=Homo sapiens GN=RPL23A PE=1 SV=1
A8MVM7	0.0893702	0.127096	0.146923	0.204443	1.29649	1.09822	69938	76203	82681	99283	83544	113839	77078	83300	88703	86680	85007	101859	2	1	0.014	73452	9.8	Putative uncharacterized protein ENSP00000382790 OS=Homo sapiens PE=5 SV=3
A8MVW0	0.0587664	0.0557295	0.111807	0.112145	1.59919	1.34988	5658	5965	6513	9981	7464	11558	6235	6520	6986	8713	7594	10341	2	2	0.051	87435	8	Protein FAM171A2 OS=Homo sapiens GN=FAM171A2 PE=1 SV=1
A8MVW5-3	0.202572	0.467684	0.268509	0.5511	1.34305	1.13632	17670	14407	25705	30921	21131	25552	19474	15748	27577	26996	21501	22863	1	1	0.056	54115	6.8	Isoform 3 of HEPACAM family member 2 OS=Homo sapiens GN=HEPACAM2
A8MVX0	0.106714	0.219067	0.166256	0.307334	1.58067	1.34812	7715	7318	14729	15405	14580	17059	8502	7999	15801	13449	14835	15263	1	1	0.007	94633	6.8	Rho guanine nucleotide exchange factor 33 OS=Homo sapiens GN=ARHGEF33 PE=2 SV=2
A8MWX3	0.00379258	0.00837122	0.0639214	0.0388567	2.1665	1.83955	5745	5592	6435	11906	11379	15218	6331	6112	6903	10394	11578	13616	2	1	0.027	51595	6.7	Putative WAS protein family homolog 4 OS=Homo sapiens GN=WASH4P PE=5 SV=1
A8MXP9	0.664116	0.0632685	0.703844	0.122326	1.04592	0.88442	21854518	21128735	21930986	24492710	18890694	24511944	24085697	23096612	23528443	21383877	19221766	21932385	305	71	0.528	99967	6	Matrin-3 OS=Homo sapiens GN=MATR3 PE=1 SV=1
A8MXQ7	0.0144124	0.00159013	0.0662107	0.0258442	1.66374	1.40888	177432	171395	168415	321649	252574	286334	195547	187357	180682	280822	257001	256202	3	1	0.012	68295	6.5	Putative IQ motif and ankyrin repeat domain-containing protein LOC642574 OS=Homo sapiens PE=5 SV=2
A8MXV4	0.208482	0.0878801	0.274462	0.154846	0.905317	0.768411	74793	64049	75958	61174	57748	75540	82427	70012	81488	53407	58758	67587	6	4	0.171	42233	7.6	Nucleoside diphosphate-linked moiety X motif 19 OS=Homo sapiens GN=NUDT19 PE=1 SV=1
A8MYT4	0.0612763	0.035021	0.114872	0.0819588	1.27884	1.08408	273338	281077	289019	381940	317565	379115	301237	307249	310064	333452	323121	339209	18	11	0.165	94400	6.6	Phosphatidylinositol 3-kinase OS=Homo sapiens GN=PIK3C3 PE=1 SV=2
A8TX70	0.832874	0.306451	0.856786	0.401338	1.04246	0.880818	73445	76644	85194	98353	67368	79553	80941	83780	91399	85868	68547	71180	5	5	0.029	289923	6.9	Collagen alpha-5(VI) chain OS=Homo sapiens GN=COL6A5 PE=1 SV=1
A9IYQ1	0.0615456	0.00447858	0.115086	0.0317207	0.877534	0.74439	576235	548144	577641	520539	447847	525195	635058	599193	619711	454460	455690	469921	19	11	0.358	33692	9.3	Sister chromatid cohesion protein PDS5 homolog B (Fragment) OS=Homo sapiens GN=PDS5B PE=1 SV=1
A9UHW6-3	0.0602417	0.0535552	0.113616	0.10915	1.37388	1.15542	16004	12706	15660	23580	14713	22666	17637	13889	16800	20587	14970	20280	1	1	0.03	30091	5.3	Isoform 3 of MIF4G domain-containing protein OS=Homo sapiens GN=MIF4GD
A9X3U0	0.0463959	0.456336	0.0975454	0.540593	1.28484	1.09144	26285	19358	24207	31932	28086	29728	28967	21160	25969	27878	28577	26599	2	1	0.045	16786	7.1	BSK65-TEST2 OS=Homo sapiens GN=RNF185 PE=1 SV=1
B0I1T2	0.43842	0.23514	0.493679	0.324456	1.09257	0.925348	194488	207021	196632	229560	188985	234964	214344	226303	210954	200423	192297	210238	3	2	0.029	116442	8.7	Unconventional myosin-Ig OS=Homo sapiens GN=MYO1G PE=1 SV=2
B0QY89	0.00119902	0.152258	0.0570735	0.234512	1.28527	1.09381	3705805	3625171	3736591	4837064	4591785	4796004	4084129	3962796	4008758	4223092	4672257	4291281	75	27	0.364	70902	6.7	Eukaryotic translation initiation factor 3 subunit L OS=Homo sapiens GN=EIF3L PE=1 SV=1
B0QY92	0.0156229	0.143067	0.0666975	0.223836	1.37802	1.16253	14900	10140	16722	21480	14710	21359	16421	11084	17940	18753	14967	19111	1	1	0.139	12149	8.8	Beta-1,4-mannosyl-glycoprotein 4-beta-N-acetylglucosaminyltransferase (Fragment) OS=Homo sapiens GN=MGAT3 PE=4 SV=1
B0QY95	0.00439132	0.00328368	0.0639214	0.0290633	1.58972	1.34498	54058	46201	53306	89789	69115	85222	59574	50502	57188	78391	70325	76251	4	3	0.079	53332	9.1	Mitochondrial dynamics protein MID51 OS=Homo sapiens GN=MIEF1 PE=1 SV=1
B0QYN7	0.0250331	0.00270468	0.0742658	0.0276303	1.42087	1.20619	279572	294814	296894	433905	376942	427129	308112	322267	318517	378828	383546	382175	10	6	0.315	20458	8.5	SUMO-conjugating enzyme OS=Homo sapiens GN=UBE2I PE=1 SV=1
B0QYP8	0.287612	0.581561	0.354385	0.657569	1.276	1.07858	5017	2919	8564	8151	5318	7585	5529	3190	9187	7116	5411	6786	1	1	0.057	21561	5.3	Beta-parvin (Fragment) OS=Homo sapiens GN=PARVB PE=1 SV=1
B0QYV8	0.0131968	0.00290387	0.0655337	0.0278838	1.84125	1.56079	87556	90344	83139	176359	144446	159832	96494	98757	89194	153972	146977	143011	5	3	0.513	16405	8.1	ADP-ribosylation factor GTPase-activating protein 3 (Fragment) OS=Homo sapiens GN=ARFGAP3 PE=1 SV=1
B0QYW5	0.169375	0.633402	0.234851	0.702297	1.16228	0.981958	222138	200844	247888	292409	210120	277210	244815	219549	265943	255294	213801	248036	6	4	0.182	25722	10.3	Peroxisomal membrane protein PMP34 OS=Homo sapiens GN=SLC25A17 PE=1 SV=1
B0QZ18	0.0180575	0.00419923	0.0684667	0.0311859	1.68951	1.43082	559747	571263	601003	1047007	840088	1039153	616886	624462	644777	914109	854810	929794	20	11	0.216	59718	6	Copine-1 OS=Homo sapiens GN=CPNE1 PE=1 SV=1
B0YIW6	0.0140259	0.00429281	0.0659154	0.0313375	1.40293	1.1906	2909566	2869422	2929685	4273928	3708424	4235284	3206580	3136648	3143054	3731420	3773397	3789554	94	34	0.388	61626	5.8	Archain 1, isoform CRA_a OS=Homo sapiens GN=ARCN1 PE=1 SV=1
B1AH87	0.787592	0.0851322	0.815603	0.15129	1.02887	0.872076	418065	449784	418587	462662	390711	470201	460747	491677	449077	403937	397560	420719	5	3	0.262	11896	9.2	Putative peripheral benzodiazepine receptor-related protein (Fragment) OS=Homo sapiens GN=TSPO PE=1 SV=1
B1AHD1	0.0237788	0.938867	0.0730971	0.956199	1.16805	0.990855	91167	75262	92228	108614	90758	102752	100472	82269	98944	94826	92346	91937	5	3	0.242	14627	8.5	NHP2-like protein 1 OS=Homo sapiens GN=SNU13 PE=1 SV=1
B1AHL2	0.250504	0.013177	0.317675	0.0472231	0.917894	0.773963	23320	18661	22789	23818	15664	19970	25700	20398	24448	20794	15938	17868	2	1	0.011	78329	5.4	Fibulin-1 OS=Homo sapiens GN=FBLN1 PE=1 SV=1
B1AHQ6	0.000799247	0.00993763	0.0558615	0.0414887	1.83577	1.5564	55107	46906	56408	104259	86009	100557	60731	51274	60515	91022	87515	89973	5	4	0.274	16148	7.8	Centromere protein M OS=Homo sapiens GN=CENPM PE=1 SV=1
B1AJY7	0.00356356	0.000143456	0.0639214	0.0224513	2.23921	1.89614	861626	811590	893378	2040353	1645607	2061195	949589	887173	958451	1781377	1674452	1844286	18	9	0.425	20808	6.6	26S proteasome non-ATPase regulatory subunit 10 OS=Homo sapiens GN=PSMD10 PE=1 SV=1
B1AJZ1	0.202733	0.322056	0.268638	0.416999	1.46806	1.25188	4443	7102	3295	6528	7519	7739	4896	7763	3535	5699	7650	6924	1	1	0.104	14253	8	Putative uncharacterized protein C1orf196 OS=Homo sapiens GN=C1orf196 PE=5 SV=2
B1AJZ9-4	0.00448048	0.0125444	0.0639214	0.0458221	1.5532	1.31775	120648	111563	116962	188671	163753	189911	132964	121952	125480	164722	166622	169924	4	2	0.011	157691	6.9	Isoform 4 of Forkhead-associated domain-containing protein 1 OS=Homo sapiens GN=FHAD1
B1AK76	0.0382773	0.36681	0.0880078	0.461225	1.11981	0.957748	51885	60459	56069	60727	67170	60694	57181	66089	60152	53018	68347	54307	2	1	0.083	14245	8.6	Putative SNURF-like protein OS=Homo sapiens GN=SNURFL PE=5 SV=2
B1AK87	0.0293254	0.0260424	0.0781866	0.0683471	1.36249	1.15484	3534281	3472792	3635045	4992341	4239129	5268282	3895094	3796229	3899814	4358667	4313422	4713864	69	23	0.619	29295	6.9	Capping protein (Actin filament) muscle Z-line, beta, isoform CRA_a OS=Homo sapiens GN=CAPZB PE=1 SV=1
B1AKC8	0.0179321	0.0370779	0.0683541	0.0849242	1.7168	1.46195	5068	5203	4143	8205	8255	8286	5585	5687	4444	7163	8399	7414	1	1	0.026	49859	5.2	Zinc finger and BTB domain-containing protein 40 (Fragment) OS=Homo sapiens GN=ZBTB40 PE=1 SV=1
B1AKI9	0.0322176	0.0192317	0.0809349	0.057558	1.74291	1.47315	102506	107514	109931	201232	152338	204076	112971	117528	117939	175691	155009	182600	1	1	0.013	52107	5.4	Isthmin-1 OS=Homo sapiens GN=ISM1 PE=2 SV=2
B1AKJ1	0.0345474	0.0332843	0.0838618	0.0794703	1.55664	1.3232	32639	36661	33884	59874	51385	49361	35971	40075	36352	52274	52285	44166	1	1	0.066	19568	11.2	Collagen alpha-2(IX) chain (Fragment) OS=Homo sapiens GN=COL9A2 PE=4 SV=7
B1AKN3	0.124899	0.173731	0.186792	0.258745	1.41174	1.19624	2969	3790	3410	5259	4207	4890	3272	4143	3658	4591	4280	4375	1	1	0.013	141540	7.8	Arginine-glutamic acid dipeptide (RE) repeats, isoform CRA_b OS=Homo sapiens GN=RERE PE=1 SV=1
B1AKP1	0.42265	0.42265	0.479344	0.509717	324	282.667	1	1	1	970	1	1	1	1	1	846	1	1	1	1	0.219	21514	7.8	Tetraspanin OS=Homo sapiens GN=TSPAN2 PE=1 SV=1
B1AL69	0.00256652	0.000993795	0.0639214	0.0246833	2.83246	2.40545	18578	19841	24516	58525	52591	67145	20474	21688	26301	51095	53512	60077	3	2	0.081	35580	5.7	Hsp90 co-chaperone Cdc37-like 1 OS=Homo sapiens GN=CDC37L1 PE=1 SV=1
B1ALC0	0.0125687	0.00374454	0.0653233	0.0301168	1.39537	1.18318	64482	62334	71781	95123	80904	101089	71065	68139	77009	83048	82321	90450	3	3	0.326	14808	5.1	Actin-related protein 2/3 complex subunit 5 OS=Homo sapiens GN=ARPC5 PE=1 SV=1
B1AMT4	0.119549	0.310089	0.180876	0.405174	1.23982	1.04934	1600571	1632608	1637439	2162697	1717238	2158744	1763969	1784656	1756702	1888184	1747328	1931559	38	19	0.33	62571	5.9	Cohesin subunit SA-2 (Fragment) OS=Homo sapiens GN=STAG2 PE=1 SV=1
B1AMU3	0.088238	0.400845	0.145624	0.494336	1.27039	1.0769	39838	36154	49751	58162	46055	55526	43905	39520	53375	50778	46861	49681	2	2	0.141	18817	8.6	Exosome complex component CSL4 OS=Homo sapiens GN=EXOSC1 PE=1 SV=1
B1AN62	0.0693115	0.0724023	0.123351	0.134309	0.902372	0.772746	7214	7197	5532	6287	6866	4843	7950	7867	5934	5489	6986	4333	1	1	0.075	18311	8.9	Nicotinamide/nicotinic acid mononucleotide adenylyltransferase 1 OS=Homo sapiens GN=NMNAT1 PE=1 SV=1
B1APN9	0.0388692	0.0299421	0.0886535	0.074435	1.79412	1.51487	129012	134295	126592	257769	188953	252802	142180	146801	135811	225048	192262	226196	8	4	0.048	134041	6.2	Liprin-alpha-4 OS=Homo sapiens GN=PPFIA4 PE=1 SV=2
B1B153	0.0214199	0.0184741	0.0714736	0.0564757	1.72936	1.46634	24505	27157	30424	43115	39993	58848	27006	29686	32640	37642	40694	52655	1	1	0.027	48976	5.2	Calpain-8 (Fragment) OS=Homo sapiens GN=CAPN8 PE=1 SV=1
B1B1F5	0.00848618	0.00878076	0.0639214	0.0397171	4.00567	3.41289	5090	6174	7607	26282	24145	25164	5609	6749	8161	22946	24568	22515	1	1	0.071	20245	8.2	Chromosome 16 open reading frame 35 (Fragment) OS=Homo sapiens GN=C16orf35 PE=1 SV=1
B2RD01	0.0899102	0.30143	0.147474	0.396081	1.38671	1.17174	11972	9511	11521	14414	12116	19237	13194	10396	12360	12584	12328	17212	1	1	0.091	21052	7	CENPB DNA-binding domain-containing protein 1 OS=Homo sapiens GN=CENPBD1 PE=2 SV=1
B2RTY4-4	0.0651672	0.0649223	0.118957	0.12449	1.31949	1.11855	267023	277625	273990	399958	322497	357727	294281	303480	293944	349190	328146	320078	11	8	0.037	300432	8.7	Isoform 4 of Unconventional myosin-IXa OS=Homo sapiens GN=MYO9A
B3KQ07	0.852805	0.672793	0.873427	0.736285	1.0979	0.945332	1755	1803	2193	1222	2387	2705	1934	1970	2352	1066	2428	2420	1	1	0.032	37463	9.6	Zinc finger protein 575 OS=Homo sapiens GN=ZNF575 PE=1 SV=1
B3KR61	0.203763	0.0191454	0.269605	0.0573953	1.06923	0.907279	22774	22274	24401	25441	22197	26619	25099	24348	26178	22211	22585	23817	2	1	0.045	30238	5.8	HCG1811060, isoform CRA_c OS=Homo sapiens GN=NDUFAF5 PE=1 SV=1
B3KS98	0.00608353	0.0144685	0.0639214	0.0492955	1.409	1.19484	1546295	1441766	1657381	2247278	1922550	2375578	1704151	1576038	1778096	1962028	1956240	2125574	42	19	0.41	41581	7.3	Eukaryotic translation initiation factor 3 subunit H OS=Homo sapiens GN=EIF3H PE=1 SV=1
B3KT41	0.0330271	0.0449735	0.0819972	0.0972031	5.8175	4.98053	1515	970	3537	11441	11336	12256	1669	1060	3794	9988	11534	10966	1	1	0.015	77279	5	Synaptic vesicle glycoprotein 2C OS=Homo sapiens GN=SV2C PE=1 SV=1
B3KUS5	0.0225256	0.216931	0.0722984	0.305266	1.37651	1.16672	19975	15895	22846	24916	22607	33300	22014	17374	24509	21753	23002	29795	2	2	0.084	55109	7.9	Ubiquitin carboxyl-terminal hydrolase 30 OS=Homo sapiens GN=USP30 PE=1 SV=1
B3KVZ3	0.087093	0.262558	0.144407	0.354521	1.41885	1.20236	33562	26272	40717	54890	41261	46516	36987	28717	43680	47921	41981	41617	6	4	0.272	26239	4.9	Centromere protein H OS=Homo sapiens GN=CENPH PE=1 SV=1
B4DDF4	0.0228148	0.0117197	0.0724455	0.044388	1.71282	1.45252	159454	175880	167177	294646	254861	311204	175731	192259	179352	257247	259327	278453	7	6	0.225	32617	7	Calponin OS=Homo sapiens GN=CNN2 PE=1 SV=1
B4DEE2	0.0493691	0.080208	0.10108	0.144764	1.51061	1.27776	75482	70842	65746	112442	90963	116950	83187	77440	70535	98170	92557	104642	2	2	0.143	14843	5.4	Phosphatidylinositol N-acetylglucosaminyltransferase subunit H OS=Homo sapiens GN=PIGH PE=1 SV=1
B4DGU4	0.420899	0.00240513	0.479344	0.0268818	0.961651	0.815628	1555083	1506727	1613252	1600658	1343874	1551245	1713834	1647046	1730750	1397478	1367417	1387982	44	23	0.32	84766	5.9	Catenin beta-1 OS=Homo sapiens GN=CTNNB1 PE=1 SV=1
B4DGW9	0.42265	0.42265	0.479344	0.509717	517.667	526.667	1	1	1	1	1551	1	1	1	1	1	1578	1	1	1	0.176	13854	5	Hippocalcin-like protein 4 OS=Homo sapiens GN=HPCAL4 PE=1 SV=1
B4DJ62	0.0831889	0.227811	0.139922	0.317065	1.4936	1.25739	9034	5475	6589	11115	7949	12448	9956	5984	7068	9704	8088	11138	1	1	0.059	37407	6.1	HCG2002594, isoform CRA_a OS=Homo sapiens GN=SEPT5 PE=1 SV=1
B4DJL6	0.0208422	0.00557928	0.0710885	0.0340601	1.63949	1.3905	105817	114684	115352	191814	163210	195602	116617	125361	123752	167465	166067	175016	7	6	0.152	61346	5.2	cDNA FLJ55475 OS=Homo sapiens GN=VWA9 PE=1 SV=1
B4DJV2	0.00063434	0.00509763	0.0558615	0.0329851	0.658916	0.559669	5814296	5301433	5688312	3826927	3429342	3816178	6407890	5795189	6102651	3341158	3489435	3414557	77	23	0.283	50432	7.9	Citrate synthase OS=Homo sapiens GN=CS PE=1 SV=1
B4DJV5	0.0376876	0.0455944	0.0873545	0.0979726	1.53911	1.30157	89367	84620	81929	139642	110701	143539	98490	92501	87897	121917	112641	128433	2	2	0.043	49038	4.8	Periodic tryptophan protein 1 homolog OS=Homo sapiens GN=PWP1 PE=1 SV=1
B4DK77	0.202816	0.364037	0.268689	0.458512	1.13913	0.966662	198071	206680	199570	255686	211557	221159	218291	225927	214104	223230	215263	197882	8	3	0.183	13862	6.9	Optic atrophy 3 protein OS=Homo sapiens GN=OPA3 PE=1 SV=1
B4DKH3	0.203138	0.64081	0.26892	0.708949	1.23957	1.04857	68903	67128	84856	106474	76146	91185	75937	73380	91037	92959	77480	81589	2	2	0.102	24940	8.1	Activating transcription factor 7-interacting protein 2 OS=Homo sapiens GN=ATF7IP2 PE=1 SV=1
B4DL54	0.00324959	0.00479446	0.0639214	0.0325417	1.79976	1.52169	68613	57488	69905	124419	96679	131666	75615	62840	74994	108625	98371	117807	7	4	0.11	52785	5.9	Protein CHURC1-FNTB OS=Homo sapiens GN=CHURC1-FNTB PE=2 SV=1
B4DLN1	0.280933	0.0017589	0.347718	0.0258442	0.938293	0.795789	453842	444445	473553	459292	384496	443400	500173	485838	508044	400990	391229	396733	15	6	0.152	48099	9.5	Uncharacterized protein OS=Homo sapiens PE=2 SV=1
B4DQ75	0.0519954	0.636105	0.104248	0.704549	1.22053	1.0348	29330	23444	23501	33281	28355	31460	32324	25627	25212	29056	28852	28149	1	1	0.029	23224	9.5	Death-associated protein 1 OS=Homo sapiens GN=DAP PE=1 SV=1
B4DQI4	0.0726351	0.0873081	0.127111	0.15416	1.71408	1.45005	13773	16060	12353	25044	20578	26688	15179	17555	13252	21865	20938	23879	1	1	0.053	19756	7.8	Protein ABHD14B OS=Homo sapiens GN=ABHD14B PE=1 SV=1
B4DR12	0.00814502	0.030984	0.0639214	0.0760067	2.1272	1.81437	3179	2753	3321	6748	6631	6304	3503	3009	3562	5891	6747	5640	1	1	0.041	36182	5.3	E3 ubiquitin-protein ligase MGRN1 OS=Homo sapiens GN=MGRN1 PE=1 SV=1
B4DR61	0.0492912	0.243355	0.100999	0.333715	1.10023	0.934128	1007803	928880	1019099	1096717	988414	1166898	1110685	1015385	1093323	957504	1005730	1044092	28	12	0.22	52950	8.2	Protein transport protein Sec61 subunit alpha isoform 1 OS=Homo sapiens GN=SEC61A1 PE=1 SV=1
B4DT28	0.0208211	0.000493072	0.0710885	0.0239137	0.699822	0.593785	17576459	17928364	17831257	13061639	11274382	12989760	19370922	19598204	19130129	11403742	11471973	11622758	161	32	0.421	55718	9.2	Heterogeneous nuclear ribonucleoprotein R OS=Homo sapiens GN=HNRPR PE=1 SV=1
B4DTS2	0.0296461	0.0166805	0.0784527	0.0532412	1.60611	1.35702	72383	68317	74777	133885	95328	116867	79771	74677	80222	116889	96997	104566	5	3	0.034	97743	6.8	Serine/threonine-protein kinase OS=Homo sapiens GN=PRKD2 PE=1 SV=1
B4DV78	0.178509	0.270681	0.244152	0.36346	1.6789	1.41334	5603	5204	3391	8210	6158	9469	6174	5687	3637	7167	6265	8472	2	2	0.076	57983	5.6	Villin-1 OS=Homo sapiens GN=VIL1 PE=1 SV=1
B4DXG3	0.31429	0.538273	0.380983	0.618577	1.3602	1.14887	6488	3312	10730	11955	7107	8863	7150	3620	11511	10437	7231	7930	1	1	0.038	41845	9.1	Growth/differentiation factor 9 OS=Homo sapiens GN=GDF9 PE=2 SV=1
B4DY08	0.0575418	0.00284336	0.110241	0.0278285	0.837267	0.711271	11170024	11771329	12297250	9704199	8989430	10810496	12310398	12867694	13192996	8472446	9146972	9672823	145	32	0.639	31972	8.7	Heterogeneous nuclear ribonucleoproteins C1/C2 OS=Homo sapiens GN=HNRNPC PE=1 SV=1
B4DY09	0.0299667	0.386638	0.0787611	0.480637	1.13906	0.967179	3871007	3639578	3996141	4606518	4016248	4484109	4266203	3978551	4287218	4021814	4086633	4012207	62	24	0.744	38910	4.9	Interleukin enhancer-binding factor 2 OS=Homo sapiens GN=ILF2 PE=1 SV=1
B4DZ23	0.512945	0.811738	0.563473	0.852096	1.09525	0.923051	20571	10024	17544	17318	13164	22242	22671	10957	18822	15119	13394	19901	1	1	0.021	52333	8.8	Probable G-protein-coupled receptor 176 OS=Homo sapiens GN=GPR176 PE=1 SV=1
B4DZS0	0.00747611	0.00166697	0.0639214	0.0258442	2.43149	2.05989	228723	240392	241721	617533	501771	609088	252068	262774	259320	539146	510561	544983	17	10	0.262	41956	8.8	DNA fragmentation factor subunit beta OS=Homo sapiens GN=DFFB PE=1 SV=1
B4E0K5	0.00279969	0.000726597	0.0639214	0.024154	1.92332	1.62972	39197	36321	41471	78946	65158	80903	43196	39701	44490	68922	66296	72387	7	4	0.244	32357	4.9	Mitogen-activated protein kinase OS=Homo sapiens GN=MAPK14 PE=1 SV=1
B4E0Y9	0.00995965	0.00241272	0.0640378	0.0268818	1.51585	1.28603	1609817	1585170	1664077	2550616	2206120	2608874	1774162	1732802	1785285	2226869	2244783	2334321	35	16	0.317	49184	5.7	Serine/threonine-protein kinase 26 OS=Homo sapiens GN=STK26 PE=1 SV=1
B4E107	0.0274779	0.0134433	0.075998	0.0475956	1.49167	1.26326	44392	45909	54057	70013	59518	85803	48920	50181	57993	61123	60558	76770	7	6	0.249	47834	5.8	Arginyl-tRNA--protein transferase 1 OS=Homo sapiens GN=ATE1 PE=1 SV=1
B4E159	0.0205148	0.00656969	0.0705842	0.0359163	1.46964	1.25022	66407	74829	68130	103367	98377	105948	73186	81798	73092	90246	100101	94798	2	2	0.152	15651	7.4	Zinc finger protein 721 OS=Homo sapiens GN=ZNF721 PE=2 SV=1
B4E3H0	0.161866	0.671937	0.226587	0.735814	1.23854	1.05389	32461	28789	39473	45022	39551	40176	35775	31470	42348	39307	40244	35948	1	1	0.081	18551	6.1	ADP-ribosylation factor-like protein 16 OS=Homo sapiens GN=ARL16 PE=1 SV=1
B5MC17	0.508396	0.708984	0.558964	0.768555	1.11078	0.95795	4422	4339	3606	3970	5813	3954	4873	4743	3868	3466	5914	3537	1	1	0.038	20090	10.1	Outer dense fiber protein 3B OS=Homo sapiens GN=ODF3B PE=1 SV=1
B5MC22	0.000185359	0.00686754	0.0453259	0.0364891	2.36435	2.00905	9315	8054	8598	21548	19376	20471	10266	8804	9224	18813	19715	18316	1	1	0.084	15556	9.3	Mitochondrial fission process protein 1 OS=Homo sapiens GN=MTFP1 PE=1 SV=1
B5MCA4	0.0766472	0.116858	0.131948	0.191928	1.36256	1.15154	133037	128421	125797	190711	145886	191063	146619	140382	134960	166505	148443	170957	1	1	0.023	37893	8.5	Epithelial cell adhesion molecule OS=Homo sapiens GN=EPCAM PE=1 SV=1
B5MCF9	0.0254719	0.00990955	0.0747695	0.0414678	1.47492	1.25004	1516579	1536240	1555021	2375877	1991552	2428784	1671398	1679311	1668285	2074304	2026453	2173181	38	19	0.296	66078	7.5	Pescadillo homolog OS=Homo sapiens GN=PES1 PE=1 SV=1
B5MCM0	0.697237	0.983474	0.734127	0.98967	1.09419	0.922579	8892	3252	9875	11596	6423	6074	9799	3554	10594	10124	6535	5434	1	1	0.032	41879	9.3	Transcriptional enhancer factor TEF-5 OS=Homo sapiens GN=TEAD3 PE=1 SV=1
B5MCX1	0.274971	0.102317	0.34192	0.174302	1.10487	0.940385	5837	6539	4588	7216	6402	5125	6432	7148	4922	6300	6514	4585	1	1	0.087	26216	10.6	Oncostatin-M OS=Homo sapiens GN=OSM PE=1 SV=1
B5MCY1	0.373959	0.0240886	0.438768	0.0651496	0.91059	0.770272	49394	51380	53403	50278	39086	51028	54436	56165	57293	43896	39771	45657	2	2	0.012	221720	7	Tudor domain-containing protein 15 OS=Homo sapiens GN=TDRD15 PE=2 SV=1
B6SEH8	0.309234	0.445708	0.375904	0.530774	1.66567	1.38417	1223	1034	1084	2172	865	2528	1347	1130	1162	1896	880	2261	1	1	0.027	52557	8.4	Endogenous retrovirus group V member 1 Env polyprotein OS=Homo sapiens GN=ERVV-1 PE=2 SV=1
B6V6K7	0.174816	0.928283	0.240566	0.948144	1.18815	0.999031	23484	18878	29747	31454	19374	34848	25881	20636	31913	27461	19713	31180	1	1	0.026	38931	6.1	Mutant myocilin OS=Homo sapiens GN=MYOC PE=1 SV=1
B7WNH4	0.0236293	0.0340189	0.0729651	0.0804924	1.2573	1.06729	37515	36342	36029	49795	42700	45665	41345	39727	38653	43474	43448	40859	1	1	0.097	11800	8.8	Small integral membrane protein 7 OS=Homo sapiens GN=SMIM7 PE=1 SV=2
B7WNT3	0.000197657	0.0295451	0.0453259	0.0738081	1.59905	1.35973	10791	9923	11412	17114	16081	18176	11892	10847	12243	14941	16362	16263	1	1	0.053	27242	7.6	Transmembrane protein 184A (Fragment) OS=Homo sapiens GN=TMEM184A PE=4 SV=2
B7Z1T1	0.0251992	0.0138372	0.074461	0.0482689	1.70217	1.44602	11221	12942	11780	22371	19202	19608	12366	14147	12638	19531	19538	17544	1	1	0.052	19730	9.7	Tail-anchored protein insertion receptor WRB OS=Homo sapiens GN=WRB PE=1 SV=1
B7Z225	0.00905131	0.00555581	0.0639214	0.0340011	2.78595	2.35775	48914	49155	52619	164062	120701	135046	53908	53733	56452	143238	122817	120835	1	1	0.045	23993	10.9	Long-chain fatty acid transport protein 1 OS=Homo sapiens GN=SLC27A1 PE=1 SV=1
B7Z3Y4	0.0223256	0.0341367	0.0721194	0.080594	1.66681	1.41572	7134	7278	6282	11588	10776	12129	7862	7955	6739	10117	10964	10852	1	1	0.078	15765	9.3	Nuclear receptor-interacting protein 3 OS=Homo sapiens GN=NRIP3 PE=1 SV=1
B7Z645	0.0124462	0.00122641	0.0653233	0.0246833	0.713049	0.60516	15079188	14814564	15375015	11121805	9763440	11393604	16618682	16194370	16494961	9710119	9934547	10194567	156	36	0.511	52046	9.2	Heterogeneous nuclear ribonucleoprotein Q OS=Homo sapiens GN=SYNCRIP PE=1 SV=1
B7Z6D5	0.796145	0.0222884	0.823374	0.0623866	1.02638	0.868557	93343	91125	95026	106080	81805	98983	102868	99610	101944	92611	83235	88562	9	5	0.075	86605	9.2	Probable ATP-dependent RNA helicase DDX27 OS=Homo sapiens GN=DDX27 PE=1 SV=1
B7Z779	0.418334	0.578744	0.479344	0.65509	1.21923	1.0429	36472	90707	18231	55324	67572	54392	40195	99155	19558	48301	68756	48668	2	1	0.084	23794	7.6	Transmembrane protein 106A OS=Homo sapiens GN=TMEM106A PE=1 SV=1
B7Z7P8	0.00647094	0.0213118	0.0639214	0.0608432	1.38063	1.17234	1685411	1617908	1752301	2435195	2136952	2407780	1857465	1768582	1879925	2126090	2174394	2154383	51	18	0.338	47476	5.6	Eukaryotic peptide chain release factor subunit 1 OS=Homo sapiens GN=ETF1 PE=1 SV=1
B7Z836	0.833156	0.017985	0.856861	0.055414	0.988253	0.836526	111730	111022	111544	121031	94978	114360	123136	121362	119669	105668	96642	102325	2	2	0.082	43088	7.6	Abl interactor 2 OS=Homo sapiens GN=ABI2 PE=1 SV=1
B7ZAG0	0.0298966	0.0602541	0.078646	0.118354	1.50066	1.27039	23156	21739	24895	33598	28983	42150	25519	23763	26707	29333	29490	37713	2	1	0.014	89144	5.2	E3 ubiquitin-protein ligase PDZRN3 OS=Homo sapiens GN=PDZRN3 PE=1 SV=1
B7ZAQ6-3	0.109346	0.870009	0.169247	0.900654	1.18978	1.01	235722	239521	233586	278864	255721	308767	259784	261826	250597	243464	260199	276268	12	6	0.174	49986	9.3	Isoform 3 of Golgi pH regulator A OS=Homo sapiens GN=GPR89A
B7ZC32	0.013692	0.00426278	0.065776	0.0312844	1.79048	1.5142	64510	61160	63762	122906	94937	121331	71096	66856	68406	107305	96600	108562	2	2	0.02	108254	8.4	Kinesin-like protein KIF28P OS=Homo sapiens GN=KIF28P PE=3 SV=2
B7ZL88	0.0223114	0.591262	0.0720923	0.666309	1.19679	1.01131	59636	48337	60330	74387	54969	72067	65724	52839	64724	64945	55932	64483	1	1	0.027	37134	9.8	COX18 protein OS=Homo sapiens GN=COX18 PE=1 SV=1
B7ZL91	0.016596	0.00612776	0.0674081	0.0351327	1.94868	1.6492	39257	40234	36979	85545	65904	75514	43265	43981	39672	74687	67059	67567	1	1	0.012	87897	5.8	Metalloendopeptidase OS=Homo sapiens GN=MEP1A PE=1 SV=1
B7ZLT1	0.971672	0.994331	0.976641	0.996549	1.25069	1.01954	1	1623	921	1376	1	1806	1	1774	988	1201	1	1615	1	1	0.112	16903	6.1	C1orf223 protein OS=Homo sapiens GN=C1orf223 PE=1 SV=1
B7ZM99	0.315298	0.419325	0.381909	0.509717	1.13377	0.959123	7662577	7913404	7741056	9815390	7499650	9121208	8444842	8650417	8304893	8569516	7631066	8161293	150	51	0.374	105889	8.1	MTHFD1L protein OS=Homo sapiens GN=MTHFD1L PE=1 SV=1
B8ZZ93	0.106574	0.167342	0.166099	0.251764	1.75341	1.46673	4981	3220	3243	7606	4290	8170	5489	3519	3479	6640	4365	7310	1	1	0.087	20454	7.2	INO80 complex subunit B OS=Homo sapiens GN=INO80B PE=4 SV=1
B8ZZC8	0.00740368	0.0600118	0.0639214	0.118049	1.67299	1.4252	7838	7146	10196	12548	13136	16442	8638	7811	10938	10955	13366	14711	1	1	0.029	27773	8.2	Methyltransferase-like protein 5 OS=Homo sapiens GN=METTL5 PE=1 SV=1
B8ZZF2	0.00278864	0.00189	0.0639214	0.0258947	1.77782	1.51096	66230	66192	66558	123727	111323	118700	72991	72356	71405	108022	113273	106208	3	3	0.075	47567	6.2	WD repeat, SAM and U-box domain-containing protein 1 OS=Homo sapiens GN=WDSUB1 PE=1 SV=2
B8ZZG1	0.691479	0.014063	0.728851	0.0487054	1.03549	0.876142	575871	549758	582961	653618	502564	613040	634657	600956	625419	570648	511364	548517	19	11	0.283	48758	8.8	MAGUK p55 subfamily member 6 OS=Homo sapiens GN=MPP6 PE=1 SV=1
B8ZZN3	0.937419	0.745503	0.947969	0.797801	0.680818	0.581758	28432	14212	103799	35339	29402	34960	31334	15535	111360	30853	29917	31281	1	1	0.029	39478	6.8	Serine/threonine-protein kinase 16 OS=Homo sapiens GN=STK16 PE=1 SV=1
B9ZVU2	0.0349428	0.018895	0.0844469	0.0569354	1.55426	1.31085	139933	126330	140381	236837	164706	230488	154215	138093	150603	206773	167589	206230	9	5	0.167	29865	8.9	Aspartyl aminopeptidase (Fragment) OS=Homo sapiens GN=DNPEP PE=1 SV=2
C9IYI1	0.120689	0.21765	0.182152	0.305902	1.35645	1.14597	128785	132344	123104	186512	142452	192228	141933	144670	132070	162839	144949	171999	2	2	0.158	26757	9.1	Dermokine OS=Homo sapiens GN=DMKN PE=1 SV=1
C9IYI4	0.0998844	0.125519	0.158838	0.202527	1.68645	1.42557	4063	5147	4064	7501	6131	8754	4477	5626	4360	6548	6238	7832	1	1	0.333	6905	11.1	60S ribosomal protein L29 OS=Homo sapiens GN=RPL29 PE=1 SV=1
C9IYZ1	0.033919	0.0242787	0.0828963	0.0653596	2.04361	1.72276	145232	151052	157849	364015	239676	324382	160053	165114	169342	317808	243871	290240	14	8	0.16	69263	6.7	Asparagine synthetase domain-containing protein 1 (Fragment) OS=Homo sapiens GN=ASNSD1 PE=1 SV=1
C9IZF2	0.115933	0.166054	0.176878	0.250305	1.43234	1.21294	106874	131828	114816	171630	144339	190390	117785	144107	123180	149846	146869	170355	1	1	0.116	10722	7.8	Ataxin-7-like protein 1 OS=Homo sapiens GN=ATXN7L1 PE=1 SV=1
C9J0B2	0.0983137	0.169949	0.15694	0.254468	1.48443	1.25896	33317	37355	28248	48730	44465	53645	36718	40834	30305	42545	45244	47999	1	1	0.13	10574	4.7	DCN1-like protein (Fragment) OS=Homo sapiens GN=DCUN1D1 PE=1 SV=1
C9J0I9	0.0259134	0.0135065	0.0749804	0.0476975	1.67736	1.42032	829774	868261	836696	1511142	1225112	1515411	914474	949115	897627	1319325	1246573	1355925	38	19	0.508	50562	5.8	Nuclear-interacting partner of ALK OS=Homo sapiens GN=ZC3HC1 PE=1 SV=1
C9J0J7	0.00271881	0.00181501	0.0639214	0.025849	2.19406	1.86167	182005	178052	189852	406306	359963	440265	200581	194628	203676	354730	366266	393930	13	8	0.538	9840	9.2	Profilin OS=Homo sapiens GN=PFN2 PE=1 SV=1
C9J0T6	0.189164	0.638623	0.254165	0.706902	1.3064	1.12061	3488	3028	3804	3584	4931	4967	3844	3310	4081	3129	5017	4444	1	1	0.077	14548	6.5	Ras-related protein Rab-17 (Fragment) OS=Homo sapiens GN=RAB17 PE=1 SV=1
C9J0Y7	0.0599453	0.0700893	0.113289	0.131394	1.57569	1.33048	78801	79158	78188	129932	99018	143145	86843	86527	83881	113439	100750	128079	6	3	0.166	26780	7.3	F-box/LRR-repeat protein 3 (Fragment) OS=Homo sapiens GN=FBXL3 PE=1 SV=1
C9J167	0.0522847	0.227747	0.104495	0.317053	1.46646	1.24824	12508	9388	14045	17786	16717	18203	13785	10262	15068	15528	17010	16287	1	1	0.021	84697	8.2	Mismatch repair endonuclease PMS2 OS=Homo sapiens GN=PMS2 PE=1 SV=2
C9J180	0.00921151	0.693386	0.0639214	0.754461	1.19734	1.01861	199563	194950	210938	247245	230883	246800	219937	213107	226302	215862	234930	220827	3	2	0.085	18109	7.9	Ubiquitin-conjugating enzyme E2 E2 (Fragment) OS=Homo sapiens GN=UBE2E2 PE=1 SV=1
C9J1B9	0.00535425	0.0100119	0.0639214	0.0415794	2.22336	1.87967	12410	9913	14349	30553	22167	28815	13677	10836	15394	26675	22555	25782	1	1	0.065	13661	10.5	LysM and putative peptidoglycan-binding domain-containing protein 4 (Fragment) OS=Homo sapiens GN=LYSMD4 PE=4 SV=1
C9J1X0	0.0093449	0.00197302	0.0639214	0.0261933	2.14383	1.81322	563078	549636	575015	1327788	1014619	1275800	620553	600816	616890	1159249	1032392	1141533	30	18	0.256	79240	6.6	WD repeat-containing protein 91 OS=Homo sapiens GN=WDR91 PE=1 SV=1
C9J1Z8	0.031602	0.429258	0.0803399	0.515921	1.14858	0.975346	508327	487867	514799	597332	532315	605851	560217	533300	552289	521505	541638	542087	20	11	0.7	17107	7.4	ADP-ribosylation factor 5 (Fragment) OS=Homo sapiens GN=ARF5 PE=1 SV=1
C9J202	0.656669	0.0676928	0.697126	0.127969	1.03786	0.878908	129737	124420	122587	138721	113615	138671	142982	136008	131516	121113	115606	124078	2	2	0.102	24154	5.7	Putative glycosyltransferase ALG1L2 OS=Homo sapiens GN=ALG1L2 PE=3 SV=1
C9J2P0	0.0141559	0.303038	0.066042	0.397696	1.21914	1.03621	217242	215141	232175	276390	252184	281618	239420	235178	249085	241307	256604	251980	4	3	0.293	16210	8.5	Ubiquitin-conjugating enzyme E2 E1 (Fragment) OS=Homo sapiens GN=UBE2E1 PE=1 SV=1
C9J2Q2	0.0189354	0.0234242	0.0692282	0.0641009	0.637306	0.541813	19853	17649	21727	11144	11455	15148	21878	19292	23308	9728	11655	13552	3	2	0.117	23152	8.3	ATP synthase mitochondrial F1 complex assembly factor 2 (Fragment) OS=Homo sapiens GN=ATPAF2 PE=1 SV=1
C9J2Y9	0.230597	0.0541939	0.297811	0.110022	1.11112	0.942404	9726111	10034426	9871639	11670674	9878971	11375301	10719040	10968983	10590670	10189303	10052090	10178177	193	78	0.524	133057	7.2	DNA-directed RNA polymerase subunit beta OS=Homo sapiens GN=POLR2B PE=1 SV=2
C9J3G2	0.0404745	0.0175239	0.090376	0.0547388	1.42068	1.20532	102421	113043	114417	160920	139352	168383	112876	123569	122750	140492	141791	150661	7	7	0.266	41981	4.9	COBW domain-containing protein 2 OS=Homo sapiens GN=CBWD2 PE=1 SV=2
C9J3I9	0.269966	0.495517	0.337364	0.577674	1.37546	1.16041	76721	87039	79193	150702	92694	90775	84554	95146	84961	131574	94319	81222	1	1	0.088	11666	7.4	Putative uncharacterized protein C5orf58 OS=Homo sapiens GN=C5orf58 PE=4 SV=1
C9J3R8	0.0152171	0.143425	0.0664081	0.224173	1.46233	1.23802	4969	3640	6335	6721	5816	9316	5476	3979	6796	5867	5917	8335	1	1	0.037	35047	9.1	Beta-1,4-galactosyltransferase 4 OS=Homo sapiens GN=B4GALT4 PE=1 SV=1
C9J494	0.0161768	0.00346307	0.0670958	0.0295889	1.36402	1.15645	763890	732204	798153	1097654	922180	1109571	841871	800397	856285	958326	938335	992798	21	12	0.278	46681	7.5	Probable E3 ubiquitin-protein ligase makorin-2 OS=Homo sapiens GN=MKRN2 PE=1 SV=1
C9J4Z8	0.678258	0.933353	0.716717	0.951976	1.23682	1.0354	1448	2357	2985	3945	1683	2770	1595	2576	3202	3444	1712	2478	1	1	0.196	5496	10.1	SH3 domain-containing YSC84-like protein 1 (Fragment) OS=Homo sapiens GN=SH3YL1 PE=1 SV=7
C9J590	0.0641029	0.0980847	0.117746	0.168668	1.71106	1.44118	3256	2638	3793	7167	4201	5207	3588	2883	4069	6257	4274	4659	1	1	0.213	15307	11.5	Replication initiator 1 OS=Homo sapiens GN=REPIN1 PE=4 SV=2
C9J5D1	0.0991021	0.152258	0.157858	0.234512	1.2722	1.07904	474508	525690	494235	676092	570432	654698	522946	574650	530231	590272	580422	585795	17	7	0.442	14886	8.5	N-alpha-acetyltransferase 50 OS=Homo sapiens GN=NAA50 PE=1 SV=1
C9J5F6	0.0153693	0.0294792	0.0664081	0.0737089	0.683906	0.58194	96138	78493	92571	61013	58644	63084	105953	85804	99314	53269	59672	56445	1	1	0.017	111936	6.7	Delphilin OS=Homo sapiens GN=GRID2IP PE=1 SV=1
C9J5I9	0.0323521	0.0989554	0.0810994	0.169834	1.86459	1.58038	9042	5280	7604	13768	12050	15065	9965	5771	8157	12020	12261	13479	1	1	0.042	18970	7.7	Probable palmitoyltransferase ZDHHC4 (Fragment) OS=Homo sapiens GN=ZDHHC4 PE=1 SV=1
C9J5P1	0.049371	0.0406122	0.10108	0.0903379	1.64431	1.3889	15209	15970	15469	28048	20777	27879	16761	17457	16595	24488	21141	24945	1	1	0.093	9666	7.9	Chromosome 6 open reading frame 130, isoform CRA_a OS=Homo sapiens GN=OARD1 PE=1 SV=1
C9J5X1	0.00442002	0.685561	0.0639214	0.747739	1.1558	0.982063	111460	104114	112938	130503	118050	131141	122839	113810	121164	113938	120118	117339	3	3	0.018	154790	5.8	Tyrosine-protein kinase receptor OS=Homo sapiens GN=IGF1R PE=1 SV=1
C9J6K0	0.0104812	0.0193079	0.064212	0.0576253	1.63994	1.39394	1306586	1331581	1288695	2108029	2012742	2319032	1439987	1455610	1382572	1840472	2048032	2074998	1	1	0.061	15144	7.8	Secreted phosphoprotein 24 (Fragment) OS=Homo sapiens GN=SPP2 PE=1 SV=1
C9J6P4	0.0104767	0.00202253	0.064212	0.0263194	1.97485	1.67192	3373853	3349861	3479035	7429020	5800016	6919819	3718278	3661836	3732428	6486060	5901667	6191596	94	47	0.49	114085	8.6	Zinc finger CCCH-type antiviral protein 1 OS=Homo sapiens GN=ZC3HAV1 PE=1 SV=1
C9J6P7	0.0357123	0.0385426	0.0853554	0.0871993	1.29807	1.10112	593250	586905	572392	802194	687742	784996	653807	641558	614077	700365	699788	702376	24	11	0.478	20089	9.5	Nuclear valosin-containing protein-like (Fragment) OS=Homo sapiens GN=NVL PE=1 SV=1
C9J6S2	0.12799	0.10482	0.189991	0.177324	0.783878	0.671095	14270	11891	12942	10123	11307	9222	15726	12998	13884	8838	11505	8251	1	1	0.079	9968	9.7	Sodium/potassium-transporting ATPase subunit beta-3 OS=Homo sapiens GN=ATP1B3 PE=1 SV=1
C9J712	0.00357125	0.00204462	0.0639214	0.0263236	2.06482	1.7509	223063	213517	223630	470393	404092	488732	245832	233398	239916	410684	411170	437298	12	9	0.604	9798	9.4	Profilin OS=Homo sapiens GN=PFN2 PE=1 SV=1
C9J719	0.0268011	0.00498277	0.0755429	0.0328027	0.833145	0.706075	81706	74293	82304	69382	58054	71105	90048	81212	88299	60575	59071	63622	2	1	0.068	16722	7	3-beta-hydroxysteroid-Delta(8),Delta(7)-isomerase (Fragment) OS=Homo sapiens GN=EBP PE=1 SV=7
C9J8E1	0.0445689	0.0302232	0.0951664	0.0748677	1.41523	1.20017	188054	203424	196987	287409	246992	298410	207251	222369	211334	250927	251320	267004	6	6	0.202	37390	6.5	MAP kinase-activated protein kinase 3 (Fragment) OS=Homo sapiens GN=MAPKAPK3 PE=1 SV=1
C9J8G3	0.0765208	0.0192159	0.131803	0.0575378	0.691698	0.586004	41969	45581	48677	35921	27484	30823	46253	49826	52222	31361	27965	27579	2	1	0.049	23748	9.9	Mitochondrial chaperone BCS1 (Fragment) OS=Homo sapiens GN=BCS1L PE=1 SV=1
C9J8R7	0.0708465	0.462111	0.125078	0.545966	1.22898	1.04147	54221	50317	49775	66091	56011	67546	59756	55002	53399	57701	56992	60437	3	3	0.124	22475	9.8	GTP-binding protein 10 (Fragment) OS=Homo sapiens GN=GTPBP10 PE=1 SV=1
C9J931	0.964633	0.106517	0.970885	0.179465	1.00837	0.853925	49508	55014	49805	56120	45194	54305	54562	60138	53433	48997	45986	48590	1	1	0.127	8674	6	GTP-binding protein Rheb OS=Homo sapiens GN=RHEB PE=1 SV=1
C9J991	0.00916302	0.00250401	0.0639214	0.0271157	1.87964	1.59524	20811	21885	21179	41277	36370	42415	22935	23923	22721	36037	37007	37951	2	2	0.082	28219	9.8	Carbohydrate sulfotransferase 12 (Fragment) OS=Homo sapiens GN=CHST12 PE=1 SV=1
C9J9Q4	0.00302174	0.000512828	0.0639214	0.0239137	0.512186	0.433045	578646	496811	596844	304722	235006	316801	637725	543086	640321	266045	239125	283463	2	1	0.045	14959	4.9	S-adenosyl-L-methionine-dependent tRNA 4-demethylwyosine synthase (Fragment) OS=Homo sapiens GN=TYW1 PE=1 SV=1
C9J9X7	0.0172838	0.0135242	0.0677931	0.0477058	1.58946	1.34772	102431	101475	114960	183547	149471	173808	112889	110926	123334	160250	152091	155518	1	1	0.043	17991	5.7	Neprilysin (Fragment) OS=Homo sapiens GN=MME PE=1 SV=1
C9JA08	0.0150751	0.0094611	0.0664081	0.0406866	1.45342	1.23266	764142	739237	731947	1148658	978122	1122093	842145	808078	785252	1002854	995257	1004001	28	19	0.267	60126	6.6	60S ribosomal export protein NMD3 OS=Homo sapiens GN=NMD3 PE=1 SV=1
C9JA41	0.139023	0.223436	0.202428	0.311977	1.37371	1.15361	21802	18932	22601	35550	20263	31191	24027	20695	24247	31037	20618	27908	1	1	0.011	105941	6.9	UPF0577 protein KIAA1324-like OS=Homo sapiens GN=KIAA1324L PE=1 SV=1
C9JBI3	0.0900078	0.235029	0.147582	0.324418	1.46734	1.23365	1989	1080	1018	2429	1593	1975	2192	1180	1092	2120	1620	1767	1	1	0.075	20745	6.9	Phosphoserine phosphatase (Fragment) OS=Homo sapiens GN=PSPH PE=1 SV=1
C9JBL1	0.834177	0.00502767	0.857491	0.0328763	1.01652	0.861276	113167	108422	112813	125326	100228	114373	124720	118520	121030	109418	101983	102336	3	2	0.15	9275	9.6	Signal peptidase complex subunit 1 OS=Homo sapiens GN=SPCS1 PE=1 SV=1
C9JBL3	0.294047	0.533448	0.360825	0.614098	1.40322	1.18205	7356	6741	5411	8691	6934	11749	8107	7368	5805	7587	7055	10512	1	1	0.139	16291	9	Collagen alpha-1(VII) chain (Fragment) OS=Homo sapiens GN=COL7A1 PE=1 SV=1
C9JCD9	0.044136	0.168005	0.0946828	0.252459	1.12122	0.952051	670040	636327	658191	779824	680730	742149	738444	695592	706134	680842	692661	664048	10	5	0.553	11905	8.2	Protein BUD31 homolog OS=Homo sapiens GN=BUD31 PE=1 SV=1
C9JCW7	0.0189525	0.0184826	0.0692282	0.0564757	1.36141	1.1549	93729	91398	94269	131695	114005	134673	103296	99908	101133	114977	116002	120499	5	3	0.298	18172	5.4	Transmembrane and ubiquitin-like domain-containing protein 1 (Fragment) OS=Homo sapiens GN=TMUB1 PE=1 SV=7
C9JE46	0.126757	0.2214	0.188942	0.309754	1.50193	1.27897	2114	2745	4218	4556	4107	4970	2329	3000	4525	3977	4179	4447	1	1	0.094	16012	9.4	Neurexophilin-1 (Fragment) OS=Homo sapiens GN=NXPH1 PE=4 SV=1
C9JEH3	0.0156391	3.7637e-05	0.0666982	0.0224513	1.44901	1.23011	302946	313251	332849	470415	414893	489867	333872	342424	357092	410703	422163	438313	10	7	0.143	46822	4.4	Angio-associated migratory cell protein OS=Homo sapiens GN=AAMP PE=1 SV=1
C9JEK0	0.416926	0.455254	0.478383	0.539587	1.11367	0.942802	51437	55218	50437	60962	50142	63844	56688	60361	54111	53224	51021	57125	1	1	0.053	14968	4.6	Uncharacterized protein C2orf54 (Fragment) OS=Homo sapiens GN=C2orf54 PE=1 SV=7
C9JFF0	0.0414599	0.0223238	0.0917369	0.0624303	1.44349	1.21979	154666	146077	161939	251910	183201	232765	170456	159682	173735	219936	186413	208270	2	2	0.013	180150	8.9	Kinesin-like protein KIF26A OS=Homo sapiens GN=KIF26A PE=1 SV=1
C9JFM5	0.0126567	0.00277593	0.0653298	0.0276303	0.394015	0.335647	21469	30655	25802	9924	9971	10809	23660	33510	27681	8664	10145	9671	1	1	0.074	19782	8.4	Syntaxin-4 (Fragment) OS=Homo sapiens GN=STX4 PE=1 SV=1
C9JFR7	0.138616	0.176785	0.201985	0.262021	1.62939	1.37226	19191	23671	19168	38330	25634	37107	21150	25875	20564	33465	26083	33202	1	1	0.109	11333	9.7	Cytochrome c (Fragment) OS=Homo sapiens GN=CYCS PE=1 SV=1
C9JFV4	0.00334392	0.00483945	0.0639214	0.0325417	1.58817	1.34747	1821587	1695336	1785087	3006290	2555084	2859099	2007530	1853209	1915086	2624686	2599850	2558193	77	32	0.336	124944	4.4	Proline-, glutamic acid- and leucine-rich protein 1 OS=Homo sapiens GN=PELP1 PE=1 SV=2
C9JGR2	0.136929	0.0216601	0.20005	0.0613515	0.778927	0.654633	3152	2716	2930	2799	1665	2389	3473	2968	3143	2443	1694	2137	1	1	0.164	14567	4.5	Zinc finger protein 35 (Fragment) OS=Homo sapiens GN=ZNF35 PE=1 SV=2
C9JH19	0.0946787	0.482158	0.153201	0.565086	1.30278	1.1088	10652	8378	8591	11680	11774	12530	11738	9157	9216	10197	11979	11211	2	2	0.134	32564	6.3	Cathepsin D (Fragment) OS=Homo sapiens GN=CTSD PE=1 SV=1
C9JIF9	0.0106384	0.667007	0.0642904	0.73137	1.19966	1.0156	614403	508446	636670	764381	600801	745647	677124	555796	683040	667354	611327	667172	19	10	0.145	81674	5.5	Acylamino-acid-releasing enzyme OS=Homo sapiens GN=APEH PE=1 SV=1
C9JJ19	0.0938654	0.000960916	0.152235	0.0246833	0.876323	0.741214	113454	102290	126922	106946	82486	110854	125034	111815	136166	93369	83929	99186	6	5	0.2	26332	9.9	28S ribosomal protein S34, mitochondrial OS=Homo sapiens GN=MRPS34 PE=1 SV=2
C9JKQ2	0.100564	0.0335661	0.159527	0.0798465	0.825415	0.700051	107419	98811	95319	84362	74952	89589	118386	108014	102262	73654	76266	80160	2	2	0.169	7586	8.6	NADH dehydrogenase [ubiquinone] 1 beta subcomplex subunit 3 (Fragment) OS=Homo sapiens GN=NDUFB3 PE=1 SV=1
C9JL08	0.0191567	0.0120571	0.0693729	0.0450169	1.99565	1.68804	35973	36906	34960	76489	60521	78199	39644	40342	37505	66780	61581	69969	2	2	0.116	27408	8.5	1-phosphatidylinositol 3-phosphate 5-kinase (Fragment) OS=Homo sapiens GN=PIKFYVE PE=1 SV=1
C9JL30	0.0801679	0.0923725	0.136238	0.16098	1.42268	1.20643	52823	60622	45666	84260	69819	72285	58216	66268	48992	73565	71043	64678	1	1	0.031	33396	9.5	Sulfatase-modifying factor 2 (Fragment) OS=Homo sapiens GN=SUMF2 PE=1 SV=8
C9JL63	0.459762	0.477755	0.513482	0.561075	1.11263	0.941852	50318	57611	51591	64054	50969	62464	55455	62977	55349	55924	51862	55890	1	1	0.019	65455	8.4	Metabotropic glutamate receptor 2 OS=Homo sapiens GN=GRM2 PE=1 SV=2
C9JLB7	0.983392	0.0967688	0.986529	0.166969	1.00256	0.850039	89343	87391	86456	88234	77917	97713	98464	95530	92753	77034	79282	87430	2	2	0.073	36836	8.4	Oxidoreductase NAD-binding domain-containing protein 1 OS=Homo sapiens GN=OXNAD1 PE=1 SV=2
C9JLM6	0.137997	0.541455	0.201189	0.621665	1.26439	1.05769	2597	1031	2503	3456	1620	2676	2862	1127	2685	3017	1648	2394	1	1	0.056	27808	7.3	WW domain-binding protein 1 (Fragment) OS=Homo sapiens GN=WBP1 PE=1 SV=7
C9JMN9	0.0443367	0.0290108	0.0948779	0.0730438	1.56936	1.32579	89475	91236	101034	161110	118364	162685	98607	99731	108391	140658	120436	145563	6	4	0.245	18519	4.6	Protein disulfide-isomerase A4 (Fragment) OS=Homo sapiens GN=PDIA4 PE=1 SV=1
C9JNW5	0.00117023	0.120085	0.0570735	0.195717	1.31217	1.11494	5465897	5052472	5433226	7173339	6518798	7239072	6023928	5523046	5828985	6262846	6633063	6477264	68	16	0.52	17543	10.8	60S ribosomal protein L24 OS=Homo sapiens GN=RPL24 PE=1 SV=1
C9JP16	0.159962	0.83025	0.224672	0.867093	1.19057	1.00839	245922	258468	265065	321332	262809	331946	271029	282540	284370	280545	267414	297012	6	5	0.14	41433	5.9	Cartilage-associated protein OS=Homo sapiens GN=CRTAP PE=1 SV=1
C9JPP7	0.0329545	0.0219232	0.081987	0.0618239	1.72619	1.46072	212469	230322	221589	404279	323260	419306	234161	251775	237730	352966	328926	375181	2	1	0.041	36298	7.5	Uncharacterized protein C1orf87 OS=Homo sapiens GN=C1orf87 PE=1 SV=2
C9JQD4	0.0230874	0.823921	0.0724773	0.862119	1.19575	1.01842	369144	338436	401284	434077	428296	463546	406828	369953	430507	378974	435798	414758	16	7	0.389	15800	8.7	Peptidyl-prolyl cis-trans isomerase (Fragment) OS=Homo sapiens GN=PPIH PE=1 SV=1
C9JQV0	0.00119831	0.0147087	0.0570735	0.0497234	2.14899	1.82918	27638	24579	28776	57239	55662	61152	30458	26866	30870	49972	56637	54714	4	3	0.297	21883	9.6	Uncharacterized protein C7orf50 (Fragment) OS=Homo sapiens GN=C7orf50 PE=1 SV=1
C9JQV3	0.138457	0.537312	0.201836	0.617641	1.20822	1.02346	463747	481036	488692	634746	504436	592768	511089	525836	524285	554176	513274	530386	12	9	0.085	120259	5.4	Serine/threonine-protein kinase 11-interacting protein OS=Homo sapiens GN=STK11IP PE=1 SV=1
C9JRH1	0.190505	0.959296	0.255531	0.971942	1.18125	0.999705	27748	26002	27261	31772	26805	37117	30581	28423	29246	27739	27274	33211	1	1	0.115	13688	9.3	Dehydrogenase/reductase SDR family member on chromosome X (Fragment) OS=Homo sapiens GN=DHRSX PE=1 SV=7
C9JRJ5	0.00698589	0.000154398	0.0639214	0.0224513	1.88657	1.60218	118318	127159	132784	240815	216332	256469	130392	138997	142450	210246	220118	229475	11	7	0.189	65535	7.5	LIM domain-containing protein 1 OS=Homo sapiens GN=LIMD1 PE=1 SV=1
C9JRM8	0.890214	0.179529	0.906941	0.265054	0.996949	0.84668	4122	3645	5671	4289	3885	5223	4542	3984	6084	3744	3953	4673	1	1	0.055	44278	7.4	Monocarboxylate transporter 11 OS=Homo sapiens GN=SLC16A11 PE=4 SV=1
C9JRZ6	0.0974282	0.914524	0.156172	0.936334	1.16838	0.993601	366930	384704	430584	476781	432167	472333	404383	420528	461942	416259	439738	422622	18	9	0.276	26694	8.5	MICOS complex subunit OS=Homo sapiens GN=CHCHD3 PE=1 SV=1
C9JTA7	0.156173	0.00113955	0.220731	0.0246833	0.907849	0.768996	45337	42280	45924	44297	35325	41613	49965	46218	49269	38674	35944	37234	1	1	0.033	27015	6.8	Forkhead box protein N2 (Fragment) OS=Homo sapiens GN=FOXN2 PE=4 SV=1
C9JTA8	0.367403	0.399118	0.432568	0.492734	1.7251	1.43782	2811	1	1706	3002	1472	3320	3098	1	1830	2620	1497	2970	1	1	0.165	9654	6.3	UPF0538 protein C2orf76 (Fragment) OS=Homo sapiens GN=C2orf76 PE=1 SV=1
C9JTD3	0.0325072	0.0685292	0.081316	0.129201	1.36161	1.15539	63157	62098	70527	96216	80108	90254	69604	67882	75664	84003	81512	80756	2	2	0.129	17797	7.7	StAR-related lipid transfer protein 7, mitochondrial (Fragment) OS=Homo sapiens GN=STARD7 PE=1 SV=1
C9JU35	0.248588	0.0352114	0.315698	0.0822362	0.864274	0.731331	69932	70121	63409	62934	50483	62430	77069	76650	68026	54944	51367	55858	4	3	0.252	17459	5.3	Complex I assembly factor TIMMDC1, mitochondrial OS=Homo sapiens GN=TIMMDC1 PE=1 SV=1
C9JV81	0.122981	0.00133669	0.184691	0.0251154	0.861814	0.730359	102729	102188	102633	96162	78382	90507	113217	111705	110109	83956	79755	80982	2	2	0.051	39874	9.7	Vasopressin V2 receptor (Fragment) OS=Homo sapiens GN=AVPR2 PE=3 SV=1
C9JXM3	0.00678086	0.135885	0.0639214	0.215168	1.36479	1.15503	21383	16013	19851	29752	22605	25773	23566	17504	21297	25975	23001	23060	1	1	0.052	23780	6.5	Rab-like protein 3 OS=Homo sapiens GN=RABL3 PE=1 SV=1
C9JY79	0.0107527	0.000959686	0.0642904	0.0246833	0.501088	0.424411	11490428	11772013	11768102	6290928	5088780	6173664	12663569	12868487	12625351	5492445	5177980	5523980	45	9	0.023	289060	6.1	Non-erythrocytic beta-spectrin 4 OS=Homo sapiens GN=SPTBN4 PE=1 SV=2
C9JYM0	0.0229816	0.0873318	0.0724581	0.15416	1.70647	1.45241	19208	15469	23657	33068	31046	35431	21167	16907	25377	28869	31588	31700	5	3	0.234	15324	8.5	Ribonuclease P protein subunit p20 (Fragment) OS=Homo sapiens GN=POP7 PE=1 SV=1
C9JZ87	0.106832	0.343457	0.166379	0.438614	1.23202	1.04449	28720	29432	25694	37436	31282	34582	31652	32173	27565	32684	31830	30942	1	1	0.118	12201	7.3	Transmembrane protein 106B (Fragment) OS=Homo sapiens GN=TMEM106B PE=1 SV=1
C9JZJ1	0.00281309	9.23858e-05	0.0639214	0.0224513	2.20697	1.85861	2974	2133	2150	6925	4312	4779	3277	2331	2306	6046	4387	4276	1	1	0.194	7762	10.5	Serine/threonine-protein kinase 17B (Fragment) OS=Homo sapiens GN=STK17B PE=1 SV=1
C9K0I8	0.0120874	0.00160693	0.0651708	0.0258442	1.46812	1.24502	117860	114019	118079	182043	153567	178171	129893	124638	126680	158937	156259	159421	2	1	0.047	19489	7.1	Interleukin-1 receptor-like 2 (Fragment) OS=Homo sapiens GN=IL1RL2 PE=4 SV=1
C9K0J5	0.0581474	0.0496292	0.11103	0.1036	1.60881	1.36248	45727	54215	49639	88651	69775	82221	50393	59263	53253	77397	70996	73567	5	2	0.02	141179	8.9	Ras association (RalGDS/AF-6) and pleckstrin homology domains 1, isoform CRA_b OS=Homo sapiens GN=RAPH1 PE=1 SV=1
C9K0R4	0.0306073	0.0172766	0.0795145	0.0542358	1.7272	1.46107	85943	89182	78727	166983	126562	144908	94716	97488	84461	145788	128780	129659	2	2	0.104	19016	6.7	SLIT and NTRK-like protein 3 (Fragment) OS=Homo sapiens GN=SLITRK3 PE=1 SV=7
C9K0V2	0.394625	0.414468	0.45861	0.506469	1.78659	1.538	1	1300	981	1357	1537	1183	1	1421	1052	1184	1563	1058	1	1	0.386	5290	9	GRAM domain-containing protein 1C (Fragment) OS=Homo sapiens GN=GRAMD1C PE=4 SV=1
C9K0V9	0.0119693	0.00888571	0.0651708	0.0398945	0.507163	0.432702	54461	59626	67332	31278	30821	29910	60021	65179	72236	27308	31361	26762	1	1	0.011	78190	9.9	Ataxin-7-like protein 1 (Fragment) OS=Homo sapiens GN=ATXN7L1 PE=1 SV=1
contaminant_A45063	0.0376148	0.0671996	0.0872835	0.127309	1.375	1.16624	150254	149710	177396	234469	193239	228662	165594	163653	190317	204709	196626	204599	2	1	0.013	49926	4.7	owl|A45063| immunoglobulin binding protein LG - Peptostreptococcus magnus
contaminant_A46532	0.525109	0.310712	0.574828	0.405692	0.818262	0.694891	23878	13911	30155	21094	16672	17830	26315	15206	32351	18416	16964	15953	1	1	0.046	50237	7.1	owl|A46532| mu heavy immunoglobulin chain, Ig mu chain (constant region) -...
contaminant_FCG1_MOUSE	0.353192	0.562008	0.418935	0.6396	1.33249	1.1154	3664	1530	7053	7828	3078	5413	4038	1672	7566	6834	3131	4843	1	1	0.037	44888	6.1	owl|P26151| HIGH AFFINITY IMMUNOGLOBULIN GAMMA FC RECEPTOR I PRECURSOR (FC-GAMMA...
contaminant_FCG3_RAT	0.0697174	0.682502	0.123744	0.745048	1.21816	1.03698	20501	19969	19059	23173	23521	25822	22594	21828	20447	20231	23933	23104	1	1	0.026	30282	8.8	owl|P27645| LOW AFFINITY IMMUNOGLOBULIN GAMMA FC RECEPTOR III PRECURSOR (FC-GAMMA...
contaminant_gi|2144511|pir||HYBST	0.492081	0.238617	0.543736	0.328326	0.855126	0.720226	237638	123565	302448	222857	135702	208946	261900	135073	324480	194571	138081	186957	2	1	0.024	60122	5.8	thermolysin (EC 3.4.24.27) precursor [validated] - Bacillus "thermoproteolyticus
contaminant_GR78_MAIZE	0.0432071	0.911385	0.0936315	0.933804	1.16887	0.996822	840312	911689	924712	1048925	1049106	1030698	926100	996601	992067	915783	1067493	922228	16	4	0.047	51689	4.9	owl|P24067| IMMUNOGLOBULIN BINDING PROTEIN HOMOLOG B70 (HEAT SHOCK PROTEIN...
contaminant_GR78_SCHPO	0.0461077	0.644052	0.0971181	0.711909	1.23364	1.05225	1991640	1787879	2089922	2367454	2427617	2445717	2194983	1954408	2242164	2066968	2470179	2188351	4	2	0.027	73081	4.9	owl|P36604| 78 KD GLUCOSE REGULATED PROTEIN HOMOLOG PRECURSOR (GRP 78) (IMMUNOGLOBULIN...
contaminant_GR78_YEAST	0.104405	0.84454	0.163673	0.878626	1.14901	0.980223	7752379	6898061	7968864	8498517	8765683	8725621	8543882	7540567	8549366	7419855	8919370	7807411	17	5	0.047	74468	4.9	owl|P16474| 78 KD GLUCOSE REGULATED PROTEIN HOMOLOG PRECURSOR (GRP 78) (IMMUNOGLOBULIN...
contaminant_INT-STD1	0.386442	0.760383	0.450891	0.809964	1.23833	1.04895	33018171	41655900	26757377	40539826	36970521	48095189	36389059	45535672	28706333	35394169	37618489	43033850	482	95	0.756	69271	6.1	BSA
contaminant_INT-STD2	0.0529267	0.0537029	0.1053	0.109397	2.34141	1.97605	18884	23720	17186	48907	37441	53645	20812	25929	18437	42699	38097	47999	1	1	0.042	42750	5.3	OVAL
contaminant_KERATIN02	0.481176	0.849845	0.533279	0.883268	1.13714	0.960125	10743948	8999256	14429988	15988845	10215958	12654947	11840797	9837387	15481065	13959394	10394986	11323160	201	59	0.711	61987	5.2	no description
contaminant_KERATIN05	0.573587	0.661215	0.620498	0.726603	1.09903	0.932315	3280321	4845370	4943252	4812156	4119614	5431455	3615211	5296658	5303324	4201352	4191817	4859865	59	19	0.331	51531	5.2	no description
contaminant_KERATIN06	0.742875	0.542521	0.775294	0.622208	1.04352	0.88751	1939284	3223961	3150678	2881959	2642169	3151616	2137266	3524234	3380175	2516151	2688475	2819947	40	9	0.167	49168	4.8	no description
contaminant_KERATIN07	0.745111	0.414259	0.777305	0.506313	1.03849	0.883099	1850098	2867305	2956362	2573644	2401856	2993612	2038972	3134357	3171703	2246968	2443949	2678569	41	10	0.161	50915	5.5	no description
contaminant_KERATIN08	0.484588	0.760124	0.53654	0.809824	1.12137	0.951867	2887878	4218449	4414903	4280155	3749759	4889620	3182704	4611349	4736490	3736879	3815481	4375054	49	13	0.213	50499	5	no description
contaminant_KERATIN15	0.736274	0.697788	0.769299	0.758379	1.06505	0.905604	3470342	4916310	5739422	5660634	4625814	4758482	3824640	5374217	6157504	4942151	4706902	4257725	37	11	0.084	64511	6.5	no description
contaminant_KERATIN18	0.94555	0.151774	0.954734	0.233966	0.98299	0.835607	5109854	6935557	6929321	6310288	5707408	6634270	5631518	7581525	7434058	5509322	5807439	5936102	86	28	0.384	59822	8	no description
contaminant_PIGR_HUMAN	0.0168152	0.142306	0.0676073	0.223051	1.43277	1.21235	10067	7140	11448	14544	11258	15254	11094	7805	12281	12698	11455	13648	1	1	0.027	83314	5.7	owl|P01833| POLYMERIC-IMMUNOGLOBULIN RECEPTOR PRECURSOR (PLGR) (CONTAINS:...
contaminant_TRYPSIN	0.748517	0.0915981	0.780212	0.160052	1.02169	0.865326	511630	463784	588829	583273	455727	559165	563863	506978	631720	509239	463712	500320	8	3	0.096	23993	7.9	no description
D3DRR9	0.0139771	0.0110796	0.0659154	0.0434003	3.16191	2.68124	5368	6423	4656	17858	15784	18362	5916	7021	4995	15591	16060	16429	1	1	0.033	24793	11.7	Chromosome 10 open reading frame 47, isoform CRA_b OS=Homo sapiens GN=C10orf47 PE=1 SV=1
D3DTX6	0.00580843	0.00798586	0.0639214	0.0381628	0.750645	0.64012	36167	38312	38288	28328	28460	27860	39858	41879	41076	24730	28958	24927	3	3	0.045	89334	5	Neurabin-2 OS=Homo sapiens GN=PPP1R9B PE=1 SV=1
D3DVS1	0.0167186	0.0416272	0.0675349	0.0918969	1.65104	1.39618	22502	17928	25274	41436	29960	37084	24799	19597	27115	36176	30485	33181	1	1	0.085	18822	6.8	Transmembrane protein 128 OS=Homo sapiens GN=TMEM128 PE=1 SV=1
D3DWI5	0.0214096	0.0319387	0.0714736	0.0774398	1.74919	1.48204	31794	29705	26997	53630	45908	55258	35040	32471	28963	46823	46712	49443	1	1	0.025	61815	8	Jerky homolog (Mouse), isoform CRA_b OS=Homo sapiens GN=JRK PE=1 SV=1
D3YTB1	0.0362489	0.935732	0.0856935	0.953468	1.17495	0.998956	2360304	2401398	2371590	2910348	2659041	2811881	2601268	2625053	2544338	2540940	2705643	2515967	39	12	0.436	15617	11.5	60S ribosomal protein L32 (Fragment) OS=Homo sapiens GN=RPL32 PE=1 SV=1
D6R952	0.271423	0.858729	0.33878	0.890736	1.20935	1.02777	21052	20859	17808	22049	22607	27565	23201	22801	19104	19249	23002	24663	2	1	0.052	27573	7.1	Methylsterol monooxygenase 1 OS=Homo sapiens GN=MSMO1 PE=1 SV=1
D6R954	0.000663253	0.00802896	0.0558615	0.0381628	2.19378	1.86099	29487	25364	31006	62476	55427	70448	32497	27726	33264	54546	56398	63034	1	1	0.07	23987	9.3	tRNA methyltransferase 10 homolog A (Fragment) OS=Homo sapiens GN=TRMT10A PE=1 SV=7
D6R955	0.313	0.847838	0.379711	0.88134	1.16803	0.98767	115839	122033	126111	164999	119351	140792	127665	133399	135297	144056	121443	125975	2	2	0.237	12445	6.3	Pituitary homeobox 1 (Fragment) OS=Homo sapiens GN=PITX1 PE=1 SV=1
D6R9G5	0.0609288	0.216222	0.114489	0.304507	1.36793	1.15131	4884	3258	5673	7638	4566	6694	5382	3561	6086	6668	4646	5989	1	1	0.09	16287	8.2	Kelch-like protein 2 (Fragment) OS=Homo sapiens GN=KLHL2 PE=4 SV=1
D6R9N4	0.0353971	0.633762	0.0850137	0.702511	1.13069	0.964146	29963	29333	33989	33629	34746	37101	33022	32065	36465	29360	35355	33196	1	1	0.107	19596	6.7	Ankyrin repeat domain-containing protein 55 OS=Homo sapiens GN=ANKRD55 PE=4 SV=1
D6R9Q5	0.0165329	0.0441822	0.067238	0.0960372	1.59871	1.35901	32620	33745	36857	49160	49973	65889	35950	36887	39541	42920	50848	58955	2	2	0.083	12346	8.4	Anaphase-promoting complex subunit 10 (Fragment) OS=Homo sapiens GN=ANAPC10 PE=1 SV=1
D6R9U2	0.136095	0.745121	0.199155	0.797556	1.21396	1.0272	21015	18884	19556	24496	20336	27344	23160	20642	20980	21386	20692	24466	1	1	0.099	11935	10.7	Alpha-1,3-mannosyl-glycoprotein 2-beta-N-acetylglucosaminyltransferase (Fragment) OS=Homo sapiens GN=MGAT1 PE=1 SV=1
D6R9U4	0.558225	0.102799	0.605965	0.17491	0.953296	0.806085	28569	23416	24218	25575	20469	26600	31485	25596	25981	22328	20827	23800	2	2	0.102	19301	9.3	Ankyrin-2 (Fragment) OS=Homo sapiens GN=ANK2 PE=1 SV=1
D6R9V5	0.218624	0.936239	0.28504	0.953908	1.16328	0.980663	5089183	2618833	5198479	5098226	3695770	6219870	5608783	2862761	5577172	4451145	3760569	5565348	2	1	0.186	7621	9.2	Protein TMEM155 (Fragment) OS=Homo sapiens GN=TMEM155 PE=4 SV=1
D6R9Y1	0.00404072	0.00236064	0.0639214	0.0268818	2.24705	1.89443	15307	12082	15202	34780	24409	36515	16869	13207	16309	30365	24836	32672	1	1	0.119	7698	4.7	Polyadenylate-binding protein-interacting protein 2 OS=Homo sapiens GN=PAIP2 PE=1 SV=1
D6R9Z7	0.270031	0.046859	0.337412	0.0998203	0.848673	0.722697	1208386	1542836	1343104	1270884	1149854	1054006	1331751	1686534	1440934	1109574	1170006	943083	17	3	0.482	6382	9.8	Cytochrome c oxidase subunit 7C, mitochondrial OS=Homo sapiens GN=COX7C PE=1 SV=1
D6RA03	0.150195	0.300324	0.214402	0.395048	1.07155	0.910861	36904	33032	41346	40633	36877	41734	40671	36108	44357	35475	37522	37341	2	2	0.015	155542	9	Regulating synaptic membrane exocytosis protein 2 OS=Homo sapiens GN=RIMS2 PE=1 SV=1
D6RA35	0.0857032	0.120031	0.142808	0.19568	1.64007	1.38681	33236	38792	37935	54534	47744	78069	36629	42405	40698	47612	48581	69853	1	1	0.118	9146	11.6	Cytochrome c oxidase subunit 7A2, mitochondrial OS=Homo sapiens GN=COX7A2 PE=4 SV=1
D6RA47	0.00628161	0.0263624	0.0639214	0.0688135	1.86322	1.57258	8715	5774	6164	15045	10779	12657	9604	6311	6613	13135	10967	11325	1	1	0.025	39239	8.4	Major facilitator superfamily domain-containing protein 10 OS=Homo sapiens GN=MFSD10 PE=1 SV=1
D6RA57	0.0294513	0.114539	0.0782568	0.189228	1.55746	1.32979	10532	10654	16625	17404	18940	22545	11607	11645	17835	15195	19271	20171	2	2	0.139	17156	10	Translation machinery-associated protein 16 OS=Homo sapiens GN=TMA16 PE=1 SV=1
D6RA88	0.0103325	0.291147	0.064212	0.385469	1.30232	1.1086	47839	43057	51784	61074	59315	65426	52723	47067	55556	53322	60354	58541	1	1	0.067	12006	11.3	Myosin light chain 5 OS=Homo sapiens GN=MYL5 PE=1 SV=1
D6RAN8	0.398222	0.0523798	0.461893	0.107491	0.944849	0.804536	22560	23493	24118	23576	21761	20964	24863	25681	25874	20583	22141	18757	2	1	0.108	10474	9.5	39S ribosomal protein L27, mitochondrial OS=Homo sapiens GN=MRPL27 PE=1 SV=1
D6RAS9	0.0473259	0.0746358	0.0988456	0.137318	1.89365	1.62839	1269	2167	3268	3274	4509	4912	1398	2368	3505	2858	4587	4395	2	2	0.028	130697	8	Ras-specific guanine nucleotide-releasing factor 2 OS=Homo sapiens GN=RASGRF2 PE=1 SV=1
D6RAT0	0.00981454	0.0224934	0.0639797	0.062557	1.35682	1.15192	8474180	8137901	8247395	11817837	10377509	11534367	9339338	8895848	8848141	10317832	10559413	10320547	106	20	0.674	25887	9.4	40S ribosomal protein S3a OS=Homo sapiens GN=RPS3A PE=1 SV=1
D6RB01	0.0380945	0.551102	0.0878419	0.629695	1.14994	0.976589	65233	62737	72483	79323	70030	81155	71890	68579	77761	69253	71256	72612	5	5	0.107	68055	4.6	Soluble lamin-associated protein of 75 kDa OS=Homo sapiens GN=FAM169A PE=1 SV=1
D6RBA6	0.290975	0.636276	0.357718	0.704676	1.15484	0.975739	141440	142961	147399	181511	135527	181620	155880	156277	158136	158473	137903	162507	1	1	0.076	15159	6.2	Sodium channel and clathrin linker 1 OS=Homo sapiens GN=SCLT1 PE=1 SV=1
D6RBD8	0.493621	0.613178	0.545246	0.685676	1.74737	1.44443	1900	3368	1873	6304	1768	4406	2093	3681	2009	5503	1798	3941	2	1	0.163	22554	8.7	DTW domain-containing protein 2 OS=Homo sapiens GN=DTWD2 PE=1 SV=1
D6RBT3	0.0301316	0.20028	0.078924	0.287102	1.36143	1.14664	80965	50625	90660	117062	74149	111367	89230	55340	97263	102202	75448	99646	3	2	0.169	18752	8.7	NADH dehydrogenase [ubiquinone] iron-sulfur protein 6, mitochondrial OS=Homo sapiens GN=NDUFS6 PE=1 SV=1
D6RC06	0.134092	0.994793	0.196958	0.996609	1.16885	0.994819	52899	41293	51123	59502	55223	55127	58299	45139	54846	51949	56190	49325	2	2	0.246	7324	9.4	Histidine triad nucleotide-binding protein 1 OS=Homo sapiens GN=HINT1 PE=1 SV=1
D6RC46	0.024188	0.00932087	0.0734669	0.0404896	1.50662	1.27863	40572	42309	36920	65307	55965	59222	44714	46249	39609	57017	56946	52990	2	2	0.148	15195	6.3	Trans-3-hydroxy-L-proline dehydratase (Fragment) OS=Homo sapiens GN=L3HYPDH PE=1 SV=1
D6RC52	0.0100326	0.187039	0.0640631	0.2725	1.31029	1.11147	47273	40699	54181	64295	54551	67416	52097	44488	58126	56132	55505	60319	4	2	0.22	15017	9.2	H/ACA ribonucleoprotein complex subunit 2 (Fragment) OS=Homo sapiens GN=NHP2 PE=1 SV=1
D6RCD0	0.252563	0.0427152	0.319649	0.0937558	1.10566	0.936919	549072	549627	571950	666495	541383	639284	605125	600813	613607	581895	550867	572004	15	10	0.363	28102	9.5	Estradiol 17-beta-dehydrogenase 11 OS=Homo sapiens GN=HSD17B11 PE=1 SV=2
D6RCM2	0.0408331	0.0382734	0.0908774	0.0868088	1.67747	1.42239	28145	31399	30832	58009	45626	47968	31018	34323	33077	50645	46425	42919	2	1	0.105	12592	9.8	28S ribosomal protein S18c, mitochondrial OS=Homo sapiens GN=MRPS18C PE=1 SV=1
D6RD24	0.0241681	0.0614176	0.0734669	0.119945	2.40773	2.07013	2142	2171	2753	3914	6307	6792	2360	2373	2953	3417	6417	6077	1	1	0.053	31846	7.8	E3 ubiquitin-protein ligase E3D OS=Homo sapiens GN=UBE3D PE=1 SV=1
D6RDU9	0.0690077	0.0743976	0.122988	0.13698	1.31339	1.10877	203819	183773	196719	287832	206725	272871	224626	200887	211046	251296	210346	244153	7	7	0.148	39539	9.5	Glutamyl-tRNA(Gln) amidotransferase subunit B, mitochondrial OS=Homo sapiens GN=GATB PE=1 SV=1
D6REW5	0.0487425	0.0533807	0.100415	0.10891	1.39133	1.18059	3536	3617	2624	5205	4347	4051	3897	3953	2815	4544	4423	3624	1	1	0.131	9180	8.6	G protein-coupled receptor kinase 4 OS=Homo sapiens GN=GRK4 PE=1 SV=1
D6RF48	0.00583541	0.158156	0.0639214	0.241243	1.2722	1.08065	118680	111069	122625	156560	138488	153242	130793	121411	131554	136685	140913	137112	7	6	0.198	35421	5.6	Syntaxin-18 OS=Homo sapiens GN=STX18 PE=1 SV=1
D6RFG8	0.00579188	0.00446369	0.0639214	0.0316937	1.72626	1.46454	200727	193118	194892	353630	306907	355777	221216	211101	209084	308740	312283	318336	11	8	0.274	36765	5.4	Deoxycytidine kinase OS=Homo sapiens GN=DCK PE=1 SV=1
D6RFK4	0.965685	0.433029	0.971788	0.519362	1.01798	0.858021	2820	3707	3037	3877	2547	3312	3107	4052	3258	3384	2591	2963	1	1	0.08	22203	6.6	Sodium/hydrogen exchanger 9B1 OS=Homo sapiens GN=SLC9B1 PE=4 SV=1
D6RFW1	0.451885	0.744213	0.506483	0.796991	1.3115	1.09959	4796	6222	5563	8711	4762	8273	5285	6801	5968	7605	4845	7402	1	1	0.062	21830	4.9	Small glutamine-rich tetratricopeptide repeat-containing protein beta (Fragment) OS=Homo sapiens GN=SGTB PE=1 SV=1
D6RFY5	0.0303595	0.0543503	0.0792142	0.110216	1.31207	1.11529	44512	47266	52276	64323	58349	66337	49056	51668	56084	56158	59372	59356	1	1	0.075	11921	9.2	Peptidyl-prolyl cis-trans isomerase NIMA-interacting 4 OS=Homo sapiens GN=PIN4 PE=4 SV=1
D6RG13	0.0101312	0.0149485	0.0640631	0.0501396	1.36598	1.15957	8586685	8272445	8445891	12142810	10596452	11827002	9463330	9042924	9061098	10601562	10782194	10582389	106	20	0.655	25608	9.7	40S ribosomal protein S3a (Fragment) OS=Homo sapiens GN=RPS3A PE=1 SV=1
D6RG15	0.017431	0.0028048	0.0680419	0.0277068	1.49714	1.26866	308011	302392	337929	504707	411611	503465	339454	330553	362539	440644	418822	450480	12	6	0.299	28883	6.1	Twinfilin-2 OS=Homo sapiens GN=TWF2 PE=1 SV=1
D6RG18	0.00145406	0.0083107	0.0595784	0.0387782	1.70662	1.44874	26008	23841	26271	46182	39748	43978	28663	26060	28184	40319	40443	39349	2	2	0.071	29549	8.2	Cyclin-H OS=Homo sapiens GN=CCNH PE=1 SV=1
D6RGG3	0.0140178	0.0200424	0.0659154	0.0587511	1.64879	1.39718	106373	102326	114032	172880	151804	207431	117232	111856	122337	150937	154465	185601	3	3	0.012	333203	5.5	Collagen alpha-1(XII) chain OS=Homo sapiens GN=COL12A1 PE=1 SV=1
D6RGV5	0.668343	0.00145206	0.707608	0.0254852	0.979988	0.831818	87237	87011	86500	91912	78523	85095	96143	95114	92799	80245	79899	76139	3	2	0.223	11511	9.9	Cytochrome c oxidase subunit 7A2, mitochondrial (Fragment) OS=Homo sapiens GN=COX7A2 PE=1 SV=1
D6RH02	0.910835	0.0580825	0.925551	0.115513	0.992887	0.840717	89398	96776	101597	102610	81267	101847	98524	105789	108997	89585	82691	91129	2	2	0.045	43879	9.5	Alpha-1,3-mannosyl-glycoprotein 4-beta-N-acetylglucosaminyltransferase-like protein MGAT4D OS=Homo sapiens GN=MGAT4D PE=4 SV=1
D6RH06	0.0177054	0.0223998	0.0683046	0.062502	2.1095	1.77874	9947	7808	7104	19999	14250	18191	10962	8535	7620	17460	14499	16275	2	2	0.108	30562	9.3	PDZ and LIM domain protein 7 (Fragment) OS=Homo sapiens GN=PDLIM7 PE=1 SV=1
D6RHH3	0.202098	0.455906	0.267994	0.540157	1.27229	1.07687	7801	9056	7279	11184	8910	10614	8597	9899	7809	9764	9066	9497	1	1	0.196	6294	7.3	Cyclin-dependent kinase 10 OS=Homo sapiens GN=CDK10 PE=4 SV=1
D6RHY5	0.188471	0.680684	0.253478	0.743589	1.22801	1.04328	58935	68408	61154	71184	70503	89790	64950	74779	65608	62147	71738	80340	3	2	0.172	13100	11.6	E3 ubiquitin-protein ligase MIB2 OS=Homo sapiens GN=MIB2 PE=4 SV=1
D6RHZ5	0.0122081	0.00166035	0.0653088	0.0258442	1.59963	1.35631	1626500	1611774	1628387	2752899	2317257	2714701	1792531	1761871	1746977	2403460	2357853	2428996	64	26	0.3	96504	6.4	Protein transport protein Sec31A OS=Homo sapiens GN=SEC31A PE=1 SV=1
D6RIA3	0.30807	0.648369	0.374779	0.715387	1.14717	0.970973	344983	369076	346130	429474	346716	440024	380204	403452	371343	374962	352793	393718	3	3	0.015	190073	9	Protein LOC285556 OS=Homo sapiens GN=LOC285556 PE=4 SV=1
D6RIV3	0.230718	0.627285	0.297869	0.697236	1.24865	1.0608	17697	17151	27972	28101	23098	27241	19503	18748	30009	24534	23502	24374	1	1	0.333	7875	10	Zinc finger CCHC domain-containing protein 10 OS=Homo sapiens GN=ZCCHC10 PE=4 SV=1
D6RJ07	0.242162	0.632095	0.309537	0.701379	1.15215	0.976636	383750	419411	401567	477601	407005	503420	422925	458469	430813	416975	414136	450437	13	7	0.216	34646	9.2	Zinc finger protein 346 OS=Homo sapiens GN=ZNF346 PE=1 SV=1
D6RJC2	0.00164278	0.000563978	0.0603938	0.0239137	2.65357	2.24883	52715	49819	61050	150515	124385	159181	58095	54457	65494	131407	126563	142426	7	6	0.253	27327	6.2	M-phase inducer phosphatase 3 (Fragment) OS=Homo sapiens GN=CDC25C PE=1 SV=1
D6W601	0.25272	0.346486	0.319783	0.44163	1.11135	0.944869	168975	178384	183099	213736	187062	188728	186226	194998	196435	186606	190340	168866	3	3	0.071	39844	8.1	HCG22695, isoform CRA_a OS=Homo sapiens GN=ADAT3 PE=1 SV=1
E3W994	0.00650563	0.000439794	0.0639214	0.0236922	2.09287	1.77329	965667	952114	948455	2197399	1771618	2029655	1064241	1040775	1017521	1918474	1802653	1816047	51	31	0.254	138864	8.3	CLIP-associating protein 2 OS=Homo sapiens GN=CLASP2 PE=1 SV=2
E5RFI9	0.0871101	0.532271	0.144407	0.613079	1.26237	1.07006	69230	48802	80925	88564	71876	90718	76298	53347	86820	77323	73136	81171	1	1	0.215	9134	10.1	Transmembrane protein 185A OS=Homo sapiens GN=TMEM185A PE=4 SV=1
E5RFJ1	0.0261939	0.0651321	0.0751418	0.12476	1.54468	1.31182	40990	40722	41316	59526	57466	73047	45173	44513	44324	51968	58471	65358	4	4	0.219	21807	8.7	E3 SUMO-protein ligase NSE2 OS=Homo sapiens GN=NSMCE2 PE=1 SV=1
E5RFP0	0.0271541	0.0282341	0.0758277	0.0718213	1.96372	1.66525	46698	52024	44716	91989	83510	106173	51464	56868	47971	80311	84973	94999	3	2	0.22	14745	4.7	NudC domain-containing protein 2 OS=Homo sapiens GN=NUDCD2 PE=1 SV=1
E5RFT8	0.61885	0.230472	0.662286	0.319636	1.06863	0.904665	21151	23360	22374	26913	20646	23916	23310	25535	24003	23497	21007	21399	1	1	0.174	9371	10	28S ribosomal protein S28, mitochondrial OS=Homo sapiens GN=MRPS28 PE=1 SV=1
E5RGJ5	0.013622	0.00172392	0.0657614	0.0258442	0.710492	0.603204	779198	783489	820845	569424	512460	611597	858752	856465	880640	497150	521444	547237	2	1	0.06	10671	10.5	Transcription factor 7 OS=Homo sapiens GN=TCF7 PE=4 SV=1
E5RGL7	0.0152714	0.00708921	0.0664081	0.0368516	1.98357	1.68117	29555	32048	30135	63245	53445	65279	32572	35033	32330	55217	54382	58409	1	1	0.042	20831	6.4	Zinc finger protein 704 (Fragment) OS=Homo sapiens GN=ZNF704 PE=1 SV=1
E5RGN3	0.0490582	0.099499	0.100719	0.170587	1.36095	1.15838	14321	15914	15425	22428	20279	19434	15783	17396	16548	19581	20634	17388	1	1	0.136	6330	7.9	Copper transport protein ATOX1 OS=Homo sapiens GN=ATOX1 PE=1 SV=1
E5RHG8	0.0545398	0.0446761	0.107156	0.0966931	1.45008	1.22999	386490	442735	408450	619302	535546	639877	425943	483966	438197	540693	544929	572535	13	6	0.629	9960	5.4	Transcription elongation factor B polypeptide 1 (Fragment) OS=Homo sapiens GN=TCEB1 PE=1 SV=1
E5RHP1	0.135358	0.172163	0.198354	0.257079	1.70669	1.43857	3391	4615	4213	6765	5069	9020	3737	5044	4519	5906	5157	8070	1	1	0.01	106892	8.7	Potassium channel subfamily U member 1 OS=Homo sapiens GN=KCNU1 PE=3 SV=1
E5RHS5	0.000536827	0.0491054	0.0558615	0.102924	1.48772	1.26597	354915	329629	356260	528073	498500	521848	391141	360323	382199	461037	507226	466918	24	10	0.434	26636	6.1	Eukaryotic translation initiation factor 3 subunit E (Fragment) OS=Homo sapiens GN=EIF3E PE=1 SV=1
E5RHU8	0.0951858	0.282163	0.153781	0.375869	1.25824	1.0668	52002	53551	48778	67772	58123	68290	57310	58537	52330	59169	59140	61103	3	3	0.13	17586	7.1	Leptin receptor overlapping transcript-like 1 (Fragment) OS=Homo sapiens GN=LEPROTL1 PE=1 SV=1
E5RHW4	0.141945	0.0310107	0.20561	0.0760092	1.10456	0.937683	740416	740338	778235	877693	760410	857082	816000	809286	834917	766282	773728	766880	23	15	0.456	37725	5.6	Erlin-2 (Fragment) OS=Homo sapiens GN=ERLIN2 PE=1 SV=1
E5RI56	0.0266295	0.0232395	0.0753964	0.0638693	1.37691	1.16748	383488	375526	371160	546990	464558	544602	422636	410499	398189	477559	472695	487286	13	5	0.725	10271	4.4	Uncharacterized protein (Fragment) OS=Homo sapiens PE=1 SV=1
E5RI99	0.0162868	0.000517255	0.0671269	0.0239137	1.4146	1.2011	2748750	2797485	2826523	4164308	3637011	4042793	3029366	3058024	3032398	3635731	3700746	3617336	60	13	0.588	12656	9.5	60S ribosomal protein L30 (Fragment) OS=Homo sapiens GN=RPL30 PE=1 SV=1
E5RIB8	0.0202494	0.0127101	0.0704313	0.0462884	2.08668	1.76218	5313	5370	6783	13454	9510	13482	5855	5870	7277	11746	9676	12063	1	1	0.095	10921	10.2	DNA repair-scaffolding protein OS=Homo sapiens GN=SPIDR PE=1 SV=1
E5RIH5	0.0263017	0.0112555	0.0751418	0.0435924	1.65674	1.40412	129959	141955	139806	239201	199146	243767	143224	155175	149987	208838	202636	218113	5	5	0.134	53306	7.1	TELO2-interacting protein 2 OS=Homo sapiens GN=TTI2 PE=1 SV=1
E5RIJ0	0.0181416	0.00360714	0.068509	0.0297536	1.60595	1.36286	186532	197775	193312	332861	282457	312309	205576	216196	207393	290613	287409	279444	2	1	0.036	21816	9.4	DNA polymerase beta OS=Homo sapiens GN=POLB PE=1 SV=1
E5RIQ9	0.00473655	0.00312592	0.0639214	0.0285244	2.44694	2.07311	63441	59666	68192	174951	136733	156413	69918	65223	73159	152745	139130	139953	1	1	0.146	5682	10.1	Small EDRK-rich factor 1 OS=Homo sapiens GN=SERF1A PE=1 SV=1
E5RIR8	0.0133289	0.00591436	0.0655337	0.0347324	2.24655	1.9033	205781	227451	212120	510239	422092	517482	226784	248628	227564	445469	429486	463020	15	6	0.622	11110	4.8	Protein FAM49B (Fragment) OS=Homo sapiens GN=FAM49B PE=1 SV=1
E5RIS2	0.0146748	0.786586	0.0662107	0.831887	1.15456	0.98293	268821	254026	282250	313983	300536	315013	296267	277687	302811	274131	305805	281863	1	1	0.029	31058	8.7	Disintegrin and metalloproteinase domain-containing protein 19 OS=Homo sapiens GN=ADAM19 PE=4 SV=1
E5RIW9	0.128956	0.204227	0.190952	0.291398	1.34188	1.13455	29675	32675	32411	47568	35310	44280	32704	35718	34772	41530	35929	39620	1	1	0.067	20845	9.8	Peroxisome biogenesis factor 2 (Fragment) OS=Homo sapiens GN=PEX2 PE=1 SV=7
E5RJI7	0.361349	0.0224633	0.426623	0.062557	0.974654	0.822001	30856	24207	38877	30167	22145	39247	34004	26459	41706	26337	22531	35115	5	2	0.203	17076	9	39S ribosomal protein L13, mitochondrial (Fragment) OS=Homo sapiens GN=MRPL13 PE=1 SV=7
E5RJJ2	0.525805	0.556252	0.575454	0.634254	1.11261	0.941359	313350	366716	341225	376992	313776	445535	345342	400873	366082	329143	319277	398651	1	1	0.156	5096	11.6	DNA repair-scaffolding protein OS=Homo sapiens GN=SPIDR PE=4 SV=1
E5RJR5	0.048457	0.0188974	0.100182	0.0569354	1.26344	1.07185	496470	507949	521851	668635	576650	683069	547151	555252	559856	583761	586750	611181	18	8	0.521	18720	4.7	S-phase kinase-associated protein 1 OS=Homo sapiens GN=SKP1 PE=1 SV=1
E5RJU3	0.0799701	0.000706525	0.136008	0.024154	0.825864	0.704092	7207	8273	5762	6516	6163	4864	7942	9043	6181	5688	6271	4352	1	1	0.208	14394	8.2	Phosphatidylcholine:ceramide cholinephosphotransferase 2 (Fragment) OS=Homo sapiens GN=SGMS2 PE=4 SV=1
E5RJZ1	0.0454047	0.00284723	0.0961384	0.0278285	1.23607	1.04662	193036	179706	200165	254975	202974	250206	212743	196443	214745	222611	206531	223875	3	2	0.253	8840	8.9	Cytochrome c oxidase subunit 7A-related protein, mitochondrial OS=Homo sapiens GN=COX7A2L PE=1 SV=1
E5RK15	0.111103	0.155252	0.171375	0.237958	1.36493	1.15848	14712	17852	12524	23234	19491	18817	16212	19514	13435	20284	19832	16836	3	1	0.16	11641	9.1	Dimethylglycine dehydrogenase, mitochondrial OS=Homo sapiens GN=DMGDH PE=1 SV=1
E5RK69	0.00489317	0.120892	0.0639214	0.19665	1.27893	1.08723	3515856	3405719	3611229	4640861	4237843	4592033	3874783	3722904	3874256	4051798	4312108	4108772	76	29	0.559	51777	6	Annexin OS=Homo sapiens GN=ANXA6 PE=1 SV=1
E7EM64	0.0235264	0.00636015	0.0729015	0.0356059	1.54179	1.30609	717078	726939	740558	1197699	977784	1192666	790285	794642	794498	1045677	994921	1067153	15	10	0.337	36064	5.7	COP9 signalosome complex subunit 6 OS=Homo sapiens GN=COPS6 PE=1 SV=1
E7EM93	0.0109297	0.000487828	0.0643205	0.0239137	1.67452	1.41744	319372	302563	339866	580206	456736	573609	351974	330739	364619	506557	464737	513239	14	10	0.243	50052	6.8	Peroxisomal NADH pyrophosphatase NUDT12 OS=Homo sapiens GN=NUDT12 PE=1 SV=1
E7EMD6	0.0426289	0.00947129	0.0929392	0.0407036	1.31893	1.11836	113715	114547	110973	162820	134685	149921	125325	125216	119057	142154	137046	134144	1	1	0.015	67752	6.6	A-kinase anchor protein 10, mitochondrial OS=Homo sapiens GN=AKAP10 PE=1 SV=3
E7EME3	0.0359309	0.0278505	0.085504	0.0710379	1.60729	1.36415	11543	13266	13769	22150	18633	21223	12721	14501	14772	19338	18959	18989	1	1	0.043	37620	8	C-type mannose receptor 2 OS=Homo sapiens GN=MRC2 PE=1 SV=1
E7EMK3	0.217201	0.0249755	0.283421	0.066664	1.11258	0.941949	335181	321585	342130	404022	319306	388019	369396	351535	367047	352737	324900	347183	9	8	0.174	53137	5.2	Flotillin-2 OS=Homo sapiens GN=FLOT2 PE=1 SV=1
E7EN38	0.238728	0.00187977	0.306331	0.0258947	0.921584	0.781656	4746063	4741640	4765163	4632510	3940043	4562658	5230590	5183254	5112243	4044498	4009082	4082473	95	35	0.482	76558	7.9	DNA repair protein RAD50 (Fragment) OS=Homo sapiens GN=RAD50 PE=1 SV=1
E7ENV7	0.0350099	0.0171502	0.0845115	0.0540005	1.39866	1.18503	790568	784434	824462	1235368	983782	1136874	871280	857493	884515	1078563	1001025	1017232	14	5	0.072	62234	5.9	Copine-8 OS=Homo sapiens GN=CPNE8 PE=1 SV=2
E7EP35	0.0411772	0.028882	0.0912718	0.072867	1.73315	1.46496	66920	73049	71614	135733	101056	129916	73751	79852	76830	118504	102827	116244	2	2	0.088	27156	6.6	Leucine-rich repeat-containing protein 42 (Fragment) OS=Homo sapiens GN=LRRC42 PE=1 SV=1
E7EPB1	0.42265	0.42265	0.479344	0.509717	485	423.333	1	1	1	1453	1	1	1	1	1	1268	1	1	1	1	0.021	130523	7.6	Methylcytosine dioxygenase TET2 OS=Homo sapiens GN=TET2 PE=1 SV=1
E7EPK1	0.0114764	0.816164	0.0644575	0.855758	1.16709	0.991685	2211221	2098293	2198132	2653243	2376956	2564819	2436965	2293718	2358238	2316465	2418612	2294898	41	19	0.378	50695	8.6	Septin-7 OS=Homo sapiens GN=SEPT7 PE=1 SV=2
E7EPN9	0.00823286	0.00206104	0.0639214	0.0263236	2.3997	2.03031	917143	928644	970328	2440460	1898083	2419292	1010760	1015122	1040992	2130690	1931343	2164687	43	32	0.13	308776	9.1	Protein PRRC2C OS=Homo sapiens GN=PRRC2C PE=1 SV=1
E7EPP7	0.00978382	0.00482129	0.0639797	0.0325417	2.2551	1.91376	208049	228694	205035	494862	439393	513020	229282	249987	219964	432044	447089	459028	15	11	0.273	58995	5.2	Syntaxin-binding protein 4 OS=Homo sapiens GN=STXBP4 PE=1 SV=1
E7EPT4	0.328782	0.0982051	0.395236	0.168789	0.953476	0.812324	110527	105065	124279	107816	105391	110852	121808	114847	133329	94128	107236	99183	8	4	0.187	27907	8	NADH dehydrogenase [ubiquinone] flavoprotein 2, mitochondrial OS=Homo sapiens GN=NDUFV2 PE=1 SV=1
E7EQ08	0.42265	0.42265	0.479344	0.509717	0.00223214	0.00202566	1342	1	1	1	1	1	1479	1	1	1	1	1	1	1	0.116	40187	6.5	Aromatase OS=Homo sapiens GN=CYP19A1 PE=1 SV=2
E7EQ45	0.0337713	0.173633	0.08268	0.258661	1.40761	1.19245	3553	2731	2781	4517	3814	4429	3915	2985	2983	3943	3880	3962	1	1	0.024	56466	6.3	AP-5 complex subunit mu-1 OS=Homo sapiens GN=AP5M1 PE=1 SV=1
E7EQ64	0.56388	0.0649596	0.611417	0.124543	1.03744	0.879851	862259	829547	953831	989468	814090	941135	950288	906808	1023307	863876	828356	842093	13	6	0.13	28123	7.3	Trypsin-1 OS=Homo sapiens GN=PRSS1 PE=1 SV=1
E7EQ69	0.0811458	0.0882832	0.137473	0.155469	1.31371	1.11524	565426	642995	567586	839329	721241	772581	623146	702881	608925	732790	733875	691273	17	8	0.387	19311	8.8	N-alpha-acetyltransferase 50 OS=Homo sapiens GN=NAA50 PE=1 SV=1
E7EQA9	0.00401002	0.00890751	0.0639214	0.0398945	2.80699	2.37744	11897	9445	13387	36437	27910	33137	13111	10324	14362	31812	28399	29649	1	1	0.027	46152	6.6	TRAF family member-associated NF-kappa-B activator OS=Homo sapiens GN=TANK PE=1 SV=1
E7EQG5	0.534098	0.0685439	0.582994	0.129207	1.04034	0.889431	7973	10455	6558	8981	9572	7441	8787	11428	7035	7841	9739	6657	1	1	0.011	88805	5.4	Cadherin-related family member 3 OS=Homo sapiens GN=CDHR3 PE=1 SV=1
E7EQR4	0.00101447	0.87848	0.0563858	0.907258	1.16527	0.989856	655500	584539	674160	765057	686697	778796	722418	638978	723261	667946	698730	696835	16	10	0.152	69372	6.2	Ezrin OS=Homo sapiens GN=EZR PE=1 SV=3
E7EQT4	0.165455	0.0270651	0.230508	0.0698526	1.11513	0.946281	1910457	1973935	2109595	2257015	1989577	2437479	2105487	2157774	2263253	1970524	2024433	2180957	52	23	0.183	147362	6.7	Apoptotic chromatin condensation inducer in the nucleus OS=Homo sapiens GN=ACIN1 PE=1 SV=2
E7EQU1	0.0200101	0.0223885	0.0701721	0.062502	1.64412	1.39361	178019	182421	199658	292441	262369	366059	196193	199411	214200	255321	266968	327537	3	2	0.062	22090	9.2	High mobility group protein B3 (Fragment) OS=Homo sapiens GN=HMGB3 PE=1 SV=1
E7EQV9	0.0536032	0.180499	0.106089	0.266115	1.20822	1.02651	9104525	9450593	9081962	11538604	10418142	11434968	10034044	10330811	9743506	10074038	10600747	10231604	108	19	0.546	20510	11.3	Ribosomal protein L15 (Fragment) OS=Homo sapiens GN=RPL15 PE=1 SV=1
E7EQY1	0.0559136	0.0281503	0.108508	0.0716808	1.29911	1.10405	89474	102886	104224	128106	118265	138925	98608	112469	111816	111846	120338	124305	2	2	0.069	26776	8.2	Protein FAM136A OS=Homo sapiens GN=FAM136A PE=1 SV=1
E7ER68	0.0235328	0.0402259	0.0729015	0.0897007	1.3	1.10273	312462	300684	307484	418403	359751	418662	344360	328686	329879	365293	366055	374603	8	6	0.067	88987	6.8	Protein FAM91A1 OS=Homo sapiens GN=FAM91A1 PE=1 SV=1
E7ER77	0.148158	0.712343	0.212167	0.771465	1.17077	0.992063	222100	225763	224756	286465	231988	269028	244772	246787	241124	250102	236053	240713	8	7	0.075	93160	8.1	Endoplasmic reticulum metallopeptidase 1 OS=Homo sapiens GN=ERMP1 PE=1 SV=1
E7ERS3	0.409208	0.0910939	0.471592	0.159311	1.06984	0.907759	200856	213585	234682	220521	202419	271517	221357	233474	251771	192524	205961	242939	13	11	0.129	108940	8.4	Zinc finger CCCH domain-containing protein 18 OS=Homo sapiens GN=ZC3H18 PE=1 SV=1
E7ESA7	0.0717977	0.105475	0.126208	0.178091	1.63943	1.39179	6833	7846	9047	14788	11750	12359	7530	8576	9706	12911	11956	11058	1	1	0.023	111122	6.8	Nitric oxide synthase, endothelial OS=Homo sapiens GN=NOS3 PE=1 SV=1
E7ESC6	0.0180081	0.00583039	0.068457	0.0345665	1.4079	1.19523	2960544	3009071	2990300	4367135	3855121	4392412	3262769	3289303	3208093	3812799	3922668	3930154	89	50	0.374	124066	6.5	Exportin-7 OS=Homo sapiens GN=XPO7 PE=1 SV=1
E7ESK6	5.68239e-05	0.00896372	0.0397104	0.0399981	1.91303	1.61343	11399	7926	11204	21988	15166	21249	12562	8664	12020	19197	15431	19012	1	1	0.055	18388	6	Syndecan OS=Homo sapiens GN=SDC2 PE=1 SV=1
E7ESL9	0.0183493	0.00824513	0.0686064	0.0386765	2.0478	1.72964	136102	136434	144658	321901	231191	301238	149992	149137	155191	281038	235240	269532	12	9	0.167	61786	10.7	Arf-GAP with GTPase, ANK repeat and PH domain-containing protein 3 OS=Homo sapiens GN=AGAP3 PE=1 SV=1
E7ESP4	0.0242222	0.0127864	0.073469	0.0464051	1.47984	1.25351	87815	85267	83033	136414	111214	131382	96780	93209	89081	119099	113163	117556	1	1	0.008	102827	5.1	Integrin alpha-2 OS=Homo sapiens GN=ITGA2 PE=1 SV=1
E7ESP9	0.257715	0.59378	0.325057	0.668561	1.14757	0.973764	715942	833077	798418	924421	805670	963751	789030	910664	856571	807084	819788	862327	17	12	0.121	98381	4.9	Neurofilament medium polypeptide OS=Homo sapiens GN=NEFM PE=1 SV=1
E7ETM0	0.0186448	0.00618295	0.0689093	0.0352146	1.53483	1.29871	523732	491495	520136	846338	667253	842934	577197	537268	558020	738910	678946	754225	13	6	0.254	30763	9.5	Casein kinase I isoform alpha OS=Homo sapiens GN=CSNK1A1 PE=1 SV=1
E7ETU7	0.253519	0.0358989	0.320536	0.0832238	0.842294	0.711725	891298	954225	907651	860561	637878	820542	982293	1043102	973765	751331	649057	734190	11	6	0.213	41628	9.6	39S ribosomal protein L3, mitochondrial OS=Homo sapiens GN=MRPL3 PE=1 SV=1
E7ETY7	0.267509	0.153269	0.335001	0.235664	1.11525	0.943366	360897	342725	382845	452383	340143	419159	397741	374644	410731	394962	346103	375047	6	5	0.228	18090	8.8	Glutathione peroxidase OS=Homo sapiens GN=GPX8 PE=1 SV=1
E7EU40	0.0218401	0.00762056	0.0717969	0.0376351	1.51518	1.2828	118663	116357	126562	190298	154982	202582	130777	127194	135781	166144	157698	181263	2	2	0.021	61658	9.1	Solute carrier organic anion transporter family member OS=Homo sapiens GN=SLCO2A1 PE=1 SV=1
E7EU96	0.075737	0.00268372	0.130793	0.0276303	0.847454	0.719845	374952	382833	369939	347366	299954	308374	413231	418488	396882	303274	305210	275918	8	6	0.208	45311	7.9	Casein kinase II subunit alpha OS=Homo sapiens GN=CSNK2A1 PE=1 SV=1
E7EUC4	0.237193	0.635179	0.30464	0.703772	1.24435	1.05392	68319	74157	57374	85645	73339	89699	75292	81063	61552	74774	74624	80259	3	2	0.048	61086	6.8	SNF-related serine/threonine-protein kinase OS=Homo sapiens GN=SNRK PE=1 SV=1
E7EUN9	0.00540429	0.000125681	0.0639214	0.0224513	1.83151	1.55271	35988	34884	37292	69849	58418	69836	39661	38131	40007	60982	59440	62486	3	3	0.074	51388	7.3	tRNA-dihydrouridine(20) synthase [NAD(P)+]-like OS=Homo sapiens GN=DUS2 PE=1 SV=1
E7EUU4	0.0049354	0.000596001	0.0639214	0.0239137	2.28428	1.93702	13239176	13377842	13057425	32225736	27146302	31255301	14590710	14623739	14008444	28135386	27622091	27966120	351	98	0.473	171641	5.3	Eukaryotic translation initiation factor 4 gamma 1 OS=Homo sapiens GN=EIF4G1 PE=1 SV=1
E7EV46	0.0844091	0.211483	0.141449	0.29921	1.67764	1.4267	11338	7156	8591	13869	14484	17086	12494	7822	9215	12108	14737	15287	2	2	0.031	119487	6.6	Protein ERCC6-PGBD3 OS=Homo sapiens GN=ERCC6-PGBD3 PE=4 SV=1
E7EVA0	0.0195538	0.0115012	0.0696924	0.0439338	1.98943	1.68344	1508324	1601831	1560787	3235186	2611082	3446260	1662295	1751008	1674461	2824542	2656832	3083580	53	38	0.162	245442	6.2	Microtubule-associated protein OS=Homo sapiens GN=MAP4 PE=1 SV=1
E7EVJ5	0.151638	0.361451	0.215968	0.456128	1.15821	0.981765	5663040	5818137	6029318	7192279	5957838	7130765	6241179	6360003	6468479	6279359	6062238	6380332	116	48	0.345	142577	7.2	Cytoplasmic FMR1-interacting protein 2 OS=Homo sapiens GN=CYFIP2 PE=1 SV=1
E7EVQ6	0.0344717	0.0200111	0.0837132	0.0586896	1.55393	1.31545	102376	106005	116162	183766	142748	177802	112826	115876	124622	160441	145248	159091	4	4	0.075	53068	8.2	Squalene monooxygenase OS=Homo sapiens GN=SQLE PE=1 SV=1
E7EVV8	0.0323279	0.015484	0.0810549	0.0510278	1.49582	1.26738	63594	66016	64891	102851	84946	103141	70085	72162	69616	89794	86432	92284	5	5	0.083	56650	6.8	Fanconi anemia core complex-associated protein 100 OS=Homo sapiens GN=FAAP100 PE=1 SV=1
E7EVX8	0.0182202	0.0366498	0.0685506	0.0843273	1.27367	1.0805	697646	661520	704116	935119	791889	900925	768860	723121	755393	816416	805760	806104	30	17	0.306	54766	5.8	U4/U6 small nuclear ribonucleoprotein Prp31 OS=Homo sapiens GN=PRPF31 PE=1 SV=1
E7EW05	0.101883	0.200736	0.160966	0.287593	1.2694	1.0749	926319	961139	938147	1272309	1032817	1281710	1020884	1050649	1006475	1110810	1050914	1146824	24	15	0.225	75441	9.2	Protein SDA1 homolog OS=Homo sapiens GN=SDAD1 PE=1 SV=1
E7EW31	0.00818088	0.0310798	0.0639214	0.0761053	1.38354	1.17434	808674	763423	792492	1131750	996897	1142865	891237	834528	850221	988104	1014374	1022598	4	3	0.022	106917	9.6	Proline-rich basic protein 1 OS=Homo sapiens GN=PROB1 PE=2 SV=2
E7EW49	0.00611075	0.000210377	0.0639214	0.0224513	2.02717	1.7181	1051829	1032255	1036957	2312583	1879751	2134536	1159196	1128380	1112467	2019035	1912680	1909889	54	34	0.229	165698	8.2	CLIP-associating protein 2 OS=Homo sapiens GN=CLASP2 PE=1 SV=1
E7EWW0	0.0270085	0.00264439	0.0757149	0.0275408	1.39991	1.18739	261602	265730	266472	398540	334223	378491	288302	290473	285876	347950	340076	338655	17	10	0.097	118614	7.8	UPF0505 protein C16orf62 OS=Homo sapiens GN=C16orf62 PE=1 SV=2
E7EX20	0.0600541	0.0544093	0.113371	0.110283	1.47282	1.24768	90863	98750	79653	149215	119227	128139	100139	107946	85454	130275	121316	114653	3	2	0.019	125657	8.4	Tubulin polyglutamylase TTLL4 OS=Homo sapiens GN=TTLL4 PE=1 SV=1
E9PAK5	0.0361741	0.0222451	0.085634	0.0623072	1.6894	1.42425	7978	7685	9965	15667	10687	16942	8792	8400	10690	13678	10874	15159	1	1	0.007	133415	6.7	DENN domain-containing protein 4B (Fragment) OS=Homo sapiens GN=DENND4B PE=1 SV=1
E9PAU2	0.00823937	0.00323564	0.0639214	0.0288252	1.71141	1.44942	433942	401154	449475	812241	637254	748927	478235	438503	482202	709136	648412	670102	30	18	0.329	79579	8.9	Ribonucleoprotein PTB-binding 1 OS=Homo sapiens GN=RAVER1 PE=1 SV=1
E9PAV3	0.0110241	0.000451885	0.0643497	0.0236922	1.66839	1.41386	153244	151462	164888	277515	227989	277960	168888	165567	176896	242289	231984	248707	6	2	0.006	205419	9.6	Nascent polypeptide-associated complex subunit alpha, muscle-specific form OS=Homo sapiens GN=NACA PE=1 SV=1
E9PB61	0.147712	0.708316	0.2116	0.768107	1.20327	1.02034	112302	116814	135273	158402	128501	151555	123766	127692	145126	138295	130751	135604	5	2	0.095	27558	11.1	THO complex subunit 4 OS=Homo sapiens GN=ALYREF PE=1 SV=1
E9PBB9	0.366291	0.655013	0.431502	0.721173	1.29777	1.0858	11050	7037	19546	22516	9236	17087	12178	7692	20969	19658	9397	15288	1	1	0.016	77213	4.9	C-Jun-amino-terminal kinase-interacting protein 1 OS=Homo sapiens GN=MAPK8IP1 PE=1 SV=1
E9PBC1	0.451986	0.473719	0.506551	0.557012	1.32489	1.13757	1	1727	1113	1415	1384	965	1	1887	1194	1235	1408	863	1	1	0.033	53008	7.5	Epsin-2 OS=Homo sapiens GN=EPN2 PE=1 SV=1
E9PBZ9	0.540985	0.244816	0.589572	0.335389	0.891464	0.742571	3420	3305	4193	3892	1611	4230	3769	3612	4498	3398	1639	3784	1	1	0.135	11221	9.1	Nucleoside diphosphate-linked moiety X motif 6 OS=Homo sapiens GN=NUDT6 PE=1 SV=1
E9PC15	0.144088	0.872439	0.207829	0.902384	1.19032	1.00589	1185207	1110731	1217222	1562645	1148529	1470612	1306198	1214173	1305876	1364291	1168652	1315842	36	16	0.378	43797	6.4	Acylglycerol kinase, mitochondrial OS=Homo sapiens GN=AGK PE=1 SV=1
E9PC71	0.0594219	0.0550571	0.112638	0.111125	1.53557	1.29971	73807	81722	72395	126511	100640	122843	81342	89333	77668	110453	102404	109916	1	1	0.097	20272	5.7	Hippocalcin-like protein 1 OS=Homo sapiens GN=HPCAL1 PE=1 SV=1
E9PCA1	0.00806972	0.0426808	0.0639214	0.0936968	1.32161	1.1231	10152603	9997443	10295225	13755211	12553151	13928468	11189093	10928555	11045119	12009282	12773165	12462677	174	49	0.667	57144	5.6	T-complex protein 1 subunit epsilon OS=Homo sapiens GN=CCT5 PE=1 SV=1
E9PD53	0.0297261	0.00847921	0.0785219	0.0391413	1.4664	1.24152	14301643	14099482	14248744	22820307	18060052	21661404	15761700	15412626	15286592	19923752	18376567	19381838	264	91	0.532	144455	7.1	Structural maintenance of chromosomes protein OS=Homo sapiens GN=SMC4 PE=1 SV=1
E9PDR0	0.0183869	0.00427323	0.0686319	0.0313059	0.763872	0.648083	11716673	11082996	12565770	9625404	8098983	9290288	12912850	12115230	13481067	8403640	8240904	8312581	170	51	0.689	59404	7.5	Propionyl-CoA carboxylase beta chain, mitochondrial OS=Homo sapiens GN=PCCB PE=1 SV=1
E9PDY4	0.000448805	0.000376012	0.0550657	0.0230774	2630.67	2423	1	1	1	2230	2104	3558	1	1	1	1946	2140	3183	1	1	0.01	272922	7	Complement receptor type 1 OS=Homo sapiens GN=CR1 PE=1 SV=1
E9PE46	0.29276	0.764967	0.359491	0.813881	1.24756	1.05612	132215	138538	126059	150990	138400	205655	145713	151441	135241	131825	140825	184013	2	1	0.094	13522	4.9	Protein ZNF738 OS=Homo sapiens GN=ZNF738 PE=1 SV=1
E9PE47	0.0936089	0.129835	0.151975	0.207632	1.36559	1.15788	29923	34467	29190	45133	38332	44327	32978	37677	31316	39404	39004	39662	1	1	0.022	38093	9	Proton myo-inositol cotransporter OS=Homo sapiens GN=SLC2A13 PE=1 SV=1
E9PE82	0.0992817	0.839577	0.158044	0.874519	1.20455	1.02821	17836	16227	17489	21774	21587	18736	19656	17737	18762	19010	21965	16764	2	1	0.027	44012	8.4	Short-chain-specific acyl-CoA dehydrogenase, mitochondrial OS=Homo sapiens GN=ACADS PE=1 SV=1
E9PED7	0.0145521	0.00720233	0.0662107	0.0368996	1.90273	1.61083	109551	111274	113358	219822	180376	235663	120736	121638	121615	191921	183538	210864	1	1	0.017	38783	6.4	Stromelysin-3 OS=Homo sapiens GN=MMP11 PE=1 SV=1
E9PEI0	0.0146658	0.0103671	0.0662107	0.042124	2.14306	1.81606	29442	31776	30387	65238	56772	74305	32447	34734	32599	56956	57766	66484	4	4	0.052	111008	8.5	Cell division cycle-associated protein 2 OS=Homo sapiens GN=CDCA2 PE=1 SV=1
E9PEQ6	0.010903	0.0542821	0.0643205	0.110131	1.35942	1.15471	24478	23609	23891	33269	30300	34279	26977	25808	25631	29046	30831	30671	1	1	0.04	27698	5.5	Peptidyl-prolyl cis-trans isomerase OS=Homo sapiens GN=PPIE PE=1 SV=1
E9PF19	0.107421	0.215992	0.167007	0.304217	1.24339	1.05335	1301653	1360955	1350785	1796504	1454410	1739313	1434532	1487703	1449170	1568475	1479895	1556267	32	18	0.367	45935	9.5	Transducin beta-like protein 2 OS=Homo sapiens GN=TBL2 PE=1 SV=1
E9PF55	0.239624	0.298521	0.307167	0.393219	7.03655	6.38716	28170	18544	22649	29699	381892	76485	31045	20270	24298	25929	388587	68436	2	2	0.011	184173	8	Tensin-1 OS=Homo sapiens GN=TNS1 PE=1 SV=1
E9PFH4	0.0202172	0.00528116	0.0704313	0.0336151	1.5997	1.35636	1712154	1773825	1674571	2968959	2476374	2809984	1886931	1939008	1796523	2592092	2519760	2514256	68	26	0.337	96670	5.7	Transportin-3 OS=Homo sapiens GN=TNPO3 PE=1 SV=1
E9PFP1	0.00868239	0.00964369	0.0639214	0.0410607	1.94368	1.64517	242593	218330	223121	466193	381003	482366	267360	238664	239373	407021	387682	431605	3	3	0.06	52700	6	Phosphatidylinositol 3-kinase regulatory subunit beta OS=Homo sapiens GN=PIK3R2 PE=1 SV=1
E9PFR3	0.0308711	0.0128979	0.0799167	0.0466669	1.47466	1.24897	660692	653140	650046	1094520	852282	949255	728136	713965	697388	955589	867215	849353	23	12	0.184	69117	8.1	Serine/threonine-protein phosphatase 2A 56 kDa regulatory subunit delta isoform OS=Homo sapiens GN=PPP2R5D PE=1 SV=1
E9PFT6	0.407497	0.390944	0.47005	0.484787	0.276245	0.222678	1065	1	2087	869	1	1	1173	1	2239	758	1	1	1	1	0.142	15420	7.9	Hemoglobin subunit delta OS=Homo sapiens GN=HBD PE=1 SV=1
E9PG59	0.0134593	0.00661061	0.0655337	0.0359163	1.70495	1.44865	76270	80206	73740	146313	125109	121084	84057	87676	79111	127742	127302	108342	1	1	0.014	47151	5.8	Type II inositol 3,4-bisphosphate 4-phosphatase OS=Homo sapiens GN=INPP4B PE=1 SV=1
E9PGM4	0.127535	0.327876	0.189494	0.42301	1.24663	1.05627	75842	80873	72691	102916	84622	98447	83584	88404	77984	89851	86103	88085	4	2	0.029	75960	6.6	1,4-alpha-glucan-branching enzyme OS=Homo sapiens GN=GBE1 PE=1 SV=1
E9PGT1	0.00701794	0.00127469	0.0639214	0.0249499	1.70769	1.44619	176445	161991	177192	325277	255876	299379	194453	177074	190095	283987	260357	267870	10	5	0.161	25572	6.9	Translin OS=Homo sapiens GN=TSN PE=1 SV=1
E9PH05	0.0777302	0.00190055	0.133138	0.0259577	0.80989	0.685707	112024	111405	123413	99634	79651	101619	123458	121778	132399	86983	81043	90921	9	4	0.17	15959	9.9	Protein FAM162A OS=Homo sapiens GN=FAM162A PE=1 SV=1
E9PH64	0.402184	0.0180416	0.465159	0.0555421	1.03594	0.879517	107187	104308	107218	115169	101244	113754	118127	114019	115024	100548	103015	101779	8	2	0.173	20383	7.9	NADH dehydrogenase [ubiquinone] 1 beta subcomplex subunit 9 OS=Homo sapiens GN=NDUFB9 PE=1 SV=1
E9PH99	0.00853909	0.00658096	0.0639214	0.0359163	1.77524	1.50303	125362	115544	122568	225634	184799	234819	138157	126304	131495	196992	188035	210106	7	6	0.07	119327	7.3	E3 SUMO-protein ligase ZNF451 OS=Homo sapiens GN=ZNF451 PE=1 SV=1
E9PHM6	0.363057	0.0120983	0.428294	0.0450915	0.922502	0.781013	8857371	8942171	8973620	8914137	7100586	8683570	9761595	9774979	9627217	7782625	7224979	7769686	205	120	0.223	629794	5.7	Dystonin OS=Homo sapiens GN=DST PE=1 SV=3
E9PHT9	0.00723113	0.00523785	0.0639214	0.0335302	0.798053	0.678274	897678	878228	941966	737217	675251	756539	989320	960021	1010577	643637	687081	676916	20	8	0.479	18224	5.1	Annexin OS=Homo sapiens GN=ANXA5 PE=1 SV=1
E9PHV5	0.00163172	0.0123723	0.0603938	0.0455461	1.57546	1.3368	161661	145874	154431	257510	221420	248880	178165	159457	165677	224823	225299	222687	6	6	0.061	136138	5.2	Sperm-specific antigen 2 OS=Homo sapiens GN=SSFA2 PE=1 SV=1
E9PI08	0.107385	0.201934	0.167001	0.288848	1.36522	1.15508	26375	27215	32136	44613	32675	39747	29067	29749	34477	38950	33247	35564	1	1	0.032	33429	7.8	CAAX prenyl protease 2 OS=Homo sapiens GN=RCE1 PE=1 SV=1
E9PI14	0.059003	0.0293006	0.112064	0.0735234	1.28568	1.08446	68895	58841	72652	96305	66724	94605	75929	64321	77944	84081	67893	84649	1	1	0.116	9582	10.2	39S ribosomal protein L16, mitochondrial (Fragment) OS=Homo sapiens GN=MRPL16 PE=1 SV=1
E9PI30	0.00799586	0.00274607	0.0639214	0.0276303	2.4957	2.11397	23644	25589	31206	68434	55799	76519	26058	27972	33479	59748	56777	68466	1	1	0.025	40750	6.8	Cathepsin W OS=Homo sapiens GN=CTSW PE=1 SV=1
E9PI46	0.106007	0.16756	0.165483	0.252001	1.79752	1.5131	3116	2503	2110	4695	3521	5677	3434	2736	2263	4099	3582	5079	1	1	0.232	6171	8.3	ATP-binding cassette sub-family D member 4 OS=Homo sapiens GN=ABCD4 PE=1 SV=1
E9PI60	0.423277	0.0731293	0.479892	0.135278	0.879888	0.74511	104485	127600	118345	114340	88993	105006	115151	139484	126965	99827	90552	93955	3	2	0.014	124113	6.4	Bromodomain and PHD finger-containing protein 3 OS=Homo sapiens GN=BRPF3 PE=1 SV=1
E9PI80	0.0375872	0.00973321	0.0872504	0.041251	0.540116	0.455051	38321	37266	32164	24903	15686	17609	42233	40737	34507	21742	15961	15755	1	1	0.118	13041	7.6	CD59 glycoprotein OS=Homo sapiens GN=CD59 PE=1 SV=1
E9PIC2	0.00171437	0.00384948	0.0606139	0.0305257	1.75105	1.48522	17532	16139	17962	31611	26960	31841	19322	17642	19270	27598	27432	28490	1	1	0.057	16664	8	Syntaxin-17 OS=Homo sapiens GN=STX17 PE=1 SV=1
E9PIC3	0.00482117	0.0224948	0.0639214	0.062557	1.39531	1.18376	164346	150299	161490	238512	201371	224473	181125	164298	173254	208239	204901	200851	1	1	0.192	7624	6.5	Large neutral amino acids transporter small subunit 2 (Fragment) OS=Homo sapiens GN=SLC7A8 PE=1 SV=1
E9PIE4	0.0257211	0.0048975	0.0748791	0.0325417	1.41639	1.19959	1074542	1044393	1110533	1623022	1317385	1633793	1184239	1141660	1191421	1417011	1340471	1461854	26	13	0.605	28663	7.6	Mitochondrial carrier homolog 2 (Fragment) OS=Homo sapiens GN=MTCH2 PE=1 SV=7
E9PIK0	0.0659787	0.14879	0.119761	0.230525	1.97789	1.68999	5422	3594	4598	7529	9297	10101	5975	3928	4932	6573	9460	9038	2	2	0.124	27491	8.9	Centrosome-associated protein 350 (Fragment) OS=Homo sapiens GN=CEP350 PE=1 SV=1
E9PIN3	0.271697	0.0241617	0.338988	0.0651948	1.07628	0.912912	813259	805684	827606	915828	787054	930279	896277	880712	887878	799574	800840	832374	28	15	0.221	68107	8.9	Nuclear RNA export factor 1 (Fragment) OS=Homo sapiens GN=NXF1 PE=1 SV=1
E9PIQ4	0.0229489	0.00798476	0.0724581	0.0381628	1.66717	1.41134	47681	48622	49741	89611	69876	83993	52548	53150	53364	78236	71100	75154	2	2	0.3	9990	8.5	Mth938 domain-containing protein OS=Homo sapiens GN=AAMDC PE=1 SV=1
E9PIS9	0.0297841	0.012214	0.0785295	0.0452559	1.58377	1.33719	26683	25054	28151	46779	33690	46055	29407	27387	30201	40841	34280	41208	1	1	0.068	13913	8.6	THAP domain-containing protein 1 (Fragment) OS=Homo sapiens GN=THAP1 PE=1 SV=1
E9PIX7	0.17801	0.424684	0.243758	0.511548	1.40245	1.167	50084	20617	48057	86995	30511	49046	55197	22537	51557	75953	31045	43884	1	1	0.054	33839	8.9	Serine/threonine-protein kinase Nek5 OS=Homo sapiens GN=NEK5 PE=3 SV=2
E9PJ16	0.0218972	0.0151478	0.0718602	0.0504351	2.61196	2.20684	6616	8111	10433	22342	16633	26742	7291	8866	11193	19506	16924	23927	1	1	0.057	22561	9.2	Coiled-coil domain-containing protein 84 OS=Homo sapiens GN=CCDC84 PE=1 SV=1
E9PJ24	0.0056698	0.000105918	0.0639214	0.0224513	1.90118	1.61037	574740	552517	624811	1161217	951878	1217898	633412	603972	670318	1013825	968560	1089730	18	13	0.087	178216	9	PHD and RING finger domain-containing protein 1 OS=Homo sapiens GN=PHRF1 PE=1 SV=1
E9PJ55	0.0063926	0.00104268	0.0639214	0.0246833	2.42118	2.05223	48370	49587	45600	129925	104685	112967	53306	54203	48920	113432	106518	101078	5	4	0.089	67239	6.4	T-complex protein 11-like protein 1 OS=Homo sapiens GN=TCP11L1 PE=1 SV=1
E9PJP2	0.0907493	0.117179	0.148405	0.192201	1.31136	1.10953	225111	232497	245627	337037	259038	326120	248094	254152	263520	294259	263579	291802	1	1	0.008	102885	6.1	Protein SOGA3 OS=Homo sapiens GN=SOGA3 PE=1 SV=1
E9PJV0	0.0769575	0.132252	0.132318	0.21071	1.28371	1.08464	53041	48100	46775	72067	53174	64640	58456	52580	50181	62919	54106	57837	2	2	0.149	16149	5.2	Aldehyde dehydrogenase family 3 member B2 (Fragment) OS=Homo sapiens GN=ALDH3B2 PE=3 SV=7
E9PJW8	0.149305	0.269083	0.213324	0.361662	1.11691	0.947902	58548	56448	62345	71787	60151	66136	64525	61705	66886	62675	61205	59175	2	2	0.151	20766	8.5	Multivesicular body subunit 12A OS=Homo sapiens GN=MVB12A PE=1 SV=1
E9PJX5	0.0285184	0.0190512	0.0772132	0.0572114	2.20354	1.84337	9299	7033	8425	23626	11605	19322	10248	7688	9038	20627	11808	17288	1	1	0.018	49750	8.2	Tyrosine-protein kinase OS=Homo sapiens GN=BLK PE=1 SV=1
E9PK25	0.00314366	0.00575679	0.0639214	0.0344193	1.58113	1.34649	4152017	4469017	4609992	6860649	6754207	7305141	4575894	4885242	4945778	5989841	6872596	6536379	75	22	0.618	22728	8.3	Cofilin-1 OS=Homo sapiens GN=CFL1 PE=1 SV=1
E9PK48	0.615422	0.0329957	0.659347	0.0789975	0.979554	0.829501	14423	12691	13480	14139	11539	14086	15895	13873	14461	12344	11741	12603	1	1	0.122	15918	7.9	Palmitoyl-protein thioesterase 1 OS=Homo sapiens GN=PPT1 PE=1 SV=1
E9PK89	0.0579668	0.0513624	0.110791	0.106123	1.72537	1.46056	15280	19106	16803	31473	25147	31700	16840	20885	18027	27478	25587	28364	1	1	0.045	28618	5.8	Guanine nucleotide exchange factor for Rab-3A (Fragment) OS=Homo sapiens GN=RAB3IL1 PE=1 SV=7
E9PKH6	0.362452	0.0575337	0.42766	0.114712	0.902371	0.767451	66129	73952	77835	71008	62335	63298	72880	80839	83504	61994	63427	56636	2	1	0.08	15892	7.6	NADH dehydrogenase [ubiquinone] iron-sulfur protein 8, mitochondrial (Fragment) OS=Homo sapiens GN=NDUFS8 PE=1 SV=1
E9PKV2	0.0487614	0.0614456	0.100421	0.119945	0.859451	0.731552	56824	48544	54754	47206	44769	45642	62625	53065	58742	41214	45553	40839	1	1	0.056	16371	10.5	39S ribosomal protein L17, mitochondrial (Fragment) OS=Homo sapiens GN=MRPL17 PE=1 SV=1
E9PL24	0.00674546	0.000769402	0.0639214	0.0246267	2.16731	1.83655	1368043	1381131	1389356	3219001	2634233	3116256	1507684	1509744	1490534	2810402	2680388	2788304	64	36	0.349	126950	5.3	Myomegalin OS=Homo sapiens GN=PDE4DIP PE=1 SV=2
E9PLB5	0.37161	0.803817	0.436541	0.845772	1.21647	1.0378	6492	3532	6454	6383	6679	6983	7154	3860	6924	5572	6796	6248	1	1	0.333	5686	10.3	Protein phosphatase 1 regulatory subunit 36 OS=Homo sapiens GN=PPP1R36 PE=4 SV=1
E9PLS0	0.172609	0.608894	0.238363	0.681916	1.21028	1.0302	2477	3114	2679	3586	3286	3137	2729	3404	2874	3130	3343	2806	1	1	0.096	19096	6.8	Immunoglobulin-like domain-containing receptor 2 OS=Homo sapiens GN=ILDR2 PE=1 SV=1
E9PLY5	0.486033	0.00555025	0.537998	0.0340011	0.953	0.806356	4817376	4617408	4906611	5007848	3872770	4786730	5309164	5047437	5263986	4372177	3940616	4282957	117	55	0.373	159923	5.7	Microtubule-actin cross-linking factor 1, isoforms 1/2/3/5 (Fragment) OS=Homo sapiens GN=MACF1 PE=1 SV=1
E9PM19	0.0528986	0.940257	0.105287	0.957072	1.18332	1.00262	219059	197840	213921	259124	217574	269762	241423	216266	229502	226233	221387	241373	4	3	0.025	112963	7.6	Tyrosine-protein kinase OS=Homo sapiens GN=TYK2 PE=1 SV=1
E9PM69	0.00087226	0.0295874	0.0563858	0.073847	1.52881	1.30098	848506	830529	896443	1281468	1251745	1404198	935118	907865	961725	1118799	1273672	1256412	45	21	0.438	44324	5.1	26S protease regulatory subunit 6A OS=Homo sapiens GN=PSMC3 PE=1 SV=1
E9PM83	0.00735909	0.00371741	0.0639214	0.0300615	2.35868	1.99918	118481	120908	114204	289811	246450	297750	130573	132167	122519	253022	250767	266413	9	3	0.193	19199	4.9	Kinesin light chain 2 (Fragment) OS=Homo sapiens GN=KLC2 PE=1 SV=1
E9PM92	0.0213372	0.12981	0.0714736	0.207632	1.54815	1.32315	2830	2833	4338	4107	5027	6349	3118	3096	4654	3585	5115	5680	1	1	0.146	17635	9.6	Small acidic protein OS=Homo sapiens GN=C11orf58 PE=1 SV=2
E9PMJ2	0.0050222	0.00383906	0.0639214	0.030487	1.85962	1.57665	160418	152356	160315	303021	259716	317028	176791	166543	171989	264556	264265	283663	9	4	0.133	39137	6	Protein FAM118B (Fragment) OS=Homo sapiens GN=FAM118B PE=1 SV=7
E9PMR4	0.013202	0.0104153	0.0655337	0.042186	0.856875	0.727984	86506	84205	96252	74944	69523	84287	95337	92048	103263	65431	70740	75416	2	1	0.036	28067	7.7	Tetraspanin OS=Homo sapiens GN=CD151 PE=1 SV=1
E9PMR8	0.27347	0.966677	0.340491	0.977479	1.18293	0.999036	107535	110604	125979	152069	108192	146808	118514	120906	135156	132768	110088	131359	1	1	0.082	18123	4.6	Intraflagellar transport protein 46 homolog (Fragment) OS=Homo sapiens GN=IFT46 PE=1 SV=1
E9PN30	0.114639	0.950907	0.17541	0.965335	1.19655	1.00628	45809	32700	58549	51538	35510	76949	50485	35745	62813	44996	36132	68851	2	2	0.073	23771	9.5	Selenoprotein S (Fragment) OS=Homo sapiens GN=VIMP PE=1 SV=1
E9PN39	0.0487791	0.125271	0.100441	0.202153	1.47593	1.24498	5281	3883	3697	7209	5215	6558	5820	4244	3966	6294	5306	5867	1	1	0.049	27233	5.9	Mitochondrial fission regulator 2 (Fragment) OS=Homo sapiens GN=MTFR2 PE=1 SV=1
E9PN60	0.00440665	0.002741	0.0639214	0.0276303	2.70695	2.2966	87071	88863	84901	238911	212402	254754	95960	97140	91085	208587	216126	227946	1	1	0.085	12604	10.6	Pro-cathepsin H OS=Homo sapiens GN=CTSH PE=4 SV=1
E9PNE6	0.0923894	0.913976	0.150409	0.936078	1.15948	0.9886	21854652	19085226	22440219	24031532	24466152	24990172	24085890	20862805	24074831	20981293	24895037	22360346	198	47	0.614	54976	5.7	Heat shock cognate 71 kDa protein OS=Homo sapiens GN=HSPA8 PE=1 SV=1
E9PNM1	0.00995718	0.0207121	0.0640378	0.0598621	1.33764	1.13475	160215	149067	154115	223084	188218	208558	176570	162949	165339	194766	191515	186608	6	5	0.093	47285	6.5	Squalene synthase OS=Homo sapiens GN=FDFT1 PE=1 SV=1
E9PNN6	0.0310744	0.0245659	0.0800813	0.0657884	2.33365	1.97151	86291	102282	86103	231064	175202	234731	95100	111808	92374	201736	178273	210028	3	2	0.048	44204	5.5	Aldehyde dehydrogenase, dimeric NADP-preferring OS=Homo sapiens GN=ALDH3A1 PE=1 SV=1
E9PNP5	0.0516215	0.0450452	0.103885	0.0972596	1.51918	1.27929	11305	9674	10536	20113	12433	15331	12459	10575	11303	17560	12650	13717	1	1	0.238	8793	8.8	Protein yippee-like 4 (Fragment) OS=Homo sapiens GN=YPEL4 PE=4 SV=1
E9PNR8	0.0848895	0.0917701	0.141904	0.160219	1.65559	1.39922	14176	17190	15749	30615	21707	25681	15623	18791	16896	26729	22087	22978	1	1	0.486	3507	3.8	Hypoxia-inducible factor 1-alpha inhibitor OS=Homo sapiens GN=HIF1AN PE=1 SV=1
E9PNT4	0.109981	0.624266	0.170019	0.694985	1.25829	1.07368	53937	46096	54222	68503	66758	58837	59443	50389	58171	59808	67928	52645	1	1	0.179	6406	7.5	Uncharacterized protein OS=Homo sapiens GN=ZNF585B PE=4 SV=1
E9PNW5	0.697922	0.81509	0.734781	0.854846	1.12867	0.954868	62571	62294	49574	55523	54527	86834	68959	68096	53185	48475	55483	77696	1	1	0.028	83092	6.3	Uncharacterized protein C4orf50 OS=Homo sapiens GN=C4orf50 PE=4 SV=1
E9PNW8	0.0273702	0.0385136	0.0759546	0.0871806	1.31531	1.11369	280798	260167	326537	402778	320174	418083	309464	284394	350317	351650	325782	374082	12	8	0.248	37481	6.9	Fatty acyl-CoA reductase 1 (Fragment) OS=Homo sapiens GN=FAR1 PE=1 SV=1
E9PNZ4	0.579266	0.00552119	0.625875	0.033963	0.965076	0.817018	8125344	7880056	8158122	8486561	6707921	8125148	8954851	8613958	8752335	7409343	6825452	7270051	162	74	0.341	231089	5.3	Microtubule-actin cross-linking factor 1, isoforms 1/2/3/5 (Fragment) OS=Homo sapiens GN=MACF1 PE=1 SV=1
E9PP54	0.0313057	0.0735354	0.0801734	0.135761	1.32912	1.13005	4010	4317	5115	5932	5465	6469	4419	4719	5487	5179	5560	5788	1	1	0.092	12736	5.6	Tubulin-specific chaperone cofactor E-like protein (Fragment) OS=Homo sapiens GN=TBCEL PE=1 SV=1
E9PPM1	0.00609897	0.00784424	0.0639214	0.037951	1.4506	1.23093	142544	133982	138030	215699	183655	202001	157096	146461	148084	188321	186875	180743	2	2	0.051	26064	9	Tumor protein p53-inducible protein 11 OS=Homo sapiens GN=TP53I11 PE=1 SV=1
E9PPP6	0.365859	0.915819	0.431033	0.937508	1.17707	0.993248	39030	41966	45260	57047	38969	52596	43014	45874	48556	49805	39651	47060	2	2	0.121	15387	8	Ribosomal RNA-processing protein 8 OS=Homo sapiens GN=RRP8 PE=1 SV=1
E9PPU3	0.524128	0.34053	0.573922	0.435805	1.07018	0.912181	2157	2878	2887	2845	2775	2858	2377	3146	3097	2483	2823	2557	1	1	0.235	11111	5.9	Diphthamide biosynthesis protein 2 OS=Homo sapiens GN=DPH2 PE=1 SV=1
E9PQ73	0.863829	0.112322	0.883352	0.186472	0.979809	0.829638	117860	133335	111294	130827	104206	120137	129891	145752	119399	114219	106030	107493	5	5	0.017	488845	4.8	Protocadherin Fat 3 OS=Homo sapiens GN=FAT3 PE=1 SV=1
E9PQB0	0.00868208	0.00307028	0.0639214	0.028444	1.89388	1.60102	168216	150945	159103	331510	252554	321709	185390	165004	170693	289433	256982	287855	1	1	0.049	13720	4.4	Nuclear factor-related to kappa-B-binding protein OS=Homo sapiens GN=NFRKB PE=1 SV=1
E9PQH6	0.466915	0.00213503	0.51991	0.0264434	0.952117	0.808094	1062638	1113117	1108615	1103356	950670	1073079	1171120	1216784	1189361	963301	967322	960142	30	9	0.408	19224	5.1	Rho-related GTP-binding protein RhoC (Fragment) OS=Homo sapiens GN=RHOC PE=1 SV=1
E9PQN4	0.254189	0.437144	0.32119	0.52305	1.36294	1.14833	21823	27364	28113	39355	25965	40035	24051	29912	30160	34359	26420	35822	1	1	0.013	65983	7.3	Complement receptor type 1 OS=Homo sapiens GN=CR1 PE=1 SV=2
E9PR11	0.0586784	0.142761	0.1117	0.223495	1.32514	1.12446	33012	33032	34940	50180	40859	42779	36382	36108	37485	43811	41575	38277	1	1	0.065	26375	6.7	Nuclear receptor-binding protein 2 (Fragment) OS=Homo sapiens GN=NRBP2 PE=1 SV=1
E9PR71	0.0395962	0.0238083	0.0895746	0.0646622	1.59113	1.34701	99611	107786	106183	182111	142907	173928	109778	117822	113914	158994	145408	155622	8	6	0.095	66998	7.6	UV radiation resistance-associated gene protein OS=Homo sapiens GN=UVRAG PE=1 SV=1
E9PR89	0.10173	0.140431	0.160823	0.220756	1.53709	1.29902	50770	57903	50230	83530	66594	94125	55953	63296	53889	72928	67761	84220	1	1	0.028	43811	8.6	Serine/threonine-protein kinase Sgk1 OS=Homo sapiens GN=SGK1 PE=1 SV=1
E9PRA7	0.433598	0.449376	0.489345	0.534379	1.87531	1.54349	1	1	1209	1212	1	1058	1	1	1297	1058	1	946	1	1	0.141	21958	4.9	N-acyl-aromatic-L-amino acid amidohydrolase (carboxylate-forming) OS=Homo sapiens GN=ACY3 PE=1 SV=1
E9PRI1	0.00947122	0.00182809	0.0639214	0.025849	2.04836	1.74481	2869	3479	2750	6494	6235	5907	3161	3803	2950	5669	6344	5285	1	1	0.023	52289	8.8	Crossover junction endonuclease MUS81 OS=Homo sapiens GN=MUS81 PE=1 SV=1
E9PRI9	0.00266103	0.000548577	0.0639214	0.0239137	2.87504	2.42934	3956232	3471718	3894515	11841120	8895183	11816293	4360155	3795084	4178216	10338211	9051143	10572852	7	2	0.083	19495	9.4	tRNA pseudouridine(38/39) synthase (Fragment) OS=Homo sapiens GN=PUS3 PE=1 SV=1
E9PRK7	0.0175157	0.0631267	0.0681984	0.122127	1.86765	1.57347	14486	7913	12441	23116	16391	25562	15964	8649	13347	20181	16677	22871	2	2	0.137	19136	8.6	ARL14 effector protein (Fragment) OS=Homo sapiens GN=ARL14EP PE=1 SV=1
E9PRR7	0.0513516	0.12346	0.103601	0.199741	1.48142	1.25283	127698	109529	109850	175716	144311	194141	140732	119727	117847	153408	146837	173707	9	4	0.405	12516	5.3	Protein FRG1 (Fragment) OS=Homo sapiens GN=FRG1 PE=1 SV=1
E9PRY8	0.00283184	0.0437304	0.0639214	0.0954676	1.54531	1.31888	2185406	2262165	2439091	3442204	3597746	3602092	2408516	2472850	2616749	3005287	3660805	3223021	44	18	0.23	76570	7	Elongation factor 1-delta OS=Homo sapiens GN=EEF1D PE=1 SV=1
E9PSH4	0.000159026	0.00601181	0.0453259	0.0348589	2.40495	2.03823	24187	19825	25320	56914	48141	61685	26655	21670	27164	49688	48983	55193	3	3	0.15	31972	4.7	Repressor of RNA polymerase III transcription MAF1 homolog OS=Homo sapiens GN=MAF1 PE=1 SV=1
F1DAM0	0.158418	0.233766	0.223126	0.323172	1.48971	1.25067	3368	3271	4049	6650	3614	5658	3711	3575	4343	5805	3677	5062	1	1	0.029	47054	8.1	Steroidogenic factor 1 OS=Homo sapiens GN=NR5A1 PE=1 SV=1
F1T0B3	0.0275968	0.0479533	0.0761045	0.101264	1.24955	1.06057	7336196	7230546	7535689	9563857	8369920	9684399	8085134	7903949	8084559	8349901	8516589	8665218	163	43	0.636	73915	7.9	ATP-dependent RNA helicase DDX1 OS=Homo sapiens GN=DDX1 PE=1 SV=1
F2Z2A2	0.519523	0.219652	0.569655	0.307958	0.902044	0.757914	7804	5717	6682	5819	4144	8261	8600	6249	7168	5080	4216	7391	1	1	0.174	9852	5.8	Major facilitator superfamily domain-containing protein 9 OS=Homo sapiens GN=MFSD9 PE=1 SV=1
F2Z2A4	0.162818	0.217721	0.227633	0.305933	1.83411	1.56372	2733	5012	7102	9835	8469	8927	3012	5478	7619	8586	8617	7987	1	1	0.124	16423	9.6	Deoxynucleotidyltransferase terminal-interacting protein 1 (Fragment) OS=Homo sapiens GN=DNTTIP1 PE=1 SV=1
F2Z2E2	0.041967	0.0155861	0.0922929	0.0512301	1.35864	1.15105	514975	518143	528796	758123	618398	745563	567538	566389	567300	661883	629224	667091	35	25	0.188	179483	7.7	Ras GTPase-activating-like protein IQGAP3 OS=Homo sapiens GN=IQGAP3 PE=1 SV=1
F2Z2M2	0.0966834	0.131533	0.155423	0.209835	1.741	1.47426	14639	16947	9549	25705	21800	24111	16133	18525	10244	22442	22182	21573	1	1	0.091	11459	7.9	Tripartite motif-containing protein 14 OS=Homo sapiens GN=TRIM14 PE=1 SV=1
F2Z2N5	0.0862559	0.0784201	0.143501	0.142221	0.912076	0.777113	74225	68421	76963	64263	65428	70609	81803	74794	82569	56106	66575	63178	1	1	0.031	28136	6.5	Thymus-specific serine protease OS=Homo sapiens GN=PRSS16 PE=4 SV=1
F2Z2X0	0.0772185	0.176189	0.132605	0.261384	1.5767	1.33883	10811	9260	13253	20423	16048	16071	11914	10122	14218	17830	16329	14379	1	1	0.039	25460	11	Nucleoside diphosphate kinase OS=Homo sapiens GN=NME4 PE=1 SV=1
F2Z2X4	0.0113276	0.00232603	0.0643805	0.0268818	1.43159	1.21354	1494637	1406492	1503551	2257676	1866788	2181249	1647227	1537483	1613066	1971111	1899503	1951699	30	17	0.133	130153	5.1	Exportin-4 OS=Homo sapiens GN=XPO4 PE=1 SV=1
F2Z2X9	0.331832	0.196499	0.398218	0.282972	0.513193	0.437028	332400	927594	221307	278700	267635	213858	366337	1013994	237428	243326	272327	191353	1	1	0.058	13391	8	Galactose-1-phosphate uridylyltransferase OS=Homo sapiens GN=GALT PE=4 SV=1
F2Z2Y3	0.0744966	0.157197	0.129468	0.24009	1.91661	1.63596	3923	2522	4755	7427	7183	6856	4323	2756	5101	6484	7308	6134	1	1	0.055	25196	5.2	Protein FAM204A OS=Homo sapiens GN=FAM204A PE=1 SV=1
F2Z2Y4	0.00417372	0.0159638	0.0639214	0.0519133	1.48558	1.26117	82147	78057	84386	123444	110179	129734	90532	85327	90531	107774	112109	116080	4	4	0.173	30638	6.7	Pyridoxal kinase OS=Homo sapiens GN=PDXK PE=1 SV=1
F2Z350	0.145256	0.328075	0.208948	0.423181	1.33278	1.12708	6747	6730	7492	11291	7896	8760	7435	7356	8037	9857	8034	7838	1	1	0.226	9528	7.1	Testis-expressed sequence 29 protein OS=Homo sapiens GN=TEX29 PE=4 SV=1
F2Z388	0.144059	0.0193462	0.207811	0.0576264	1.09607	0.932516	1450216	1566813	1531411	1673588	1590231	1721567	1598270	1712741	1642960	1461160	1618103	1540395	22	3	0.188	10645	10.3	60S ribosomal protein L35 OS=Homo sapiens GN=RPL35 PE=1 SV=1
F2Z393	0.0661347	0.457509	0.119941	0.541699	1.22337	1.03945	34492	35375	33435	42146	39348	44883	38013	38669	35870	36796	40037	40159	1	1	0.025	35329	9	Transaldolase OS=Homo sapiens GN=TALDO1 PE=1 SV=1
F2Z3C5	0.0200918	0.149143	0.0703409	0.230925	1.4621	1.24463	82597	69370	90394	119025	113211	122120	91029	75830	96978	103917	115195	109268	2	2	0.088	20700	8.4	Protein kinase C zeta type (Fragment) OS=Homo sapiens GN=PRKCZ PE=1 SV=1
F5GW90	0.0133757	0.0138159	0.0655337	0.0482081	6.23157	5.3124	10003	14754	24808	99981	93087	115800	11023	16127	26615	87290	94718	103613	2	1	0.024	45766	9	Nuclear pore complex-interacting protein family member B4 OS=Homo sapiens GN=NPIPB4 PE=4 SV=1
F5GWI4	0.185869	0.242763	0.250729	0.33312	1.70894	1.43678	2665	3629	3333	7206	4015	5231	2937	3967	3575	6291	4085	4680	1	1	0.035	38293	5.8	Adenosine deaminase OS=Homo sapiens GN=ADA PE=1 SV=1
F5GWJ4	0.413679	0.390092	0.475536	0.484205	0.664204	0.583608	1309	2058	1371	1311	1835	1	1442	2249	1470	1144	1867	1	1	1	0.18	12732	11.4	Tumor necrosis factor receptor superfamily member 1A OS=Homo sapiens GN=TNFRSF1A PE=4 SV=1
F5GWN5	0.00635793	0.0706878	0.0639214	0.132122	1.57187	1.3473	7335	8287	8924	11234	13972	13377	8083	9058	9574	9808	14216	11969	2	2	0.018	181685	7.3	Phosphatidylinositol 4-phosphate 3-kinase C2 domain-containing subunit beta OS=Homo sapiens GN=PIK3C2B PE=1 SV=1
F5GWQ8	0.0252531	0.00442446	0.074515	0.0316275	1.37663	1.16612	187081	178549	185028	272813	221191	264046	206181	195179	198506	238186	225069	236260	1	1	0.015	60135	5.4	Clusterin OS=Homo sapiens GN=CLUL1 PE=1 SV=1
F5GWS9	0.109415	0.144972	0.169333	0.226024	1.47011	1.23298	62868	51845	61138	112548	59504	86469	69284	56673	65589	98260	60545	77368	5	2	0.397	8849	5.1	Oral cancer overexpressed 1 OS=Homo sapiens GN=ORAOV1 PE=1 SV=1
F5GWV3	0.987861	0.0572739	0.990153	0.114357	1.00068	0.849501	153956	142783	167007	163667	140619	159774	169671	156079	179169	142890	143082	142957	6	5	0.074	153965	8	Histone demethylase UTY OS=Homo sapiens GN=UTY PE=1 SV=2
F5GWX5	0.426937	0.00346581	0.483345	0.0295889	0.947858	0.803073	13770541	13551629	13739795	14008279	11412157	13500495	15176356	14813740	14740548	12230169	11612104	12079683	288	99	0.425	217102	5.8	Chromodomain-helicase-DNA-binding protein 4 OS=Homo sapiens GN=CHD4 PE=1 SV=1
F5GX09	0.432278	0.60355	0.488074	0.677197	1.4185	1.19686	89840	95983	237329	282699	145669	171871	99011	104922	254617	246817	148222	153783	2	2	0.038	38621	9.2	Protein FAM76B OS=Homo sapiens GN=FAM76B PE=1 SV=1
F5GXF0	0.675135	0.687826	0.713777	0.749689	1.73856	1.4041	1	2140	1	2035	1	1688	1	2339	1	1776	1	1510	1	1	0.014	70451	7.6	Nuclear receptor subfamily 4 group A member 1 OS=Homo sapiens GN=NR4A1 PE=1 SV=1
F5GXS2	0.00528622	0.000391682	0.0639214	0.0231562	0.617895	0.524283	10586018	10264173	11089879	6907423	5931896	6896294	11666753	11220132	11897650	6030625	6035809	6170503	185	48	0.637	59564	4.9	Alpha-actinin-4 OS=Homo sapiens GN=ACTN4 PE=1 SV=2
F5GXW6	0.0517162	0.104825	0.10394	0.177324	1.94843	1.65171	3951	2645	5156	8851	6568	7479	4353	2890	5531	7726	6682	6691	2	1	0.163	10863	8.8	Brain protein I3 OS=Homo sapiens GN=BRI3 PE=1 SV=1
F5GY37	0.00266173	0.0224977	0.0639214	0.062557	0.823656	0.70379	279366	295720	277772	230261	247587	224614	307883	323257	298000	201028	251920	200971	15	6	0.187	29723	9.9	Prohibitin-2 OS=Homo sapiens GN=PHB2 PE=1 SV=1
F5GY74	0.304298	0.206382	0.371231	0.293807	0.786478	0.669962	14050	8201	10968	8686	8755	8685	15484	8964	11766	7583	8908	7771	1	1	0.068	17238	9.9	TBC1 domain family member 30 (Fragment) OS=Homo sapiens GN=TBC1D30 PE=1 SV=1
F5GYE8	0.0110608	0.0219406	0.0643497	0.0618239	1.5462	1.31308	65624	65064	80534	111390	97749	117452	72323	71122	86398	97250	99461	105091	4	4	0.05	107682	6.4	Centrosomal protein of 112 kDa OS=Homo sapiens GN=CEP112 PE=1 SV=1
F5GYI3	0.158764	0.222295	0.223493	0.310799	1.56042	1.31587	9141	11054	10052	20260	12667	14271	10074	12083	10784	17688	12889	12769	1	1	0.021	40592	5.5	Ubiquitin-associated protein 1-like OS=Homo sapiens GN=UBAP1L PE=2 SV=1
F5GYQ1	0.305207	0.003541	0.372124	0.0296136	1.07374	0.911119	1039028	1055381	1080505	1207615	1030899	1170526	1145101	1153673	1159208	1054331	1048963	1047339	20	13	0.224	44660	5.1	V-type proton ATPase subunit d 1 OS=Homo sapiens GN=ATP6V0D1 PE=1 SV=1
F5GZ90	0.0192514	0.00709832	0.0694172	0.0368516	1.83853	1.55593	459179	476148	482977	952334	740575	914680	506052	520489	518150	831454	753552	818419	17	12	0.179	75000	9.1	Denticleless protein homolog OS=Homo sapiens GN=DTL PE=1 SV=1
F5GZB0	0.372847	0.40302	0.437749	0.49624	2.21819	1.90237	1363	1	1473	1612	2210	2471	1502	1	1580	1407	2248	2210	1	1	0.588	5475	8.9	E3 ubiquitin-protein ligase Mdm2 OS=Homo sapiens GN=MDM2 PE=4 SV=1
F5GZG6	0.0152591	0.00255631	0.0664081	0.0272507	1.68572	1.42898	186562	191750	196126	347977	286092	334273	205609	209610	210413	303810	291108	299097	1	1	0.046	21886	5.4	Thiamin pyrophosphokinase 1 OS=Homo sapiens GN=TPK1 PE=1 SV=1
F5H018	0.0055257	0.266817	0.0639214	0.359269	1.23584	1.05004	2481740	2351551	2470817	3126467	2815025	3085244	2735091	2570552	2650778	2729620	2864352	2760551	60	15	0.382	22535	8.7	GTP-binding nuclear protein Ran (Fragment) OS=Homo sapiens GN=RAN PE=1 SV=7
F5H070	0.0115168	0.00274094	0.0644754	0.0276303	1.89833	1.60879	219283	226549	243060	468114	380777	458850	241663	247641	260756	408692	387444	410556	18	12	0.11	148118	8.1	Lysine-specific demethylase 3A OS=Homo sapiens GN=KDM3A PE=1 SV=2
F5H0F9	0.0400078	0.0184943	0.0899318	0.0564797	1.45249	1.23022	826527	857985	873089	1339710	1074081	1301108	910894	937882	936674	1169652	1092894	1164170	39	14	0.216	83675	6.9	Anaphase-promoting complex subunit 5 OS=Homo sapiens GN=ANAPC5 PE=1 SV=1
F5H0R1	0.10546	0.186226	0.164874	0.271662	2.15947	1.84319	3885	1576	3500	6599	6629	6123	4281	1722	3754	5761	6745	5478	1	1	0.018	98435	6.4	Speckle targeted PIP5K1A-regulated poly(A) polymerase OS=Homo sapiens GN=TUT1 PE=1 SV=1
F5H0U2	0.120334	0.474225	0.181737	0.557451	1.3146	1.12501	11216	10913	15087	15499	17094	16331	12361	11929	16186	13531	17393	14612	1	1	0.018	56326	9.8	C2 domain-containing protein 3 OS=Homo sapiens GN=C2CD3 PE=1 SV=1
F5H0U5	0.0281696	0.0505833	0.0768478	0.104981	2.09083	1.78533	16640	18097	13329	29518	35063	35917	18338	19782	14299	25771	35677	32137	1	1	0.063	21659	6.5	Glycolipid transfer protein OS=Homo sapiens GN=GLTP PE=1 SV=1
F5H116	0.0725946	0.436963	0.127058	0.522884	1.21842	1.03609	172623	182643	184759	235079	209418	213480	190247	199655	198218	205242	213089	191015	1	1	0.044	23203	8.8	Piwi-like protein 4 OS=Homo sapiens GN=PIWIL4 PE=1 SV=1
F5H157	0.0528596	0.743607	0.105226	0.796546	1.16973	0.991983	108611	101596	101181	130942	110149	123148	119696	111056	108548	114318	112077	110185	8	4	0.276	21214	8.3	Ras-related protein Rab-35 (Fragment) OS=Homo sapiens GN=RAB35 PE=1 SV=1
F5H169	0.00416643	0.0292973	0.0639214	0.0735234	1.90092	1.61593	33902	28164	37013	63695	58249	66397	37362	30785	39707	55609	59268	59408	4	2	0.148	14317	8.7	26S proteasome non-ATPase regulatory subunit 9 OS=Homo sapiens GN=PSMD9 PE=1 SV=1
F5H1B1	0.168065	0.182293	0.233369	0.268257	4.64764	3.81366	4802	5371	5748	39342	5977	28676	5292	5871	6166	34348	6081	25658	1	1	0.072	27782	5.8	Zinc finger protein 84 (Fragment) OS=Homo sapiens GN=ZNF84 PE=1 SV=1
F5H1D6	0.0372616	0.0204963	0.0869542	0.0595298	1.55943	1.31956	4123830	4273818	4210324	7179800	5587156	6894327	4544816	4671844	4516970	6268459	5685064	6168771	118	70	0.297	258352	6.5	DNA polymerase OS=Homo sapiens GN=POLE PE=1 SV=1
F5H1I4	0.0163819	0.00447796	0.0671269	0.0317207	1.71999	1.4558	101567	100612	104725	188498	149842	189533	111933	109980	112351	164571	152466	169585	7	5	0.057	96408	5.3	DNA helicase B OS=Homo sapiens GN=HELB PE=1 SV=1
F5H1S1	0.136177	0.268719	0.199206	0.361327	1.27759	1.08459	52395	61065	46662	79218	65156	60196	57742	66752	50059	69161	66297	53860	4	4	0.105	65171	9.3	Mannosyltransferase OS=Homo sapiens GN=PIGB PE=1 SV=2
F5H245	0.233575	0.293027	0.300885	0.387265	1.05112	0.89429	650092	550770	614643	659299	616441	632566	716461	602064	659414	575612	627244	565995	12	2	0.101	34806	7.5	L-lactate dehydrogenase OS=Homo sapiens GN=LDHC PE=1 SV=1
F5H2D1	0.00870155	0.464171	0.0639214	0.548091	1.23549	1.05069	116201	106305	121093	146343	134289	143881	128064	116206	129914	127768	136643	128739	3	2	0.01	289172	6.8	Teneurin-2 OS=Homo sapiens GN=TENM2 PE=1 SV=2
F5H2E5	0.10969	0.922215	0.169674	0.942904	1.1572	0.984399	173335	135427	157188	184178	173731	181290	191032	148041	168637	160801	176776	162212	2	2	0.039	67748	7.8	Pyrin OS=Homo sapiens GN=MEFV PE=1 SV=1
F5H365	0.0267909	0.00562888	0.0755429	0.0342076	1.39697	1.18361	1191232	1161052	1247062	1823336	1467783	1737051	1312837	1269180	1337891	1591894	1493502	1554239	35	19	0.24	82969	7.5	Protein transport protein Sec23A OS=Homo sapiens GN=SEC23A PE=1 SV=1
F5H369	0.00512583	0.0041218	0.0639214	0.0311858	1.61227	1.36733	29191	27479	31090	50088	41957	49448	32171	30038	33354	43730	42692	44244	1	1	0.005	170682	7.1	Phosphatidylinositol 4-phosphate 3-kinase C2 domain-containing subunit gamma OS=Homo sapiens GN=PIK3C2G PE=1 SV=1
F5H3E8	0.00104443	0.00176681	0.0563858	0.0258442	2.09048	1.76817	28234	23827	30882	61168	47561	64662	31116	26046	33131	53403	48394	57856	2	2	0.07	13409	10.7	Calcium-binding protein 4 OS=Homo sapiens GN=CABP4 PE=1 SV=1
F5H3M2	0.0802008	0.0846425	0.136275	0.150746	1.42926	1.20813	242475	257464	252663	396489	297217	381955	267230	281444	271067	346165	302427	341760	3	2	0.021	81372	6.7	Kinesin-like protein OS=Homo sapiens GN=KIFC3 PE=1 SV=1
F5H3P3	0.0485141	0.0880415	0.100254	0.155065	1.50206	1.26895	7446	6521	9877	13431	9365	13019	8206	7128	10596	11726	9529	11649	1	1	0.05	17936	5.2	Rho GDP-dissociation inhibitor 2 (Fragment) OS=Homo sapiens GN=ARHGDIB PE=1 SV=7
F5H442	0.0222773	0.0112594	0.0720432	0.0435924	1.6525	1.39887	400210	402094	403958	703476	568433	721444	441068	439543	433382	614187	578396	645523	7	6	0.142	40918	5.3	Tumor susceptibility gene 101 protein OS=Homo sapiens GN=TSG101 PE=1 SV=1
F5H527	0.00544796	0.00164287	0.0639214	0.0258442	1.67955	1.42574	86558	84482	85756	155331	132801	143170	95395	92350	92003	135615	135128	128104	2	2	0.011	161146	5.3	Protein phosphatase Slingshot homolog 2 OS=Homo sapiens GN=SSH2 PE=1 SV=1
F5H579	0.184108	0.184077	0.249113	0.269546	1070.33	942.667	1	1	1	2047	1	1163	1	1	1	1787	1	1040	1	1	0.083	20446	7.7	Probable cysteine--tRNA ligase, mitochondrial (Fragment) OS=Homo sapiens GN=CARS2 PE=1 SV=1
F5H5D3	0.020106	0.231566	0.070363	0.32073	1.30658	1.11388	120670807	119617714	123261272	165663257	160110934	149233340	132990698	130758919	132239995	144636337	162917704	133528908	1025	123	0.811	57730	5.1	Tubulin alpha-1C chain OS=Homo sapiens GN=TUBA1C PE=1 SV=1
F5H5I6	0.0355724	0.0505671	0.0851504	0.104964	1.26502	1.07323	465654	458794	499088	639466	539736	621606	513189	501518	535432	558292	549188	556183	25	12	0.3	47971	5.6	G-rich sequence factor 1 OS=Homo sapiens GN=GRSF1 PE=1 SV=2
F5H5T5	0.000863373	0.102574	0.0563858	0.174622	1.35852	1.15193	24539	20240	23148	33641	27750	30889	27044	22124	24833	29370	28236	27638	2	2	0.032	100608	7.9	Ubiquitin-protein ligase E3B (Fragment) OS=Homo sapiens GN=UBE3B PE=1 SV=7
F5H5U2	0.0350741	0.00542505	0.0846015	0.0339623	1.30535	1.10618	286679	278636	292815	398008	328063	394091	315941	304581	314138	347483	333807	352614	16	10	0.185	65191	9.4	ATP-dependent RNA helicase DDX55 OS=Homo sapiens GN=DDX55 PE=1 SV=1
F5H619	0.00444423	0.000590606	0.0639214	0.0239137	1.94797	1.64977	270738	250278	264101	551711	444512	533160	298370	273581	283330	481675	452295	477046	20	17	0.094	222702	6.6	HEAT repeat-containing protein 5A OS=Homo sapiens GN=HEATR5A PE=1 SV=1
F5H670	0.12664	0.47259	0.188857	0.555737	1.33043	1.13375	31970	23927	35706	42274	39930	39667	35234	26155	38307	36908	40630	35492	1	1	0.17	11690	10.7	Zinc finger protein 268 OS=Homo sapiens GN=ZNF268 PE=1 SV=1
F5H6E7	0.00489954	0.0109521	0.0639214	0.0431734	0.536114	0.45655	82350	73431	89057	44411	42513	44337	90757	80270	95544	38774	43258	39671	1	1	0.444	4988	8.7	Putative cytochrome P450 2D7 (Fragment) OS=Homo sapiens GN=CYP2D7 PE=4 SV=2
F5H6G9	0.0126255	0.0691053	0.0653233	0.129895	1.34136	1.13729	66442	60149	64604	88841	76042	91579	73225	65751	69310	77565	77375	81942	1	1	0.088	17810	8.3	Methionine-R-sulfoxide reductase B3 OS=Homo sapiens GN=MSRB3 PE=1 SV=1
F5H6H0	0.179635	0.633667	0.245292	0.702468	1.26758	1.06849	16908	12503	14614	18745	14186	22874	18634	13667	15678	16365	14434	20466	1	1	0.095	16424	11.6	High mobility group protein HMGI-C OS=Homo sapiens GN=HMGA2 PE=1 SV=1
F5H6I7	0.190964	0.0528519	0.255927	0.108137	1.11896	0.948898	618036	625504	624740	739309	624342	726885	681131	683760	670244	645466	635281	650388	14	8	0.157	58773	5.6	Atlastin-3 OS=Homo sapiens GN=ATL3 PE=1 SV=1
F5H7J9	0.146537	0.327669	0.210466	0.422874	1.2945	1.09686	54421	61048	65813	87251	67996	79422	59976	66732	70605	76175	69187	71063	3	3	0.028	175435	5.4	Low-density lipoprotein receptor-related protein 6 OS=Homo sapiens GN=LRP6 PE=1 SV=1
F5H808	0.00911073	0.00798778	0.0639214	0.0381628	2.54645	2.17491	1099	1519	1774	3409	3674	4101	1211	1660	1903	2976	3738	3669	1	1	0.168	10365	11.5	Cell division cycle and apoptosis regulator protein 1 (Fragment) OS=Homo sapiens GN=CCAR1 PE=1 SV=1
F5H872	0.183654	0.183633	0.249042	0.269294	1010.67	891.333	1	1	1	1727	1	1304	1	1	1	1507	1	1166	1	1	0.113	17278	4.5	Mediator of RNA polymerase II transcription subunit 21 OS=Homo sapiens GN=MED21 PE=1 SV=1
F5H8H2	0.0124612	0.00832717	0.0653233	0.0387782	1.5109	1.28424	81416	85525	90699	134630	121188	133449	89725	93488	97301	117538	123309	119401	9	5	0.169	37172	7.1	Mevalonate kinase OS=Homo sapiens GN=MVK PE=1 SV=1
F6R0L0	0.0418515	0.0218275	0.0921979	0.0617424	1.4696	1.24397	396500	409714	428250	655052	514970	644149	436978	447872	459442	571906	523995	576359	9	6	0.071	98981	7	SUMO-interacting motif-containing protein 1 OS=Homo sapiens GN=SIMC1 PE=1 SV=1
F6RGN5	0.723461	0.00910598	0.757624	0.0402757	1.02689	0.871476	635894	666073	642692	716361	610099	670500	700811	728108	689503	625431	620788	599934	15	6	0.163	43611	9.2	Mitochondrial dicarboxylate carrier OS=Homo sapiens GN=SLC25A10 PE=1 SV=1
F6TB26	0.0247239	0.00940437	0.0739423	0.0405892	1.53607	1.29561	62736	55164	71496	102196	73241	115488	69139	60300	76702	89223	74523	103333	4	3	0.074	66968	5.1	Tudor and KH domain-containing protein OS=Homo sapiens GN=TDRKH PE=1 SV=1
F6TLX2	0.00829992	0.00558056	0.0639214	0.0340601	1.56972	1.33188	611213	594836	606531	986405	858854	999991	673609	650234	650705	861199	873904	894753	20	12	0.239	54720	8.7	Glyoxalase domain-containing protein 4 OS=Homo sapiens GN=GLOD4 PE=1 SV=1
F6U0D0	0.183244	0.395279	0.248922	0.489102	1.28143	1.08416	30984	35387	34084	48621	36494	43611	34147	38683	36566	42449	37133	39021	1	1	0.264	5996	9.8	Zinc finger E-box-binding homeobox 1 OS=Homo sapiens GN=ZEB1 PE=4 SV=1
F6U0H7	0.0980765	0.202409	0.156701	0.289363	1.2582	1.0661	181521	186874	188062	261155	206661	232317	200051	204276	201757	228002	210282	207865	9	5	0.26	27820	5.9	HLA class I histocompatibility antigen, B-46 alpha chain (Fragment) OS=Homo sapiens GN=HLA-B PE=1 SV=1
F6U236	0.00465718	0.0501897	0.0639214	0.104457	1.65801	1.41903	8939	9432	9908	14452	16727	15708	9851	10310	10629	12617	17020	14055	1	1	0.04	46146	5.3	Protein kinase C and casein kinase substrate in neurons protein 1 OS=Homo sapiens GN=PACSIN1 PE=1 SV=1
F6VBM3	0.0171159	0.00946167	0.0677624	0.0406866	2.43557	2.0555	31661	32868	33313	87901	62820	87580	34891	35927	35736	76742	63919	78361	5	3	0.57	11074	5.1	Acyl-coenzyme A thioesterase 8 OS=Homo sapiens GN=ACOT8 PE=1 SV=1
F6W983	0.0252672	0.349192	0.074522	0.444358	1.26084	1.07014	89480	78441	98188	119260	100979	115282	98615	85746	105339	104122	102749	103149	2	2	0.081	19795	9.1	GPI transamidase component PIG-T (Fragment) OS=Homo sapiens GN=PIGT PE=1 SV=1
F6XHT0	0.099214	0.126215	0.157976	0.203468	1.41772	1.19912	49997	56139	51401	80819	62698	79827	55100	61366	55144	70560	63795	71426	3	2	0.129	10495	10.9	Selenoprotein K OS=Homo sapiens GN=SELK PE=1 SV=1
F8VP53	0.186903	0.79493	0.251907	0.838456	1.17944	0.992406	63431	29860	76996	69978	45263	85602	69907	32641	82604	61096	46056	76594	1	1	0.092	14918	6.3	2-methoxy-6-polyprenyl-1,4-benzoquinol methylase, mitochondrial (Fragment) OS=Homo sapiens GN=COQ5 PE=1 SV=1
F8VQX6	0.31137	0.20912	0.378062	0.296731	1.11457	0.94352	289282	293396	288960	351249	279167	341083	318813	320719	310006	306664	284057	305187	9	4	0.217	20662	8.1	Methyltransferase-like protein 7A (Fragment) OS=Homo sapiens GN=METTL7A PE=1 SV=1
F8VRH8	0.923316	0.517829	0.936116	0.599515	0.996736	0.84905	6606	4862	8139	7047	6308	6188	7280	5314	8731	6152	6418	5536	1	1	0.279	7362	10	Probable G-protein-coupled receptor 132 OS=Homo sapiens GN=GPR132 PE=4 SV=1
F8VRS1	0.219626	0.549676	0.286051	0.628522	1.38758	1.19472	1588	1147	1050	1598	2197	1457	1750	1253	1126	1395	2235	1303	1	1	0.022	111841	8.6	Phospholipid-transporting ATPase OS=Homo sapiens GN=ATP8A2 PE=1 SV=1
F8VRY5	0.0308285	0.34977	0.0798912	0.44487	1.26064	1.06936	32000	28243	41170	43084	36690	48071	35266	30873	44168	37615	37332	43011	2	1	0.531	3089	4.7	Adenylate kinase isoenzyme 1 OS=Homo sapiens GN=AK1 PE=4 SV=1
F8VS81	0.04513	0.0449329	0.0958255	0.097132	1.32369	1.1225	254425	257853	247621	353876	301411	350584	280397	281864	265654	308957	306690	313687	10	6	0.223	33408	6.5	Twinfilin-1 (Fragment) OS=Homo sapiens GN=TWF1 PE=1 SV=1
F8VSD1	0.90834	0.0361944	0.923368	0.0836774	1.00292	0.851801	47152	44943	51366	48746	43767	51367	51964	49126	55105	42556	44532	45959	5	4	0.163	34063	4.8	Actin-related protein 6 OS=Homo sapiens GN=ACTR6 PE=1 SV=1
F8VSD4	0.0174391	0.00199453	0.0680419	0.0262304	1.50297	1.27573	67716	72009	76713	108616	96992	119692	74628	78714	82300	94829	98691	107095	3	3	0.238	11983	9.1	Ubiquitin-conjugating enzyme E2 N OS=Homo sapiens GN=UBE2N PE=1 SV=1
F8VSH4	5.47674e-05	0.000190168	0.0397104	0.0224513	1645	1535	1	1	1	1579	1827	1529	1	1	1	1378	1859	1368	1	1	0.112	17596	7	NUAK family SNF1-like kinase 1 (Fragment) OS=Homo sapiens GN=NUAK1 PE=1 SV=1
F8VTR4	0.547019	0.576494	0.595392	0.653132	1.11345	0.941948	27033	30321	28762	30516	26211	39159	29793	33145	30857	26642	26670	35038	1	1	0.124	13210	6.3	YEATS domain-containing protein 4 (Fragment) OS=Homo sapiens GN=YEATS4 PE=1 SV=1
F8VV04	0.0423828	0.0214967	0.0927507	0.061101	1.37174	1.16192	1838613	1837986	1821003	2714541	2200302	2626420	2026305	2009156	1953632	2369979	2238853	2350009	54	27	0.371	89041	5.1	Squamous cell carcinoma antigen recognized by T-cells 3 (Fragment) OS=Homo sapiens GN=SART3 PE=1 SV=1
F8VV35	0.0106968	0.00158995	0.0642904	0.0258442	1.47827	1.25491	48883	48578	48462	76054	66193	73467	53873	53102	51992	66401	67353	65736	1	1	0.054	19261	7.9	D-amino-acid oxidase (Fragment) OS=Homo sapiens GN=DAO PE=1 SV=7
F8VV52	0.00356209	0.00269049	0.0639214	0.0276303	1.72751	1.46424	422955	388946	422603	752130	627806	752678	466131	425165	453381	656660	638803	673466	16	10	0.169	58621	7.4	CCR4-NOT transcription complex subunit 2 (Fragment) OS=Homo sapiens GN=CNOT2 PE=1 SV=1
F8VVB9	0.0232467	0.20597	0.0725469	0.293354	1.32502	1.12943	47145777	46639596	48607179	66186710	63384963	59101108	51959091	50983574	52147831	57785884	64496073	52881622	481	58	0.911	27552	5.2	Tubulin alpha-1B chain (Fragment) OS=Homo sapiens GN=TUBA1B PE=1 SV=7
F8VVR8	0.141978	0.591872	0.205612	0.666771	1.2626	1.06652	27075	20927	23227	30320	24317	35297	29838	22875	24918	26471	24742	31582	2	1	0.019	100383	6.9	Myelin regulatory factor-like protein OS=Homo sapiens GN=MYRFL PE=1 SV=2
F8VW29	0.288841	0.422396	0.355512	0.509717	1.49351	1.27549	1934	3268	1120	2551	3367	3524	2131	3572	1201	2227	3426	3153	1	1	0.051	28063	4.7	Dual-specificity protein phosphatase 6 OS=Homo sapiens GN=DUSP6 PE=1 SV=1
F8VW96	0.0013768	0.0307662	0.0582789	0.0756022	1.57042	1.34573	22440	27581	27203	35968	43955	41351	24730	30149	29183	31402	44725	36998	2	2	0.115	26737	8.5	Cysteine and glycine-rich protein 2 OS=Homo sapiens GN=CSRP2 PE=1 SV=1
F8VWU0	0.216104	0.819373	0.282253	0.858192	1.17435	0.992359	223593	217455	225666	298886	216725	267346	246421	237709	242105	260950	220524	239212	1	1	0.067	20202	7.3	Decorin (Fragment) OS=Homo sapiens GN=DCN PE=1 SV=1
F8VWW7	0.0317825	0.298951	0.0805382	0.393564	1.33447	1.12703	18601	11427	14678	24571	16965	18123	20499	12491	15746	21451	17261	16215	2	1	0.023	53790	6.1	SPRY domain-containing protein 3 OS=Homo sapiens GN=SPRYD3 PE=1 SV=1
F8VWZ8	0.0215546	0.0179536	0.0715964	0.0553889	3.08195	2.59887	3955	4278	3445	13164	9480	13347	4358	4676	3695	11493	9646	11942	1	1	0.012	117425	6.6	Rho GTPase-activating protein 29 OS=Homo sapiens GN=ARHGAP29 PE=1 SV=1
F8VX04	0.349013	0.00669709	0.414934	0.0360012	1.06714	0.904307	810173	779516	817713	937829	757548	873669	892883	852117	877274	818791	770826	781725	13	7	0.153	56196	7.7	Sodium-coupled neutral amino acid transporter 1 OS=Homo sapiens GN=SLC38A1 PE=1 SV=1
F8VX66	0.0216438	0.265705	0.0717233	0.358116	1.31368	1.11377	22225	17485	18766	27169	23203	26447	24494	19113	20133	23720	23609	23663	1	1	0.27	6973	9.5	Spermatogenesis-associated serine-rich protein 2 OS=Homo sapiens GN=SPATS2 PE=1 SV=1
F8VXC8	0.664861	0.004251	0.704455	0.0312232	0.978218	0.830183	3793527	3872156	3978213	3906188	3430989	4053097	4180805	4232789	4267980	3410373	3491108	3626551	72	32	0.199	136184	5.7	SWI/SNF complex subunit SMARCC2 OS=Homo sapiens GN=SMARCC2 PE=1 SV=1
F8VYC4	0.0122176	0.037664	0.0653144	0.0858599	1.35215	1.14915	5241515	5126936	5110419	7561369	6645980	6722390	5776616	5604425	5482646	6601602	6762451	6014934	112	49	0.246	197331	6.2	RANBP2-like and GRIP domain-containing protein 1 OS=Homo sapiens GN=RGPD1 PE=4 SV=1
F8VZA0	0.0582276	0.049841	0.11112	0.103954	1.61775	1.36994	15114	17919	15616	28919	22893	26890	16656	19587	16752	25248	23293	24059	3	2	0.063	41902	7.3	Pseudouridylate synthase 7 homolog-like protein OS=Homo sapiens GN=PUS7L PE=1 SV=1
F8VZH8	0.278722	0.240314	0.345491	0.330193	1.0941	0.926119	82299	74403	83058	88518	73737	100067	90699	81330	89107	77281	75027	89535	4	3	0.021	190057	5.3	Protein unc-13 homolog A OS=Homo sapiens GN=UNC13A PE=1 SV=1
F8VZI8	0.194738	0.502362	0.259874	0.584571	1.25519	1.06089	28549	29728	26318	43215	30445	32523	31463	32496	28235	37730	30978	29100	1	1	0.056	11618	6.5	Protein-lysine methyltransferase METTL21B OS=Homo sapiens GN=METTL21B PE=4 SV=1
F8VZX2	0.00769068	0.00238288	0.0639214	0.0268818	2.37386	2.00667	5358624	5142899	5456873	13601697	10413090	13868157	5905659	5621862	5854323	11875266	10595595	12408731	143	35	0.645	33800	8.2	Poly(rC)-binding protein 2 OS=Homo sapiens GN=PCBP2 PE=1 SV=1
F8W031	0.00428903	0.00974296	0.0639214	0.041251	0.448886	0.38268	1245312	1103249	1176140	503940	528266	549984	1372448	1206002	1261809	439969	537521	492100	16	6	0.152	29224	7	Uncharacterized protein (Fragment) OS=Homo sapiens PE=1 SV=1
F8W1F5	0.0241459	0.00890536	0.0734605	0.0398945	1.65615	1.40297	32936	34053	31964	61687	48568	53626	36297	37223	34289	53855	49418	47980	5	2	0.022	117084	6.7	Formin-like protein 3 OS=Homo sapiens GN=FMNL3 PE=1 SV=1
F8W1J9	0.0577321	0.0612865	0.110519	0.119727	1.34958	1.14092	30357	28644	33222	46718	34273	43471	33456	31311	35641	40788	34873	38896	2	2	0.114	14977	9.4	Homeobox protein TGIF1 OS=Homo sapiens GN=TGIF1 PE=1 SV=1
F8W659	0.0559322	0.0760956	0.108512	0.139028	1.66221	1.41768	2928	4510	3942	4816	6020	8080	3226	4930	4229	4204	6125	7229	1	1	0.166	22851	8.4	RNA-binding protein Nova-1 OS=Homo sapiens GN=NOVA1 PE=1 SV=1
F8W696	0.789201	0.415274	0.817134	0.507268	1.06268	0.895635	37283	41618	35662	48755	32089	40900	41088	45494	38259	42566	32651	36595	2	1	0.065	27909	6.1	Apolipoprotein A-I OS=Homo sapiens GN=APOA1 PE=1 SV=1
F8W6N3	0.0503501	0.0360658	0.102236	0.0834801	1.36587	1.15756	98127	101184	94974	144719	119337	137898	108144	110608	101891	126349	121428	123386	3	3	0.053	78151	6.8	Ubiquitin carboxyl-terminal hydrolase OS=Homo sapiens GN=BAP1 PE=1 SV=1
F8W7L3	0.0135306	0.0545168	0.0655337	0.110429	1.27472	1.08264	403015	387490	382055	536365	467931	490394	444161	423580	409885	468286	476134	438788	3	1	0.036	18724	6.5	Alpha-2-macroglobulin (Fragment) OS=Homo sapiens GN=A2M PE=1 SV=1
F8W7S1	0.132681	0.654589	0.195451	0.720833	1.16363	0.985556	187694	181492	208728	244283	192960	235233	206851	198390	223928	213270	196339	210472	12	6	0.12	71134	5.6	Mitoguardin-1 OS=Homo sapiens GN=FAM73A PE=1 SV=2
F8W837	0.160493	0.445466	0.225045	0.530586	1.36784	1.15884	6567	3343	8239	7699	6677	10449	7237	3654	8839	6721	6794	9349	1	1	0.146	9411	9.3	ADP-ribosylation factor-like protein 13B OS=Homo sapiens GN=ARL13B PE=1 SV=1
F8W883	0.0117792	0.0360825	0.0649252	0.0834801	1.68506	1.43223	2596	2422	3009	4775	4194	4557	2861	2647	3228	4168	4267	4077	1	1	0.007	208842	6.9	Uncharacterized protein OS=Homo sapiens GN=MYO16 PE=1 SV=2
F8W8F7	0.228583	0.648351	0.295787	0.715387	1.2358	1.04244	44818	45091	46972	66307	44681	58170	49393	49290	50393	57891	45464	52048	1	1	0.021	47405	9	Adhesion G protein-coupled receptor G3 OS=Homo sapiens GN=ADGRG3 PE=1 SV=1
F8W8I6	0.103095	0.99006	0.162136	0.994328	1.1751	0.99719	349394	315881	382023	452005	371861	406812	385058	345297	409846	394629	378374	363994	14	10	0.213	42835	7.8	Nucleolysin TIA-1 isoform p40 OS=Homo sapiens GN=TIA1 PE=1 SV=1
F8W8Y7	0.0117133	0.021524	0.0649252	0.0611452	1.65267	1.40519	83980	84665	93705	154136	136537	142905	92553	92550	100530	134572	138930	127866	3	3	0.017	235962	5.8	Armadillo repeat-containing X-linked protein 4 OS=Homo sapiens GN=ARMCX4 PE=1 SV=3
F8W914	0.068985	0.0693565	0.122982	0.130234	1.45124	1.22577	533451	538342	537374	857446	633124	844715	587902	588471	576506	748605	644211	755810	28	13	0.614	37145	4.8	Reticulon OS=Homo sapiens GN=RTN4 PE=1 SV=1
F8W9U9	0.0076755	8.6265e-05	0.0639214	0.0224513	1.69434	1.43567	141902	137211	154838	255531	211821	267908	156386	149988	166114	223095	215531	239713	6	6	0.053	129375	8.4	Rho GTPase-activating protein 21 OS=Homo sapiens GN=ARHGAP21 PE=1 SV=1
F8W9X7	0.00719709	0.00395775	0.0639214	0.0307271	1.63604	1.38738	145046	138445	141750	244363	207960	243387	159851	151336	152072	213345	211602	217769	9	7	0.113	73041	8	Coiled-coil domain-containing protein 93 OS=Homo sapiens GN=CCDC93 PE=1 SV=1
F8WA39	0.00800869	0.00158642	0.0639214	0.0258442	2.19275	1.85289	723230	674069	728632	1715685	1276671	1669270	797058	736840	781697	1497915	1299043	1493596	26	17	0.294	75718	7.4	Myotubularin-related protein 1 OS=Homo sapiens GN=MTMR1 PE=1 SV=1
F8WAJ0	0.130878	0.206748	0.193275	0.294194	1.34388	1.13574	211594	230667	224931	334852	246683	315094	233188	252143	241308	292342	251001	281927	16	6	0.082	83516	9.9	Probable ATP-dependent RNA helicase DDX31 OS=Homo sapiens GN=DDX31 PE=1 SV=2
F8WAT8	0.363314	0.898812	0.428436	0.923706	1.19344	1.00994	308907	393227	315861	434476	346619	433819	340446	429853	338869	379330	352695	388167	2	2	0.015	97026	9.5	DENN domain-containing protein 2A OS=Homo sapiens GN=DENND2A PE=1 SV=1
F8WBQ1	0.0332723	0.145834	0.0822144	0.227091	1.34329	1.13889	45707	41501	57101	68097	55653	70099	50371	45364	61258	59452	56626	62719	5	3	0.075	49916	6.6	Islet cell autoantigen 1-like protein OS=Homo sapiens GN=ICA1L PE=1 SV=1
F8WCF8	0.0518302	0.0211245	0.104049	0.0605159	1.31131	1.10884	17628	16764	19905	25245	19399	26556	19427	18325	21355	22040	19739	23761	1	1	0.096	9420	10.6	Postacrosomal sheath WW domain-binding protein OS=Homo sapiens GN=WBP2NL PE=4 SV=1
F8WCQ6	0.629248	0.31055	0.671642	0.405523	1.02772	0.876127	17696	15417	18322	16742	17419	18700	19501	16852	19656	14616	17724	16731	2	2	0.327	15703	7.5	Meckelin OS=Homo sapiens GN=TMEM67 PE=1 SV=1
F8WDN2	0.0787678	0.105191	0.134513	0.177705	1.31112	1.11345	89748	103478	105279	136520	119056	135801	98911	113116	112948	119192	121143	121510	1	1	0.062	16094	8.5	Thioredoxin, mitochondrial OS=Homo sapiens GN=TXN2 PE=1 SV=1
F8WEH8	0.206741	0.750862	0.272598	0.801654	1.21295	1.02478	92055	91614	88933	119040	90390	121222	101452	100146	95411	103930	91973	108465	2	2	0.062	38232	11.5	Sterol regulatory element-binding protein cleavage-activating protein OS=Homo sapiens GN=SCAP PE=1 SV=2
F8WER8	0.0629644	0.352305	0.116579	0.447454	1.27959	1.08662	32835	31341	30494	39661	37205	44273	36187	34260	32715	34627	37857	39614	1	1	0.115	9642	5.7	Cysteine desulfurase, mitochondrial OS=Homo sapiens GN=NFS1 PE=1 SV=1
F8WEV7	0.0519836	0.0571468	0.104241	0.114139	1.81382	1.53709	4389	5682	8900	10950	9021	14439	4837	6211	9548	9560	9179	12919	1	1	0.118	10870	10.2	Sulfatase-modifying factor 2 OS=Homo sapiens GN=SUMF2 PE=1 SV=1
F8WF48	0.400403	0.111594	0.463697	0.185671	1.07616	0.911797	908504	871496	906073	1103407	858592	928645	1001255	952664	972072	963354	873640	830916	13	7	0.6	9870	9.5	Translocation protein SEC62 OS=Homo sapiens GN=SEC62 PE=1 SV=1
F8WF49	0.200416	0.243979	0.266045	0.334388	1.96678	1.64562	6308	9802	7371	18343	9469	18370	6952	10715	7907	16014	9635	16436	2	2	0.119	26941	4.9	Disks large-associated protein 4 OS=Homo sapiens GN=DLGAP4 PE=1 SV=1
G0XQ39	0.857812	0.0313868	0.878127	0.076678	0.986163	0.836268	355583	389275	374468	395033	329453	379352	391884	425529	401742	344888	335223	339429	9	8	0.125	88646	6.6	STIM1L OS=Homo sapiens GN=STIM1 PE=1 SV=1
G3V1B8	0.043928	0.0399388	0.0944274	0.0892028	1.57796	1.33653	188564	201937	215774	358209	276506	321961	207813	220744	231490	312742	281351	288079	5	3	0.333	17177	5.5	Sjoegren syndrome/scleroderma autoantigen 1 OS=Homo sapiens GN=SSSCA1 PE=1 SV=1
G3V1C3	0.0126692	0.620703	0.0653405	0.692213	1.15559	0.981327	4283565	3988869	4299644	5085958	4475653	4966538	4720863	4360357	4612808	4440384	4554074	4443856	107	28	0.453	57561	6.1	Apoptosis inhibitor 5 OS=Homo sapiens GN=API5 PE=1 SV=1
G3V1D4	0.0545973	0.131878	0.107156	0.21028	1.4656	1.24551	38178	38038	45748	65997	55525	57229	42075	41580	49080	57620	56498	51205	2	2	0.121	19186	9.1	Lin-7 homolog C (C. elegans), isoform CRA_b OS=Homo sapiens GN=LIN7C PE=1 SV=1
G3V1D8	0.00884426	0.00659394	0.0639214	0.0359163	2.36838	2.00137	18066	16456	16949	43053	33390	45460	19910	17988	18183	37588	33975	40676	1	1	0.027	54860	8.8	Leucine rich repeat containing 24 OS=Homo sapiens GN=LRRC24 PE=4 SV=1
G3V1L9	0.987871	0.0174402	0.990153	0.054545	1.00268	0.849614	409418	407295	436540	457967	367456	431189	451213	445225	468334	399831	373892	385807	16	12	0.096	197458	6.7	Tight junction protein 1 (Zona occludens 1), isoform CRA_a OS=Homo sapiens GN=TJP1 PE=1 SV=1
G3V1N2	0.61515	0.0105809	0.659111	0.0424822	1.03872	0.88111	140955	147708	152106	158703	136188	162945	155346	161466	163186	138559	138575	145797	2	2	0.145	11948	8.8	HCG1745306, isoform CRA_a OS=Homo sapiens GN=HBA2 PE=1 SV=1
G3V1N3	0.247388	0.414417	0.314492	0.506455	1.35182	1.14291	81890	110794	67389	138715	102894	109964	90250	121113	72297	121108	104697	98392	2	1	0.017	63622	9.9	GAS2-like protein 3 OS=Homo sapiens GN=GAS2L3 PE=1 SV=1
G3V1T1	0.0355096	0.0214197	0.0850923	0.0610003	1.68907	1.42715	48420	48133	42668	95037	67055	73062	53363	52616	45776	82974	68230	65373	1	1	0.213	5231	11.9	DnaJ (Hsp40) homolog, subfamily C, member 4, isoform CRA_h OS=Homo sapiens GN=DNAJC4 PE=4 SV=1
G3V203	0.0222839	0.129827	0.0720432	0.207632	1.2281	1.04315	4648350	4571520	4668195	5990891	5296121	5768886	5122916	4997304	5008233	5230478	5388951	5161793	56	8	0.372	18756	11.6	60S ribosomal protein L18 OS=Homo sapiens GN=RPL18 PE=1 SV=1
G3V207	0.207203	0.528879	0.27298	0.609735	1.26204	1.06492	14548	14689	16825	22788	15277	20067	16032	16056	18049	19894	15544	17954	2	1	0.031	50174	8.4	Transmembrane and coiled-coil domain family 3, isoform CRA_c OS=Homo sapiens GN=TMCC3 PE=1 SV=1
G3V2L9	0.0150658	0.00198254	0.0664081	0.0262304	1.64983	1.39876	30956	31631	31431	55416	46131	53567	34116	34577	33720	48382	46939	47930	1	1	0.096	11670	11.8	SH3 and cysteine-rich domain-containing protein 3 OS=Homo sapiens GN=STAC3 PE=4 SV=1
G3V2W1	0.0366871	0.107469	0.0861646	0.180674	1.52903	1.29703	27255	23212	20848	37582	33624	37837	30037	25374	22366	32811	34213	33855	1	1	0.05	55114	7.6	Protein Z-dependent protease inhibitor OS=Homo sapiens GN=SERPINA10 PE=1 SV=1
G3V2Y8	0.646572	0.654218	0.688265	0.720551	2.83835	2.52937	1	1	1427	1736	2319	1	1	1	1530	1515	2359	1	1	1	0.078	16782	10.6	Cerebellin-3 OS=Homo sapiens GN=CBLN3 PE=1 SV=1
G3V325	0.183978	0.00073749	0.249112	0.0241585	0.912766	0.773759	249756	244817	263263	241410	202846	247471	275249	267615	282433	210763	206396	221422	14	9	0.104	84110	8.7	Protein ATP5J2-PTCD1 OS=Homo sapiens GN=ATP5J2-PTCD1 PE=4 SV=1
G3V374	0.0886914	0.0997203	0.146142	0.17092	1.42056	1.20382	24997	30376	30193	41935	34871	44746	27549	33205	32392	36612	35482	40037	1	1	0.056	17489	8.6	Solute carrier family 25 member 47 OS=Homo sapiens GN=SLC25A47 PE=3 SV=1
G3V3B2	0.239771	0.129705	0.307292	0.207632	0.888585	0.753197	5603	4017	5387	4359	3875	5101	6175	4391	5779	3805	3942	4564	1	1	0.162	15806	5.7	Protein cornichon homolog 1 OS=Homo sapiens GN=CNIH1 PE=1 SV=1
G3V3G9	0.0501367	0.0412108	0.10205	0.0912981	1.57803	1.33492	207975	224675	209428	365307	285906	362003	229207	245600	224681	318939	290917	323907	6	5	0.083	84753	5.1	Uncharacterized protein OS=Homo sapiens PE=4 SV=1
G3V3M6	0.432013	0.0271474	0.487936	0.0699483	1.02882	0.872483	1235244	1128424	1228112	1331361	1107886	1256053	1361349	1233513	1317560	1162365	1127294	1123863	30	11	0.403	29190	7.4	DNA-(apurinic or apyrimidinic site) lyase (Fragment) OS=Homo sapiens GN=APEX1 PE=1 SV=1
G3V3P5	0.0502919	0.154174	0.10219	0.236824	1.67369	1.41759	12275	6858	13817	19036	15366	20746	13527	7496	14823	16619	15634	18562	2	1	0.189	10561	6.5	Uncharacterized protein OS=Homo sapiens PE=4 SV=1
G3V4B8	0.0309236	0.181498	0.0799341	0.26727	1.44457	1.2263	7575	5601	7120	11030	9108	9181	8348	6122	7638	9630	9267	8214	1	1	0.027	24798	4.9	WD repeat-containing protein 89 (Fragment) OS=Homo sapiens GN=WDR89 PE=1 SV=1
G3V4K2	0.119174	0.0492652	0.180418	0.103147	0.642051	0.541806	76823	82090	79476	68622	42575	41861	84665	89735	85265	59912	43321	37455	3	2	0.884	4667	4.6	GTPase KRas OS=Homo sapiens GN=KRAS PE=4 SV=1
G3V4M9	0.00107191	0.000272389	0.0564678	0.0230774	3.62456	3.07395	31238	29751	29377	117135	98938	111464	34427	32521	31515	102266	100672	99732	3	2	0.064	31717	5.7	Inositol 1,3,4-triphosphate 5/6 kinase, isoform CRA_c OS=Homo sapiens GN=ITPK1 PE=1 SV=1
G3V4N1	0.466487	0.494933	0.519647	0.577047	1.07249	0.916769	21704	20530	22852	20050	24085	25669	23919	22441	24515	17504	24506	22966	2	2	0.065	51990	7.2	Leucine-rich repeat and fibronectin type-III domain-containing protein 5 OS=Homo sapiens GN=LRFN5 PE=1 SV=1
G3V4N9	0.123005	0.560385	0.184705	0.638098	1.20179	1.01881	800718	837426	895483	1088345	893159	1063389	882470	915427	960715	950209	908818	951486	2	1	0.11	9707	8.5	Vasohibin-1 OS=Homo sapiens GN=VASH1 PE=4 SV=1
G3V4P8	0.268186	0.991255	0.33564	0.995078	1.16844	0.997266	27774	22347	28832	32194	31681	28377	30609	24427	30932	28107	32236	25390	2	1	0.073	17512	5.3	Glia maturation factor beta (Fragment) OS=Homo sapiens GN=GMFB PE=1 SV=1
G3V515	0.105876	0.150739	0.16536	0.232798	1.42236	1.199	33375	32822	32485	52161	36241	51959	36782	35879	34851	45540	36876	46491	1	1	0.058	20376	11.2	Zinc finger protein 36, C3H1 type-like 1 (Fragment) OS=Homo sapiens GN=ZFP36L1 PE=1 SV=1
G3V529	0.0619073	0.065365	0.115468	0.125015	1.34473	1.13812	1079685	1080095	1081896	1554505	1240973	1563686	1189903	1180684	1160690	1357183	1262718	1399122	37	20	0.267	91481	8.8	ATP-dependent RNA helicase DDX24 OS=Homo sapiens GN=DDX24 PE=1 SV=1
G3V5E4	0.0139961	0.00721154	0.0659154	0.0368996	1.68634	1.42929	185776	182128	195611	352160	281044	317075	204736	199085	209854	307456	285964	283700	15	4	0.381	12976	8.9	Glucosamine 6-phosphate N-acetyltransferase OS=Homo sapiens GN=GNPNAT1 PE=1 SV=1
G3V5M2	0.00539413	0.000947991	0.0639214	0.0246833	1.78109	1.51733	15307	17299	15624	28603	28334	28965	16869	18909	16761	24972	28830	25917	2	2	0.109	24479	9.5	Purine nucleoside phosphorylase (Fragment) OS=Homo sapiens GN=PNP PE=1 SV=1
G3V5N6	0.141598	0.18747	0.205298	0.272946	1.6347	1.37481	78393	86370	82786	180215	101909	122544	86396	94414	88816	157341	103695	109648	1	1	0.055	12034	5.5	E2F-associated phosphoprotein OS=Homo sapiens GN=EAPP PE=4 SV=1
G3V5P2	0.749849	0.196831	0.781406	0.283256	0.954686	0.804837	20557	23587	24533	25657	16782	23126	22655	25783	26320	22400	17076	20692	1	1	0.341	4669	9.4	Partner of Y14 and mago OS=Homo sapiens GN=PYM1 PE=4 SV=1
G3V5Q9	0.0402675	0.235917	0.0901931	0.325216	1.40205	1.19764	7237	6997	6619	8851	10178	10208	7975	7648	7100	7726	10355	9133	2	2	0.1	34121	9.2	Plasma serine protease inhibitor (Fragment) OS=Homo sapiens GN=SERPINA5 PE=1 SV=1
G3XAD9	0.827629	0.367232	0.852292	0.461594	1.07267	0.898954	10248	8785	11434	14045	7132	11504	11294	9603	12266	12262	7257	10293	1	1	0.021	52178	10	Alpha-N-acetylgalactosaminide alpha-2,6-sialyltransferase 1 OS=Homo sapiens GN=ST6GALNAC1 PE=1 SV=1
G3XAH6	0.00865101	0.000302633	0.0639214	0.0230774	1.6952	1.43684	490159	476538	495436	883158	731117	864330	540193	520912	531520	771056	743925	773364	21	18	0.301	80626	8.1	Poly(A) polymerase alpha OS=Homo sapiens GN=PAPOLA PE=1 SV=1
G3XAI2	0.0529999	0.773508	0.105372	0.820539	1.19986	1.0188	26679	22503	30183	33238	28689	33300	29401	24597	32380	29018	29190	29794	4	2	0.014	200477	5	Laminin subunit beta-1 OS=Homo sapiens GN=LAMB1 PE=1 SV=1
G3XAM2	0.0126269	0.0016479	0.0653233	0.0258442	1.6708	1.41458	567580	542508	586865	1041813	815440	978009	625527	593037	629615	909581	829734	875090	4	2	0.021	65060	7.5	Complement factor I OS=Homo sapiens GN=CFI PE=1 SV=1
G5E9A6	0.0252343	0.00984489	0.0744774	0.04139	1.65685	1.40357	554408	586260	584051	1040484	832766	984354	610998	640853	626583	908407	847352	880754	31	20	0.207	105031	5.3	Ubiquitin carboxyl-terminal hydrolase 11 OS=Homo sapiens GN=USP11 PE=1 SV=1
G5E9A7	0.000226783	0.0120296	0.0453259	0.0449555	1.98144	1.68283	2783	2392	2799	5428	4834	5538	3067	2614	3002	4739	4918	4955	1	1	0.059	67702	7.8	Dystrophia myotonica WD repeat-containing protein OS=Homo sapiens GN=DMWD PE=1 SV=1
G5E9C8	0.215392	0.978462	0.281527	0.986143	1.18016	0.999056	447266	475777	461703	592390	468722	573103	492925	520087	495332	517196	476935	512789	12	9	0.052	150857	6.9	Son of sevenless homolog 1 OS=Homo sapiens GN=SOS1 PE=1 SV=1
G5E9M4	0.0233958	0.0131638	0.0726991	0.0472122	1.56057	1.32061	18586	18133	19581	30408	24539	32913	20482	19821	21006	26548	24968	29449	3	2	0.138	33853	7	Zinc finger protein 277 OS=Homo sapiens GN=ZNF277 PE=1 SV=1
G5EA09	0.366701	0.744814	0.431944	0.797431	1.25578	1.06934	3417	3142	5080	5674	4666	4276	3764	3434	5449	4953	4746	3825	2	2	0.126	34819	8.5	Syndecan binding protein (Syntenin), isoform CRA_a OS=Homo sapiens GN=SDCBP PE=1 SV=1
G5EA30	0.0093783	0.00118279	0.0639214	0.0246833	1.50113	1.27198	1826100	1710807	1899909	2899697	2376615	2885032	2012520	1870142	2038295	2531640	2418264	2581421	42	21	0.27	55143	8.4	CUG triplet repeat, RNA binding protein 1, isoform CRA_c OS=Homo sapiens GN=CELF1 PE=1 SV=1
G5EA36	0.00678076	0.00152502	0.0639214	0.0258442	2.53009	2.13909	1926078	1861552	1911093	5346238	4025956	5046066	2122696	2034905	2050273	4667641	4096510	4515031	73	31	0.401	91738	7.1	Cell division cycle 27, isoform CRA_c OS=Homo sapiens GN=CDC27 PE=1 SV=1
G5EA42	0.0528182	0.049034	0.10521	0.102868	1.46447	1.24056	438063	472921	444913	692189	575973	717503	482787	516969	477322	604332	586070	641996	5	3	0.072	34492	6.9	Tropomodulin 2 (Neuronal), isoform CRA_a OS=Homo sapiens GN=TMOD2 PE=1 SV=1
G8JLB6	0.0214417	0.00700387	0.0714736	0.0366765	1.68279	1.42525	9727229	10256755	10881462	18078111	14788589	19073458	10720243	11211985	11674015	15783460	15047759	17066207	263	48	0.6	51230	6.8	Heterogeneous nuclear ribonucleoprotein H OS=Homo sapiens GN=HNRNPH1 PE=1 SV=1
G8JLM4	0.770314	0.0260686	0.800014	0.0683962	1.01779	0.863947	55908	56039	54525	58604	51837	58992	61616	61258	58496	51165	52745	52784	1	1	0.017	69551	5.8	Usher syndrome type-1C protein-binding protein 1 OS=Homo sapiens GN=USHBP1 PE=4 SV=1
H0Y2S1	0.0732366	0.0775473	0.127844	0.141066	1.36526	1.15592	149265	156676	159407	236343	183050	215927	164501	171267	171016	206343	186256	193201	6	5	0.136	56898	9.4	Putative GTP-binding protein 6 OS=Homo sapiens GN=GTPBP6 PE=1 SV=2
H0Y2S9	0.0180674	0.00234617	0.0684667	0.0268818	1.57585	1.33566	593756	603951	630454	1024456	844867	1011590	654365	660192	676367	894415	859663	905122	31	17	0.109	203485	5.2	Myosin phosphatase Rho-interacting protein (Fragment) OS=Homo sapiens GN=MPRIP PE=1 SV=3
H0Y2Y0	0.00432991	0.000368833	0.0639214	0.0230774	2.09303	1.77052	132837	119134	128171	292426	225248	277975	146397	130229	137504	255308	229195	248721	6	2	0.434	8906	5.4	Cysteine protease ATG4B (Fragment) OS=Homo sapiens GN=ATG4B PE=1 SV=1
H0Y322	0.0172596	0.000802262	0.0677624	0.0246833	1.41954	1.20067	200112	178039	196119	300543	229813	284842	220541	194621	210403	262395	233840	254865	6	5	0.1	69749	9.7	Protein lin-9 homolog (Fragment) OS=Homo sapiens GN=LIN9 PE=1 SV=1
H0Y368	0.806257	0.0604352	0.833011	0.118591	0.993744	0.846561	304430	308416	319658	315038	305037	306595	335508	337138	342941	275048	310381	274327	8	6	0.18	33331	9.1	Dolichol-phosphate mannosyltransferase subunit 1 (Fragment) OS=Homo sapiens GN=DPM1 PE=1 SV=1
H0Y3D6	0.867211	0.235314	0.88645	0.324606	0.979119	0.833257	16644	14321	19271	17221	15629	16337	18343	15654	20674	15035	15903	14617	1	1	0.041	55225	5	MAM and LDL-receptor class A domain-containing protein 1 (Fragment) OS=Homo sapiens GN=MALRD1 PE=4 SV=1
H0Y3H2	0.617692	0.347601	0.661328	0.442771	1.05	0.888339	71892	56492	79096	85571	61530	70754	79229	61751	84855	74707	62605	63306	5	4	0.03	184863	7.4	ATP-binding cassette sub-family A member 3 OS=Homo sapiens GN=ABCA3 PE=1 SV=1
H0Y3K4	0.253802	0.278444	0.32083	0.371544	4.46168	3.74359	2539	2	3030	9093	4932	10831	2797	2	3250	7938	5017	9690	2	1	0.015	100359	10.8	RNA-binding protein 33 (Fragment) OS=Homo sapiens GN=RBM33 PE=1 SV=1
H0Y429	0.0149933	0.00982292	0.0664081	0.0413391	1.80263	1.52723	192042	191896	184190	357545	299693	366888	211647	209768	197606	312162	304946	328278	5	3	0.246	7129	4.3	Serine/threonine-protein kinase N2 (Fragment) OS=Homo sapiens GN=PKN2 PE=1 SV=1
H0Y448	0.000912184	0.00356402	0.0563858	0.0296251	5.01908	4.30491	427704	479601	483875	2154000	2606419	2222019	471371	524270	519121	1880607	2652116	1988193	4	2	0.018	125629	8.3	Cortactin-binding protein 2 (Fragment) OS=Homo sapiens GN=CTTNBP2 PE=1 SV=1
H0Y494	0.00925289	0.00332152	0.0639214	0.0291856	1.6184	1.3738	108179	108527	115092	190800	163407	182776	119221	118634	123474	166581	166270	163541	5	5	0.058	138586	6.8	Serine/threonine-protein kinase SIK3 OS=Homo sapiens GN=SIK3 PE=1 SV=1
H0Y4E5	0.00404878	0.000568076	0.0639214	0.0239137	2.12755	1.8012	16759	15692	18986	38763	30759	39913	18470	17153	20369	33843	31298	35712	1	1	0.081	16734	7.9	COMM domain-containing protein 3 (Fragment) OS=Homo sapiens GN=COMMD3 PE=1 SV=1
H0Y4J6	0.00657879	0.00473614	0.0639214	0.0323958	1.89304	1.61312	107674	122680	121594	226569	219603	220080	118665	134104	130450	197810	223450	196917	6	1	0.081	15511	8.1	Adenylate kinase isoenzyme 1 (Fragment) OS=Homo sapiens GN=AK1 PE=1 SV=1
H0Y4W2	0.564041	0.0818994	0.611519	0.147068	1.0604	0.898115	9701649	10165941	10089907	11325442	9181118	11260357	10692044	11112709	10824784	9887843	9341954	10075284	277	135	0.377	405916	8.2	Transformation/transcription domain-associated protein (Fragment) OS=Homo sapiens GN=TRRAP PE=1 SV=1
H0Y4X7	0.555557	0.642947	0.603589	0.711001	1.11161	0.940849	43144	54995	54909	62824	47714	59591	47548	60117	58908	54850	48550	53320	1	1	0.028	32651	8.9	PHD finger protein 11 (Fragment) OS=Homo sapiens GN=PHF11 PE=1 SV=1
H0Y4Y4	0.117184	0.550084	0.178005	0.628817	1.21389	1.03044	37523	40201	47233	52841	45096	53747	41353	43944	50672	46133	45885	48090	3	2	0.162	19587	6.4	EF-hand domain-containing protein D2 (Fragment) OS=Homo sapiens GN=EFHD2 PE=1 SV=1
H0Y512	0.0874747	0.135696	0.144725	0.214951	1.25102	1.06049	205759	213553	213501	288498	235099	268067	226764	233441	229051	251878	239217	239855	7	5	0.147	45408	5.7	Adipocyte plasma membrane-associated protein (Fragment) OS=Homo sapiens GN=APMAP PE=1 SV=1
H0Y5B2	0.027755	0.205427	0.0763293	0.292878	1.30817	1.1047	5395	4102	6955	7643	5486	8393	5945	4484	7461	6672	5582	7509	1	1	0.071	27032	8	Transmembrane protein 8A (Fragment) OS=Homo sapiens GN=TMEM8A PE=4 SV=1
H0Y5D0	0.190803	0.204153	0.255794	0.291327	2.41153	2.02917	2270	1	1	1989	1805	1685	2501	1	1	1736	1836	1507	1	1	0.096	19901	8.2	Pre-B-cell leukemia transcription factor 3 (Fragment) OS=Homo sapiens GN=PBX3 PE=1 SV=8
H0Y5F5	0.00455782	0.0014598	0.0639214	0.0255318	1.93696	1.64173	2846522	2719208	2900053	5702583	4802651	5892618	3137109	2972448	3111277	4978764	4886820	5272499	72	33	0.453	60247	9.4	Polyadenylate-binding protein (Fragment) OS=Homo sapiens GN=PABPC4 PE=1 SV=1
H0Y5G3	0.101698	0.0102629	0.160791	0.0419023	0.926733	0.787118	61597	60184	67241	59929	53455	61789	67886	65789	72139	52322	54392	55286	1	1	0.074	17841	8.2	Transcription cofactor vestigial-like protein 1 (Fragment) OS=Homo sapiens GN=VGLL1 PE=1 SV=7
H0Y5R6	0.55869	0.129707	0.606416	0.207632	1.04849	0.890146	170118	173941	192567	203560	171222	187866	187486	190142	206594	177723	174224	168096	1	1	0.026	25427	5.3	Uroporphyrinogen decarboxylase (Fragment) OS=Homo sapiens GN=UROD PE=1 SV=1
H0Y612	0.0162006	0.0054104	0.0670958	0.0339213	1.83912	1.55648	1664960	1678532	1668093	3341425	2630377	3245113	1834929	1834854	1789585	2917299	2676473	2903603	47	24	0.259	99005	7.8	E3 ubiquitin-protein ligase TRIM33 (Fragment) OS=Homo sapiens GN=TRIM33 PE=1 SV=1
H0Y659	0.0214518	0.00785778	0.0714736	0.0379792	1.65247	1.39903	2445302	2464008	2435059	4375245	3495867	4265210	2694917	2693464	2612396	3819874	3557109	3816326	103	41	0.368	133297	6.8	E3 ubiquitin-protein ligase HUWE1 (Fragment) OS=Homo sapiens GN=HUWE1 PE=1 SV=1
H0Y6A0	0.0104617	0.00372098	0.064212	0.0300615	2.46925	2.08916	178621	187762	187478	504143	386835	476641	196854	205247	201131	440152	393615	426479	9	6	0.322	30070	7.2	ADP-ribosylation factor GTPase-activating protein 3 (Fragment) OS=Homo sapiens GN=ARFGAP3 PE=1 SV=1
H0Y6C7	0.00570225	0.00442518	0.0639214	0.0316275	1.58407	1.34703	104256	109980	114237	170206	162335	187784	114898	120221	122556	148599	165179	168020	6	5	0.612	14033	4.6	Intraflagellar transport protein 27 homolog (Fragment) OS=Homo sapiens GN=IFT27 PE=1 SV=1
H0Y6M8	0.0181546	0.00263824	0.0685184	0.0275408	1.58768	1.34758	440314	467175	441630	766839	657172	717961	485257	510673	473789	669494	668675	642392	32	15	0.257	82787	5.5	Sacsin (Fragment) OS=Homo sapiens GN=SACS PE=1 SV=1
H0Y6R3	0.441176	0.122759	0.49616	0.198968	0.894929	0.768705	10540	15513	10979	11807	13218	8116	11616	16957	11778	10308	13449	7261	1	1	0.041	24921	7.5	5-aminolevulinate synthase, erythroid-specific, mitochondrial (Fragment) OS=Homo sapiens GN=ALAS2 PE=1 SV=7
H0Y731	0.00759062	0.00468465	0.0639214	0.0322188	1.67676	1.42254	36406	35426	35131	62642	54270	62439	40123	38725	37690	54691	55221	55868	1	1	0.033	20715	5	BTB/POZ domain-containing protein KCTD17 (Fragment) OS=Homo sapiens GN=KCTD17 PE=1 SV=1
H0Y797	0.132393	0.107479	0.195123	0.180674	0.766101	0.648572	20761	11903	15827	13575	10959	12615	22880	13011	16979	11852	11151	11287	1	1	0.038	20019	4.6	Thyrotroph embryonic factor (Fragment) OS=Homo sapiens GN=TEF PE=1 SV=1
H0Y7C8	0.160783	0.723104	0.225347	0.780499	1.23566	1.05232	435245	461579	439610	475613	527602	648164	479682	504571	471633	415246	536851	579956	2	1	0.057	15670	9.1	Torsin-1B (Fragment) OS=Homo sapiens GN=TOR1B PE=1 SV=1
H0Y7G9	0.260654	0.604217	0.327844	0.677825	1.31663	1.10725	40908	29598	46637	70745	38097	45392	45084	32354	50034	61765	38764	40615	1	1	0.027	23851	6.6	Serine protease HTRA1 (Fragment) OS=Homo sapiens GN=HTRA1 PE=1 SV=1
H0Y7T5	0.129746	0.360161	0.191874	0.455032	1.25483	1.06391	76483	82622	86581	113944	91337	103012	84289	90316	92885	99480	92936	92168	6	6	0.039	234583	5.9	Serine/threonine-protein kinase WNK2 (Fragment) OS=Homo sapiens GN=WNK2 PE=1 SV=1
H0Y827	0.0101654	0.00268851	0.0640631	0.0276303	1.89653	1.60749	449102	456917	450886	905125	758791	909498	494953	499474	483730	790243	772093	813789	4	2	0.034	42264	5	Peptidyl-prolyl cis-trans isomerase FKBP10 (Fragment) OS=Homo sapiens GN=FKBP10 PE=1 SV=1
H0Y858	0.0175481	0.0102783	0.0681984	0.0419231	1.49703	1.2696	217373	215756	240840	360409	298751	349792	239564	235850	258382	314662	303986	312981	5	3	0.032	133636	8.1	Uncharacterized protein (Fragment) OS=Homo sapiens PE=4 SV=1
H0Y868	0.0106914	0.058449	0.0642904	0.115949	1.61846	1.3766	29015	25709	26144	42947	41894	46041	31977	28103	28048	37495	42627	41195	2	2	0.112	18022	5.3	Complement C2 (Fragment) OS=Homo sapiens GN=C2 PE=1 SV=1
H0Y8G9	0.42265	0.42265	0.479344	0.509717	361	315	1	1	1	1081	1	1	1	1	1	943	1	1	1	1	0.09	31725	4.9	Probable E3 ubiquitin-protein ligase HERC3 (Fragment) OS=Homo sapiens GN=HERC3 PE=1 SV=1
H0Y8W2	0.0117797	0.0593799	0.0649252	0.117259	1.33994	1.13804	8013807	7704963	7760823	10777549	9735194	10948459	8831939	8422564	8326100	9409564	9905812	9796267	145	31	0.62	30265	7.6	Receptor of-activated protein C kinase 1 (Fragment) OS=Homo sapiens GN=RACK1 PE=1 SV=1
H0Y8W5	0.0635013	0.0561718	0.117124	0.112747	1.53318	1.29856	56695	66268	60273	101665	81554	97714	62483	72440	64663	88761	82983	87431	1	1	0.017	45857	6.4	Rho GTPase-activating protein 10 (Fragment) OS=Homo sapiens GN=ARHGAP10 PE=1 SV=1
H0Y8Y6	0.0192132	0.0072097	0.069392	0.0368996	1.78313	1.51265	453436	498212	439534	892537	755666	832456	499729	544614	471550	779252	768913	744853	5	2	0.325	9002	8.9	Serine/threonine-protein kinase ATR (Fragment) OS=Homo sapiens GN=ATR PE=1 SV=1
H0Y920	0.375118	0.389922	0.4398	0.484093	1.72694	1.44843	1	5062	617	4177	2347	3285	1	5533	661	3646	2388	2939	1	1	0.038	20350	10.9	Mastermind-like protein 3 (Fragment) OS=Homo sapiens GN=MAML3 PE=1 SV=1
H0Y950	0.751151	0.975083	0.782503	0.983685	1.14748	0.956744	3389	1650	1389	2355	1430	3591	3735	1803	1490	2056	1455	3213	1	1	0.112	17504	5.8	ADP-ribosyl cyclase/cyclic ADP-ribose hydrolase 1 (Fragment) OS=Homo sapiens GN=CD38 PE=1 SV=7
H0Y9C6	0.471448	0.395863	0.524155	0.489546	1.05487	0.9003	39812	37706	46210	43272	43988	43257	43874	41216	49574	37777	44758	38703	4	3	0.252	17238	6.4	Acyl-CoA dehydrogenase family member 11 (Fragment) OS=Homo sapiens GN=ACAD11 PE=1 SV=1
H0Y9E9	0.0524022	0.230712	0.104663	0.319771	1.37084	1.16734	14181	13591	18210	21443	20007	21584	15628	14855	19535	18721	20356	19311	3	3	0.25	21767	8.6	Ankyrin-3 (Fragment) OS=Homo sapiens GN=ANK3 PE=1 SV=1
H0Y9F1	0.170404	0.373492	0.236044	0.467944	1.28165	1.08417	222830	251169	236450	321793	254192	334559	245580	274563	253674	280950	258648	299353	1	1	0.051	16422	11.6	Protein FAM53A (Fragment) OS=Homo sapiens GN=FAM53A PE=1 SV=1
H0Y9J3	0.158767	0.195153	0.223493	0.281453	2.44504	2.02694	30436	24748	26970	123533	35991	41346	33542	27053	28933	107853	36621	36994	2	2	0.364	4827	5.8	PR domain zinc finger protein 2 (Fragment) OS=Homo sapiens GN=PRDM2 PE=4 SV=1
H0Y9S6	0.42265	0.42265	0.479344	0.509717	0.00199468	0.00185989	1	1	1502	1	1	1	1	1	1611	1	1	1	1	1	0.105	16401	5.8	Ras-related protein Rab-28 (Fragment) OS=Homo sapiens GN=RAB28 PE=1 SV=1
H0Y9S9	0.00883938	0.00251024	0.0639214	0.0271157	2.36483	2.00269	33959	36232	38333	88476	72637	95528	37425	39605	41124	77244	73909	85473	4	4	0.146	45034	9.2	Inositol hexakisphosphate and diphosphoinositol-pentakisphosphate kinase 2 (Fragment) OS=Homo sapiens GN=PPIP5K2 PE=1 SV=1
H0Y9Y4	0.00651739	0.0282062	0.0639214	0.0717649	1.35682	1.152	8559929	8114929	8386322	11927172	10468648	11607789	9433854	8870742	8997197	10413300	10652157	10386251	90	16	0.562	23528	9.9	40S ribosomal protein S3a (Fragment) OS=Homo sapiens GN=RPS3A PE=1 SV=1
H0YA20	0.0637395	0.0675482	0.11736	0.127754	1.34304	1.13526	30081	28357	27311	43351	32471	39342	33152	30998	29300	37848	33040	35202	1	1	0.011	94942	7.2	Diacylglycerol kinase (Fragment) OS=Homo sapiens GN=DGKQ PE=1 SV=1
H0YA21	0.0760346	0.00137842	0.131163	0.0252312	0.822481	0.694229	81410	68340	67309	73112	49914	55501	89721	74705	72212	63832	50789	49660	1	1	0.047	21696	8.3	Ubiquitin carboxyl-terminal hydrolase 45 (Fragment) OS=Homo sapiens GN=USP45 PE=4 SV=1
H0YA47	0.0281176	0.0123916	0.076756	0.0455773	1.64315	1.39152	1449113	1530005	1476190	2663832	2124795	2532109	1597051	1672500	1583709	2325716	2162034	2265635	33	15	0.357	38336	5.4	RUN and FYVE domain-containing protein 1 (Fragment) OS=Homo sapiens GN=RUFY1 PE=1 SV=1
H0YA48	0.0472115	0.0385889	0.0986501	0.0872806	1.92318	1.62202	66492	73897	71157	156204	106504	144133	73280	80780	76340	136378	108371	128965	1	1	0.037	23295	9.2	Death ligand signal enhancer (Fragment) OS=Homo sapiens GN=KIAA0141 PE=1 SV=2
H0YA69	0.0422569	0.0388196	0.0926045	0.0876167	1.46225	1.23718	60592	59428	68820	102841	77318	95972	66778	64963	73833	89788	78673	85872	1	1	0.034	28759	12	Matrix metalloproteinase-23 (Fragment) OS=Homo sapiens GN=MMP23B PE=1 SV=1
H0YA88	0.934717	0.597425	0.945465	0.671762	1.00785	0.858091	5722	3466	5338	4042	4608	5990	6306	3788	5726	3528	4688	5359	1	1	0.036	58476	9.1	DNA polymerase nu (Fragment) OS=Homo sapiens GN=POLN PE=1 SV=1
H0YAC6	0.0223413	0.0083004	0.0721376	0.0387782	1.6647	1.40899	2008592	2027529	2028605	3647255	2883083	3565597	2213625	2216344	2176341	3184296	2933599	3190349	82	46	0.344	166914	5.6	Lipopolysaccharide-responsive and beige-like anchor protein (Fragment) OS=Homo sapiens GN=LRBA PE=1 SV=1
H0YAV5	0.0725631	0.423307	0.127021	0.510231	1.32358	1.12485	8851	6102	7956	10904	9632	9786	9754	6670	8534	9519	9800	8755	2	1	0.09	15356	9.1	Chromosome transmission fidelity protein 8 homolog (Fragment) OS=Homo sapiens GN=CHTF8 PE=1 SV=1
H0YAY6	0.208854	0.587697	0.274792	0.663176	1.13565	0.966317	152847	172519	187615	200626	184125	197818	168452	188588	201282	175162	187353	177001	1	1	0.093	13348	12	Luc7-like protein 3 (Fragment) OS=Homo sapiens GN=LUC7L3 PE=4 SV=1
H0YB71	0.278164	0.0626822	0.345004	0.121558	0.807036	0.683678	219455	283121	226175	208088	172029	208011	241861	309491	242650	181676	175045	186121	2	2	0.117	33045	9.6	Serine/threonine-protein kinase 10 (Fragment) OS=Homo sapiens GN=STK10 PE=1 SV=1
H0YBE0	0.000992729	0.0443226	0.0563858	0.096226	1.39691	1.18089	125747	97808	121001	177844	133631	169839	138584	106917	129813	155269	135972	151965	4	3	0.417	6456	8.7	Protein LYRIC (Fragment) OS=Homo sapiens GN=MTDH PE=1 SV=1
H0YBI6	0.0484623	0.0497281	0.100182	0.103788	1.48746	1.26053	144019	151323	156042	254000	198377	219040	158720	165415	167405	221759	201852	195988	7	3	0.048	66536	8.3	Thioredoxin reductase 3 OS=Homo sapiens GN=TXNRD3 PE=1 SV=2
H0YBX1	0.232102	0.127804	0.29911	0.205261	0.755539	0.635138	25111	17049	19490	24588	12633	9358	27674	18637	20909	21467	12854	8373	1	1	0.113	27133	7.8	DNA polymerase beta (Fragment) OS=Homo sapiens GN=POLB PE=1 SV=1
H0YC11	0.272792	0.690116	0.339848	0.751534	1.09526	0.926777	17285	11441	20373	18887	14624	20265	19049	12506	21857	16489	14880	18132	2	2	0.061	47241	7.6	Alpha-1,3-mannosyl-glycoprotein 4-beta-N-acetylglucosaminyltransferase B (Fragment) OS=Homo sapiens GN=MGAT4B PE=1 SV=1
H0YC36	0.16007	0.114888	0.224748	0.189582	0.695992	0.584537	4221	2005	3629	2140	1512	3207	4651	2191	3893	1868	1538	2869	1	1	0.238	9227	7	Cyclin-dependent kinase 16 (Fragment) OS=Homo sapiens GN=CDK16 PE=1 SV=1
H0YC60	0.00091917	0.0479071	0.0563858	0.101247	1.414	1.20303	91083	88505	96720	131498	124265	134936	100382	96748	103765	114807	126443	120736	1	1	0.096	18081	8.3	Cyclin-dependent kinase 16 (Fragment) OS=Homo sapiens GN=CDK16 PE=1 SV=1
H0YC88	0.000285035	0.0108799	0.0491159	0.0430778	2.04535	1.73879	38052	34051	39707	77333	71380	79978	41936	37221	42599	67517	72630	71561	2	2	0.109	16035	5.1	Synembryn-A (Fragment) OS=Homo sapiens GN=RIC8A PE=1 SV=1
H0YCK0	0.584304	0.411787	0.630478	0.5044	1.05697	0.906527	6438	7528	5940	5898	7918	7224	7095	8229	6372	5149	8056	6463	1	1	0.041	27648	8.4	Phospholipid phosphatase 5 (Fragment) OS=Homo sapiens GN=PLPP5 PE=1 SV=1
H0YCK9	0.030296	0.0224046	0.0791472	0.062502	1.64462	1.38871	9669	8597	7934	18481	12339	12269	10656	9397	8511	16135	12555	10977	1	1	0.154	13514	7.8	Meiotic recombination protein SPO11 (Fragment) OS=Homo sapiens GN=SPO11 PE=4 SV=1
H0YCV2	0.029355	0.205479	0.0781991	0.292919	1.30074	1.10144	56485	47273	61254	79611	61427	73600	62251	51675	65715	69506	62503	65854	2	2	0.172	25952	7.8	DNA polymerase subunit gamma-1 (Fragment) OS=Homo sapiens GN=POLG PE=1 SV=2
H0YCX6	0.258529	0.500679	0.325865	0.58299	1.3701	1.16028	18552	8253	24014	27079	19306	23242	20446	9021	25763	23642	19644	20796	1	1	0.097	15689	8.3	Latent-transforming growth factor beta-binding protein 3 (Fragment) OS=Homo sapiens GN=LTBP3 PE=1 SV=7
H0YD27	0.11415	0.290248	0.174789	0.384441	1.50151	1.28439	2616	2341	3643	4321	4478	4114	2883	2559	3908	3772	4556	3681	1	1	0.124	12405	6.2	Uncharacterized protein C11orf65 (Fragment) OS=Homo sapiens GN=C11orf65 PE=4 SV=1
H0YD69	0.521417	0.0559347	0.571532	0.112397	0.929069	0.785169	1038097	1090869	1057887	1083476	814610	1062719	1144074	1192464	1134936	945942	828879	950873	28	14	0.39	39423	4.9	Microtubule-actin cross-linking factor 1, isoforms 1/2/3/5 (Fragment) OS=Homo sapiens GN=MACF1 PE=1 SV=2
H0YD79	0.0619247	0.10396	0.115468	0.176383	1.82659	1.53588	8102	5477	9609	18978	10226	13151	8929	5987	10308	16569	10405	11767	1	1	0.081	17037	9.1	Uncharacterized protein C9orf135 (Fragment) OS=Homo sapiens GN=C9orf135 PE=1 SV=1
H0YDF5	0.294287	0.445449	0.361013	0.530586	1.07903	0.917106	28108	24203	32138	31907	28131	31085	30977	26457	34479	27857	28624	27813	1	1	0.215	9085	9.4	Zinc finger protein 692 (Fragment) OS=Homo sapiens GN=ZNF692 PE=1 SV=1
H0YDF6	0.0110231	0.054002	0.0643497	0.109758	1.79266	1.52597	10572	8634	8931	16801	16575	17064	11651	9438	9580	14667	16865	15268	2	1	0.065	19362	6.9	NHS-like protein 1 (Fragment) OS=Homo sapiens GN=NHSL1 PE=1 SV=1
H0YDP7	0.19752	0.0990515	0.262754	0.169866	0.792291	0.676981	5928	6227	8080	5439	5482	5111	6533	6807	8668	4748	5578	4573	1	1	0.094	14685	10.2	39S ribosomal protein L49, mitochondrial (Fragment) OS=Homo sapiens GN=MRPL49 PE=1 SV=1
H0YDQ8	0.0112382	0.00333442	0.0643497	0.0292087	2.18208	1.84407	15941	15717	17327	38652	28967	39270	17568	17180	18589	33746	29474	35137	1	1	0.023	51197	9.5	CREB-regulated transcription coactivator 2 (Fragment) OS=Homo sapiens GN=CRTC2 PE=1 SV=2
H0YDR2	0.726398	0.516386	0.760306	0.598013	1.00365	0.886979	6477	6711	5981	4042	11438	3759	7138	7336	6416	3528	11638	3363	1	1	0.194	8006	11.4	Uncharacterized protein C6orf141 (Fragment) OS=Homo sapiens GN=C6orf141 PE=1 SV=1
H0YDS2	0.39636	0.55699	0.460158	0.634981	1.73436	1.53059	1079	870	1	1128	2253	1	1189	951	1	984	2292	1	1	1	0.1	23654	5.5	Probable tRNA (uracil-O(2)-)-methyltransferase (Fragment) OS=Homo sapiens GN=TRMT44 PE=1 SV=1
H0YDT8	0.428371	0.782248	0.484663	0.828042	1.33477	1.15712	3518	2881	3608	4124	6089	3144	3877	3149	3870	3600	6195	2813	1	1	0.109	20998	9.4	ER membrane protein complex subunit 7 (Fragment) OS=Homo sapiens GN=EMC7 PE=1 SV=1
H0YDU8	0.0243431	0.00931848	0.0735483	0.0404896	1.531	1.29655	2617443	2598431	2590795	4281272	3464069	4206703	2884649	2840431	2779495	3737849	3524776	3763996	64	26	0.441	55210	6.2	Serine/threonine-protein phosphatase (Fragment) OS=Homo sapiens GN=PPP5C PE=1 SV=1
H0YE29	0.0232578	0.0600332	0.0725541	0.118049	1.44911	1.23041	85464	83372	79780	120760	110772	128740	94188	91135	85590	105431	112712	115191	4	3	0.072	38389	6.2	Rho GTPase-activating protein 1 (Fragment) OS=Homo sapiens GN=ARHGAP1 PE=1 SV=1
H0YEF1	0.0852411	0.141987	0.142246	0.222755	1.61039	1.36659	5107	5480	3753	7674	7207	8212	5628	5990	4026	6699	7333	7347	2	2	0.07	61803	6.8	Jouberin (Fragment) OS=Homo sapiens GN=AHI1 PE=1 SV=1
H0YEM1	0.0147806	0.460956	0.0662107	0.544959	1.21195	1.02897	908078	860936	940574	1110333	995972	1177593	1000779	941112	1009077	969390	1013418	1053656	30	15	0.577	35835	8.3	Poly(U)-binding-splicing factor PUF60 (Fragment) OS=Homo sapiens GN=PUF60 PE=1 SV=1
H0YEN9	0.0415649	0.035227	0.0918611	0.0822422	1.52004	1.2875	85679	89126	78492	139123	113583	132316	94426	97427	84209	121465	115574	118392	1	1	0.435	2791	7.3	Methylosome subunit pICln (Fragment) OS=Homo sapiens GN=CLNS1A PE=1 SV=1
H0YES7	0.00615673	0.0121764	0.0639214	0.0452252	0.767575	0.654876	197169	202566	188748	156421	155968	139316	217298	221433	202496	136567	158702	124655	2	1	0.088	15231	9.6	Uncharacterized protein C14orf105 (Fragment) OS=Homo sapiens GN=C14orf105 PE=4 SV=1
H0YET9	0.258237	0.607749	0.32565	0.680876	1.25356	1.0608	8129	9744	9548	13222	9764	11388	8958	10651	10243	11543	9935	10189	1	1	0.072	21918	8.8	Beta-arrestin-1 (Fragment) OS=Homo sapiens GN=ARRB1 PE=1 SV=1
H0YF92	0.0385374	0.00289355	0.0883152	0.0278838	0.744107	0.630624	250485	250574	255012	195548	164589	202461	276059	273913	273588	170728	167474	181155	1	1	0.037	31761	5.1	Putative sodium-coupled neutral amino acid transporter 10 (Fragment) OS=Homo sapiens GN=SLC38A10 PE=1 SV=7
H0YFB7	0.0688656	0.00567475	0.122881	0.0342692	0.759226	0.643861	131133	140780	128824	108084	91523	104643	144520	153892	138207	94365	93127	93630	2	1	0.324	4042	5	Protein quaking (Fragment) OS=Homo sapiens GN=QKI PE=1 SV=1
H0YFT5	0.129266	0.25022	0.191298	0.341083	1.27247	1.07845	431548	492590	480963	629753	521178	637015	475608	538471	515998	549822	530314	569980	3	2	0.065	20196	8.8	Fermitin family homolog 3 (Fragment) OS=Homo sapiens GN=FERMT3 PE=1 SV=1
H0YG18	0.192308	0.625076	0.257482	0.695702	1.29639	1.09648	524997	404370	502369	549029	498548	808513	578598	442033	538964	479344	507289	723431	2	2	0.032	79713	7.4	Mesothelin-like protein (Fragment) OS=Homo sapiens GN=MSLNL PE=4 SV=1
H0YG77	0.346036	0.626408	0.412274	0.696508	1.34953	1.12877	2654	2614	3581	4650	2272	5020	2924	2857	3841	4059	2311	4491	1	1	0.049	29036	9.4	Transmembrane protein 120B (Fragment) OS=Homo sapiens GN=TMEM120B PE=1 SV=1
H0YGG9	0.131863	0.24384	0.194455	0.33427	1.13996	0.973452	9548	12464	10919	11580	12792	13168	10522	13624	11714	10110	13016	11782	1	1	0.021	52756	9.1	Solute carrier organic anion transporter family member (Fragment) OS=Homo sapiens GN=SLCO1B3 PE=3 SV=1
H0YGK7	0.674585	0.181208	0.713375	0.266945	0.943849	0.792812	12227	12258	11365	13835	8115	11887	13475	13399	12192	12079	8257	10636	1	1	0.07	20563	8.2	Polyhomeotic-like protein 1 (Fragment) OS=Homo sapiens GN=PHC1 PE=1 SV=1
H0YGM0	0.294802	0.00545377	0.361431	0.033963	0.923909	0.783147	1882449	1887299	1895306	1846461	1545545	1841986	2074621	2063062	2033348	1612078	1572620	1648129	50	24	0.305	80125	8.9	Caseinolytic peptidase B protein homolog (Fragment) OS=Homo sapiens GN=CLPB PE=1 SV=1
H0YGM4	0.143304	0.0394889	0.206938	0.0884806	0.69152	0.585869	220417	299414	247814	194804	155458	180580	242920	327302	265866	170078	158183	161577	2	1	0.049	29849	6.6	Glutamate receptor-interacting protein 1 (Fragment) OS=Homo sapiens GN=GRIP1 PE=1 SV=1
H0YHG0	0.00838097	0.568263	0.0639214	0.645634	1.20675	1.02493	220725	206947	225515	267103	241689	279440	243259	226221	241942	233200	245925	250033	3	3	0.071	59188	8.6	Uncharacterized protein (Fragment) OS=Homo sapiens PE=1 SV=1
H0YHH7	0.0224694	0.00453259	0.0722822	0.0319113	1.542	1.30834	382432	407893	400597	649532	554182	632687	421472	445881	429775	567088	563894	566104	10	7	0.488	18480	10	ATP-dependent RNA helicase DDX54 (Fragment) OS=Homo sapiens GN=DDX54 PE=1 SV=1
H0YHL3	0.0862441	0.00316643	0.143501	0.0286344	0.814061	0.689344	688744	676846	692027	624233	487703	563089	759063	739890	742438	545003	496253	503833	2	1	0.048	18945	8.4	2'-5'-oligoadenylate synthase 3 (Fragment) OS=Homo sapiens GN=OAS3 PE=1 SV=1
H0YHX6	0.0322036	0.00103157	0.0809349	0.0246833	0.709231	0.602168	1168341	1261190	1190169	904214	790170	872821	1287627	1378662	1276869	789448	804024	780973	1	1	0.196	5842	4.4	Zinc finger protein 641 (Fragment) OS=Homo sapiens GN=ZNF641 PE=4 SV=1
H0YI78	0.00538129	0.000108089	0.0639214	0.0224513	2.03371	1.7192	138832	122334	132062	304564	224627	270519	153003	133726	141678	265906	228563	242049	7	6	0.092	71478	5.7	Kinesin-like protein KIF21A (Fragment) OS=Homo sapiens GN=KIF21A PE=1 SV=1
H0YIA9	0.0187008	0.00667385	0.0689093	0.0359537	1.81465	1.53849	268512	294771	281644	542509	454186	536550	295924	322224	302159	473649	462146	480086	6	3	0.288	17485	6.2	Protein asunder homolog (Fragment) OS=Homo sapiens GN=ASUN PE=1 SV=1
H0YIP2	0.0219806	0.00506236	0.0718602	0.0329383	1.5089	1.27868	221709	219626	221149	370393	296615	332611	244344	240081	237256	323379	301814	297608	4	3	0.099	18023	6.9	DNA primase small subunit (Fragment) OS=Homo sapiens GN=PRIM1 PE=1 SV=1
H0YIQ8	0.733705	0.185983	0.766945	0.271433	1.06889	0.896589	39339	30456	39334	49455	26537	40655	43355	33292	42199	43178	27002	36376	1	1	0.018	38555	8.4	KAT8 regulatory NSL complex subunit 2 (Fragment) OS=Homo sapiens GN=KANSL2 PE=1 SV=1
H0YIV4	0.000195705	0.0788537	0.0453259	0.142721	1.39947	1.1897	1341775	1223317	1374263	1862075	1725429	1925498	1478730	1337229	1474338	1625697	1755645	1722838	74	25	0.478	44714	4.5	Nucleosome assembly protein 1-like 1 (Fragment) OS=Homo sapiens GN=NAP1L1 PE=1 SV=1
H0YJC6	0.859638	0.0826064	0.879637	0.147915	0.997179	0.84895	1286159	1232735	1313257	1303296	1242488	1275557	1417474	1347557	1408924	1137878	1264273	1141329	1	1	0.103	11061	5.8	Lymphoid-restricted membrane protein (Fragment) OS=Homo sapiens GN=LRMP PE=1 SV=1
H0YJE2	0.00503337	0.118097	0.0639214	0.193279	1.35073	1.14637	124234	107322	128188	172659	147157	166102	136918	117318	137526	150744	149737	148622	1	1	0.151	5970	8.6	Epididymal secretory protein E1 (Fragment) OS=Homo sapiens GN=NPC2 PE=4 SV=1
H0YJE8	0.377223	0.393532	0.441633	0.487324	1.84308	1.59495	1	5034	1669	3901	5400	3055	1	5502	1790	3405	5494	2733	1	1	0.457	3950	9.2	Actin-related protein 10 (Fragment) OS=Homo sapiens GN=ACTR10 PE=1 SV=1
H0YJH0	0.00601601	0.0201198	0.0639214	0.0588553	1.92214	1.63442	12878	11873	11417	23084	22192	24244	14192	12978	12247	20153	22580	21691	2	2	0.106	36666	7.6	Protein salvador homolog 1 (Fragment) OS=Homo sapiens GN=SAV1 PE=1 SV=1
H0YJV7	0.0029809	0.0657884	0.0639214	0.125557	1.47842	1.25798	136166	122033	129380	202672	186532	183800	150066	133398	138802	176947	189799	164456	5	3	0.179	20846	9.1	Transcriptional repressor protein YY1 (Fragment) OS=Homo sapiens GN=YY1 PE=1 SV=1
H0YK61	0.104506	0.175759	0.16377	0.260876	1.27094	1.07534	183490	186616	187890	260058	201077	248043	202222	203995	201575	227048	204600	221938	6	4	0.487	8340	9.4	ER membrane protein complex subunit 4 OS=Homo sapiens GN=EMC4 PE=1 SV=1
H0YKC1	0.123906	0.198243	0.185726	0.284799	1.67455	1.41167	19280	18725	16888	28862	23187	39872	21248	20469	18118	25198	23593	35676	1	1	0.046	15116	8.2	Spatacsin (Fragment) OS=Homo sapiens GN=SPG11 PE=1 SV=1
H0YKC7	0.11657	0.541245	0.177377	0.621481	1.20989	1.02608	8350	8627	9117	11542	9421	10608	9202	9430	9781	10077	9586	9491	1	1	0.028	32575	9.6	Homeobox protein Mohawk (Fragment) OS=Homo sapiens GN=MKX PE=1 SV=1
H0YKH6	0.393918	0.0171736	0.457873	0.0540448	1.06278	0.902303	206930	216268	218707	241761	208821	231624	228054	236409	234635	211073	212479	207246	6	3	0.112	26805	9.5	Ceramide synthase 2 (Fragment) OS=Homo sapiens GN=CERS2 PE=1 SV=7
H0YKM0	0.715156	0.136798	0.74985	0.216287	1.03465	0.8796	28515	31782	32085	34607	30196	30780	31426	34742	34422	30214	30725	27540	1	1	0.009	95924	8.2	RAS guanyl-releasing protein 1 OS=Homo sapiens GN=RASGRP1 PE=1 SV=1
H0YKX0	0.0361657	0.0273038	0.085634	0.0702073	2.14161	1.80689	55818	63261	62331	148760	101981	137768	61511	69145	66864	129871	103762	123263	14	6	0.099	102402	6.7	E3 ubiquitin-protein ligase RNF31 (Fragment) OS=Homo sapiens GN=RNF31 PE=1 SV=1
H0YKX6	0.100568	0.158447	0.159527	0.241472	1.30407	1.10465	1109455	1220883	1222059	1594045	1325391	1713149	1222728	1334600	1311082	1391724	1348629	1532872	2	2	0.263	10321	8.7	MAPK/MAK/MRK overlapping kinase OS=Homo sapiens GN=MOK PE=4 SV=1
H0YL38	0.0974344	0.0756264	0.156172	0.138472	1.04971	0.888867	44229	36247	37530	46993	36812	40067	48744	39623	40263	41028	37457	35850	1	1	0.009	84100	9.2	Zinc finger protein 280D OS=Homo sapiens GN=ZNF280D PE=1 SV=1
H0YL69	0.0314491	0.0483197	0.0801833	0.101811	1.27615	1.08333	1736071	1744233	1749298	2297063	2035249	2341432	1913310	1906685	1876714	2005499	2070919	2095026	29	13	0.504	26376	7.7	Proteasome subunit alpha type (Fragment) OS=Homo sapiens GN=PSMA4 PE=1 SV=1
H0YL91	0.0078545	0.000909886	0.0639214	0.0246833	1.95385	1.65501	70817	70008	74366	148117	121064	151271	78043	76526	79780	129315	123185	135349	6	4	0.111	42053	7.2	Activating signal cointegrator 1 OS=Homo sapiens GN=TRIP4 PE=1 SV=1
H0YLM1	0.0160194	0.0113676	0.0669629	0.0437668	2.73314	2.30588	40087	39303	41900	138186	89345	103971	44178	42962	44949	120645	90909	93028	4	1	0.031	43127	5	SH2 domain-containing adapter protein F OS=Homo sapiens GN=SHF PE=1 SV=1
H0YLN8	0.0452805	0.0109256	0.0960301	0.0431621	0.901132	0.766705	54570	54990	55489	51357	47869	49505	60140	60111	59530	44838	48707	44294	3	2	0.012	212625	7.9	Transient receptor potential cation channel subfamily M member 7 OS=Homo sapiens GN=TRPM7 PE=1 SV=1
H0YLS5	0.765484	0.256267	0.795655	0.347369	0.938087	0.793273	11553	13473	17889	15350	10757	14151	12732	14727	19192	13401	10945	12661	1	1	0.046	16799	10.1	Nuclear receptor ROR-alpha (Fragment) OS=Homo sapiens GN=RORA PE=3 SV=1
H0YLY0	0.182131	0.0941439	0.247839	0.163275	1.13149	0.959822	864312	891145	879009	1074631	900668	1005576	952537	974133	943026	938214	916440	899744	37	19	0.283	74629	7.4	Serine/threonine-protein kinase MRCK beta (Fragment) OS=Homo sapiens GN=CDC42BPB PE=1 SV=7
H0YMD5	0.0221263	0.14852	0.0718861	0.230276	1.23444	1.04467	78279	68546	82055	99534	79174	103831	86271	74930	88032	86900	80562	92904	1	1	0.033	26674	10.1	Bcl-2-like protein 10 OS=Homo sapiens GN=BCL2L10 PE=4 SV=1
H0YMV8	0.0248188	0.0825765	0.0739687	0.147904	1.23342	1.04785	2880460	2873536	2893787	3740154	3326493	3599659	3174517	3141157	3104558	3265410	3384787	3220829	65	9	0.43	11346	9.3	40S ribosomal protein S27 OS=Homo sapiens GN=RPS27L PE=1 SV=1
H0YMY5	0.270083	0.525659	0.337442	0.606574	1.30401	1.10246	16362	21936	19045	24920	20166	29690	18032	23979	20432	21757	20519	26565	1	1	0.333	5206	8.3	Isocitrate dehydrogenase [NAD] subunit alpha, mitochondrial OS=Homo sapiens GN=IDH3A PE=1 SV=1
H0YN03	0.49821	0.0900111	0.54935	0.157933	1.0703	0.906607	126486	131462	125772	149160	120205	141332	139399	143706	134934	130227	122312	126458	2	2	0.338	7514	5.2	DDB1- and CUL4-associated factor 11 OS=Homo sapiens GN=DCAF11 PE=1 SV=1
H0YN05	0.416407	0.811791	0.47796	0.852096	1.15839	0.980178	208868	203232	205887	218109	196227	301533	230191	222159	220883	190423	199665	269800	5	1	0.111	19722	9.8	Ceramide synthase 3 (Fragment) OS=Homo sapiens GN=CERS3 PE=1 SV=2
H0YN26	0.0248086	0.40576	0.0739687	0.498979	1.14475	0.972199	735624	708979	782140	862390	776605	910061	810722	775008	839106	752925	790213	814286	18	6	0.345	19997	4.6	Acidic leucine-rich nuclear phosphoprotein 32 family member A OS=Homo sapiens GN=ANP32A PE=1 SV=1
H0YN36	0.0265545	0.0192902	0.075369	0.0576056	1.99954	1.71038	1929	2867	1709	4861	4870	3276	2125	3134	1833	4244	4955	2931	1	1	0.159	8477	11.9	Protein CASC4 (Fragment) OS=Homo sapiens GN=CASC4 PE=4 SV=1
H0YN81	0.0724499	0.340785	0.126946	0.436087	1.13055	0.960616	243670	244164	259382	275896	259038	309830	268544	266898	278271	240872	263574	277220	12	5	0.224	32253	5.7	WD repeat-containing protein 61 (Fragment) OS=Homo sapiens GN=WDR61 PE=1 SV=1
H0YND4	0.708384	0.550402	0.743865	0.629066	1.07105	0.912923	38594	35065	39516	32207	38821	50188	42534	38331	42394	28119	39501	44906	1	1	0.141	10678	10.6	Calcium and integrin-binding family member 2 OS=Homo sapiens GN=CIB2 PE=4 SV=1
H0YNP1	0.693839	0.0946771	0.731094	0.164019	0.979613	0.828376	37648	31494	36610	35016	28435	40145	41491	34427	39276	30571	28933	35920	1	1	0.011	62887	8.7	D-glucuronyl C5-epimerase OS=Homo sapiens GN=GLCE PE=1 SV=1
H1UBN3	0.00585595	0.000363273	0.0639214	0.0230774	2.05601	1.74085	142291	136444	146595	312421	250497	311564	156815	149150	157270	272764	254885	278774	8	5	0.134	42651	8.2	Cyclin B2 OS=Homo sapiens GN=CCNB2V PE=1 SV=1
H3BLU1	0.103896	0.914357	0.163017	0.936316	1.17701	0.995014	6563	5817	9393	8716	6603	10308	7233	6358	10077	7609	6718	9223	1	1	0.034	57768	5.3	Taperin (Fragment) OS=Homo sapiens GN=TPRN PE=1 SV=1
H3BLU7	0.0092291	0.00910063	0.0639214	0.0402662	1.4164	1.20197	764625	734743	796199	1148035	982515	1120901	842683	803171	854192	1002316	999735	1002941	16	9	0.287	34684	7.2	Aflatoxin B1 aldehyde reductase member 2 (Fragment) OS=Homo sapiens GN=AKR7A2 PE=1 SV=1
H3BLZ8	0.019514	0.0054122	0.0696516	0.0339213	1.46862	1.24394	24517672	23571743	24653516	37921116	30949118	37961484	27020688	25767091	26449231	33107850	31491550	33966545	439	83	0.653	80440	8.4	Probable ATP-dependent RNA helicase DDX17 OS=Homo sapiens GN=DDX17 PE=1 SV=1
H3BM75	0.000456179	0.0354278	0.0550657	0.0824768	1.44467	1.22805	87486	84236	97944	127950	119913	141715	96417	92080	105077	111708	122015	126801	4	2	0.109	21307	7.5	TLD domain-containing protein 1 OS=Homo sapiens GN=TLDC1 PE=1 SV=1
H3BM89	0.0584484	0.152471	0.111413	0.234782	1.13016	0.959415	32976914	31728331	32455448	38642359	33700082	37465171	36343733	34683539	34819632	33737668	34290868	33522587	204	39	0.61	37657	11	60S ribosomal protein L4 OS=Homo sapiens GN=RPL4 PE=1 SV=1
H3BMM1	0.00606187	0.00734425	0.0639214	0.0372602	1.83771	1.56456	409370	428161	405116	825258	755360	703012	451163	468039	434624	720512	768601	629031	7	6	0.051	150168	9.4	Unconventional myosin-IXa OS=Homo sapiens GN=MYO9A PE=1 SV=1
H3BMM5	0.020586	0.480102	0.0706625	0.563043	1.22686	1.04136	155114	137931	163495	200002	169949	190160	170948	150776	175402	174615	172926	170146	5	4	0.063	61239	7.3	Uncharacterized protein OS=Homo sapiens PE=3 SV=1
H3BMR1	0.0298874	0.0219541	0.078646	0.0618239	2.08684	1.74997	7940	6392	8654	20355	10665	16948	8750	6987	9284	17771	10851	15164	1	1	0.096	15627	9.6	UPF0235 protein C15orf40 (Fragment) OS=Homo sapiens GN=C15orf40 PE=1 SV=1
H3BMW7	0.0639272	0.0555652	0.117633	0.111887	1.49469	1.26145	111589	110637	113333	192296	134168	175092	122982	120942	121588	167889	136520	156666	1	1	0.057	12164	10	Transmembrane protein 231 OS=Homo sapiens GN=TMEM231 PE=1 SV=1
H3BMX9	0.0810977	0.10659	0.137428	0.179539	2.1937	1.86775	5809	7873	11605	20796	17109	17567	6401	8606	12449	18155	17408	15718	2	2	0.091	19818	5.7	Protein FAM192A (Fragment) OS=Homo sapiens GN=FAM192A PE=1 SV=1
H3BN11	0.360949	0.376813	0.426217	0.471025	3.05965	2.56058	1	1060	1705	3710	1310	3443	1	1158	1829	3239	1332	3080	1	1	0.128	13014	6.1	Thioredoxin-like protein 4B (Fragment) OS=Homo sapiens GN=TXNL4B PE=1 SV=1
H3BN63	0.0238785	0.00414522	0.0731354	0.0311858	1.43338	1.21426	110128	107620	118263	173010	139244	169376	121371	117642	126877	151050	141684	151551	3	3	0.036	98012	5.9	Partner and localizer of BRCA2 OS=Homo sapiens GN=PALB2 PE=1 SV=3
H3BN78	0.527224	0.0395888	0.576641	0.0886414	0.961774	0.814235	86874	81914	90721	83642	70107	95840	95743	89543	97329	73025	71336	85754	1	1	0.023	53374	7.5	Synaptotagmin-17 OS=Homo sapiens GN=SYT17 PE=1 SV=1
H3BN98	0.0303704	0.301208	0.0792262	0.395872	1.07944	0.917819	2886832	2542383	2801909	3056271	2819956	3008744	3181559	2779174	3006003	2668343	2869383	2692115	34	12	0.409	27168	9.6	Uncharacterized protein (Fragment) OS=Homo sapiens PE=4 SV=2
H3BNA6	0.00398276	0.00545091	0.0639214	0.033963	1.57981	1.33963	197531	180595	195538	328084	271581	306613	217698	197415	209782	286442	276342	274347	2	2	0.079	19445	11.3	Synaptogyrin-3 (Fragment) OS=Homo sapiens GN=SYNGR3 PE=1 SV=7
H3BNC9	0.0268244	0.00691874	0.075571	0.0365983	1.47574	1.25322	1151323	1249089	1132213	1847676	1621425	1744146	1268869	1365431	1214689	1613161	1649852	1560605	6	2	0.068	33027	9.3	Uncharacterized protein (Fragment) OS=Homo sapiens PE=4 SV=1
H3BND0	0.134761	0.175803	0.197755	0.260905	1.63012	1.37803	41260	56820	38706	78521	62442	82015	45471	62109	41523	68553	63534	73382	6	5	0.128	43538	9.7	Uncharacterized protein C16orf59 OS=Homo sapiens GN=C16orf59 PE=1 SV=1
H3BNQ7	0.350645	0.0402374	0.416503	0.0897032	1.08351	0.91686	14835	14630	18064	17056	13952	20490	16349	15992	19379	14891	14196	18333	1	1	0.023	57924	7.9	4-aminobutyrate aminotransferase, mitochondrial OS=Homo sapiens GN=ABAT PE=1 SV=1
H3BNR1	7.63243e-06	4.34904e-05	0.0281174	0.0224513	1959.67	1818.67	1	1	1	2030	1961	1888	1	1	1	1772	1995	1689	1	1	0.024	40459	9.5	Protein BORCS8-MEF2B OS=Homo sapiens GN=BORCS8-MEF2B PE=4 SV=3
H3BNR4	0.0274754	0.00543254	0.075998	0.033963	1.3989	1.18645	416151	421339	411254	622577	525817	598470	458636	460580	441210	543554	535033	535489	8	5	0.242	27068	8.8	AP-1 complex subunit gamma-1 OS=Homo sapiens GN=AP1G1 PE=1 SV=1
H3BNS7	0.0939617	0.515048	0.152332	0.596684	1.19603	1.00939	54213	45282	47311	69201	48076	58307	59748	49499	50757	60417	48918	52171	1	1	0.118	8583	8.2	Bardet-Biedl syndrome 2 protein (Fragment) OS=Homo sapiens GN=BBS2 PE=1 SV=1
H3BNV7	0.246987	0.270341	0.314236	0.363158	5.73964	4.90745	1428	2	2188	6209	6544	8013	1573	2	2347	5420	6658	7169	2	1	0.137	17574	6.1	Mitotic spindle-associated MMXD complex subunit MIP18 (Fragment) OS=Homo sapiens GN=FAM96B PE=1 SV=1
H3BNX8	0.0657151	1.11669e-05	0.119576	0.0179319	0.836834	0.714112	55792	68507	60733	50328	52630	51883	61487	74887	65156	43940	53552	46423	2	1	0.046	17235	6	Cytochrome c oxidase subunit 5A, mitochondrial OS=Homo sapiens GN=COX5A PE=1 SV=1
H3BNZ7	0.0446654	0.0154763	0.0952497	0.0510159	0.536904	0.456929	18461	25577	17541	10756	10772	11534	20345	27959	18818	9390	10960	10320	1	1	0.042	26518	9.6	Uncharacterized protein C16orf95 OS=Homo sapiens GN=C16orf95 PE=1 SV=1
H3BP13	0.0471095	0.186179	0.0985025	0.271625	1.40827	1.1904	8807	6842	7965	11188	9107	12960	9706	7479	8545	9767	9266	11596	1	1	0.066	27302	8.5	Trafficking protein particle complex subunit 2-like protein OS=Homo sapiens GN=TRAPPC2L PE=1 SV=1
H3BP20	0.156044	0.652949	0.220622	0.719405	1.22107	1.03539	59931	60869	63135	86620	67813	70165	66047	66537	67732	75625	69000	62780	4	3	0.063	61999	5.2	Beta-hexosaminidase OS=Homo sapiens GN=HEXA PE=1 SV=1
H3BP43	0.0176666	0.0452729	0.068226	0.0975986	1.45298	1.22562	15898	11977	16131	25317	16853	21770	17520	13092	17305	22103	17147	19478	2	1	0.18	13013	6.3	Dipeptidase (Fragment) OS=Homo sapiens GN=DPEP1 PE=1 SV=1
H3BP47	0.865192	0.091568	0.884529	0.160021	1.01274	0.856843	41418	35533	45942	46669	34841	42949	45646	38842	49288	40745	35451	38429	1	1	0.169	7700	5.3	Protein CCSMST1 OS=Homo sapiens GN=C16orf91 PE=1 SV=1
H3BPB8	0.00916582	0.0542191	0.0639214	0.110039	1.29501	1.10186	245447	250458	242544	327825	308696	319778	270500	273779	260207	286210	314103	286121	14	10	0.241	44450	5.7	Mannose-6-phosphate isomerase OS=Homo sapiens GN=MPI PE=1 SV=1
H3BPJ9	0.0516986	0.00620316	0.10394	0.0352368	0.86599	0.736571	232110	240868	254869	214805	199150	216353	255804	263300	273431	187538	202638	193582	7	4	0.205	19258	8.7	NADH dehydrogenase [ubiquinone] 1 beta subcomplex subunit 10 OS=Homo sapiens GN=NDUFB10 PE=1 SV=1
H3BPL4	0.0219366	0.0133325	0.0718602	0.0474828	2.33218	1.96965	11472	13190	15440	31448	23812	38265	12642	14418	16563	27456	24229	34237	2	2	0.121	22533	9.8	Lysine-rich nucleolar protein 1 (Fragment) OS=Homo sapiens GN=KNOP1 PE=1 SV=2
H3BPL5	0.0831925	0.0925186	0.139922	0.161168	1.40393	1.19316	29149	36574	29639	49046	42724	42112	32125	39980	31798	42820	43473	37680	1	1	0.053	14619	6.1	SAGA-associated factor 29 OS=Homo sapiens GN=SGF29 PE=1 SV=1
H3BPX2	0.0847825	0.155968	0.141781	0.238851	1.41231	1.19498	108602	108545	96424	154226	126434	162199	119688	118653	103445	134649	128648	145129	7	7	0.016	973018	6	Obscurin OS=Homo sapiens GN=OBSCN PE=1 SV=2
H3BQ21	0.0382238	0.00770893	0.0880021	0.0376351	0.758511	0.640528	12289	10514	16735	10425	7571	11994	13543	11492	17953	9101	7703	10731	2	1	0.114	26012	7	Signal-regulatory protein beta-1 (Fragment) OS=Homo sapiens GN=SIRPB1 PE=1 SV=1
H3BQ95	0.00123832	0.00155624	0.0570735	0.0258442	1773.33	1664	1	1	1	991	2070	2259	1	1	1	865	2106	2021	1	1	0.046	68545	6.5	Amiloride-sensitive sodium channel subunit beta OS=Homo sapiens GN=SCNN1B PE=1 SV=1
H3BQB7	0.116704	0.911306	0.177468	0.933804	1.16063	0.987452	77408	68941	64839	81813	79861	83437	85311	75362	69562	71429	81261	74656	1	1	0.212	10839	5.8	Chromosome transmission fidelity protein 8 homolog OS=Homo sapiens GN=CHTF8 PE=1 SV=1
H3BQK9	0.631879	0.0133927	0.673766	0.0475358	0.967615	0.81887	21500503	21034175	21498245	22522519	17663858	21772829	23695482	22993178	23064124	19663689	17973353	19481444	413	215	0.282	861093	5.4	Microtubule-actin cross-linking factor 1, isoforms 1/2/3/5 OS=Homo sapiens GN=MACF1 PE=1 SV=1
H3BQU4	0.00901586	0.0142067	0.0639214	0.0489607	1.70341	1.44057	9242	8072	9973	15480	12557	18444	10185	8823	10699	13515	12777	16503	1	1	0.161	23505	9	Uncharacterized protein C3orf84 OS=Homo sapiens GN=C3orf84 PE=4 SV=1
H3BQU9	0.0315842	0.632674	0.0803109	0.701738	1.16156	0.986238	51273	50033	57887	62545	55593	66774	56507	54692	62102	54604	56566	59746	3	3	0.105	33278	7.3	Golgi apparatus protein 1 OS=Homo sapiens GN=GLG1 PE=1 SV=1
H3BQZ7	0.181303	0.00289535	0.246979	0.0278838	0.891018	0.755368	7031708	7118640	7202158	6706173	5625328	6693972	7749580	7781636	7726756	5854942	5723895	5989496	126	51	0.507	84692	4.9	HCG2044799 OS=Homo sapiens GN=HNRNPUL2-BSCL2 PE=4 SV=1
H3BR06	0.044348	0.0535153	0.0948779	0.109104	1.3117	1.11137	20530	20072	20392	28067	23360	28579	22626	21941	21877	24504	23769	25571	1	1	0.057	31503	8.9	Telomeric repeat-binding factor 2 (Fragment) OS=Homo sapiens GN=TERF2 PE=1 SV=1
H3BR29	0.0579145	0.574138	0.110766	0.650755	1.11914	0.949766	48215	39001	45019	51033	44995	51961	53137	42633	48297	44555	45783	46492	2	2	0.071	46343	6.7	RUS1 family protein C16orf58 OS=Homo sapiens GN=C16orf58 PE=1 SV=1
H3BRH2	0.525072	0.181061	0.574828	0.266819	0.856235	0.723195	5837	8524	7202	6464	4872	7127	6432	9317	7726	5643	4957	6377	1	1	0.273	7458	7.6	Uncharacterized protein C15orf41 OS=Homo sapiens GN=C15orf41 PE=4 SV=1
H3BRI5	0.0126324	0.00342304	0.0653233	0.0294423	1.69665	1.43435	88629	80399	86125	158254	120377	154274	97676	87886	92398	138167	122486	138038	3	3	0.129	24417	6.4	Snurportin-1 (Fragment) OS=Homo sapiens GN=SNUPN PE=1 SV=7
H3BS01	0.127259	0.621929	0.189241	0.69312	1.2113	1.02572	9568	10137	12320	12172	10538	16082	10544	11080	13217	10626	10722	14389	2	2	0.059	32921	6.6	Uncharacterized protein C15orf41 OS=Homo sapiens GN=C15orf41 PE=1 SV=1
H3BS19	0.422294	0.687304	0.479344	0.749185	1.26414	1.07095	205664	344465	175362	296455	271373	349295	226661	376549	188136	258827	276130	312536	4	3	0.01	413300	7.9	Zinc finger protein 469 OS=Homo sapiens GN=ZNF469 PE=1 SV=2
H3BS42	0.00102566	0.0701985	0.0563858	0.131493	1.41521	1.1979	20514	16312	22840	29331	23441	31668	22608	17831	24502	25607	23851	28335	3	3	0.061	56669	8.3	Zinc finger protein 768 OS=Homo sapiens GN=ZNF768 PE=1 SV=2
H3BS72	0.160064	0.0436659	0.224748	0.0953766	1.13031	0.958838	1888278	1931489	1949177	2291215	1956307	2273181	2081045	2111370	2091143	2000383	1990582	2033951	52	9	0.245	47118	8.9	Very-long-chain (3R)-3-hydroxyacyl-CoA dehydratase 3 OS=Homo sapiens GN=HACD3 PE=1 SV=1
H3BSF6	0.139996	0.222939	0.203561	0.311456	1.36115	1.15112	25133	29612	28731	39846	31179	42598	27699	32370	30823	34788	31725	38115	1	1	0.257	3906	4.9	Piezo-type mechanosensitive ion channel component 1 (Fragment) OS=Homo sapiens GN=PIEZO1 PE=1 SV=1
H3BSW0	0.0440118	0.0363798	0.0945365	0.0839077	1.39488	1.18456	49133	54321	55585	78480	67865	75495	54147	59379	59633	68516	69053	67548	4	2	0.169	16324	9.2	Leucine-rich repeat-containing protein 57 (Fragment) OS=Homo sapiens GN=LRRC57 PE=1 SV=1
H3BSW6	0.00784318	0.00244647	0.0639214	0.0270345	2.10563	1.78218	406615	393009	404481	901183	721710	912508	448122	429607	433938	786796	734356	816480	14	12	0.215	63682	7	Cytoplasmic tRNA 2-thiolation protein 2 OS=Homo sapiens GN=CTU2 PE=1 SV=1
H3BT22	0.0120343	0.00224252	0.0651708	0.0266623	1.87927	1.59492	88487	97107	96634	184668	159817	185899	97517	106148	103669	161225	162615	166333	9	5	0.187	22792	8.5	Origin recognition complex subunit 6 OS=Homo sapiens GN=ORC6 PE=1 SV=1
H3BT58	0.0197005	0.00800478	0.069767	0.0381628	1.30906	1.1121	72459	73294	72083	100059	89036	96066	79855	80119	77333	87358	90595	85955	3	2	0.247	8224	8.4	Coactosin-like protein OS=Homo sapiens GN=COTL1 PE=1 SV=1
H3BT71	0.925313	0.0573558	0.937838	0.114475	0.999278	0.849646	1522228	1434304	1521348	1549920	1418860	1505868	1677632	1567885	1632160	1353186	1443722	1347392	26	15	0.378	32197	9.9	RNA-binding motif protein, X chromosome OS=Homo sapiens GN=RBMX PE=1 SV=1
H3BTF0	0.299663	0.520237	0.366359	0.601752	1.13641	0.963846	134368	153782	140493	170045	145593	171476	148086	168105	150727	148462	148145	153430	2	1	0.342	7922	6.9	Ankyrin repeat domain-containing protein 66 (Fragment) OS=Homo sapiens GN=ANKRD66 PE=4 SV=1
H3BTR4	0.134202	0.14487	0.197073	0.225982	6.69938	5.58537	966	1	1	2584	1697	2204	1064	1	1	2256	1726	1972	1	1	0.061	55134	8.3	Centromere protein T OS=Homo sapiens GN=CENPT PE=1 SV=1
H3BU04	0.0411476	0.118457	0.0912442	0.193743	1.69491	1.44503	12741	11973	12328	17557	20532	24694	14041	13088	13226	15328	20891	22095	1	1	0.031	33714	4.8	TIMELESS-interacting protein (Fragment) OS=Homo sapiens GN=TIPIN PE=1 SV=1
H3BU22	0.346533	0.877322	0.412749	0.906286	1.20854	1.02359	14726	15383	12396	16433	14909	20027	16229	16815	13299	14347	15170	17919	1	1	0.139	12060	8.6	Glycerophosphodiester phosphodiesterase 1 OS=Homo sapiens GN=GDE1 PE=1 SV=1
H3BU23	0.126883	0.156914	0.18904	0.239857	1.63602	1.37604	22668	25909	23635	45711	28716	43713	24982	28321	25356	39908	29218	39112	2	2	0.103	27000	4.9	Cerebellar degeneration-related protein 2 (Fragment) OS=Homo sapiens GN=CDR2 PE=1 SV=1
H3BU27	0.570645	0.581218	0.617794	0.657299	1.10304	0.934223	32249	38948	39166	46726	35219	39790	35541	42575	42018	40794	35836	35602	2	2	0.181	16442	8.7	Mitochondrial Rho GTPase 2 (Fragment) OS=Homo sapiens GN=RHOT2 PE=1 SV=3
H3BV55	0.00750007	0.000354523	0.0639214	0.0230774	1.61337	1.37201	78231	83883	83322	134167	124967	136845	86214	91692	89388	117135	127155	122441	7	5	0.265	25256	6.8	Phosphomannomutase OS=Homo sapiens GN=PMM2 PE=1 SV=1
H3BVE0	0.00423171	0.00124052	0.0639214	0.0247297	1.70664	1.45027	357004	363316	371632	643267	580855	639444	393449	397152	398700	561618	591034	572150	9	4	0.165	27667	6.7	Uncharacterized protein (Fragment) OS=Homo sapiens PE=4 SV=1
H3BVF7	0.730456	0.0220345	0.763918	0.0619516	0.97488	0.8266	48507	50420	46855	50644	42640	48836	53458	55116	50267	44216	43386	43696	2	2	0.059	62047	9.2	Transmembrane protein 62 (Fragment) OS=Homo sapiens GN=TMEM62 PE=1 SV=1
H7BXD5	0.0101621	0.0176681	0.0640631	0.0549191	1.75131	1.48734	17339	16602	14654	29645	26789	28671	19108	18147	15720	25882	27257	25653	2	2	0.106	22109	5.2	Grancalcin OS=Homo sapiens GN=GCA PE=1 SV=1
H7BXG7	0.0109339	0.00103397	0.0643205	0.0246833	1.65915	1.40655	1967556	1949060	1985216	3470246	2901505	3420250	2168409	2130572	2129800	3029759	2952343	3060300	66	26	0.237	105705	8.4	Protein transport protein Sec31A OS=Homo sapiens GN=SEC31A PE=1 SV=1
H7BXH9	0.919202	0.640088	0.932395	0.70842	0.966492	0.838051	5056	3643	6342	4349	6490	3698	5572	3982	6803	3797	6603	3308	1	1	0.059	26617	6.7	Protein N-lysine methyltransferase METTL21A OS=Homo sapiens GN=METTL21A PE=1 SV=1
H7BXI1	0.0230698	0.00639971	0.0724581	0.0356192	1.58286	1.33901	829849	805813	841771	1432756	1105094	1383571	914559	880848	903072	1250888	1124449	1237958	38	16	0.23	98010	8.6	Extended synaptotagmin-2 (Fragment) OS=Homo sapiens GN=ESYT2 PE=1 SV=1
H7BXM1	0.101512	0.230325	0.160564	0.319574	1.22986	1.04399	32546	35126	30206	43656	37489	39231	35868	38397	32406	38115	38146	35102	1	1	0.061	30610	8.3	Seipin OS=Homo sapiens GN=BSCL2 PE=1 SV=1
H7BXU7	0.0482566	0.0420544	0.100003	0.0926123	1.61169	1.36442	96916	108143	98628	171443	139920	178087	106809	118215	105811	149682	142372	159344	4	2	0.024	105370	8.3	Probable JmjC domain-containing histone demethylation protein 2C (Fragment) OS=Homo sapiens GN=JMJD1C PE=1 SV=1
H7BXZ5	0.0548283	0.0473496	0.107323	0.100474	1.33906	1.13549	456500	478741	447019	656428	555211	639287	503098	523323	479577	573103	564939	572004	17	8	0.023	336290	6	Kalirin (Fragment) OS=Homo sapiens GN=KALRN PE=1 SV=1
H7BY04	0.189557	0.312452	0.254593	0.407373	1.14412	0.969645	347753	351617	355145	445832	357741	402918	383258	384367	381015	389244	364012	360517	2	2	0.031	28400	8.2	Laminin subunit gamma-3 (Fragment) OS=Homo sapiens GN=LAMC3 PE=1 SV=1
H7BY36	0.0215267	0.403016	0.0715964	0.49624	1.12995	0.961621	473405	474833	519319	554943	528557	574773	521735	519057	557146	484504	537820	514286	9	6	0.166	32184	9.8	RNA-binding protein EWS (Fragment) OS=Homo sapiens GN=EWSR1 PE=1 SV=1
H7BYH4	0.161571	0.93389	0.22625	0.952187	1.17593	0.996276	439271	445320	419986	546668	451391	536027	484118	486797	450578	477279	459302	479619	7	2	0.126	13909	6.1	Superoxide dismutase [Cu-Zn] OS=Homo sapiens GN=SOD1 PE=1 SV=1
H7BYI2	0.00506507	6.77561e-05	0.0639214	0.0224513	1.85017	1.57278	317531	334128	318824	627518	568668	599372	349945	365245	342046	547867	578635	536295	10	9	0.113	88427	8.6	SWI/SNF-related matrix-associated actin-dependent regulator of chromatin subfamily A-like protein 1 (Fragment) OS=Homo sapiens GN=SMARCAL1 PE=1 SV=1
H7BYI8	0.33545	0.513747	0.401946	0.595396	1.37905	1.18129	4300	8303	2936	5330	8016	8083	4738	9075	3149	4652	8155	7230	3	1	0.09	22803	8.9	Coiled-coil domain-containing protein 57 (Fragment) OS=Homo sapiens GN=CCDC57 PE=4 SV=1
H7BYW5	0.0170659	0.0174891	0.0677624	0.0546574	2.65687	2.2383	10737	9051	8295	27479	19435	27699	11833	9893	8899	23990	19775	24783	2	2	0.124	27051	8.4	cAMP-dependent protein kinase type I-beta regulatory subunit (Fragment) OS=Homo sapiens GN=PRKAR1B PE=1 SV=1
H7BZ30	0.00365696	0.0130796	0.0639214	0.0470215	2.70639	2.31611	2814	3175	4644	7777	9613	11387	3101	3470	4982	6789	9781	10188	1	1	0.356	4762	8.3	Serine/threonine-protein kinase Chk2 (Fragment) OS=Homo sapiens GN=CHEK2 PE=4 SV=1
H7BZ36	0.128359	0.154333	0.190314	0.237011	1.68888	1.42189	17380	22170	20966	38867	25035	38302	19154	24235	22493	33933	25473	34271	1	1	0.136	9913	8.6	Solute carrier family 26 member 6 (Fragment) OS=Homo sapiens GN=SLC26A6 PE=1 SV=1
H7BZ55	0.138511	0.548061	0.201869	0.626961	1.23759	1.04825	1157090	1187099	1202737	1442159	1248248	1699236	1275190	1297635	1290320	1259077	1270099	1520382	84	5	0.04	185870	5.5	Putative ciliary rootlet coiled-coil protein 2 OS=Homo sapiens GN=CROCC2 PE=5 SV=3
H7BZB8	0.220755	0.111167	0.287236	0.185264	1.04912	0.887372	30292	25670	41054	33707	26640	41434	33384	28061	44044	29428	27107	37073	1	1	0.052	23080	11.5	Protein Wnt (Fragment) OS=Homo sapiens GN=WNT10A PE=1 SV=7
H7BZF5	0.128199	0.203286	0.190212	0.290418	1.34522	1.13615	259783	271197	245776	402171	288844	353889	286306	296457	263680	351126	293908	316649	1	1	0.065	15684	9.8	Uncharacterized protein C2orf80 (Fragment) OS=Homo sapiens GN=C2orf80 PE=4 SV=1
H7BZL2	0.00368028	0.0239998	0.0639214	0.0649653	0.902728	0.765188	59137	49979	58312	53986	44662	52494	65173	54633	62557	47133	45442	46967	5	4	0.209	21405	6.2	3-hydroxyisobutyrate dehydrogenase, mitochondrial (Fragment) OS=Homo sapiens GN=HIBADH PE=1 SV=1
H7BZL4	0.028117	0.00959348	0.076756	0.0409743	1.53724	1.3036	58218	62651	63320	100385	83971	98787	64162	68486	67932	87643	85443	88391	1	1	0.021	30549	5.8	Glypican-1 (Fragment) OS=Homo sapiens GN=GPC1 PE=1 SV=1
H7BZM7	0.123484	0.362545	0.185226	0.457051	1.39268	1.18743	8951	7334	13271	13485	13046	14631	9864	8017	14237	11773	13274	13091	1	1	0.016	47642	4.7	Zinc finger protein ZPR1 (Fragment) OS=Homo sapiens GN=ZPR1 PE=1 SV=1
H7BZW1	0.0169143	0.0339485	0.0676665	0.0803912	1.57446	1.33852	38938	39553	46147	68791	60971	66475	42911	43235	49507	60057	62039	59478	4	2	0.071	34060	9.1	Uncharacterized protein (Fragment) OS=Homo sapiens PE=4 SV=1
H7BZX9	0.0436322	0.0354817	0.0941422	0.0825635	1.51055	1.28006	9879	10982	11267	16023	13841	18667	10887	12004	12087	13989	14083	16702	1	1	0.074	20876	6.1	Putative polypeptide N-acetylgalactosaminyltransferase-like protein 3 (Fragment) OS=Homo sapiens GN=WBSCR17 PE=1 SV=1
H7C022	0.0354465	0.0187651	0.0850137	0.0568732	1.44932	1.22562	235006	221992	219025	364944	277710	337117	258996	242666	234977	318620	282577	301640	6	5	0.088	60660	6.6	WD repeat-containing protein 60 (Fragment) OS=Homo sapiens GN=WDR60 PE=1 SV=1
H7C0B6	0.110573	0.19306	0.170704	0.278945	1.27034	1.07622	398539	427569	405808	571795	459449	533711	439225	467391	435366	499219	467501	477545	7	2	0.099	23358	7.7	Villin-1 (Fragment) OS=Homo sapiens GN=VIL1 PE=1 SV=1
H7C0C1	0.880336	0.00599396	0.898259	0.0348589	1.0124	0.858917	501898	517696	496552	552468	466756	515727	553135	565912	532720	482342	474936	461453	10	8	0.26	26799	9.5	Uncharacterized protein (Fragment) OS=Homo sapiens PE=4 SV=2
H7C0D5	0.0386021	0.0268034	0.0883991	0.069446	1.53957	1.3034	103657	108134	103552	172735	139400	173359	114239	118204	111095	150809	141843	155114	3	1	0.155	6447	4.4	Protein YIPF4 (Fragment) OS=Homo sapiens GN=YIPF4 PE=1 SV=1
H7C0E4	0.0153785	0.0271029	0.0664081	0.0698908	1.50272	1.27446	10862	10833	12710	16204	14815	20682	11971	11842	13635	14147	15074	18505	1	1	0.041	33525	6.5	Nodal homolog (Fragment) OS=Homo sapiens GN=NODAL PE=1 SV=1
H7C0G7	0.0135072	0.0104813	0.0655337	0.0422847	3.97822	3.34409	15029	14001	12298	63402	40298	60712	16562	15304	13192	55353	41003	54322	3	3	0.143	24751	6.3	Non-homologous end-joining factor 1 (Fragment) OS=Homo sapiens GN=NHEJ1 PE=1 SV=1
H7C0K4	0.191022	0.614333	0.255951	0.686565	1.21652	1.03369	70057	85660	67945	91902	85446	94742	77209	93638	72894	80237	86944	84772	1	1	0.058	21884	8.4	Zinc finger CW-type PWWP domain protein 2 (Fragment) OS=Homo sapiens GN=ZCWPW2 PE=4 SV=1
H7C0N4	0.0141956	0.0171315	0.066042	0.0540005	1.58931	1.34991	33506	34799	34637	53496	49923	60188	36925	38038	37157	46704	50796	53852	5	3	0.128	18753	9.6	Splicing factor 1 (Fragment) OS=Homo sapiens GN=SF1 PE=1 SV=1
H7C0S9	0.0276532	0.117448	0.0761659	0.192543	1.47315	1.25836	7592	8445	7744	10144	12009	12880	8367	9231	8308	8856	12219	11524	1	1	0.135	8045	9.4	WD repeat domain-containing protein 83 (Fragment) OS=Homo sapiens GN=WDR83 PE=1 SV=1
H7C0W3	0.0185225	0.0100408	0.068852	0.041602	1.90009	1.61027	132404	142532	128135	270603	226610	268659	145922	155808	137469	236257	230583	240387	1	1	0.04	19072	7.1	Prolactin regulatory element-binding protein (Fragment) OS=Homo sapiens GN=PREB PE=1 SV=1
H7C0X4	0.0196872	0.00478369	0.0697593	0.0325417	1.33021	1.12921	125811	126775	133983	176392	155557	182270	138655	138581	143742	154003	158282	163088	3	3	0.068	37011	9.8	Dol-P-Man:Man(5)GlcNAc(2)-PP-Dol alpha-1,3-mannosyltransferase (Fragment) OS=Homo sapiens GN=ALG3 PE=1 SV=1
H7C0X5	0.0247777	0.0397258	0.0739687	0.0888532	0.767892	0.657021	19667	19687	20101	14600	16425	14630	21674	21520	21565	12746	16712	13090	1	1	0.033	21189	7	Probable serine carboxypeptidase CPVL (Fragment) OS=Homo sapiens GN=CPVL PE=1 SV=1
H7C109	0.175131	0.811249	0.240868	0.851887	1.16975	0.991953	1674135	1806358	1742834	2151138	1819193	2139642	1845037	1974583	1869764	1878084	1851060	1914458	54	23	0.388	75048	8.1	Putative ATP-dependent RNA helicase DHX57 (Fragment) OS=Homo sapiens GN=DHX57 PE=1 SV=1
H7C115	0.162685	0.347517	0.227532	0.442719	1.48711	1.25691	2823	1366	3571	4600	3077	3863	3111	1493	3831	4016	3130	3456	1	1	0.07	21056	7.1	Beta-galactosidase-1-like protein 3 (Fragment) OS=Homo sapiens GN=GLB1L3 PE=1 SV=1
H7C189	0.0175823	0.00713814	0.0681984	0.0368516	1.99675	1.68748	257407	259927	275233	585997	432869	563691	283679	284129	295274	511614	440450	504366	17	6	0.121	69561	5.9	Ubiquitin carboxyl-terminal hydrolase 4 (Fragment) OS=Homo sapiens GN=USP4 PE=1 SV=1
H7C1B8	0.0603664	0.06833	0.113743	0.128922	1.78867	1.51314	6269	6853	4135	12031	9326	9510	6908	7491	4436	10503	9488	8509	2	1	0.091	24595	9.4	SH3 domain-containing YSC84-like protein 1 (Fragment) OS=Homo sapiens GN=SH3YL1 PE=1 SV=1
H7C1H1	0.730151	0.222787	0.76375	0.311381	1.04848	0.888216	763575	900874	815862	952952	760821	886775	841535	984785	875295	832000	774160	793459	1	1	0.062	21808	10	Uncharacterized protein (Fragment) OS=Homo sapiens PE=4 SV=2
H7C1H4	0.0349718	0.0844013	0.0844736	0.150423	1.36857	1.1667	96371	107535	98004	148305	140485	124394	106210	117551	105143	129481	142948	111303	1	1	0.071	13949	5.2	Optineurin (Fragment) OS=Homo sapiens GN=OPTN PE=1 SV=1
H7C1N4	0.190876	0.0155829	0.255864	0.0512301	1.07915	0.91702	88094	90389	91441	101314	90952	99023	97088	98808	98102	88454	92546	88602	1	1	0.111	15826	10.8	Protein shisa-7 (Fragment) OS=Homo sapiens GN=SHISA7 PE=4 SV=1
H7C1Q8	0.0068138	0.0004608	0.0639214	0.0236922	2.01549	1.70807	14441	14082	13105	31379	25269	27253	15915	15393	14059	27395	25711	24384	2	2	0.145	18147	6.9	DIS3-like exonuclease 2 (Fragment) OS=Homo sapiens GN=DIS3L2 PE=1 SV=1
H7C1W4	0.0293723	0.0159702	0.0782122	0.0519133	1.75296	1.48105	146791	146930	148366	298855	214198	261908	161775	160612	159171	260919	217950	234343	8	5	0.078	74471	6.3	Uncharacterized protein (Fragment) OS=Homo sapiens PE=4 SV=1
H7C1X2	0.298356	0.723227	0.36514	0.780564	1.29022	1.10029	3667	2685	3127	3291	4040	4899	4041	2935	3354	2873	4110	4383	1	1	0.036	23258	8.6	Gamma-glutamyltransferase 5 (Fragment) OS=Homo sapiens GN=GGT5 PE=1 SV=1
H7C241	0.304913	0.15477	0.371838	0.237478	0.616541	0.52331	8161	19461	9897	7465	7013	8654	8994	21273	10617	6517	7135	7743	1	1	0.061	24226	8	Claudin-34 OS=Homo sapiens GN=CLDN34 PE=3 SV=2
H7C242	0.11535	0.261777	0.176284	0.35358	1.33706	1.13319	122500	129746	107702	164886	143334	173051	135007	141831	115547	143958	145847	154840	1	1	0.027	34107	9.3	Doublecortin domain-containing protein 2C (Fragment) OS=Homo sapiens GN=DCDC2C PE=1 SV=1
H7C272	0.368448	0.146146	0.433555	0.227352	0.881022	0.74456	3615	2494	4540	3521	2487	3374	3984	2726	4870	3074	2530	3018	1	1	0.114	11797	9.7	Checkpoint protein HUS1 (Fragment) OS=Homo sapiens GN=HUS1 PE=1 SV=1
H7C2A7	0.542872	0.27087	0.591391	0.363598	0.916146	0.784813	1876651	1489857	1702352	1553132	1737178	1353507	2068253	1628627	1826361	1356002	1767635	1211074	4	1	0.151	6198	6.5	Protein HIRA (Fragment) OS=Homo sapiens GN=HIRA PE=4 SV=1
H7C2B9	0.243661	0.625797	0.311105	0.696197	1.25925	1.0606	23815	22278	30037	38636	23652	33579	26246	24353	32225	33732	24066	30045	1	1	0.108	10199	6.1	CTD small phosphatase-like protein (Fragment) OS=Homo sapiens GN=CTDSPL PE=1 SV=1
H7C2E7	0.0444397	0.0408365	0.0950047	0.0907406	1.4281	1.20764	433465	417844	431931	651768	509324	671499	477716	456760	463391	569040	518249	600833	9	5	0.633	9812	8.2	Filamin-A (Fragment) OS=Homo sapiens GN=FLNA PE=1 SV=1
H7C2E8	0.566737	0.277265	0.613774	0.370449	1.07883	0.91387	66371	77194	73471	83811	67682	82651	73146	84383	78822	73173	68868	73953	2	2	0.186	11572	7.9	tRNA (adenine(58)-N(1))-methyltransferase, mitochondrial (Fragment) OS=Homo sapiens GN=TRMT61B PE=1 SV=1
H7C2Q3	0.0297332	0.033756	0.0785219	0.0801163	1.38712	1.17627	353628	352715	353987	504459	436472	529877	389727	385563	379769	440425	444119	474112	12	7	0.329	16493	9.6	26S proteasome non-ATPase regulatory subunit 2 (Fragment) OS=Homo sapiens GN=PSMD2 PE=1 SV=1
H7C2Q8	0.0968112	0.0911523	0.155509	0.159361	1.12315	0.953216	279125	274922	286635	325526	285398	333291	307621	300527	307514	284207	290400	298217	4	4	0.094	40684	10	EBNA1 binding protein 2, isoform CRA_d OS=Homo sapiens GN=EBNA1BP2 PE=1 SV=1
H7C2R7	0.0139147	0.0112961	0.0659154	0.0436802	1.40506	1.19304	415706	413417	438621	629593	545878	605788	458145	451920	470568	549678	555443	542036	10	6	0.222	33481	5.6	Spermine synthase (Fragment) OS=Homo sapiens GN=SMS PE=1 SV=1
H7C2T5	0.0626311	0.83987	0.116303	0.874635	1.1578	0.991568	61882	69685	68946	73678	84533	73943	68200	76175	73968	64326	86015	66161	1	1	0.03	30424	8.3	GDP-fucose protein O-fucosyltransferase 2 (Fragment) OS=Homo sapiens GN=POFUT2 PE=1 SV=1
H7C2V2	0.230984	0.583592	0.298127	0.659333	1.28516	1.10706	2915	4615	4137	4851	6055	4088	3212	5044	4438	4235	6161	3657	1	1	0.099	18281	5.6	Ankyrin repeat and IBR domain-containing protein 1 (Fragment) OS=Homo sapiens GN=ANKIB1 PE=1 SV=1
H7C341	0.374085	0.153822	0.438875	0.236313	1.01956	0.870061	3056871	3036350	3121240	3071480	3202205	3121044	3368940	3319127	3348573	2681600	3258311	2792575	74	17	0.564	27335	7.8	Splicing factor 3B subunit 1 (Fragment) OS=Homo sapiens GN=SF3B1 PE=1 SV=1
H7C348	0.274864	0.567446	0.341855	0.644855	1.13833	0.959208	5813	4538	5698	6306	4545	7418	6406	4960	6113	5505	4624	6637	1	1	0.071	14421	6.2	Glyoxalase domain-containing protein 5 (Fragment) OS=Homo sapiens GN=GLOD5 PE=1 SV=1
H7C3B1	0.000138298	0.0255458	0.0453259	0.0675227	1.53156	1.30064	152037	137442	155998	235025	208887	238362	167552	150238	167354	205187	212542	213271	15	5	0.357	21943	7.6	Dynein assembly factor 5, axonemal (Fragment) OS=Homo sapiens GN=DNAAF5 PE=1 SV=7
H7C3D5	0.0125219	0.0214676	0.0653233	0.06104	1.47259	1.25876	4432	5771	6378	7185	8211	9021	4883	6308	6841	6273	8354	8071	2	1	0.113	21604	3.9	Protein FAM134A (Fragment) OS=Homo sapiens GN=FAM134A PE=1 SV=1
H7C3D9	0.00500769	0.00229829	0.0639214	0.0268778	5.11704	4.32858	9682	10893	10166	56099	44013	57191	10670	11907	10906	48978	44784	51172	1	1	0.152	8623	9.9	UPF0769 protein C21orf59 (Fragment) OS=Homo sapiens GN=C21orf59 PE=4 SV=1
H7C3G0	0.00914056	0.0143267	0.0639214	0.0490707	1.50391	1.28002	44618	46341	44492	72487	66685	64534	49173	50657	47733	63286	67854	57743	1	1	0.034	30054	5.8	E3 ubiquitin-protein ligase RNF144A (Fragment) OS=Homo sapiens GN=RNF144A PE=4 SV=1
H7C3X2	0.113081	0.144888	0.173601	0.225982	3.74588	3.15707	3736	3338	2685	6823	8531	21202	4117	3648	2880	5957	8680	18970	1	1	0.333	3565	10.7	Protein YIPF4 (Fragment) OS=Homo sapiens GN=YIPF4 PE=4 SV=1
H7C3Y8	0.0149817	0.00484403	0.0664081	0.0325417	1.96986	1.66553	487362	486327	511056	1074226	810779	1039739	537114	531620	548280	937875	824987	930319	12	8	0.223	40856	7.5	Kinesin-like protein KIF1A (Fragment) OS=Homo sapiens GN=KIF1A PE=1 SV=7
H7C484	0.508343	0.00356718	0.558955	0.0296251	0.956845	0.811117	185329	186238	187484	194203	159103	181619	204248	203583	201139	169552	161890	162504	5	4	0.201	30806	8.3	Protein ARV1 (Fragment) OS=Homo sapiens GN=ARV1 PE=1 SV=1
H7C4C8	0.00567703	0.0190056	0.0639214	0.0571531	1.405	1.19287	8103294	7737716	8180207	11659012	10313070	11777781	8930569	8458382	8776048	10179158	10493830	10538333	127	28	0.604	35482	6	T-complex protein 1 subunit theta (Fragment) OS=Homo sapiens GN=CCT8 PE=1 SV=1
H7C4H2	0.0663058	0.126486	0.12008	0.203853	1.2048	1.02123	1174477	1138588	1146580	1500932	1239558	1427681	1294378	1244625	1230093	1310417	1261281	1277432	25	13	0.481	17615	8	Signal recognition particle receptor subunit beta (Fragment) OS=Homo sapiens GN=SRPRB PE=1 SV=1
H7C4I6	0.304459	0.747448	0.371355	0.799148	1.23364	1.0408	59717	67334	63596	86541	61559	87090	65813	73605	68228	75556	62637	77924	2	1	0.051	22100	10.2	Mannosyltransferase (Fragment) OS=Homo sapiens GN=ALG12 PE=1 SV=1
H7C4K2	0.0310936	0.0873148	0.0800813	0.15416	1.59288	1.35454	1903	1791	2771	3436	3085	3777	2097	1957	2972	2999	3139	3379	1	1	0.222	7395	8.5	Protein HEG homolog 1 (Fragment) OS=Homo sapiens GN=HEG1 PE=1 SV=1
H7C4L6	0.42265	0.42265	0.479344	0.509717	381	387.667	1	1	1	1	1141	1	1	1	1	1	1161	1	1	1	0.102	21067	6.2	CAP-Gly domain-containing linker protein 2 (Fragment) OS=Homo sapiens GN=CLIP2 PE=1 SV=1
H7C4R5	0.0783863	0.000295669	0.134025	0.0230774	0.866828	0.735397	1695485	1676318	1772293	1569790	1338057	1551198	1868586	1832452	1901395	1370542	1361511	1387960	11	5	0.124	29611	5.4	Protein TBRG4 (Fragment) OS=Homo sapiens GN=TBRG4 PE=1 SV=1
H7C4S9	0.337887	0.851227	0.404167	0.884198	1.17045	0.988269	38588	40624	40777	54090	37962	48389	42527	44407	43746	47224	38627	43296	2	1	0.136	9115	11	Voltage-gated potassium channel subunit beta-1 (Fragment) OS=Homo sapiens GN=KCNAB1 PE=4 SV=1
H7C4U7	0.00679682	0.023083	0.0639214	0.0636199	1.82333	1.54802	45988	41601	59815	90406	78789	99571	50683	45475	64171	78931	80169	89093	2	2	0.019	123111	5.7	Membrane-associated guanylate kinase, WW and PDZ domain-containing protein 1 (Fragment) OS=Homo sapiens GN=MAGI1 PE=1 SV=1
H7C4W6	0.227037	0.360184	0.294089	0.455032	1.46437	1.23419	11366	14938	13339	18854	14181	25017	12526	16329	14310	16461	14429	22384	1	1	0.023	111144	7	Phospholipid-transporting ATPase (Fragment) OS=Homo sapiens GN=ATP11B PE=1 SV=1
H7C509	0.490154	0.788422	0.542035	0.833338	1.24618	1.0521	3227	5378	5734	7028	4584	6257	3556	5878	6151	6135	4664	5598	1	1	0.073	16695	9.3	Smoothened homolog (Fragment) OS=Homo sapiens GN=SMO PE=3 SV=2
H7C527	0.0627866	0.165386	0.116454	0.249597	1.82787	1.56982	2198	1638	1782	3109	4006	3154	2422	1790	1911	2714	4076	2822	1	1	0.088	21045	6.1	Phosphatidylinositol 4,5-bisphosphate 3-kinase catalytic subunit beta isoform (Fragment) OS=Homo sapiens GN=PIK3CB PE=1 SV=1
H7C560	0.0119931	0.00199558	0.0651708	0.0262304	1.75182	1.48538	308848	315857	309411	580870	488174	567356	340374	345272	331944	507137	496725	507647	12	6	0.152	41951	9.5	Serine/threonine-protein kinase B-raf (Fragment) OS=Homo sapiens GN=BRAF PE=1 SV=1
H7C561	0.0348512	0.0247914	0.0843237	0.0662526	1.74416	1.47858	64491	77388	74325	124535	108817	143742	71072	84592	79735	108724	110721	128612	7	4	0.12	30217	9.1	Splicing factor 1 (Fragment) OS=Homo sapiens GN=SF1 PE=1 SV=7
H7C5L4	0.0374725	0.0130271	0.0871212	0.0468999	1.39168	1.17655	470143	441261	493255	705690	537040	712109	518138	482355	529181	616115	546449	637167	14	7	0.452	14258	6	Filamin-B (Fragment) OS=Homo sapiens GN=FLNB PE=1 SV=1
H7C5M7	0.0766672	0.0775721	0.131952	0.14109	1.23851	1.04998	113330	116585	120786	153536	127977	152833	124900	127443	129584	134048	130220	136749	2	1	0.131	10696	10.6	Semaphorin-3G (Fragment) OS=Homo sapiens GN=SEMA3G PE=4 SV=1
H7C5T3	0.438592	0.749938	0.493765	0.800914	1.40393	1.1758	56337	48165	55657	62614	43074	119164	62088	52651	59711	54666	43829	106624	1	1	0.027	29695	7.2	Coiled-coil domain-containing protein 14 (Fragment) OS=Homo sapiens GN=CCDC14 PE=1 SV=1
H9KV77	0.300909	0.731017	0.367668	0.786475	1.2061	1.0245	14597	15037	27318	23755	19564	25371	16086	16437	29307	20739	19906	22700	2	2	0.169	18911	4.2	Coordinator of PRMT5 and differentiation stimulator OS=Homo sapiens GN=COPRS PE=1 SV=1
I3L0E3	0.292876	0.081294	0.359598	0.146235	1.10389	0.935864	202679	211915	213117	246490	204967	241467	223369	231650	228638	215201	208556	216053	7	4	0.253	25720	6.1	HCG1984214, isoform CRA_a OS=Homo sapiens GN=hCG_1984214 PE=3 SV=1
I3L0K2	0.20568	0.469018	0.271598	0.552207	1.28851	1.08285	20006	18148	21037	29987	17949	28332	22048	19837	22568	26180	18263	25350	2	2	0.227	8371	5.8	Thioredoxin domain-containing protein 17 OS=Homo sapiens GN=TXNDC17 PE=1 SV=1
I3L0N3	0.0856234	0.046369	0.142713	0.0990449	1.14612	0.972585	3636657	3595247	3707653	4443347	3803107	4291601	4007917	3930085	3977710	3879342	3869749	3839956	80	38	0.422	82092	6.8	Vesicle-fusing ATPase OS=Homo sapiens GN=NSF PE=1 SV=1
I3L0U5	0.160532	0.214022	0.225045	0.302017	1.67406	1.40699	5673	6651	7956	14407	7904	11639	6252	7270	8535	12578	8042	10414	1	1	0.048	33525	11	Coiled-coil domain-containing protein 137 (Fragment) OS=Homo sapiens GN=CCDC137 PE=1 SV=1
I3L0X6	0.0322248	0.0633	0.0809349	0.12235	2.01265	1.70079	2643	1835	4613	6410	4474	7413	2912	2005	4949	5596	4552	6632	1	1	0.088	14881	10.5	CTD nuclear envelope phosphatase 1 (Fragment) OS=Homo sapiens GN=CTDNEP1 PE=1 SV=1
I3L112	0.0154308	0.015368	0.0664552	0.0508712	1.84211	1.56307	20949	21131	23155	44814	36394	38962	23087	23098	24840	39125	37031	34861	2	1	0.029	51215	8	Diacylglycerol kinase (Fragment) OS=Homo sapiens GN=DGKE PE=1 SV=1
I3L139	0.0280639	0.0205167	0.0767358	0.0595499	2.16916	1.83076	65354	69018	59668	159293	114264	147346	72026	75446	64014	139074	116266	131840	2	2	0.11	15642	8.7	Ketosamine-3-kinase OS=Homo sapiens GN=FN3KRP PE=1 SV=1
I3L1H5	0.00592824	0.000831198	0.0639214	0.0246833	2.44547	2.06294	25024	21298	21505	66988	45248	53633	27578	23281	23071	58485	46040	47988	2	2	0.044	47427	8	Diphthamide biosynthesis protein 1 (Fragment) OS=Homo sapiens GN=DPH1 PE=1 SV=1
I3L1J3	0.0718818	0.0838077	0.126303	0.149577	1.38997	1.17754	49262	53311	47951	74424	61412	73388	54291	58276	51444	64977	62488	65665	1	1	0.023	86752	8.5	Zinc finger and SCAN domain-containing protein 10 OS=Homo sapiens GN=ZSCAN10 PE=1 SV=2
I3L1K3	0.00941831	0.00481623	0.0639214	0.0325417	3.46438	2.92143	83583	84632	84134	329218	227865	317149	92114	92513	90261	287432	231858	283775	3	2	0.373	6606	5.7	Cell division cycle protein 27 homolog (Fragment) OS=Homo sapiens GN=CDC27 PE=1 SV=1
I3L1P8	0.676366	0.0144488	0.714898	0.0492791	0.971205	0.823529	1437066	1508337	1501089	1499958	1278217	1540282	1583777	1648814	1610425	1309565	1300614	1378184	27	12	0.392	32182	9.8	Mitochondrial 2-oxoglutarate/malate carrier protein (Fragment) OS=Homo sapiens GN=SLC25A11 PE=1 SV=1
I3L1T3	0.0816709	0.184319	0.138133	0.269724	1.34758	1.14353	160155	175208	164088	216309	200609	256132	176503	191525	176037	188852	204124	229176	6	3	0.241	18038	5.5	Derlin (Fragment) OS=Homo sapiens GN=DERL2 PE=1 SV=1
I3L1Y9	0.187705	0.735526	0.252744	0.789974	1.22342	1.03686	40126	39543	39240	58869	44249	42358	44222	43225	42098	51396	45024	37900	2	1	0.083	15604	10.2	FLYWCH family member 2 OS=Homo sapiens GN=FLYWCH2 PE=1 SV=1
I3L273	0.0142313	0.00567296	0.0660576	0.0342692	2.03355	1.71855	20078	19468	21582	47134	34112	43061	22127	21281	23154	41151	34710	38529	1	1	0.017	56104	6	Golgi-associated olfactory signaling regulator OS=Homo sapiens GN=GFY PE=3 SV=1
I3L2B0	0.0671824	0.0590684	0.121021	0.116864	1.374	1.16437	6877678	7534727	7299507	10589275	8728345	10514507	7579785	8236440	7831155	9245164	8881279	9407959	200	68	0.55	138229	6	Clustered mitochondria protein homolog (Fragment) OS=Homo sapiens GN=CLUH PE=1 SV=2
I3L2C7	0.00938984	0.000413575	0.0639214	0.0236922	1.75946	1.49488	8250568	8854039	8308116	15674288	13994676	15043617	9092830	9678622	8913221	13684754	14239941	13460456	230	65	0.455	118822	6.2	Gem-associated protein 4 OS=Homo sapiens GN=GEMIN4 PE=1 SV=1
I3L2D7	0.234322	0.11323	0.301723	0.1877	0.845342	0.722391	38459	37385	41331	35554	35149	28350	42385	40867	44341	31041	35765	25366	1	1	0.474	2357	5	Exportin-6 (Fragment) OS=Homo sapiens GN=XPO6 PE=4 SV=1
I3L2F3	0.0140686	0.00530296	0.0659349	0.0336293	0.294248	0.246314	32680	27190	29055	11316	5744	9106	36016	29722	31171	9879	5844	8147	1	1	0.039	27386	6.9	Tripartite motif-containing protein 16-like protein (Fragment) OS=Homo sapiens GN=TRIM16L PE=1 SV=2
I3L2N2	0.00345148	0.000606404	0.0639214	0.0239137	2.12964	1.80254	549577	497896	541705	1218596	966130	1199648	605680	544265	581158	1063920	983061	1073398	18	9	0.112	78376	6	Segment polarity protein dishevelled homolog DVL-2 OS=Homo sapiens GN=DVL2 PE=1 SV=1
I3L337	0.173879	0.820198	0.239564	0.858854	1.16337	0.990059	34854	38452	36029	46723	41688	38786	38412	42033	38653	40792	42418	34704	1	1	0.115	12069	4.6	Conserved oligomeric Golgi complex subunit 7 (Fragment) OS=Homo sapiens GN=COG7 PE=1 SV=1
I3L3E6	0.0510659	0.0435799	0.10324	0.0952217	1.86204	1.56954	26176	27879	24891	57669	38639	50693	28848	30475	26704	50349	39316	45358	1	1	0.028	52367	8	WSC domain-containing protein 1 OS=Homo sapiens GN=WSCD1 PE=1 SV=1
I3L3F7	0.183612	0.18364	0.249042	0.269294	1058.67	937	1	1	1	1398	1	1777	1	1	1	1220	1	1590	1	1	0.185	8096	12.2	Testisin (Fragment) OS=Homo sapiens GN=PRSS21 PE=4 SV=1
I3L3G0	0.0226463	0.0240497	0.0722984	0.0650724	1.98082	1.6817	15106	16760	13753	29778	27797	32788	16648	18321	14754	25998	28284	29337	1	1	0.362	6670	10.4	Glyoxalase domain-containing protein 4 (Fragment) OS=Homo sapiens GN=GLOD4 PE=4 SV=1
I3L3J8	0.0375058	0.248536	0.0871212	0.339266	1.40505	1.19664	33786	27815	32151	41600	42806	47320	37235	30405	34493	36320	43556	42340	1	1	0.041	19379	8.7	Sodium/potassium-transporting ATPase subunit beta (Fragment) OS=Homo sapiens GN=ATP1B2 PE=1 SV=1
I3L3K7	0.00474539	0.000955526	0.0639214	0.0246833	2.69798	2.29235	47953	53432	51137	146142	128446	136913	52848	58407	54860	127592	130697	122505	3	3	0.037	112784	6.5	Nuclear factor of-activated T-cells, cytoplasmic 3 OS=Homo sapiens GN=NFATC3 PE=1 SV=1
I3L3P4	0.10084	0.140731	0.159845	0.221116	1.47722	1.23835	8404	6748	9281	13236	7550	15307	9262	7376	9957	11556	7682	13696	1	1	0.035	24092	11	Tumor necrosis factor receptor superfamily member 12A OS=Homo sapiens GN=TNFRSF12A PE=4 SV=1
I3L3W4	0.153116	0.613692	0.217583	0.686006	1.20435	1.0208	163867	175127	159244	216819	178939	204293	180597	191439	170844	189299	182076	182795	1	1	0.05	16225	4.6	ABI gene family member 3 (Fragment) OS=Homo sapiens GN=ABI3 PE=1 SV=1
I3L3Y0	0.0147177	0.0237796	0.0662107	0.0646294	1.78402	1.51955	53188	58630	49537	91510	94776	101575	58618	64090	53145	79895	96437	90885	2	2	0.081	27948	9.6	Protein moonraker OS=Homo sapiens GN=KIAA0753 PE=1 SV=1
I3L3Z1	0.00964437	0.00800025	0.063945	0.0381628	1.57922	1.33694	88624	80400	88551	142678	115891	148199	97671	87887	95000	124567	117920	132602	4	4	0.213	17700	4.6	SHC SH2 domain-binding protein 1 (Fragment) OS=Homo sapiens GN=SHCBP1 PE=1 SV=1
I3L401	0.00878012	0.0075404	0.0639214	0.0374219	1.80814	1.5261	17548	14166	18261	35220	24069	31073	19339	15485	19591	30749	24491	27803	1	1	0.241	3226	4.7	Uncharacterized protein (Fragment) OS=Homo sapiens PE=4 SV=1
I3L428	0.00506363	0.00741734	0.0639214	0.0373908	2.04823	1.73534	89712	80411	82938	180097	151832	186398	98869	87898	88977	157237	154492	166781	4	4	0.059	61506	7	SET and MYND domain-containing protein 4 (Fragment) OS=Homo sapiens GN=SMYD4 PE=1 SV=1
I3L443	0.0193112	0.0216382	0.0694838	0.0613309	1.38788	1.17573	369848	338703	374291	559245	440657	502952	407607	370250	401555	488262	448381	450023	4	3	0.141	19697	9.6	rRNA methyltransferase 3, mitochondrial (Fragment) OS=Homo sapiens GN=RNMTL1 PE=1 SV=1
I3L4D0	0.958338	0.519797	0.965845	0.601355	1.00674	0.859064	14174	10530	14922	15052	13792	11049	15621	11510	16009	13141	14033	9886	1	1	0.281	6406	11.6	Sex hormone-binding globulin OS=Homo sapiens GN=SHBG PE=4 SV=1
I3L4J1	0.0096808	0.00206821	0.0639797	0.0263236	1.4765	1.25065	837889	767737	852559	1311544	1053287	1264681	923425	839240	914657	1145069	1071744	1131588	20	10	0.159	48071	7.5	Uncharacterized protein (Fragment) OS=Homo sapiens PE=1 SV=3
I3L4N8	0.000403239	0.0041985	0.054331	0.0311859	0.62529	0.530924	51464280	46370733	50405614	32222710	28483963	31986768	56718575	50689725	54077340	28132745	28983216	28620602	346	37	0.661	26935	5	Actin, cytoplasmic 2 (Fragment) OS=Homo sapiens GN=ACTG1 PE=1 SV=7
I3L4S7	0.0297712	0.0334742	0.0785295	0.0797274	5.64247	4.74055	5899	4469	2266	27100	18653	25534	6500	4884	2430	23660	18980	22846	2	1	0.167	12438	7.9	AP-4 complex accessory subunit tepsin (Fragment) OS=Homo sapiens GN=ENTHD2 PE=1 SV=7
I3NI06	0.0684153	0.0640243	0.122452	0.123238	1.54723	1.30919	68539	77794	66272	124928	95171	108850	75536	85039	71098	109071	96839	97394	2	2	0.134	22199	9.7	Coronin-7 (Fragment) OS=Homo sapiens GN=CORO7 PE=4 SV=1
I6L894	0.0955451	0.552248	0.154085	0.630604	1.16812	0.990518	372531	371788	389561	457837	391136	475535	410561	406414	417933	399723	397988	425487	12	9	0.028	430259	5.1	Ankyrin-2 OS=Homo sapiens GN=ANK2 PE=1 SV=1
J3KMY0	0.0110702	0.00564323	0.0643497	0.0342076	3.17458	2.68426	10365	11773	11555	39570	29602	37789	11423	12869	12396	34547	30121	33812	1	1	0.058	26262	7.6	Cell division cycle-associated protein 3 OS=Homo sapiens GN=CDCA3 PE=1 SV=1
J3KMZ7	0.00775343	0.0501726	0.0639214	0.104456	1.40021	1.1864	837912	743014	891658	1158925	989494	1313709	923449	812207	956598	1011817	1006825	1175449	32	19	0.179	133379	6.1	Integrator complex subunit 2 OS=Homo sapiens GN=INTS2 PE=1 SV=1
J3KMZ8	0.51615	0.0228843	0.566401	0.0632385	0.975237	0.828061	226117	221007	231457	222901	201426	237450	249198	241588	248314	194607	204954	212459	8	7	0.207	45780	7	Zinc finger protein ubi-d4 OS=Homo sapiens GN=DPF2 PE=1 SV=1
J3KN10	0.0386652	0.0153082	0.0884212	0.0507277	1.42798	1.20988	3640350	3767115	3842727	5766617	4681693	5616791	4011977	4117947	4122609	5034651	4763724	5025678	105	60	0.297	236828	7.1	Phosphatidylinositol 4-kinase alpha OS=Homo sapiens GN=PI4KA PE=1 SV=1
J3KN16	0.00991374	0.00046882	0.0640378	0.0236922	1.52497	1.29391	5723183	5634739	5811622	9286060	7920235	8976815	6307439	6159502	6234903	8107369	8059023	8032100	154	72	0.353	223692	8.7	Proteasome-associated protein ECM29 homolog OS=Homo sapiens GN=KIAA0368 PE=1 SV=1
J3KN32	0.0104636	0.00386597	0.064212	0.0305257	2.47551	2.09281	502513	511037	500715	1393720	1046716	1308146	553814	558634	537186	1216820	1065064	1170484	9	6	0.142	53327	7	REST corepressor 1 OS=Homo sapiens GN=RCOR1 PE=1 SV=1
J3KN66	0.0278291	0.177125	0.0764658	0.26234	1.21391	1.03191	323573	327279	314214	410286	372285	388932	356605	357757	337099	358207	378807	347998	10	6	0.11	67822	7.9	Torsin-1A-interacting protein 1 OS=Homo sapiens GN=TOR1AIP1 PE=1 SV=1
J3KN75	0.0119869	0.00534436	0.0651708	0.0337484	2.35267	1.98825	53352	53780	54872	136893	104018	140231	58797	58786	58866	119515	105839	125471	6	4	0.042	128108	6	TBC1 domain family member 8B OS=Homo sapiens GN=TBC1D8B PE=1 SV=1
J3KNA1	0.0127935	0.00317293	0.0654045	0.0286484	1.91294	1.61916	2074800	2075699	2093450	4340646	3417674	4186005	2286601	2269004	2245918	3789688	3477564	3745476	68	20	0.216	107253	5.7	Kinesin-like protein OS=Homo sapiens GN=KIF5A PE=1 SV=1
J3KNC4	0.320086	0.34615	0.386816	0.441337	3.46573	2.96828	1366	1	1682	4164	3763	2640	1505	1	1804	3635	3828	2362	1	1	0.171	18782	7.2	Sodium- and chloride-dependent glycine transporter 2 OS=Homo sapiens GN=SLC6A5 PE=1 SV=1
J3KNE0	0.014198	0.0373404	0.066042	0.0853387	1.33679	1.13616	6496312	6426914	6404505	9284366	8197149	8355665	7159511	7025473	6870987	8105896	8340804	7476324	143	61	0.301	197621	6.6	RanBP2-like and GRIP domain-containing protein 3 OS=Homo sapiens GN=RGPD3 PE=4 SV=2
J3KNF4	0.0568061	0.0739421	0.109461	0.136361	1.53412	1.29784	32035	32442	28697	50475	40731	51734	35305	35463	30787	44068	41445	46289	1	1	0.035	27086	5.9	Copper chaperone for superoxide dismutase OS=Homo sapiens GN=CCS PE=1 SV=1
J3KNF5	0.0351358	0.0108449	0.0847017	0.043075	1.40591	1.19503	1675177	1887188	1683060	2578625	2336058	2459905	1846199	2062956	1805654	2251328	2377005	2201034	25	20	0.084	290542	5.9	Centrosomal protein of 290 kDa OS=Homo sapiens GN=CEP290 PE=1 SV=1
J3KNF8	0.00466047	0.00209057	0.0639214	0.0263764	4.7688	4.02614	1444354	1448187	1427805	7542155	5526647	7534051	1591798	1583055	1531792	6584861	5623523	6741216	50	11	0.58	16695	5	Cytochrome b5 type B OS=Homo sapiens GN=CYB5B PE=1 SV=1
J3KNI5	0.348268	0.6603	0.414187	0.725724	1.36678	1.15898	14439	11825	10941	13243	14800	22808	15913	12926	11738	11562	15059	20407	1	1	0.031	48128	5.7	Probable E3 ubiquitin-protein ligase TRIML2 (Fragment) OS=Homo sapiens GN=TRIML2 PE=1 SV=1
J3KNL6	0.00976855	0.00116669	0.0639797	0.0246833	1.90897	1.61699	3338698	3323405	3404256	6991671	5598447	6626217	3679521	3632912	3652195	6104209	5696556	5928883	111	55	0.241	251891	5.8	Protein transport protein Sec16A OS=Homo sapiens GN=SEC16A PE=1 SV=1
J3KNN5	0.06932	0.0597561	0.123351	0.117773	1.27396	1.0787	1949766	1938462	2018136	2701189	2160356	2662927	2148806	2118992	2165121	2358321	2198203	2382675	58	26	0.348	71649	7.5	Probable ATP-dependent RNA helicase DDX41 (Fragment) OS=Homo sapiens GN=DDX41 PE=1 SV=1
J3KNN7	0.0147779	0.00668376	0.0662107	0.0359602	1.89072	1.60026	383623	385153	386951	770365	620219	794572	422780	421016	415128	672579	631084	710948	21	17	0.329	64280	6	BRCA1-associated protein OS=Homo sapiens GN=BRAP PE=1 SV=1
J3KNP4	0.00846481	0.26934	0.0639214	0.361969	1.2939	1.09577	61525	47734	58637	76087	62579	78574	67806	52180	62908	66429	63676	70305	1	1	0.017	92766	7	Semaphorin-4B OS=Homo sapiens GN=SEMA4B PE=1 SV=1
J3KNR0	0.00252451	0.00188504	0.0639214	0.0258947	1.97076	1.66934	343522	307700	333953	692841	565070	683634	378588	336352	358273	604897	574970	611690	15	12	0.112	86944	9.5	MAP/microtubule affinity-regulating kinase 3 OS=Homo sapiens GN=MARK3 PE=1 SV=2
J3KNW4	0.0242057	0.0224944	0.073469	0.062557	1.63739	1.38606	63098	61699	61338	105475	86882	112419	69538	67445	65805	92086	88403	100587	3	3	0.098	44205	8.1	Four and a half LIM domains protein 2 OS=Homo sapiens GN=FHL2 PE=1 SV=1
J3KNX1	0.231651	0.938682	0.298712	0.956087	1.16353	0.98926	22003	20811	26055	29390	25147	25594	24249	22749	27953	25659	25587	22900	1	1	0.014	68465	5.9	Enolase 4 OS=Homo sapiens GN=ENO4 PE=4 SV=2
J3KNZ9	0.00444537	0.0128993	0.0639214	0.0466669	1.60614	1.36463	171622	165899	186104	293477	259851	287685	189140	181347	199657	256225	264404	257408	9	5	0.055	103769	9.5	Probable fibrosin-1 OS=Homo sapiens GN=FBRS PE=1 SV=1
J3KP02	0.00423593	0.00609101	0.0639214	0.0350017	2.67881	2.26434	24610	19988	21121	62866	49177	64006	27122	21849	22659	54886	50039	57270	1	1	0.017	81229	7.8	Leucine-, glutamate- and lysine-rich protein 1 OS=Homo sapiens GN=LEKR1 PE=4 SV=1
J3KP15	0.001794	0.018251	0.0614898	0.0560086	0.857738	0.729248	335284	322403	374240	287539	273201	324383	369512	352429	401497	251038	277985	290242	10	5	0.299	15527	11.1	Serine/arginine-rich-splicing factor 2 (Fragment) OS=Homo sapiens GN=SRSF2 PE=1 SV=7
J3KP30	0.142041	0.646774	0.20568	0.714228	1.235	1.04445	17280	12620	20475	23947	17075	21191	19043	13795	21965	20906	17373	18960	2	2	0.053	66175	5.1	Deoxynucleotidyltransferase terminal-interacting protein 2 OS=Homo sapiens GN=DNTTIP2 PE=1 SV=1
J3KPC0	0.184091	0.184461	0.249113	0.269744	1358.67	1311.33	1	1	1	1467	2608	1	1	1	1	1280	2653	1	1	1	0.072	71520	8.5	AN1-type zinc finger protein 4 OS=Homo sapiens GN=ZFAND4 PE=4 SV=1
J3KPF0	0.0244173	0.0211634	0.0736736	0.0605828	1.63964	1.38991	533243	540780	588649	1017829	806529	901821	587671	591134	631510	888626	820653	806903	35	26	0.07	484359	6	Probable E3 ubiquitin-protein ligase HECTD4 OS=Homo sapiens GN=HECTD4 PE=1 SV=3
J3KPP4	0.0876749	0.0647998	0.14498	0.12435	1.10612	0.938963	1734012	1690167	1805472	1995078	1754443	2035087	1911035	1847581	1936979	1741842	1785191	1820919	29	14	0.227	58220	9.9	Cisplatin resistance-associated overexpressed protein, isoform CRA_b OS=Homo sapiens GN=LUC7L3 PE=1 SV=1
J3KPT4	0.200379	0.119008	0.266022	0.194388	1.12794	0.956512	143135	150254	163312	178645	151034	185451	157744	164245	175203	155965	153676	165929	10	6	0.166	42692	8	TraB domain-containing protein OS=Homo sapiens GN=TRABD PE=1 SV=1
J3KQ18	0.682854	0.113978	0.720969	0.188549	0.943425	0.798871	363924	434243	359926	424033	323426	345115	401078	474688	386144	370212	329095	308796	4	3	0.197	14193	7.3	D-dopachrome decarboxylase OS=Homo sapiens GN=DDT PE=1 SV=1
J3KQ32	0.0088957	0.388008	0.0639214	0.48205	1.11445	0.946358	1155578	1018006	1159183	1305488	1142533	1266187	1273546	1112810	1243612	1139776	1162547	1132928	34	16	0.392	46938	8.1	Obg-like ATPase 1 OS=Homo sapiens GN=OLA1 PE=1 SV=1
J3KQ34	0.00944819	0.00296556	0.0639214	0.028069	1.83243	1.55215	179455	175823	185537	344000	285153	361851	197774	192197	199050	300335	290148	323768	7	4	0.187	26424	7.8	COP9 signalosome complex subunit 7b OS=Homo sapiens GN=COPS7B PE=1 SV=1
J3KQ48	0.048423	0.0438939	0.100182	0.0956751	1.49358	1.26364	151354	153188	139601	242530	190178	230654	166802	167450	149767	211742	193508	206376	10	6	0.472	19325	8.7	Peptidyl-tRNA hydrolase 2, mitochondrial OS=Homo sapiens GN=PTRH2 PE=1 SV=1
J3KQA9	0.00813094	0.00167577	0.0639214	0.0258442	1.9233	1.62565	301112	269966	285558	610507	458679	578386	331854	295111	306359	533019	466720	517522	2	1	0.007	151169	6.7	Microtubule-associated tumor suppressor candidate 2 OS=Homo sapiens GN=MTUS2 PE=1 SV=1
J3KQN4	0.0367909	0.0194251	0.086358	0.0577655	1.4772	1.25122	2882875	2978619	2901295	4629814	3765013	4549602	3177200	3256045	3112632	4042171	3831015	4070829	29	6	0.239	16378	10.4	60S ribosomal protein L36a OS=Homo sapiens GN=RPL36A PE=3 SV=1
J3KQS6	0.00680472	0.00452154	0.0639214	0.0318754	1.60433	1.36195	53336	52745	58789	92142	79888	92476	58778	57655	63068	80445	81286	82741	6	4	0.256	28164	4.5	BRISC and BRCA1-A complex member 1 OS=Homo sapiens GN=BABAM1 PE=1 SV=2
J3KQY1	0.0163374	0.00947982	0.0671269	0.0407036	2.3266	1.96624	310528	324200	305761	791204	602907	794032	342230	354396	328033	690779	613477	710473	4	2	0.078	26475	9.7	39S ribosomal protein L22, mitochondrial OS=Homo sapiens GN=MRPL22 PE=1 SV=1
J3KR24	0.0142893	0.00134253	0.066106	0.0251154	1.4093	1.19493	14574645	14005972	15010556	21807306	18216408	21409352	16062553	15310408	16103885	19039330	18535661	19156292	288	86	0.558	131763	6.1	Isoleucine--tRNA ligase, cytoplasmic OS=Homo sapiens GN=IARS PE=1 SV=1
J3KR44	0.0274749	0.0117747	0.075998	0.0445034	1.65103	1.39714	895486	921824	927381	1654276	1286545	1590755	986891	1007662	994913	1444289	1309079	1423336	49	13	0.46	31440	5	Ubiquitin thioesterase OTUB1 OS=Homo sapiens GN=OTUB1 PE=1 SV=2
J3KR59	0.0232372	0.0203534	0.0725469	0.0592737	2.20363	1.86261	227614	238618	226256	514945	415276	595764	250853	260843	242738	449586	422557	533071	1	1	0.051	24511	4.8	Zinc finger protein 639 (Fragment) OS=Homo sapiens GN=ZNF639 PE=1 SV=1
J3KRA9	0.0246904	0.00130112	0.073878	0.0251142	1.40271	1.18982	1932751	1950676	1937427	2926126	2462744	2776127	2130044	2132332	2078523	2554694	2505881	2483946	79	54	0.166	398840	6.3	Serine/threonine-protein kinase SMG1 (Fragment) OS=Homo sapiens GN=SMG1 PE=1 SV=1
J3KRC4	0.0150581	0.0944836	0.0664081	0.163729	1.6149	1.3742	23753	19103	23717	34503	34111	38895	26177	20881	25444	30123	34708	34801	2	2	0.088	20457	5.8	5'(3')-deoxyribonucleotidase, cytosolic type OS=Homo sapiens GN=NT5C PE=1 SV=1
J3KRE2	0.00219025	0.0418038	0.0639214	0.092125	1.6436	1.39993	57375	52383	58151	91240	90113	94623	63229	57260	62385	79657	91690	84663	5	2	0.24	14814	4.7	Rho GDP-dissociation inhibitor 1 OS=Homo sapiens GN=ARHGDIA PE=1 SV=1
J3KRR0	0.0166172	0.0784849	0.0674268	0.142277	1.69497	1.44572	16157	14215	14699	23868	25820	26706	17806	15539	15769	20838	26272	23895	1	1	0.103	9518	9.3	LIM domain containing 2, isoform CRA_b OS=Homo sapiens GN=LIMD2 PE=1 SV=1
J3KRT6	0.0467119	0.023253	0.0980296	0.0638786	1.39543	1.17826	61276	56284	64651	94748	67918	91597	67530	61525	69359	82721	69107	81956	3	1	0.271	5331	8.6	Oxysterol-binding protein-related protein 1 OS=Homo sapiens GN=OSBPL1A PE=1 SV=1
J3KS15	0.00294338	0.00340566	0.0639214	0.0294027	0.423951	0.36012	23455	22328	24027	9445	9006	11145	25849	24407	25777	8246	9163	9972	1	1	0.052	21905	9.7	Peptidyl-tRNA hydrolase ICT1, mitochondrial (Fragment) OS=Homo sapiens GN=ICT1 PE=1 SV=1
J3KS17	0.0543329	0.107625	0.106986	0.18087	2.01968	1.71014	2754	1624	3701	6276	4504	5537	3035	1775	3970	5479	4582	4954	1	1	0.202	11665	6.5	Beta-2-glycoprotein 1 (Fragment) OS=Homo sapiens GN=APOH PE=1 SV=1
J3KS22	0.0762575	0.79144	0.131457	0.835897	1.18396	1.0046	488434	488603	517575	631284	533744	604534	538295	534107	555271	551152	543097	540911	16	9	0.478	23960	8.5	L-xylulose reductase (Fragment) OS=Homo sapiens GN=DCXR PE=1 SV=7
J3KSD8	0.00190648	0.335693	0.061968	0.430929	1.24193	1.05496	119605	108015	113160	148039	132170	143015	131813	118071	121401	129246	134485	127961	7	3	0.122	30363	7.5	Bleomycin hydrolase (Fragment) OS=Homo sapiens GN=BLMH PE=1 SV=7
J3KSG1	0.0063273	0.00767399	0.0639214	0.0376351	1.97768	1.68007	15489	15698	15224	30310	28330	33146	17068	17158	16332	26461	28824	29656	4	1	0.067	23806	6.3	BTB/POZ domain-containing protein KCTD1 (Fragment) OS=Homo sapiens GN=KCTD1 PE=1 SV=1
J3KTA4	0.0214008	0.0827352	0.0714736	0.148062	1.25061	1.06045	25862905	24057360	25248674	33431322	28105515	32470271	28503347	26298019	27087831	29187998	28598162	29053252	282	59	0.585	69087	8.8	Probable ATP-dependent RNA helicase DDX5 OS=Homo sapiens GN=DDX5 PE=1 SV=1
J3KTE4	0.0396759	0.00899857	0.0895859	0.0401109	1.29968	1.10242	2972657	3013442	3047590	4125668	3516875	4098368	3276143	3294111	3269581	3602010	3578520	3667074	38	6	0.175	23248	11.5	Ribosomal protein L19 OS=Homo sapiens GN=RPL19 PE=1 SV=1
J3QK89	0.0218465	0.0110685	0.0717969	0.0433875	1.81289	1.53264	5163607	5163410	5160104	10172984	7787074	10116426	5690758	5644305	5535957	8881757	7923561	9051823	91	37	0.347	104934	9.2	Calcium homeostasis endoplasmic reticulum protein OS=Homo sapiens GN=CHERP PE=1 SV=1
J3QKX5	0.0148353	0.0651199	0.0662456	0.124755	1.41422	1.19852	41220	36391	39315	56690	48452	60217	45428	39780	42178	49494	49301	53880	1	1	0.01	79443	5.8	Metalloendopeptidase OS=Homo sapiens GN=MEP1B PE=1 SV=1
J3QL89	0.0392686	0.0329312	0.089114	0.0788895	1.38744	1.17688	118341	123483	117763	172801	149785	176318	130423	134984	126341	150868	152411	157763	1	1	0.051	19017	5.1	ARF GTPase-activating protein GIT1 (Fragment) OS=Homo sapiens GN=GIT1 PE=1 SV=1
J3QLI9	0.0674197	0.892154	0.121264	0.918589	1.17372	0.997192	115328	119310	120495	138904	128401	149522	127101	130420	129271	121271	130650	133785	5	2	0.413	8393	11.8	Small nuclear ribonucleoprotein Sm D1 OS=Homo sapiens GN=SNRPD1 PE=1 SV=1
J3QLS3	0.282614	0.116483	0.349385	0.191509	1.10885	0.940819	193122	206042	195676	239288	200908	219395	212837	225230	209927	208914	204427	196304	7	5	0.199	31704	9.9	28S ribosomal protein S7, mitochondrial OS=Homo sapiens GN=MRPS7 PE=1 SV=1
J3QQW9	0.0252589	0.00924767	0.074515	0.0403759	1.54633	1.30879	162442	161520	170968	270268	216091	278966	179024	176562	183419	235961	219876	249605	8	8	0.158	80322	8.8	Polycomb protein SUZ12 OS=Homo sapiens GN=SUZ12 PE=1 SV=1
J3QR07	0.417347	0.0314745	0.478779	0.0767581	0.918201	0.776744	1735085	1784656	1721155	1745823	1360433	1705939	1912221	1950872	1846521	1524226	1384273	1526409	28	14	0.169	85587	6.2	YTH domain-containing protein 1 OS=Homo sapiens GN=YTHDC1 PE=1 SV=1
J3QR12	0.00705865	0.00185114	0.0639214	0.025849	1.98292	1.67836	228333	217334	238336	473384	382110	500827	251641	237575	255693	413296	388807	448120	8	5	0.14	49823	8	Tether-containing UBX domain for GLUT4 OS=Homo sapiens GN=ASPSCR1 PE=1 SV=1
J3QR53	0.0363697	0.0441706	0.0858339	0.0960287	1.8235	1.53364	7274	5723	5694	12992	8489	12602	8016	6255	6108	11342	8637	11275	2	2	0.146	22389	9.6	Proline-rich protein 11 (Fragment) OS=Homo sapiens GN=PRR11 PE=1 SV=1
J3QR65	0.0230442	0.0156253	0.0724581	0.0513052	2.44664	2.06213	101747	105050	95890	285633	193326	261608	112132	114833	102872	249377	196713	234077	6	3	0.022	126671	5.8	Myotubularin-related protein 4 OS=Homo sapiens GN=MTMR4 PE=1 SV=1
J3QR81	0.175104	0.226479	0.240857	0.31563	1.7458	1.46989	20061	27982	15202	41923	28904	39586	22108	30588	16309	36601	29410	35419	2	2	0.193	12200	7.3	Dymeclin (Fragment) OS=Homo sapiens GN=DYM PE=1 SV=1
J3QRF1	0.0340464	0.043236	0.08304	0.0946677	2.12252	1.7779	2222	1452	1460	4389	2486	4022	2448	1587	1566	3831	2529	3598	1	1	0.119	17204	11.9	T-cell antigen CD7 (Fragment) OS=Homo sapiens GN=CD7 PE=4 SV=1
J3QRI1	0.525819	0.992405	0.575454	0.99565	1.20086	1.00939	14014	16756	15098	20377	12913	21791	15444	18316	16197	17790	13139	19497	1	1	0.079	14361	9.3	Mitochondrial import inner membrane translocase subunit Tim21 (Fragment) OS=Homo sapiens GN=TIMM21 PE=1 SV=1
J3QRP3	0.00590073	0.0027213	0.0639214	0.0276303	1.62825	1.38256	104243	102541	105678	181528	156960	170278	114885	112091	113375	158487	159711	152358	2	2	0.105	17495	6.5	ADP-ribosylation factor-binding protein GGA3 (Fragment) OS=Homo sapiens GN=GGA3 PE=1 SV=1
J3QRP6	0.0803733	0.090996	0.136524	0.159267	1.4247	1.2075	119755	137955	132660	205660	164105	186395	131981	150804	142323	179556	166981	166779	2	2	0.149	22871	4.8	Na(+)/H(+) exchange regulatory cofactor NHE-RF1 (Fragment) OS=Homo sapiens GN=SLC9A3R1 PE=1 SV=1
J3QRU1	0.328167	0.00789435	0.394723	0.0380326	0.94699	0.802876	327431	313089	351517	336622	277040	325787	360857	342245	377119	293892	281892	291499	9	5	0.1	61387	6.6	Tyrosine-protein kinase OS=Homo sapiens GN=YES1 PE=1 SV=1
J3QRV6	0.00415721	0.00032968	0.0639214	0.0230774	1.93685	1.64148	24508	23979	28754	49862	42532	57210	27010	26212	30848	43533	43277	51189	1	1	0.067	20331	12.1	Ubiquitin carboxyl-terminal hydrolase 22 OS=Homo sapiens GN=USP22 PE=4 SV=1
J3QS41	0.120764	0.175109	0.182189	0.260182	1.37348	1.16134	894796	1005300	939743	1428562	1085956	1385954	986138	1098921	1008181	1247225	1104979	1240090	36	24	0.148	219055	7.4	Probable helicase with zinc finger domain OS=Homo sapiens GN=HELZ PE=1 SV=1
J3QSB2	0.0540162	0.115296	0.106634	0.190079	1.2112	1.02679	272166	263277	287791	355859	293798	347446	299949	287794	308750	310688	298945	310878	9	7	0.286	30022	9.3	GTPase Era, mitochondrial (Fragment) OS=Homo sapiens GN=ERAL1 PE=1 SV=1
J3QSD7	0.101914	0.228442	0.160992	0.317764	1.22497	1.03822	1459237	1506693	1469113	1962528	1609030	1861243	1608208	1647019	1576117	1713424	1637227	1665368	31	18	0.169	133658	9.6	Cyclin-dependent kinase 12 (Fragment) OS=Homo sapiens GN=CDK12 PE=1 SV=1
J3QSE8	0.0678769	0.076394	0.121798	0.139411	1.50968	1.27868	700571	790240	663551	1151449	952763	1148183	772092	863839	711883	1005297	969463	1027351	14	10	0.08	112466	8.2	Fanconi anemia group J protein OS=Homo sapiens GN=BRIP1 PE=1 SV=1
J3QSU1	0.150747	0.53527	0.214943	0.615744	1.10121	0.939934	408943	379662	394330	416000	446426	440237	450695	415025	423055	363200	454253	393910	1	1	0.006	108505	5	Leucine-rich repeat-containing protein 37B OS=Homo sapiens GN=LRRC37B PE=1 SV=1
J9JIC5	0.0184231	0.00938393	0.0686397	0.040586	2.21134	1.87172	186046	210764	202624	477630	376178	471743	205033	230386	217377	416997	382764	422091	20	11	0.343	44609	5	Protein Njmu-R1 OS=Homo sapiens GN=C17orf75 PE=1 SV=1
J9JID4	0.122326	0.326991	0.183905	0.422144	1.49773	1.2735	4093	2243	3804	5512	4845	4830	4510	2451	4081	4812	4929	4321	2	2	0.086	106425	7	Potassium voltage-gated channel subfamily H member 6 OS=Homo sapiens GN=KCNH6 PE=4 SV=1
J9JID7	0.230322	0.00409257	0.297547	0.031105	0.934929	0.795271	1748767	1879319	1846355	1704008	1622493	1791715	1927301	2054352	1980843	1487719	1650926	1603155	30	18	0.276	69948	5.6	Lamin B2, isoform CRA_a OS=Homo sapiens GN=LMNB2 PE=1 SV=1
K4DI93	0.0087923	0.00675362	0.0639214	0.0361122	1.41445	1.20067	3252518	3159867	3326069	4831233	4198663	4744641	3584551	3454148	3568317	4217995	4272235	4245316	90	47	0.423	102756	8	Cullin 4B, isoform CRA_e OS=Homo sapiens GN=CUL4B PE=1 SV=1
K7EIG1	0.0603819	0.0489018	0.113755	0.102677	1.39294	1.18042	6934273	7541978	7243742	10723647	8864019	10667015	7642154	8244362	7771323	9362479	9019328	9544415	207	70	0.564	140605	6.4	Clustered mitochondria protein homolog (Fragment) OS=Homo sapiens GN=CLUH PE=1 SV=2
K7EIG9	0.314669	0.214121	0.381332	0.302123	0.665962	0.569448	3169	3116	4597	3052	2604	1591	3492	3406	4931	2664	2649	1423	1	1	0.061	28186	7.8	R3H domain-containing protein 4 OS=Homo sapiens GN=R3HDM4 PE=1 SV=1
K7EIH8	0.0171386	0.00771013	0.0677624	0.0376351	1.9364	1.63907	3578140	3711547	3509918	7552599	6010669	7349095	3943430	4057224	3765570	6593962	6116016	6575707	75	26	0.641	29784	8.2	DnaJ homolog subfamily C member 7 (Fragment) OS=Homo sapiens GN=DNAJC7 PE=1 SV=7
K7EIN2	0.0213059	0.00879818	0.0714736	0.0397673	1.80655	1.52887	158841	166444	177168	328875	255348	323484	175053	181942	190069	287129	259822	289440	8	5	0.283	21923	8.9	Protein syndesmos (Fragment) OS=Homo sapiens GN=NUDT16L1 PE=1 SV=1
K7EIU8	0.0268588	0.365093	0.0756365	0.459527	1.22365	1.03691	173557	153853	160874	213229	176805	207457	191276	168181	172591	186163	179902	185623	5	4	0.114	50053	6.8	Mothers against decapentaplegic homolog OS=Homo sapiens GN=SMAD4 PE=1 SV=1
K7EIY4	0.0143334	0.00240017	0.066106	0.0268818	1.66264	1.40878	72513	71067	66413	129488	104336	115318	79916	77686	71250	113053	106165	103183	1	1	0.031	25662	5	Syntaxin-10 (Fragment) OS=Homo sapiens GN=STX10 PE=1 SV=1
K7EJD1	0.103592	0.149742	0.162641	0.231623	1.30542	1.10725	78639	90754	83908	117454	99093	114118	86667	99207	90020	102546	100830	102109	1	1	0.059	19277	5.4	Zinc finger and SCAN domain-containing protein 5B (Fragment) OS=Homo sapiens GN=ZSCAN5B PE=4 SV=1
K7EJH8	0.00491725	0.000592226	0.0639214	0.0239137	0.611302	0.519463	1835606	1877154	1929317	1166117	1069534	1213362	2022994	2051975	2069838	1018086	1088262	1085654	47	13	0.489	21431	6.7	Alpha-actinin-4 (Fragment) OS=Homo sapiens GN=ACTN4 PE=1 SV=1
K7EJL8	0.0541853	0.229949	0.106858	0.319159	1.27075	1.07252	3238	2669	4431	4634	3263	5240	3568	2917	4753	4045	3320	4688	1	1	0.265	3562	4.4	Transmembrane protein 199 OS=Homo sapiens GN=TMEM199 PE=1 SV=1
K7EJP9	0.00874526	0.00398021	0.0639214	0.0307469	3.11615	2.62969	136868	134543	128748	475399	335865	435693	150842	147074	138126	415060	341753	389844	1	1	0.05	15919	10.1	Probable phospholipid-transporting ATPase IIB (Fragment) OS=Homo sapiens GN=ATP9B PE=4 SV=1
K7EJQ8	0.0260327	0.111493	0.0750913	0.185635	1.33625	1.13144	47047	40836	42558	61736	50594	61972	51849	44639	45658	53899	51480	55450	2	2	0.123	13650	5.9	Haloacid dehalogenase-like hydrolase domain-containing protein 2 (Fragment) OS=Homo sapiens GN=HDHD2 PE=1 SV=1
K7EJU2	0.0489981	0.0628072	0.100661	0.121715	1.27328	1.08292	16656	18727	19814	23588	21922	24771	18355	20469	21256	20593	22306	22163	3	1	0.193	6753	5	Thioredoxin-like protein 4A OS=Homo sapiens GN=TXNL4A PE=1 SV=1
K7EJU8	0.021747	0.0390045	0.0717968	0.087877	2.52364	2.14408	10252	8242	13522	30167	24470	26160	11298	9009	14507	26338	24899	23407	1	1	0.078	23038	8.6	Peroxisomal sarcosine oxidase (Fragment) OS=Homo sapiens GN=PIPOX PE=1 SV=1
K7EK00	0.578644	0.612606	0.625323	0.685158	1.10487	0.938251	109408	111303	108101	103164	108149	151982	120578	121670	115975	90070	110045	135988	1	1	0.075	30292	9.7	Protein FAM210A (Fragment) OS=Homo sapiens GN=FAM210A PE=1 SV=1
K7EKI0	0.121021	0.0139761	0.182555	0.0485101	0.798711	0.677234	35934	38577	35624	33672	26750	27544	39602	42170	38219	29398	27219	24645	1	1	0.003	233828	7.2	Envoplakin OS=Homo sapiens GN=EVPL PE=1 SV=1
K7EKI3	0.183966	0.6204	0.249112	0.692029	1.14197	0.97342	4193	4236	3616	5280	4802	3673	4621	4630	3879	4609	4886	3286	1	1	0.063	18955	8.4	Putative Polycomb group protein ASXL3 (Fragment) OS=Homo sapiens GN=ASXL3 PE=4 SV=7
K7EKI8	0.030776	0.24938	0.0797881	0.340156	1.09533	0.932261	1891936	1843074	1963050	2134097	2014623	2092537	2085099	2014745	2106051	1863230	2049945	1872337	3	3	0.011	204488	5.6	Periplakin OS=Homo sapiens GN=PPL PE=1 SV=1
K7EKV4	0.103991	0.252306	0.163105	0.34322	1.63905	1.40343	12003	8621	14278	18403	20383	18420	13227	9423	15317	16065	20739	16480	3	2	0.225	12837	8.9	Vacuolar protein-sorting-associated protein 25 (Fragment) OS=Homo sapiens GN=VPS25 PE=1 SV=1
K7EL04	0.00473419	0.00518547	0.0639214	0.0333264	1.70825	1.44101	19276	14828	18136	33333	23464	32442	21243	16208	19457	29102	23875	29028	2	2	0.057	51135	9.4	Serine/threonine-protein kinase Nek8 OS=Homo sapiens GN=NEK8 PE=1 SV=1
K7EL20	0.023608	0.0104851	0.0729651	0.0422847	1.70892	1.44922	800781	895915	866458	1505434	1293662	1581136	882531	979357	929569	1314354	1316337	1414745	15	7	0.285	29380	5.4	Eukaryotic translation initiation factor 3 subunit G (Fragment) OS=Homo sapiens GN=EIF3G PE=1 SV=7
K7EL60	0.0236457	0.0121796	0.0729651	0.0452252	1.89543	1.6065	189038	219626	222963	421517	346937	428749	208336	240080	239202	368015	353017	383629	5	3	0.255	16189	6.2	Eukaryotic translation initiation factor 3 subunit G OS=Homo sapiens GN=EIF3G PE=1 SV=1
K7EL62	0.277425	0.512686	0.344247	0.594275	1.14355	0.967972	430445	451698	441366	542091	431982	539430	474391	493769	473516	473285	439554	482663	4	4	0.144	27435	5.4	Guanine nucleotide-binding protein subunit alpha-11 (Fragment) OS=Homo sapiens GN=GNA11 PE=1 SV=1
K7EL63	0.148605	0.151575	0.212662	0.233716	6.41095	5.43379	1	1076	1	2166	2162	2583	1	1176	1	1891	2199	2311	1	1	0.168	15474	7.9	Ankyrin repeat domain-containing protein 29 (Fragment) OS=Homo sapiens GN=ANKRD29 PE=1 SV=1
K7EL91	0.0816782	0.115925	0.138133	0.190892	1.23454	1.04652	30234	31342	33010	40433	34067	42270	33319	34261	35414	35300	34664	37821	2	2	0.309	7458	5	Protein rogdi homolog OS=Homo sapiens GN=ROGDI PE=1 SV=1
K7ELC7	0.00715681	0.413202	0.0639214	0.505678	1.24989	1.06725	1332978	1399153	1366655	1606856	1758868	1757322	1469063	1529463	1466201	1402898	1789697	1572387	23	8	0.34	16472	10.6	60S ribosomal protein L27 (Fragment) OS=Homo sapiens GN=RPL27 PE=1 SV=1
K7ELI3	0.0212514	0.0119007	0.0714436	0.0447075	2.1677	1.8353	5040	5975	6331	13092	10476	14033	5554	6531	6792	11430	10659	12556	1	1	0.124	14054	6.1	Urea transporter 1 (Fragment) OS=Homo sapiens GN=SLC14A1 PE=1 SV=1
K7ELP8	0.302638	0.662397	0.369456	0.727648	1.32856	1.12885	27753	23333	22137	26242	29777	41262	30584	25504	23747	22908	30297	36917	5	3	0.442	9566	10.3	Splicing factor U2AF 65 kDa subunit (Fragment) OS=Homo sapiens GN=U2AF2 PE=1 SV=2
K7ELQ9	0.562723	0.933971	0.610215	0.952187	1.17697	0.993743	440009	532289	426344	504178	429052	712925	484931	581864	457398	440183	436572	637901	8	5	0.3	19270	9	Transmembrane protein 205 (Fragment) OS=Homo sapiens GN=TMEM205 PE=1 SV=1
K7ELV3	0.808467	0.0342127	0.835019	0.080713	0.977097	0.829835	207425	240122	215681	230486	201189	216363	228598	262483	231387	201226	204712	193591	12	6	0.879	11343	9.1	Interleukin enhancer-binding factor 3 (Fragment) OS=Homo sapiens GN=ILF3 PE=1 SV=1
K7EM16	0.38702	0.965581	0.451356	0.976762	1.16077	0.982887	165658	194684	133481	213206	171920	188091	182570	212816	143204	186144	174933	168296	3	2	0.087	20161	8	Vasodilator-stimulated phosphoprotein (Fragment) OS=Homo sapiens GN=VASP PE=1 SV=1
K7EMF5	0.0233067	0.0046234	0.072604	0.0321448	0.56475	0.478281	27483	29005	26933	16600	13660	16852	30288	31706	28894	14493	13899	15078	1	1	0.081	9800	6	Zinc finger protein 570 OS=Homo sapiens GN=ZNF570 PE=4 SV=1
K7EMM5	0.001269	0.00275557	0.0570735	0.0276303	2.03187	1.72057	23357	20064	23936	49752	39336	47773	25741	21932	25679	43437	40025	42745	1	1	0.048	20608	9.1	Kynurenine formamidase (Fragment) OS=Homo sapiens GN=AFMID PE=1 SV=1
K7EMT0	0.0527657	0.0409194	0.105139	0.0908605	0.778699	0.660303	57677	45037	57303	47381	37541	39683	63565	49231	61477	41367	38199	35507	1	1	0.104	15224	9.8	Splicing factor 3A subunit 2 (Fragment) OS=Homo sapiens GN=SF3A2 PE=1 SV=2
K7EMU7	0.0668136	0.129252	0.120667	0.207126	1.65203	1.41055	4349	5267	3796	6252	7633	8272	4793	5757	4072	5458	7766	7401	1	1	0.103	16132	9.1	Peptidylprolyl isomerase OS=Homo sapiens GN=PIN1 PE=1 SV=1
K7EN13	0.0823083	0.0935782	0.138844	0.162541	1.47755	1.24639	51022	51051	48670	84371	59145	79214	56231	55806	52215	73662	60182	70878	1	1	0.04	19312	4.8	Ubiquitin carboxyl-terminal hydrolase 32 (Fragment) OS=Homo sapiens GN=USP32 PE=1 SV=1
K7EN59	0.0187023	0.00988799	0.0689093	0.0414281	2.16494	1.82578	15817	15094	14433	38285	26184	33698	17431	16499	15484	33425	26643	30151	1	1	0.015	61964	8.9	Coiled-coil domain-containing protein 151 OS=Homo sapiens GN=CCDC151 PE=1 SV=1
K7EN89	0.0125984	0.00654959	0.0653233	0.0359163	2.55024	2.15466	50869	51775	47836	142575	106192	134993	56062	56597	51320	124479	108053	120787	1	1	0.122	15001	10.8	Midnolin (Fragment) OS=Homo sapiens GN=MIDN PE=1 SV=2
K7ENB4	0.438378	0.00587446	0.493676	0.0346112	1.06117	0.897595	144292	132844	143618	165006	125926	155559	159022	145216	154078	144062	128132	139188	4	3	0.167	19944	8.3	Glutathione peroxidase OS=Homo sapiens GN=GPX4 PE=1 SV=2
K7ENI6	0.0983963	0.402284	0.157032	0.495483	1.19106	1.01191	40037	44088	43529	52139	46943	52962	44123	48194	46699	45520	47764	47387	3	1	0.293	3969	8.6	Uncharacterized protein OS=Homo sapiens PE=4 SV=1
K7ENL6	0.00653985	0.00181375	0.0639214	0.025849	2.22442	1.88228	105852	100543	101958	248046	195570	242290	116658	109907	109384	216562	198997	216791	4	4	0.042	127023	6.7	Fas-binding factor 1 (Fragment) OS=Homo sapiens GN=FBF1 PE=1 SV=1
K7ENL9	0.00604541	0.000218715	0.0639214	0.0224513	1.71467	1.45632	44616	45909	47843	81385	72602	83269	49165	50182	51323	71050	73871	74502	9	3	0.054	69390	8.5	Uncharacterized protein C18orf8 OS=Homo sapiens GN=C18orf8 PE=1 SV=1
K7ENM7	0.0396353	0.0430528	0.0895746	0.094365	1.25963	1.06522	246714	216305	247432	336107	251175	307623	271901	236449	265454	293445	255575	275248	6	4	0.08	68911	8.6	Uncharacterized protein OS=Homo sapiens PE=4 SV=1
K7ENP7	0.18305	0.865809	0.248767	0.896675	1.15385	0.979302	39011	35650	47312	50869	41951	47919	42993	38970	50758	44412	42686	42876	1	1	0.073	12994	10.5	Uncharacterized protein OS=Homo sapiens PE=4 SV=1
K7ENS4	0.0486672	0.0667597	0.100384	0.126774	1.89084	1.59826	20713	19723	30961	52217	35593	47190	22827	21560	33216	45589	36217	42224	1	1	0.053	19340	7.5	Zinc finger protein 653 (Fragment) OS=Homo sapiens GN=ZNF653 PE=4 SV=1
K7EP04	0.0667376	0.103265	0.120582	0.175489	1.95825	1.66584	5883	6223	9405	15866	12973	13285	6483	6802	10090	13852	13200	11887	1	1	0.066	14664	8.9	Heat shock protein beta-6 OS=Homo sapiens GN=HSPB6 PE=1 SV=1
K7EPA3	0.0437386	0.0301077	0.0942426	0.0746792	1.45338	1.23216	89985	98084	106449	150943	124609	152495	99171	107218	114201	131783	126791	136445	5	5	0.172	50553	8.6	Transmembrane protein 161A OS=Homo sapiens GN=TMEM161A PE=1 SV=2
K7EPK0	0.0842916	0.022087	0.141299	0.0620068	0.634656	0.53874	114564	153761	109628	86912	74937	78021	126259	168082	117613	75879	76248	69809	4	4	0.095	50909	9.6	Uncharacterized protein (Fragment) OS=Homo sapiens PE=4 SV=1
K7EPL6	0.0641423	0.119435	0.117761	0.194864	1.4477	1.22221	135700	121982	130377	192709	148449	220635	149554	133343	139874	168249	151051	197417	1	1	0.127	7333	7	Uncharacterized protein OS=Homo sapiens PE=4 SV=1
K7EPP7	0.0159545	0.00644421	0.0669629	0.035725	1.96626	1.66425	3271697	3387012	3244615	7057901	5584656	6829983	3605705	3702466	3480948	6162059	5682540	6111226	63	25	0.648	28704	8.5	DnaJ homolog subfamily C member 7 OS=Homo sapiens GN=DNAJC7 PE=1 SV=1
K7EPQ1	0.00499164	0.00352073	0.0639214	0.0296136	3.56664	3.01173	39407	35605	37213	140398	107194	152674	43430	38921	39923	122577	109072	136607	2	2	0.247	15732	9.2	Fas-binding factor 1 (Fragment) OS=Homo sapiens GN=FBF1 PE=1 SV=1
K7EPQ8	0.349542	0.189228	0.415374	0.274734	1.10067	0.934593	265026	302944	274455	321167	284958	321103	292083	331160	294447	280402	289953	287312	2	2	0.153	18923	5	Growth arrest and DNA damage-inducible protein GADD45 beta OS=Homo sapiens GN=GADD45B PE=1 SV=1
K7EPR2	0.0706324	0.905009	0.124822	0.928557	1.18232	1.00403	51603	50661	47475	61256	55077	60706	56871	55379	50933	53481	56042	54317	1	1	0.146	8962	9.6	Zinc finger protein 227 OS=Homo sapiens GN=ZNF227 PE=1 SV=1
K7EPW6	0.407797	0.188316	0.470267	0.273848	0.866033	0.733118	8428	5682	12083	7755	6024	8905	9288	6211	12963	6770	6129	7967	1	1	0.015	57459	5	Uncharacterized protein C16orf71 OS=Homo sapiens GN=C16orf71 PE=1 SV=1
K7EQ23	0.000918174	0.000556997	0.0563858	0.0239137	2.60482	2.21103	614480	582049	585114	1664223	1431081	1545550	677214	636259	627733	1452991	1456169	1382906	8	5	0.049	108176	6.1	Niemann-Pick C1 protein (Fragment) OS=Homo sapiens GN=NPC1 PE=1 SV=1
K7EQL4	0.0156473	0.0549611	0.0666982	0.111008	1.62407	1.37469	96846	77161	86841	144321	120781	158534	106733	84347	93166	126002	122897	141850	2	2	0.062	25289	9.7	Troponin T, slow skeletal muscle (Fragment) OS=Homo sapiens GN=TNNT1 PE=1 SV=1
K7EQV2	0.0589304	0.45064	0.11196	0.535279	1.23912	1.05392	46789	47982	45465	56122	55130	62517	51564	52449	48775	48996	56095	55936	4	1	0.06	17429	10.3	Ribonuclease P protein subunit p29 (Fragment) OS=Homo sapiens GN=POP4 PE=1 SV=1
K7ER00	0.0109756	0.0389	0.0643497	0.0877317	1.34862	1.14458	700674	663219	746081	1004517	859350	981682	772200	724979	800418	877007	874405	878363	28	12	0.188	62395	7.8	Phenylalanine--tRNA ligase alpha subunit OS=Homo sapiens GN=FARSA PE=1 SV=1
K7ER02	0.0972368	0.154617	0.156053	0.237359	1.45928	1.23971	24952	31347	23729	37681	36284	42818	27499	34266	25457	32898	36920	38312	1	1	0.031	25079	9	Calponin-1 (Fragment) OS=Homo sapiens GN=CNN1 PE=1 SV=1
K7ER96	0.00628049	0.00116983	0.0639214	0.0246833	1.71199	1.46078	52642	62865	57128	97589	100437	97524	58014	68717	61286	85199	102195	87258	6	5	0.295	31468	4.8	Thioredoxin-like protein 1 (Fragment) OS=Homo sapiens GN=TXNL1 PE=1 SV=1
K7ERA4	0.013862	0.00624218	0.0659154	0.0353059	2.37799	2.02352	32904	41641	27820	92637	82145	68641	36263	45519	29846	80879	83585	61417	1	1	0.046	19956	9.9	Hepatoma-derived growth factor-related protein 2 (Fragment) OS=Homo sapiens GN=HDGFRP2 PE=1 SV=1
K7ERE3	0.282272	0.733018	0.349101	0.788069	1.21681	1.0461	2007739	3162116	3453966	3221845	3972542	3299190	2212705	3456625	3705551	2812894	4042173	2951990	48	10	0.154	45261	4.8	Keratin, type I cytoskeletal 13 OS=Homo sapiens GN=KRT13 PE=1 SV=1
K7ES11	0.0193958	0.00938109	0.0695099	0.040586	2.03444	1.71842	1981768	2007876	2065233	4527939	3327849	4462493	2184073	2194862	2215648	3953212	3386161	3992869	64	27	0.42	88864	5	(E3-independent) E2 ubiquitin-conjugating enzyme (Fragment) OS=Homo sapiens GN=UBE2O PE=1 SV=1
K7ES61	0.111204	0.756522	0.171453	0.806671	1.1756	0.994485	182128	169450	186022	225621	176747	229634	200720	185231	199571	196983	179843	205467	5	3	0.107	33792	9.8	39S ribosomal protein L4, mitochondrial (Fragment) OS=Homo sapiens GN=MRPL4 PE=1 SV=1
K7ESN2	0.228914	0.121975	0.296094	0.198067	1.11682	0.94591	71238	70179	72132	84398	68944	85154	78510	76715	77386	73685	70152	76192	2	2	0.02	117821	6.7	Zinc finger CCHC domain-containing protein 2 (Fragment) OS=Homo sapiens GN=ZCCHC2 PE=1 SV=1
K7ESN3	0.0137068	0.00501711	0.065776	0.0328763	1.57903	1.33802	357897	346994	355977	589670	490523	594947	394433	379308	381904	514823	499118	532334	10	7	0.146	51814	6.6	GH3 domain-containing protein OS=Homo sapiens GN=GHDC PE=1 SV=1
K7ESP1	0.0196074	0.0100968	0.0696924	0.0416668	1.87309	1.58543	2833560	2947474	2805757	5743645	4602493	5737683	3122831	3221983	3010115	5014608	4683152	5133867	72	26	0.659	29336	5.9	DnaJ homolog subfamily C member 7 (Fragment) OS=Homo sapiens GN=DNAJC7 PE=1 SV=1
K7ESP4	0.607964	0.422665	0.65258	0.509717	1.03164	0.877022	22453	17334	27496	22419	20944	26049	24745	18948	29499	19573	21311	23307	1	1	0.048	24177	9.7	Dephospho-CoA kinase domain-containing protein (Fragment) OS=Homo sapiens GN=DCAKD PE=1 SV=1
K7N7B3	0.284612	0.0579706	0.351545	0.115365	0.975964	0.829441	45509	42094	44575	43644	40358	44999	50155	46014	47822	38104	41065	40263	1	1	0.022	93498	5.8	Synaptonemal complex protein 2-like OS=Homo sapiens GN=SYCP2L PE=4 SV=1
L0R6Q1	0.00764158	0.00536029	0.0639214	0.033832	0.505643	0.430026	111195	107406	108444	62283	53795	49290	122546	117409	116342	54377	54737	44103	2	1	0.068	11133	8.1	Alternative protein SLC35A4 OS=Homo sapiens GN=SLC35A4 PE=1 SV=1
L7UQJ2	0.0329931	0.921199	0.0819972	0.942018	1.18875	1.01341	31123	31050	35711	34658	37627	44075	34298	33941	38311	30258	38285	39436	3	2	0.111	19210	6	Autophagy protein 5 OS=Homo sapiens GN=ATG5 PE=1 SV=1
M0QX12	0.0016756	0.00045431	0.0603938	0.0236922	2.27845	1.92808	60633	51868	54067	144497	110380	124640	66823	56697	58004	126156	112314	111523	3	2	0.058	49731	8.7	RAS protein activator-like-3 (Fragment) OS=Homo sapiens GN=RASAL3 PE=1 SV=1
M0QXA0	0.143198	0.374074	0.206878	0.468531	1.4096	1.20369	5759	5577	7170	9544	8991	7551	6346	6096	7692	8332	9148	6755	2	2	0.07	20078	6	NAD-dependent protein deacetylase sirtuin-6 OS=Homo sapiens GN=SIRT6 PE=1 SV=1
M0QXD0	0.258788	0.217822	0.326084	0.306041	1.1107	0.938208	9495	8118	9640	11851	8311	10108	10464	8874	10342	10346	8456	9044	1	1	0.035	22180	7.4	Mucolipin-1 (Fragment) OS=Homo sapiens GN=MCOLN1 PE=1 SV=1
M0QXK2	0.605916	0.217185	0.650548	0.305521	1.0343	0.879008	127487	118167	144992	144324	125305	134418	140501	129172	155553	126004	127501	120272	3	3	0.186	14644	10	U1 small nuclear ribonucleoprotein A (Fragment) OS=Homo sapiens GN=SNRPA PE=1 SV=7
M0QXL4	0.607735	0.300329	0.65239	0.395048	0.832785	0.712142	13178	17491	29206	16170	16375	17318	14522	19119	31332	14116	16660	15494	3	1	0.034	19657	4.8	SERTA domain-containing protein 3 (Fragment) OS=Homo sapiens GN=SERTAD3 PE=4 SV=7
M0QXS5	0.369247	0.112182	0.434334	0.186359	1.08327	0.917909	13498195	13584995	13732393	15270419	12865778	16078062	14876201	14850200	14732589	13332104	13091209	14385995	310	64	0.658	58476	6.8	Heterogeneous nuclear ribonucleoprotein L (Fragment) OS=Homo sapiens GN=HNRNPL PE=1 SV=1
M0QXZ9	0.0321195	0.0469011	0.0808709	0.0998931	0.759364	0.645926	29201	23453	29279	20819	19712	21686	32182	25637	31411	18176	20057	19403	1	1	0.213	8335	8.2	Netrin-5 (Fragment) OS=Homo sapiens GN=NTN5 PE=4 SV=1
M0QY18	0.0945202	0.00972829	0.153001	0.041251	0.781447	0.664353	8750	10400	8889	7378	6930	7603	9643	11368	9536	6441	7051	6802	1	1	0.131	14656	7.6	Cytosolic phospholipase A2 gamma (Fragment) OS=Homo sapiens GN=PLA2G4C PE=1 SV=1
M0QY24	0.0468227	0.0446478	0.0981464	0.0966651	1.72309	1.46069	111844	126294	105727	241191	182987	168332	123262	138056	113427	210576	186195	150616	3	2	0.023	95512	8.6	Zinc finger protein 546 OS=Homo sapiens GN=ZNF546 PE=4 SV=1
M0QY41	0.00862835	0.00439899	0.0639214	0.0316199	2.47966	2.09527	147844	138949	135810	383681	290100	374132	162935	151887	145702	334979	295185	334759	7	5	0.5	20946	7.5	Microtubule-associated protein 1S (Fragment) OS=Homo sapiens GN=MAP1S PE=1 SV=7
M0QY97	0.00274294	0.0100587	0.0639214	0.0416073	2.72605	2.32072	13996	12462	12159	34661	34529	36082	15424	13622	13044	30261	35134	32284	2	2	0.031	95540	7.3	Zinc finger CCCH domain-containing protein 4 (Fragment) OS=Homo sapiens GN=ZC3H4 PE=1 SV=1
M0QYS1	0.149022	0.343773	0.213089	0.43884	1.25471	1.06362	4662198	5307547	4637779	6639088	5479899	6209260	5138163	5801875	4975591	5796399	5575938	5555815	78	15	0.348	24218	10.9	60S ribosomal protein L13a (Fragment) OS=Homo sapiens GN=RPL13A PE=1 SV=2
M0QYT9	0.0061318	0.00353999	0.0639214	0.0296136	1.78731	1.51506	100711	95599	111353	196440	160647	192803	110992	104502	119464	171506	163462	172512	3	3	0.093	30779	5.1	Interferon regulatory factor 3 OS=Homo sapiens GN=IRF3 PE=1 SV=1
M0QYU7	0.00749731	0.00746171	0.0639214	0.0374219	1.56331	1.32402	125595	113341	136397	211338	168029	207395	138417	123897	146332	184513	170974	185570	2	1	0.054	17330	8.7	Upstream stimulatory factor 2 (Fragment) OS=Homo sapiens GN=USF2 PE=1 SV=1
M0QYW9	0.0168251	0.00431062	0.0676073	0.0313639	1.56305	1.32507	171095	172883	177259	283264	239684	291773	188562	188984	190170	247310	243885	261068	3	3	0.172	14039	5.9	Zinc finger protein 418 OS=Homo sapiens GN=ZNF418 PE=4 SV=1
M0QZ22	0.0159339	0.00663321	0.0669523	0.0359263	2.1064	1.78137	136212	142584	145612	323849	248137	321987	150112	155859	156212	282738	252481	288098	15	10	0.202	75293	6.9	Protein Smaug homolog 2 OS=Homo sapiens GN=SAMD4B PE=1 SV=1
M0QZC5	0.00739733	0.425874	0.0639214	0.512687	1.2193	1.03501	8901531	8095916	9018596	11220841	9678252	10822290	9810339	8849976	9675539	9796625	9847910	9683422	70	12	0.517	13997	10.3	40S ribosomal protein S11 OS=Homo sapiens GN=RPS11 PE=1 SV=1
M0QZL1	0.00558778	0.105617	0.0639214	0.178255	1.40922	1.19875	81445	74942	95546	116179	110230	128619	89759	81920	102504	101431	112162	115083	3	2	0.143	15670	5.5	Flavin reductase (NADPH) OS=Homo sapiens GN=BLVRB PE=1 SV=1
M0QZM1	0.00773242	0.00476431	0.0639214	0.032514	1.49876	1.27188	10810331	10535804	11149743	16788518	14674148	17240949	11913969	11517065	11961878	14657589	14931349	15426577	179	53	0.815	40047	6.7	Heterogeneous nuclear ribonucleoprotein M (Fragment) OS=Homo sapiens GN=HNRNPM PE=1 SV=1
M0QZQ6	0.42265	0.42265	0.479344	0.509717	530	462.667	1	1	1	1588	1	1	1	1	1	1386	1	1	1	1	0.13	25868	9.8	SH2 domain-containing protein 3A (Fragment) OS=Homo sapiens GN=SH2D3A PE=1 SV=1
M0R026	0.014691	0.192223	0.0662107	0.277991	1.28009	1.0886	441181	428415	478239	597449	544291	583613	486220	468314	513071	521612	553828	522195	12	9	0.265	56733	7.9	Acetolactate synthase-like protein OS=Homo sapiens GN=ILVBL PE=1 SV=1
M0R050	0.106861	0.141553	0.166403	0.222213	1.4305	1.19926	13411	10804	14830	21635	11916	22303	14779	11810	15909	18888	12123	19955	2	1	0.071	21256	7.2	Exosome complex component RRP46 OS=Homo sapiens GN=EXOSC5 PE=1 SV=1
M0R0A3	0.00282883	0.645271	0.0639214	0.713006	1.14678	0.977731	58841	58683	55682	68195	67476	62959	64848	64148	59738	59539	68659	56333	1	1	0.021	43183	9.1	Zinc finger protein 584 OS=Homo sapiens GN=ZNF584 PE=4 SV=1
M0R0C0	0.0389454	0.0420185	0.0887159	0.0925658	1.94241	1.64948	7363	8915	6156	14710	13685	15181	8113	9745	6603	12842	13924	13582	2	2	0.256	13657	5.6	Endothelial zinc finger protein-induced by tumor necrosis factor alpha (Fragment) OS=Homo sapiens GN=ZNF71 PE=4 SV=7
M0R0C6	0.00171008	0.000559282	0.0606139	0.0239137	6.84776	5.79549	515614	513253	495248	3739139	2986305	3711334	568241	561043	531310	3264541	3038646	3320769	36	10	0.699	18622	6.2	Far upstream element-binding protein 2 (Fragment) OS=Homo sapiens GN=KHSRP PE=1 SV=1
M0R0D5	0.0266108	0.135516	0.0753964	0.214746	1.53872	1.30733	53917	40473	44973	72174	67538	74728	59421	44242	48249	63013	68722	66864	1	1	0.114	9096	5	Cyclic AMP-dependent transcription factor ATF-5 OS=Homo sapiens GN=ATF5 PE=4 SV=1
M0R0F0	0.00835737	0.999209	0.0639214	0.999288	1.17706	0.99963	2628295	2447260	2638691	3130287	2793604	3156220	2896622	2675188	2830890	2732964	2842565	2824066	40	11	0.425	22391	9.5	40S ribosomal protein S5 (Fragment) OS=Homo sapiens GN=RPS5 PE=1 SV=1
M0R0P8	0.00653216	0.000175854	0.0639214	0.0224513	0.589711	0.499872	1967665	1871038	1998902	1244993	1019560	1177944	2168548	2045302	2144500	1086963	1037422	1053975	30	17	0.115	243397	8.8	Unconventional myosin-IXb OS=Homo sapiens GN=MYO9B PE=1 SV=1
M0R0P9	0.0310034	0.0964197	0.0799843	0.166511	1.30046	1.10268	99018	95704	104186	129900	113656	145161	109125	104614	111773	113410	115645	129882	7	3	0.102	51571	6.7	RAC-beta serine/threonine-protein kinase OS=Homo sapiens GN=AKT2 PE=1 SV=1
M0R0Q5	0.356715	0.655945	0.422476	0.722074	1.32986	1.13549	6580	5313	9486	11059	9647	7725	7251	5807	10177	9655	9816	6912	1	1	0.058	12150	10.3	Zinc finger protein 414 (Fragment) OS=Homo sapiens GN=ZNF414 PE=1 SV=1
M0R0T1	0.0852231	0.101054	0.142246	0.172595	1.56732	1.32536	149933	175929	152213	261882	208169	279246	165241	192315	163301	228643	211818	249860	1	1	0.029	30213	5.5	Interferon-inducible GTPase 5 (Fragment) OS=Homo sapiens GN=IRGC PE=1 SV=1
M0R0Y2	0.0677367	0.0858021	0.121671	0.152165	1.08365	0.920339	1011791	962656	1005522	1128394	998862	1102002	1115081	1052310	1078759	985166	1016366	986026	22	13	0.496	29163	5.2	Alpha-soluble NSF attachment protein OS=Homo sapiens GN=NAPA PE=1 SV=1
M0R103	0.0018014	0.00150081	0.0615428	0.0257368	1622	1473.67	1	1	1	2715	1033	1118	1	1	1	2370	1051	1000	1	1	0.079	50902	4.3	Radial spoke head protein 6 homolog A OS=Homo sapiens GN=RSPH6A PE=1 SV=1
M0R148	0.0165961	0.0216442	0.0674081	0.0613343	1.29969	1.10159	3328983	3060821	3241385	4511678	3712412	4293458	3668868	3345917	3477509	3939042	3777502	3841653	3	2	0.093	19085	8.1	Ras-interacting protein 1 (Fragment) OS=Homo sapiens GN=RASIP1 PE=1 SV=7
M0R175	0.266052	0.334197	0.333333	0.429663	1.72504	1.45485	3896	7925	2283	8821	6803	8706	4293	8663	2449	7701	6922	7789	1	1	0.184	12814	6.5	Nuclear receptor subfamily 2 group F member 6 (Fragment) OS=Homo sapiens GN=NR2F6 PE=1 SV=1
M0R189	0.00898558	0.000727672	0.0639214	0.024154	1.53928	1.30331	235030	213884	233998	381802	303092	366298	259024	233804	251041	333339	308404	327750	4	2	0.026	53692	5.7	MPN domain-containing protein (Fragment) OS=Homo sapiens GN=MPND PE=1 SV=1
M0R1B7	0.07287	0.15474	0.127416	0.237478	1.84557	1.56503	19505	11533	20611	38871	28765	27686	21496	12607	22112	33937	29269	24772	1	1	0.157	9394	10	ER membrane protein complex subunit 10 (Fragment) OS=Homo sapiens GN=EMC10 PE=4 SV=7
M0R1C8	0.246505	0.543059	0.313797	0.622654	1.27417	1.07562	19465	22301	26251	32160	22336	32169	21452	24378	28163	28078	22727	28783	1	1	0.034	45392	9.6	Zinc finger protein 324A (Fragment) OS=Homo sapiens GN=ZNF324 PE=1 SV=1
M0R1E3	0.0620056	0.457999	0.115507	0.542125	1.21173	1.0278	84268	81240	78198	103907	89445	101955	92871	88806	83894	90718	91012	91225	2	2	0.173	17844	12	N-acetyltransferase 14 (Fragment) OS=Homo sapiens GN=NAT14 PE=1 SV=1
M0R1H9	0.029151	0.000710836	0.0780194	0.024154	0.715053	0.605545	124530	121991	129363	95865	77282	95630	137244	133353	138786	83697	78637	85566	1	1	0.101	16817	8.7	Prenylated Rab acceptor protein 1 (Fragment) OS=Homo sapiens GN=RABAC1 PE=1 SV=1
M0R1K3	0.0105761	0.77178	0.0642691	0.819259	1.20292	1.02671	31878	33076	36703	36908	40789	44588	35132	36156	39376	32222	41503	39895	2	2	0.084	22630	6.8	Platelet-activating factor acetylhydrolase IB subunit gamma (Fragment) OS=Homo sapiens GN=PAFAH1B3 PE=1 SV=1
M0R1Z4	0.246021	0.256985	0.313418	0.348267	5.34337	4.5199	1	2729	2183	2364	5190	18698	1	2983	2342	2063	5280	16730	1	1	0.124	15738	6.5	Sodium/calcium exchanger 2 (Fragment) OS=Homo sapiens GN=SLC8A2 PE=1 SV=1
M0R208	0.670019	0.372946	0.709084	0.467353	0.912776	0.783668	12296	9421	12918	10422	12151	9041	13550	10298	13858	9098	12363	8088	2	2	0.179	20569	5.5	ATP-dependent Clp protease proteolytic subunit OS=Homo sapiens GN=CLPP PE=1 SV=1
M0R267	0.0886519	0.155143	0.146115	0.237897	1.40729	1.19394	28309	30679	29222	48945	38360	36832	31199	33536	31350	42732	39032	32956	1	1	0.1	10232	5.3	Zinc finger protein 417 (Fragment) OS=Homo sapiens GN=ZNF417 PE=4 SV=1
M0R2B7	0.0164677	0.00120052	0.067238	0.0246833	1.55136	1.315	2264401	2262753	2318309	3793176	3136078	3690519	2495553	2473473	2487144	3311690	3191019	3302123	90	44	0.448	126388	7.2	DNA polymerase OS=Homo sapiens GN=POLD1 PE=1 SV=1
M0R2F1	0.040165	0.142057	0.0900855	0.222838	1.57634	1.34182	45709	37905	37148	60380	62320	67662	50375	41435	39854	52716	63412	60541	1	1	0.246	6095	9.2	Intermediate conductance calcium-activated potassium channel protein 4 OS=Homo sapiens GN=KCNN4 PE=1 SV=1
M0R2J8	0.0272984	0.0434133	0.0758988	0.0949236	2.28877	1.92749	40783	27251	53711	116066	67730	94850	44946	29789	57623	101334	68917	84868	2	2	0.013	200590	8.9	Doublecortin domain-containing protein 1 OS=Homo sapiens GN=DCDC1 PE=1 SV=1
M0R2M9	0.190564	0.30794	0.255537	0.402784	1.06592	0.901618	26898	19464	26163	29281	21847	26178	29644	21276	28068	25564	22230	23423	1	1	0.058	22532	7.7	Achaete-scute homolog 5 OS=Homo sapiens GN=ASCL5 PE=4 SV=1
M0R2P6	0.013443	0.00360395	0.0655337	0.0297536	1.7808	1.50631	188846	181377	195924	358947	280731	368514	208124	198268	210193	313384	285650	329732	7	5	0.089	73708	8.4	SH3KBP1 binding protein 1, isoform CRA_c OS=Homo sapiens GN=SHKBP1 PE=1 SV=1
M0R2Z9	0.0123322	0.002386	0.0653233	0.0268818	1.80568	1.52869	5018881	4897440	4856543	9776943	7726987	9171104	5531230	5353529	5210245	8535952	7862394	8205940	165	66	0.534	121545	7.4	SURP and G-patch domain-containing protein 2 OS=Homo sapiens GN=SUGP2 PE=1 SV=1
M0R310	0.207572	0.672571	0.273362	0.736285	1.24424	1.05358	8493	4269	6776	9215	7211	7884	9360	4666	7269	8045	7337	7054	1	1	0.043	21551	8.8	Plasmalemma vesicle-associated protein (Fragment) OS=Homo sapiens GN=PLVAP PE=1 SV=1
M0R328	0.0543393	0.0484572	0.106986	0.102016	2.05035	1.73468	32402	44806	36728	86728	66115	80766	35710	48979	39403	75720	67274	72266	1	1	0.036	18867	8.7	Peroxisomal membrane protein 11C (Fragment) OS=Homo sapiens GN=PEX11G PE=1 SV=1
M0R3E2	0.142674	0.341343	0.206429	0.436579	1.53806	1.32275	1925	1961	1487	2075	3280	2909	2121	2143	1595	1811	3337	2602	1	1	0.095	15055	9.8	INO80 complex subunit C (Fragment) OS=Homo sapiens GN=INO80C PE=1 SV=7
M0R3H9	0.0241911	0.00822078	0.0734669	0.0386551	1.32246	1.11837	55702	48639	55613	79017	59354	73162	61389	53169	59664	68987	60394	65463	1	1	0.167	6617	4.8	BRISC and BRCA1-A complex member 1 OS=Homo sapiens GN=BABAM1 PE=1 SV=1
O00115	0.0731808	0.117159	0.127782	0.192201	1.322	1.12048	126998	131758	118357	177173	148633	172739	139964	144030	126978	154685	151239	154561	1	1	0.042	39581	8	Deoxyribonuclease-2-alpha OS=Homo sapiens GN=DNASE2 PE=1 SV=2
O00116	0.101374	0.857475	0.160461	0.889581	1.17762	0.996558	2866729	2675967	2943223	3515240	2810920	3667053	3159381	2925181	3157588	3069039	2860166	3281130	76	34	0.515	72912	7.3	Alkyldihydroxyacetonephosphate synthase, peroxisomal OS=Homo sapiens GN=AGPS PE=1 SV=1
O00139-2	0.0215407	0.00997306	0.0715964	0.0415539	1.6956	1.43627	1290871	1339172	1294846	2354460	1934042	2366552	1422650	1463890	1389155	2055609	1967933	2117502	35	19	0.217	75043	6.4	Isoform 2 of Kinesin-like protein KIF2A OS=Homo sapiens GN=KIF2A
O00148	0.032618	0.0213471	0.0814739	0.0608902	0.932204	0.792805	9206532	8990301	9453973	8733394	8166415	8876378	10146461	9827645	10142614	7624879	8309554	7942259	100	23	0.424	49130	5.7	ATP-dependent RNA helicase DDX39A OS=Homo sapiens GN=DDX39A PE=1 SV=2
O00151	0.0107481	0.413986	0.0642904	0.506126	1.23141	1.04647	59815	57157	63169	72578	68250	80999	65921	62479	67769	63365	69445	72474	2	2	0.052	36072	7	PDZ and LIM domain protein 1 OS=Homo sapiens GN=PDLIM1 PE=1 SV=4
O00154-5	0.00550723	0.0205828	0.0639214	0.0596845	1.60868	1.36573	1053855	989127	1060218	1658366	1511712	1821982	1161430	1081236	1137428	1447859	1538195	1630228	46	17	0.469	38991	8.3	Isoform 5 of Cytosolic acyl coenzyme A thioester hydrolase OS=Homo sapiens GN=ACOT7
O00159-3	0.0209673	5.00023e-05	0.0711871	0.0224513	0.736938	0.624484	2221851	2128167	2300440	1739984	1431563	1729425	2448673	2326363	2467992	1519114	1456636	1547408	56	31	0.284	119628	9.5	Isoform 3 of Unconventional myosin-Ic OS=Homo sapiens GN=MYO1C
O00160	0.992448	0.197988	0.993712	0.284525	1.01219	0.853582	110030	118113	120716	130924	90839	131350	121263	129114	129509	114306	92431	117527	1	1	0.01	124844	9.1	Unconventional myosin-If OS=Homo sapiens GN=MYO1F PE=1 SV=3
O00161	0.851604	0.00345883	0.87234	0.0295889	1.01621	0.859545	34529	31093	34831	37998	28774	35309	38053	33988	37368	33174	29276	31592	3	2	0.152	23354	5	Synaptosomal-associated protein 23 OS=Homo sapiens GN=SNAP23 PE=1 SV=1
O00170	0.024283	0.00967277	0.073469	0.0411213	1.62129	1.37384	808143	850101	828174	1426477	1180153	1424582	890641	929269	888490	1245409	1200831	1274657	28	13	0.358	37636	6.3	AH receptor-interacting protein OS=Homo sapiens GN=AIP PE=1 SV=2
O00178	0.0186967	0.00605041	0.0689093	0.0349274	1.65	1.39648	1298455	1267642	1275724	2296288	1813695	2229033	1431010	1385699	1368642	2004820	1845478	1994451	36	19	0.356	72454	8.3	GTP-binding protein 1 OS=Homo sapiens GN=GTPBP1 PE=1 SV=3
O00186	0.911936	0.00597802	0.926445	0.0348589	1.01056	0.856318	1371409	1341489	1384920	1472591	1213214	1455305	1511411	1466418	1485787	1285667	1234467	1302142	40	20	0.372	67764	7.8	Syntaxin-binding protein 3 OS=Homo sapiens GN=STXBP3 PE=1 SV=2
O00192	0.00810253	0.2583	0.0639214	0.349724	1.24434	1.05521	158854	139148	155123	205305	169479	189056	175071	152107	166422	179245	172449	169160	3	3	0.036	104642	6.8	Armadillo repeat protein deleted in velo-cardio-facial syndrome OS=Homo sapiens GN=ARVCF PE=1 SV=1
O00198	0.0543171	0.120789	0.106976	0.196509	1.08371	0.92138	260656	255958	265545	286229	266773	294630	287268	279799	284889	249900	271450	263625	1	1	0.132	9884	11.8	Activator of apoptosis harakiri OS=Homo sapiens GN=HRK PE=1 SV=1
O00203	0.00513061	0.00118851	0.0639214	0.0246833	2.68689	2.27369	3988721	3909545	4004576	11481708	9067820	11432092	4395901	4273626	4296233	10024357	9226745	10229023	131	47	0.355	121320	6	AP-3 complex subunit beta-1 OS=Homo sapiens GN=AP3B1 PE=1 SV=3
O00203-3	0.004858	0.00102154	0.0639214	0.0246833	2.69455	2.2802	3839414	3747465	3861452	11081865	8747618	11018596	4231351	4096450	4142683	9675264	8900929	9859040	130	47	0.365	116195	6.3	Isoform 2 of AP-3 complex subunit beta-1 OS=Homo sapiens GN=AP3B1
O00213	0.0045092	0.021444	0.0639214	0.06104	1.45939	1.23713	603982	540668	604099	887131	750632	914344	665644	591021	648100	774528	763787	818120	13	5	0.097	77244	5.1	Amyloid beta A4 precursor protein-binding family B member 1 OS=Homo sapiens GN=APBB1 PE=1 SV=2
O00231	0.0257507	0.0226173	0.0749044	0.0627626	1.27915	1.08746	1429545	1480110	1438129	1961147	1766959	1833356	1575483	1617957	1542871	1712215	1797919	1640409	39	19	0.386	47464	6.5	26S proteasome non-ATPase regulatory subunit 11 OS=Homo sapiens GN=PSMD11 PE=1 SV=3
O00232	0.00289497	0.0389579	0.0639214	0.0878228	1.37006	1.16533	1233796	1223691	1262057	1725626	1620483	1749880	1359745	1337649	1353973	1506587	1648873	1565718	44	23	0.39	52904	7.6	26S proteasome non-ATPase regulatory subunit 12 OS=Homo sapiens GN=PSMD12 PE=1 SV=3
O00257	0.210625	0.730083	0.276618	0.785806	1.27394	1.09684	141047	130819	136151	145505	208750	165536	155446	143002	146067	127036	212409	148115	3	3	0.05	61368	9.4	E3 SUMO-protein ligase CBX4 OS=Homo sapiens GN=CBX4 PE=1 SV=3
O00264	0.0265024	0.00237035	0.075357	0.0268818	1.29798	1.10087	1387821	1358839	1442012	1914210	1621053	1901531	1529493	1485383	1547032	1671228	1649448	1701406	49	11	0.569	21671	4.7	Membrane-associated progesterone receptor component 1 OS=Homo sapiens GN=PGRMC1 PE=1 SV=3
O00267	0.0461438	0.0310557	0.0971404	0.0760611	1.48846	1.25871	1401986	1415714	1406576	2302887	1761025	2223752	1545108	1547559	1509018	2010576	1791880	1989723	46	29	0.317	121000	5.1	Transcription elongation factor SPT5 OS=Homo sapiens GN=SUPT5H PE=1 SV=1
O00268	0.0455045	0.116509	0.096299	0.191527	1.45892	1.24008	22430	22356	27333	37999	32601	34616	24718	24435	29322	33174	33170	30971	5	4	0.083	110114	9.9	Transcription initiation factor TFIID subunit 4 OS=Homo sapiens GN=TAF4 PE=1 SV=2
O00273	0.0162387	0.00714692	0.0671049	0.0368516	2.13026	1.80577	222733	256280	239741	538992	450324	541820	245471	280146	257201	470577	458216	484800	8	7	0.26	36522	4.8	DNA fragmentation factor subunit alpha OS=Homo sapiens GN=DFFA PE=1 SV=1
[truncated: 6,812 more rows]

## Sheet: >100K, >2 sc p<0.01 >2fc
accession	description		norm protein ratio list 2/1	norm protein ratio log2	p-value for 1 and 2	norm p-value for 1 and 2	q-value for 1 and 2	norm q-value for 1 and 2	protein ratio 2/1	intensity sum 1	intensity sum 2	intensity sum 3	intensity sum 4	intensity sum 5	intensity sum 6	norm intensity sum 1	norm intensity sum 2	norm intensity sum 3	norm intensity sum 4	norm intensity sum 5	norm intensity sum 6	spec count	peptide count	seq coverage	molWT	spec count.1	average of 4/5/6
[truncated: 4,483 more rows]
