# Supplementary material for: Rational Chemical Design of Molecular Glue Degraders
Source: ACS Cent Sci. 2023 Apr 11;9(5):915–26. doi: 10.1021/acscentsci.2c01317 (PMC10214506; doi:10.1021/acscentsci.2c01317)
Supplement: Supplementary file 5 — oc2c01317_si_005.xlsx [file oc2c01317_si_005.xlsx]

## Sheet: Sheet2
Accession	Description	Gene	Coverage [%]	# Peptides	# PSMs	# Unique Peptides	# AAs	MW [kDa]	Score Mascot: Mascot	Abundance Ratio: (JP-2-196, 24h) / (DMSO, 24h)	Abundance Ratio: (JP-2-197, 24h) / (DMSO, 24h)	Abundance Ratio (log2): (JP-2-196, 24h) / (DMSO, 24h)	Abundance Ratio (log2): (JP-2-197, 24h) / (DMSO, 24h)	Abundance Ratio P-Value: (JP-2-196, 24h) / (DMSO, 24h)	Abundance Ratio P-Value: (JP-2-197, 24h) / (DMSO, 24h)	Abundances (Grouped): DMSO, 24h	Abundances (Grouped): JP-2-196, 24h	Abundances (Grouped): JP-2-197, 24h	Abundances (Normalized): F1: 126, Sample, DMSO, 24h	Abundances (Normalized): F1: 130C, Sample, DMSO, 24h	Abundances (Normalized): F1: 127C, Sample, JP-2-196, 24h	Abundances (Normalized): F1: 131C, Sample, JP-2-196, 24h	Abundances (Normalized): F1: 127N, Sample, JP-2-197, 24h	Abundances (Normalized): F1: 131N, Sample, JP-2-197, 24h
A0A096LP01	GN=LINC00493 Protein LINC00493 OS=Homo sapiens PE=1 SV=1	LINC00493	26	2	2	2	95	10.9	27	1.069	0.192	0.1	-2.38	0.999962	0.000682847	125.5	134.1	24.1	69.7	73	70	83.1	9.4	20
Q96M89	GN=CCDC138 Coiled-coil domain-containing protein 138 OS=Homo sapiens PE=1 SV=1	CCDC138	9	5	5	5	665	76.2	34	0.91	0.236	-0.14	-2.08	0.49694	2.45362e-08	137	124.6	32.3	275.8	265.4	251.4	241.1	61.8	66
O60885	GN=BRD4 Bromodomain-containing protein 4 OS=Homo sapiens PE=1 SV=2	BRD4	6	9	12	6	1362	152.1	140	1.059	0.244	0.08	-2.04	0.990061	8.70857e-07	147.1	155.8	35.8	775.4	769.6	804.9	831.3	174.3	203
Q9Y2D8	GN=SSX2IP Afadin- and alpha-actinin-binding protein OS=Homo sapiens PE=1 SV=3	SSX2IP	5	3	3	3	614	71.2	42	0.965	0.256	-0.05	-1.97	0.999963	2.83274e-05	124.9	120.5	32	64.7	67.8	61.8	66.1	14.7	19.5
P41440	GN=SLC19A1 Folate transporter 1 OS=Homo sapiens PE=1 SV=3	SLC19A1	10	4	4	4	591	64.8	64	1.039	0.26	0.06	-1.95	0.99942	2.28719e-06	123.8	128.7	32.1	159.8	179	167.9	183.9	38.6	50
Q14145	GN=KEAP1 Kelch-like ECH-associated protein 1 OS=Homo sapiens PE=1 SV=2	KEAP1	10	5	5	5	624	69.6	55	1.037	0.281	0.05	-1.83	0.980153	2.68738e-08	124.2	128.8	35	283	274.4	280.4	297.7	77.9	79
Q96QD9	GN=FYTTD1 UAP56-interacting factor OS=Homo sapiens PE=1 SV=3	FYTTD1	19	5	6	5	318	35.8	34	0.966	0.284	-0.05	-1.82	0.999379	1.82969e-06	139.2	134.4	39.5	424.1	451.2	442.3	403.3	116.2	132.9
Q9H3L0	GN=MMADHC Methylmalonic aciduria and homocystinuria type D protein, mitochondrial OS=Homo sapiens PE=1 SV=2	MMADHC	15	3	3	3	296	32.9	36	0.801	0.308	-0.32	-1.7	0.275472	1.12176e-05	134.1	107.5	41.3	165.5	167.5	145.4	122.3	53.9	48.7
Q9P031	GN=CCDC59 Thyroid transcription factor 1-associated protein 26 OS=Homo sapiens PE=1 SV=2	CCDC59	16	4	4	4	241	28.7	43	1.035	0.317	0.05	-1.66	0.999113	1.91388e-06	132.8	137.4	42.1	198.3	214	210	216.2	64.4	66.3
Q92503	GN=SEC14L1 SEC14-like protein 1 OS=Homo sapiens PE=1 SV=2	SEC14L1	10	6	7	6	715	81.2	119	0.96	0.326	-0.06	-1.62	0.995722	1.38829e-06	129	123.7	42	815.5	795.2	773.6	771.8	243.9	282.3
O75417	GN=POLQ DNA polymerase theta OS=Homo sapiens PE=1 SV=2	POLQ	1	2	2	2	2590	289.4	53	0.955	0.342	-0.07	-1.55	0.999993	0.00531738	133.6	127.7	45.7	25.9	23.3	25.1	22	6.6	10.7
Q00587	GN=CDC42EP1 Cdc42 effector protein 1 OS=Homo sapiens PE=1 SV=1	CDC42EP1	11	3	4	3	391	40.3	103	0.998	0.347	0	-1.53	1	2.92561e-08	124.2	124	43.1	296.8	290.3	302.1	283.9	101.3	102.3
Q9H5H4	GN=ZNF768 Zinc finger protein 768 OS=Homo sapiens PE=1 SV=2	ZNF768	6	3	3	3	540	60.2	32	1.053	0.346	0.07	-1.53	0.999587	0.000202741	128.8	135.7	44.6	125.3	120.7	137.4	122.1	38.2	47.4
Q969R5	GN=L3MBTL2 Lethal(3)malignant brain tumor-like protein 2 OS=Homo sapiens PE=1 SV=1	L3MBTL2	6	4	4	4	705	79.1	40	0.886	0.346	-0.17	-1.53	0.931484	0.00013624	131.8	116.8	45.6	72.1	74.7	67	63.1	23.2	27.8
Q86WX3	GN=RPS19BP1 Active regulator of SIRT1 OS=Homo sapiens PE=1 SV=1	RPS19BP1	28	3	3	3	136	15.4	86	1.046	0.348	0.06	-1.52	0.999813	0.000176681	126.4	132.2	44	74.6	65.3	74	72	26.7	22.2
O43505	GN=B4GAT1 Beta-1,4-glucuronyltransferase 1 OS=Homo sapiens PE=1 SV=1	B4GAT1	8	3	3	3	415	47.1	67	0.989	0.35	-0.02	-1.52	1	1.94648e-05	128.2	126.7	44.8	36.5	39.6	35.7	39.5	13.5	13.1
Q99707	GN=MTR Methionine synthase OS=Homo sapiens PE=1 SV=2	MTR	17	18	22	18	1265	140.4	326	0.963	0.356	-0.05	-1.49	0.930642	2.6216e-08	124.8	120.2	44.4	1494.3	1460.8	1456.8	1390	498.5	554.4
Q9Y467	GN=SALL2 Sal-like protein 2 OS=Homo sapiens PE=1 SV=4	SALL2	4	2	4	2	1007	105.2	92	1.071	0.367	0.1	-1.45	0.723054	1.00359e-07	118.6	127	43.5	122.9	121.1	133.8	127.6	42.8	46.9
Q8N2W9	GN=PIAS4 E3 SUMO-protein ligase PIAS4 OS=Homo sapiens PE=1 SV=1	PIAS4	7	3	3	3	510	56.5	135	0.895	0.371	-0.16	-1.43	0.635687	3.53932e-06	125.1	112	46.4	126.5	130.9	118	112.4	47	48.3
Q8N0X7	GN=SPG20 Spartin OS=Homo sapiens PE=1 SV=1	SPG20	20	13	23	12	666	72.8	302	0.966	0.377	-0.05	-1.41	0.989271	2.00965e-07	120.6	116.5	45.4	1304	1311.4	1241.5	1285.3	462.2	524.7
P15924	GN=DSP Desmoplakin OS=Homo sapiens PE=1 SV=3	DSP	26	69	94	67	2871	331.6	847	0.904	0.38	-0.15	-1.4	0.0285474	3.63466e-09	127.5	115.3	48.5	4742.4	4651.7	4301.4	4193	1756.5	1812.9
Q96QD8	GN=SLC38A2 Sodium-coupled neutral amino acid transporter 2 OS=Homo sapiens PE=1 SV=2	SLC38A2	10	3	4	3	506	56	159	0.934	0.381	-0.1	-1.39	0.890476	1.71925e-06	123.7	115.5	47.1	167.1	187.9	166	164.9	66.8	68.2
Q99666	GN=RGPD5 RANBP2-like and GRIP domain-containing protein 5/6 OS=Homo sapiens PE=1 SV=3	RGPD5	16	25	36	4	1765	198.8	436	1.028	0.388	0.04	-1.37	0.99991	2.37198e-05	119.8	123.2	46.5	127.8	116.4	121.4	129.4	45.9	48.8
Q8NDD1	GN=C1orf131 Uncharacterized protein C1orf131 OS=Homo sapiens PE=1 SV=3	C1orf131	14	3	3	2	294	32.7	32	0.986	0.388	-0.02	-1.36	0.999997	7.23046e-06	121	119.3	47	142.4	170.8	159.1	148.7	61.2	59.9
Q9HCI6	GN=KIAA1586 E3 SUMO-protein ligase KIAA1586 OS=Homo sapiens PE=1 SV=2	KIAA1586	3	2	2	2	787	89.6	0	0.914	0.39	-0.13	-1.36	0.890004	1.6358e-05	132.9	121.5	51.9	158.2	180.3	161.9	147.1	71.9	60.4
Q92674	GN=CENPI Centromere protein I OS=Homo sapiens PE=1 SV=2	CENPI	5	3	4	3	756	86.7	69	1.06	0.388	0.08	-1.36	0.891167	4.93323e-07	118.3	125.4	45.9	148.3	156.8	160	163.4	56.8	61.7
Q9P2J3	GN=KLHL9 Kelch-like protein 9 OS=Homo sapiens PE=1 SV=2	KLHL9	10	4	4	2	617	69.4	82	1.029	0.392	0.04	-1.35	0.999995	0.0009119	112.8	116.1	44.2	169.4	170.7	181.6	168.8	56.1	79
Q96JM7	GN=L3MBTL3 Lethal(3)malignant brain tumor-like protein 3 OS=Homo sapiens PE=1 SV=2	L3MBTL3	7	5	7	5	780	88.3	57	1.047	0.392	0.07	-1.35	0.967616	6.51315e-07	117.8	123.4	46.2	267.5	270	287.1	275.8	98.4	112.9
Q9H0C5	GN=BTBD1 BTB/POZ domain-containing protein 1 OS=Homo sapiens PE=1 SV=1	BTBD1	5	2	2	2	482	52.7	36	1.018	0.397	0.03	-1.33	1	0.00228465	110.5	112.5	43.8	39.6	34.1	41.2	34	13.6	15.6
Q9BST9	GN=RTKN Rhotekin OS=Homo sapiens PE=1 SV=2	RTKN	7	2	4	2	563	62.6	67	0.921	0.401	-0.12	-1.32	0.991073	0.000431427	117	107.8	47	86.4	79.9	82.3	71.2	32.8	33.9
Q9NYP3	GN=DONSON Protein downstream neighbor of Son OS=Homo sapiens PE=1 SV=2	DONSON	3	2	2	2	566	62.7	19	0.979	0.403	-0.03	-1.31	0.999999	0.000770407	120.5	118	48.5	101.2	103.3	91.2	109.9	37.5	45.2
Q96L73	GN=NSD1 Histone-lysine N-methyltransferase, H3 lysine-36 and H4 lysine-20 specific OS=Homo sapiens PE=1 SV=1	NSD1	5	8	9	8	2696	296.5	211	1.056	0.404	0.08	-1.31	0.975963	6.14133e-06	117.3	123.9	47.4	232.2	232.6	261.3	230.7	85.3	103.5
CK_P35908	GN=KRT2 Keratin, type II cytoskeletal 2 epidermal OS=Homo sapiens PE=1 SV=2	KRT2	32	18	34	12	645	65.8	376	0.399	0.402	-1.32	-1.31	0.838062	0.842452	148.9	59.4	59.8	7006	1283.8	1518	944.6	1546.7	939.7
Q6P0N0	GN=MIS18BP1 Mis18-binding protein 1 OS=Homo sapiens PE=1 SV=1	MIS18BP1	4	4	4	4	1132	129	52	0.995	0.409	-0.01	-1.29	1	8.299e-06	124.7	124.1	51	139.8	135.2	133.5	140.1	61.3	51.5
Q7Z6I8	GN=C5orf24 UPF0461 protein C5orf24 OS=Homo sapiens PE=1 SV=1	C5orf24	17	2	4	2	188	20.1	74	1.068	0.41	0.1	-1.28	0.970498	1.98701e-05	124.3	132.7	51	86.1	77.3	89.1	85.3	33	34
Q9P0U3	GN=SENP1 Sentrin-specific protease 1 OS=Homo sapiens PE=1 SV=2	SENP1	8	3	3	3	644	73.4	129	0.982	0.416	-0.03	-1.27	1	0.00144135	121.4	119.1	50.5	88.3	75.1	82.6	77.4	37.6	30.5
Q6W2J9	GN=BCOR BCL-6 corepressor OS=Homo sapiens PE=1 SV=1	BCOR	8	10	10	10	1755	192.1	144	0.998	0.414	0	-1.27	1	1.45513e-05	127.5	127.2	52.7	253.8	244.5	257	240.6	103.9	102.3
Q9Y2P8	GN=RCL1 RNA 3'-terminal phosphate cyclase-like protein OS=Homo sapiens PE=1 SV=3	RCL1	6	2	3	2	373	40.8	45	1.115	0.418	0.16	-1.26	0.991578	0.00441086	116.3	129.7	48.6	29.3	33.8	30.3	40.6	12.2	14.1
Q6ZU35	GN=KIAA1211 Uncharacterized protein KIAA1211 OS=Homo sapiens PE=1 SV=3	KIAA1211	2	2	3	2	1233	136.7	109	0.927	0.421	-0.11	-1.25	0.966107	6.07847e-05	131.7	122.1	55.4	48.9	48.1	46.1	43.8	21.3	19.5
CK_P02533	GN=KRT14 Keratin, type I cytoskeletal 14 OS=Homo sapiens PE=1 SV=4	KRT14	15	6	7	2	472	51.5	74	0.578	0.424	-0.79	-1.24	0.988082	0.893858	131.1	75.7	55.6	35.8	15.4	22.5	8.2	14.6	6.8
Q9UKB3	GN=DNAJC12 DnaJ homolog subfamily C member 12 OS=Homo sapiens PE=1 SV=1	DNAJC12	20	3	4	3	198	23.4	52	1.236	0.423	0.31	-1.24	0.880051	0.0105803	108.2	133.7	45.8	21.3	14.3	23.2	20	7.3	7.5
Q02930	GN=CREB5 Cyclic AMP-responsive element-binding protein 5 OS=Homo sapiens PE=1 SV=3	CREB5	3	2	2	2	508	56.9	28	1.02	0.426	0.03	-1.23	0.999955	9.34151e-06	116.9	119.2	49.8	204.8	208.8	214.1	207.7	89.8	86.2
Q96CM3	GN=RPUSD4 RNA pseudouridylate synthase domain-containing protein 4 OS=Homo sapiens PE=1 SV=1	RPUSD4	9	3	4	3	377	42.2	77	0.95	0.427	-0.07	-1.23	0.782818	6.71963e-08	120.9	114.9	51.6	333.4	303.4	298.2	306.4	135.7	135.7
P42575	GN=CASP2 Caspase-2 OS=Homo sapiens PE=1 SV=2	CASP2	9	3	3	3	452	50.7	28	0.979	0.43	-0.03	-1.22	1	0.00277784	110.9	108.6	47.7	159.5	206.2	187	168.7	75.4	80.6
P56270	GN=MAZ Myc-associated zinc finger protein OS=Homo sapiens PE=1 SV=1	MAZ	7	4	6	3	477	48.6	52	0.867	0.431	-0.21	-1.21	0.929469	0.00211461	131.1	113.7	56.5	211.4	180.1	162.3	176.5	69.9	101.3
Q9Y5J1	GN=UTP18 U3 small nucleolar RNA-associated protein 18 homolog OS=Homo sapiens PE=1 SV=3	UTP18	19	8	10	8	556	62	240	1.027	0.432	0.04	-1.21	0.996604	4.22193e-07	119.3	122.5	51.6	460.2	488.6	489.1	484.4	192.8	218
Q8NAN2	GN=FAM73A Mitoguardin-1 OS=Homo sapiens PE=1 SV=1	FAM73A	4	3	3	3	632	71	24	1.186	0.436	0.25	-1.2	0.6126	0.000288687	108.1	128.3	47.1	132.7	151.5	163.1	173.4	60.9	62.7
Q9NY93	GN=DDX56 Probable ATP-dependent RNA helicase DDX56 OS=Homo sapiens PE=1 SV=1	DDX56	21	10	17	10	547	61.6	135	0.996	0.44	-0.01	-1.19	1	0.000261284	127.4	127	56	406.7	391.7	410.1	385.6	187.4	164.2
O15360	GN=FANCA Fanconi anemia group A protein OS=Homo sapiens PE=1 SV=2	FANCA	3	2	2	2	1455	162.7	88	0.701	0.443	-0.51	-1.18	0.851731	0.144198	120.5	84.5	53.3	19.4	22	14.8	14.1	10.4	8
Q8WXW3	GN=PIBF1 Progesterone-induced-blocking factor 1 OS=Homo sapiens PE=1 SV=2	PIBF1	8	6	7	6	757	89.8	23	1.009	0.442	0.01	-1.18	1	9.25523e-06	114.1	115.2	50.5	461.6	515.5	486.3	498.2	201.8	230.8
Q3KQU3	GN=MAP7D1 MAP7 domain-containing protein 1 OS=Homo sapiens PE=1 SV=1	MAP7D1	5	4	5	3	841	92.8	73	1.275	0.445	0.35	-1.17	0.721803	0.00821553	105.2	134.2	46.9	25.3	23	32.3	29.1	8.1	14.1
Q6P5Z2	GN=PKN3 Serine/threonine-protein kinase N3 OS=Homo sapiens PE=1 SV=1	PKN3	6	3	3	2	889	99.4	68	1.037	0.447	0.05	-1.16	0.999906	0.000521635	107.2	111.2	47.9	49.2	59.6	61.8	51	26.8	21.8
P24468	GN=NR2F2 COUP transcription factor 2 OS=Homo sapiens PE=1 SV=1	NR2F2	5	2	2	2	414	45.5	37	0.91	0.45	-0.14	-1.15	0.99587	0.00687641	124.3	113.1	56	39	39.4	37.3	34.1	21.1	14.8
Q96RT8	GN=TUBGCP5 Gamma-tubulin complex component 5 OS=Homo sapiens PE=1 SV=1	TUBGCP5	3	3	3	3	1024	118.2	25	0.928	0.45	-0.11	-1.15	0.999132	0.00748463	124.5	115.6	56	21.7	27.4	22.7	22.6	11.5	10.5
Q9Y448	GN=KNSTRN Small kinetochore-associated protein OS=Homo sapiens PE=1 SV=2	KNSTRN	7	2	2	2	316	35.4	64	0.889	0.453	-0.17	-1.14	0.765547	9.04343e-05	131.7	117.1	59.6	42.1	32.8	32.6	33.5	17.1	16.5
O75665	GN=OFD1 Oral-facial-digital syndrome 1 protein OS=Homo sapiens PE=1 SV=1	OFD1	5	4	4	4	1012	116.6	32	0.989	0.453	-0.02	-1.14	0.999906	4.82178e-08	122.4	121	55.4	129.4	128	123	131.8	59.5	57.1
Q9BQE5	GN=APOL2 Apolipoprotein L2 OS=Homo sapiens PE=1 SV=1	APOL2	7	2	4	2	337	37.1	104	1.087	0.456	0.12	-1.13	0.961357	0.000201674	127.4	138.5	58.1	115.5	120.1	132.7	123.5	51.5	56
Q8IY63	GN=AMOTL1 Angiomotin-like protein 1 OS=Homo sapiens PE=1 SV=1	AMOTL1	4	3	5	2	956	106.5	115	0.821	0.459	-0.28	-1.12	0.552202	0.000801843	129.7	106.6	59.6	90.1	89.8	70.4	77.6	43.9	38.8
O95478	GN=NSA2 Ribosome biogenesis protein NSA2 homolog OS=Homo sapiens PE=1 SV=1	NSA2	24	6	9	6	260	30	184	1.069	0.461	0.1	-1.12	0.978144	9.86302e-05	124	132.6	57.2	313.5	319.5	336.7	340	136.7	155.7
O15294	GN=OGT UDP-N-acetylglucosamine--peptide N-acetylglucosaminyltransferase 110 kDa subunit OS=Homo sapiens PE=1 SV=3	OGT	28	25	41	25	1046	116.9	573	0.986	0.459	-0.02	-1.12	0.998346	2.86354e-08	117.5	115.8	53.9	4757.3	4802.3	4683.6	4737.7	2133.1	2256.5
Q96J42	GN=TXNDC15 Thioredoxin domain-containing protein 15 OS=Homo sapiens PE=1 SV=1	TXNDC15	11	2	2	2	360	39.9	93	0.947	0.463	-0.08	-1.11	0.890775	1.55167e-06	120.5	114.2	55.8	153.6	149.9	146.9	140.7	66.5	74.3
Q9UGY1	GN=NOL12 Nucleolar protein 12 OS=Homo sapiens PE=1 SV=1	NOL12	16	4	8	3	213	24.6	127	0.972	0.465	-0.04	-1.11	0.996956	2.38626e-06	126.3	122.8	58.7	237.3	234.3	233.2	225.1	103.4	116
Q9H9L3	GN=ISG20L2 Interferon-stimulated 20 kDa exonuclease-like 2 OS=Homo sapiens PE=1 SV=1	ISG20L2	15	5	5	5	353	39.1	47	0.975	0.463	-0.04	-1.11	0.999987	0.000455271	126.2	123.1	58.4	233.7	233.2	220.8	234.8	95.2	122.8
Q49MG5	GN=MAP9 Microtubule-associated protein 9 OS=Homo sapiens PE=1 SV=3	MAP9	5	2	2	2	647	74.2	93	0.903	0.465	-0.15	-1.1	0.98712	0.00426035	118.4	106.8	55.1	54.7	58.5	54.8	47.6	25.7	27
P81274	GN=GPSM2 G-protein-signaling modulator 2 OS=Homo sapiens PE=1 SV=3	GPSM2	6	2	2	2	684	76.6	53	0.851	0.466	-0.23	-1.1	0.996192	0.145946	98.3	83.7	45.8	18.8	29.2	22.5	17.7	10	11.9
O00213	GN=APBB1 Amyloid beta A4 precursor protein-binding family B member 1 OS=Homo sapiens PE=1 SV=2	APBB1	6	3	3	3	710	77.2	44	0.98	0.466	-0.03	-1.1	0.999999	0.00110656	112.9	110.6	52.6	253.2	260.6	258	245.6	123.4	116
P16989	GN=YBX3 Y-box-binding protein 3 OS=Homo sapiens PE=1 SV=4	YBX3	33	9	30	6	372	40.1	457	0.903	0.468	-0.15	-1.09	0.997884	0.0274027	127.3	115	59.6	696.2	770.2	691.3	632.7	324.6	362.2
Q01664	GN=TFAP4 Transcription factor AP-4 OS=Homo sapiens PE=1 SV=2	TFAP4	7	2	4	2	338	38.7	53	0.74	0.475	-0.43	-1.08	0.871158	0.123066	145.8	107.9	69.2	110.5	88	76.7	69.4	59.8	36.6
O95503	GN=CBX6 Chromobox protein homolog 6 OS=Homo sapiens PE=1 SV=1	CBX6	8	2	2	2	412	43.9	60	1.125	0.476	0.17	-1.07	0.998107	0.071811	115.4	129.9	55	22.3	23	25.5	25.5	9.5	12.2
Q96AQ6	GN=PBXIP1 Pre-B-cell leukemia transcription factor-interacting protein 1 OS=Homo sapiens PE=1 SV=1	PBXIP1	4	2	2	2	731	80.6	43	1.144	0.476	0.19	-1.07	0.301283	1.04555e-05	114.4	130.8	54.4	84.8	91.8	105.3	96.7	39.6	44.6
Q15678	GN=PTPN14 Tyrosine-protein phosphatase non-receptor type 14 OS=Homo sapiens PE=1 SV=2	PTPN14	2	2	2	2	1187	135.2	0	1.049	0.475	0.07	-1.07	0.993869	6.43936e-05	123.6	129.7	58.7	186.3	174.7	183	195.9	84.9	86.4
Q16625	GN=OCLN Occludin OS=Homo sapiens PE=1 SV=1	OCLN	15	5	6	5	522	59.1	103	1.108	0.477	0.15	-1.07	0.579208	1.16497e-05	113.4	125.6	54.1	229.7	241.4	277.8	245	107.7	117.3
P67809	GN=YBX1 Nuclease-sensitive element-binding protein 1 OS=Homo sapiens PE=1 SV=3	YBX1	48	10	65	7	324	35.9	999	0.966	0.475	-0.05	-1.07	0.999916	0.000760396	123.3	119.1	58.6	3925.4	3948.3	3861.1	3747.7	1849	1893.9
Q9Y4C8	GN=RBM19 Probable RNA-binding protein 19 OS=Homo sapiens PE=1 SV=3	RBM19	9	7	10	7	960	107.3	126	0.983	0.476	-0.02	-1.07	0.999599	6.78235e-07	117.8	115.8	56.1	650	631.5	634.1	625.3	306.1	304
Q2KHR2	GN=RFX7 DNA-binding protein RFX7 OS=Homo sapiens PE=1 SV=1	RFX7	2	2	2	2	1363	146.8	40	0.929	0.478	-0.11	-1.06	0.999696	0.0288065	127.5	118.5	61	69.3	66.5	68	58.4	39.9	26.4
Q9Y4U1	GN=MMACHC Methylmalonic aciduria and homocystinuria type C protein OS=Homo sapiens PE=1 SV=3	MMACHC	17	4	5	4	282	31.7	75	0.975	0.48	-0.04	-1.06	0.999663	1.7183e-05	119.2	116.2	57.2	377.7	364.7	361.5	362.5	174.6	181.5
Q16254	GN=E2F4 Transcription factor E2F4 OS=Homo sapiens PE=1 SV=2	E2F4	5	2	2	2	413	43.9	35	0.916	0.483	-0.13	-1.05	0.912022	0.000135817	126.2	115.6	60.9	182.3	173.7	162.6	163.4	79.7	92.7
Q3BBV2	GN=NBPF8 Putative neuroblastoma breakpoint family member 8 OS=Homo sapiens PE=5 SV=1	NBPF8	6	3	7	2	869	99.2	35	0.901	0.485	-0.15	-1.04	0.99604	0.0230064	133.7	120.4	64.9	24.1	23.9	18.7	25	9.7	14
Q9H425	GN=C1orf198 Uncharacterized protein C1orf198 OS=Homo sapiens PE=1 SV=1	C1orf198	6	2	3	2	327	36.3	42	0.964	0.487	-0.05	-1.04	0.993017	8.84929e-06	132.6	127.8	64.6	63.7	59.7	62.1	57	30.5	29.6
Q96PU8	GN=QKI Protein quaking OS=Homo sapiens PE=1 SV=1	QKI	25	7	11	7	341	37.6	142	0.992	0.485	-0.01	-1.04	1	1.07635e-05	120.8	119.8	58.6	519.3	530.3	525	515.6	241	269.2
Q9NW13	GN=RBM28 RNA-binding protein 28 OS=Homo sapiens PE=1 SV=3	RBM28	18	13	23	13	759	85.7	161	0.978	0.485	-0.03	-1.04	0.993978	1.65731e-07	117.1	114.5	56.8	2399	2349.1	2342.9	2298.6	1107.3	1198.6
Q14692	GN=BMS1 Ribosome biogenesis protein BMS1 homolog OS=Homo sapiens PE=1 SV=1	BMS1	16	20	31	20	1282	145.7	410	0.98	0.485	-0.03	-1.04	0.996482	1.38197e-07	117.9	115.6	57.2	2933.3	2918.6	2897.9	2836.4	1419.6	1419.2
Q02487	GN=DSC2 Desmocollin-2 OS=Homo sapiens PE=1 SV=1	DSC2	9	5	5	3	901	99.9	98	0.958	0.488	-0.06	-1.03	0.804658	8.8681e-08	124	118.8	60.6	717.1	740.3	731.7	665.3	349.9	362
Q9Y597	GN=KCTD3 BTB/POZ domain-containing protein KCTD3 OS=Homo sapiens PE=1 SV=2	KCTD3	9	5	6	5	815	88.9	92	1.008	0.491	0.01	-1.03	1	0.000278467	120.9	121.9	59.4	247.9	248.4	230	271.8	117.3	126.6
Q96SN8	GN=CDK5RAP2 CDK5 regulatory subunit-associated protein 2 OS=Homo sapiens PE=1 SV=5	CDK5RAP2	7	12	13	12	1893	214.9	116	0.973	0.489	-0.04	-1.03	0.996265	2.49718e-06	121.9	118.6	59.6	882.7	894.2	860.9	867.5	431.7	437.4
P52569	GN=SLC7A2 Cationic amino acid transporter 2 OS=Homo sapiens PE=1 SV=2	SLC7A2	4	2	2	2	658	71.6	0	1.096	0.494	0.13	-1.02	0.728132	2.46281e-05	101.8	111.6	50.3	169.1	155.7	174	181.8	79	81.3
Q8IVM0	GN=CCDC50 Coiled-coil domain-containing protein 50 OS=Homo sapiens PE=1 SV=1	CCDC50	14	4	4	4	306	35.8	73	1.052	0.493	0.07	-1.02	0.989895	6.61231e-05	122.1	128.4	60.2	367.3	357.8	376.5	385.9	169.8	188
O75319	GN=DUSP11 RNA/RNP complex-1-interacting phosphatase OS=Homo sapiens PE=1 SV=1	DUSP11	16	4	4	4	330	38.9	47	0.988	0.492	-0.02	-1.02	1	0.000195509	112.8	111.5	55.5	266.4	294.8	285.1	268.8	137.4	138.2
Q9H6F5	GN=CCDC86 Coiled-coil domain-containing protein 86 OS=Homo sapiens PE=1 SV=1	CCDC86	39	11	16	11	360	40.2	182	1.063	0.495	0.09	-1.02	0.998712	0.00312184	111.8	118.9	55.3	837.8	805.3	793	961.2	341.2	483.6
P35556	GN=FBN2 Fibrillin-2 OS=Homo sapiens PE=1 SV=3	FBN2	1	2	2	2	2912	314.6	65	0.75	0.496	-0.41	-1.01	0.293811	0.00354241	139.2	104.5	69	45.5	47.4	29.9	40.6	23.2	22.9
Q66K64	GN=DCAF15 DDB1- and CUL4-associated factor 15 OS=Homo sapiens PE=1 SV=1	DCAF15	7	3	3	3	600	66.4	49	0.959	0.496	-0.06	-1.01	0.994769	4.04656e-05	121.5	116.6	60.2	101.8	91.6	90.6	94.6	52.5	43.6
Q15051	GN=IQCB1 IQ calmodulin-binding motif-containing protein 1 OS=Homo sapiens PE=1 SV=1	IQCB1	8	4	4	4	598	68.9	50	0.993	0.495	-0.01	-1.01	1	5.43933e-06	116.4	115.6	57.6	260.1	243.8	256.4	244	127.3	122.2
Q6P1L5	GN=FAM117B Protein FAM117B OS=Homo sapiens PE=1 SV=2	FAM117B	9	4	4	4	589	61.9	57	0.929	0.496	-0.11	-1.01	0.925765	6.70479e-05	126.3	117.3	62.7	252.8	241.9	248.8	212	122.2	123.2
Q6PK04	GN=CCDC137 Coiled-coil domain-containing protein 137 OS=Homo sapiens PE=1 SV=1	CCDC137	20	5	6	5	289	33.2	80	1.001	0.495	0	-1.01	1	4.1361e-05	122.9	123	60.8	625	629.6	625.4	630.8	295.9	325.8
Q86T24	GN=ZBTB33 Transcriptional regulator Kaiso OS=Homo sapiens PE=1 SV=2	ZBTB33	13	7	10	7	672	74.4	175	0.905	0.495	-0.14	-1.01	0.043283	3.72902e-08	124.7	112.8	61.8	698.8	735.5	649.1	648.3	358.9	351.5
Q9H0W5	GN=CCDC8 Coiled-coil domain-containing protein 8 OS=Homo sapiens PE=1 SV=2	CCDC8	31	9	12	9	538	59.3	250	0.986	0.497	-0.02	-1.01	0.999786	4.55145e-07	125.1	123.3	62.2	567.7	557.1	564	545	280.3	279
Q9P2S5	GN=WRAP73 WD repeat-containing protein WRAP73 OS=Homo sapiens PE=1 SV=1	WRAP73	3	2	3	2	460	51.6	24	0.852	0.501	-0.23	-1	0.382947	0.000126816	120.8	103	60.5	124.7	124.3	110.6	101.7	59.2	65.6
Q8WUH6	GN=TMEM263 Transmembrane protein 263 OS=Homo sapiens PE=1 SV=1	TMEM263	66	5	12	5	116	11.7	250	1.03	0.499	0.04	-1	0.999996	0.00867762	119.4	123	59.5	532.1	514.5	563.5	515.2	323	210.7
P11117	GN=ACP2 Lysosomal acid phosphatase OS=Homo sapiens PE=1 SV=3	ACP2	13	5	5	5	423	48.3	50	0.806	0.499	-0.31	-1	0.887877	0.041936	121.9	98.3	60.9	250.3	254.5	170.3	243.3	113.5	139.9
Q06609	GN=RAD51 DNA repair protein RAD51 homolog 1 OS=Homo sapiens PE=1 SV=1	RAD51	8	2	2	2	339	36.9	64	0.991	0.503	-0.01	-0.99	0.999999	1.27977e-05	122	120.9	61.4	79.2	77.1	77.4	77.4	39.4	39.2
O75054	GN=IGSF3 Immunoglobulin superfamily member 3 OS=Homo sapiens PE=2 SV=3	IGSF3	3	2	2	2	1194	135.1	31	1.113	0.503	0.15	-0.99	0.595527	3.19102e-05	111.4	124	56	149.9	141	160.8	162.9	69.8	76.6
O75691	GN=UTP20 Small subunit processome component 20 homolog OS=Homo sapiens PE=1 SV=3	UTP20	15	38	44	38	2785	318.2	439	0.955	0.504	-0.07	-0.99	0.255697	6.27848e-09	117.1	111.8	59	3861.2	3697	3618.9	3597.5	1869.4	1938.5
P10244	GN=MYBL2 Myb-related protein B OS=Homo sapiens PE=1 SV=1	MYBL2	6	4	5	4	700	78.7	103	1.136	0.505	0.18	-0.98	0.912574	0.00293234	109.7	124.6	55.5	82.7	76.6	85.5	95.6	39.6	40.9
Q9Y2R4	GN=DDX52 Probable ATP-dependent RNA helicase DDX52 OS=Homo sapiens PE=1 SV=3	DDX52	22	11	19	10	599	67.5	168	0.981	0.506	-0.03	-0.98	0.999962	4.99427e-05	116.3	114.1	58.9	804.5	866.4	855.9	783.7	410.3	435.6
Q8IWC1	GN=MAP7D3 MAP7 domain-containing protein 3 OS=Homo sapiens PE=1 SV=2	MAP7D3	13	11	12	11	876	98.4	99	0.964	0.506	-0.05	-0.98	0.995171	2.01766e-05	118.7	114.4	60.1	435.8	457.8	416.9	445	225.1	227.2
Q9H8K7	GN=C10orf88 Uncharacterized protein C10orf88 OS=Homo sapiens PE=1 SV=2	C10orf88	11	3	4	3	445	49.2	0	0.944	0.512	-0.08	-0.97	0.996778	0.00111521	105.3	99.4	53.9	27.9	28.9	24.4	29.4	13.6	15.5
O00311	GN=CDC7 Cell division cycle 7-related protein kinase OS=Homo sapiens PE=1 SV=1	CDC7	9	4	4	4	574	63.8	33	0.771	0.51	-0.38	-0.97	0.919996	0.163949	112.2	86.5	57.2	66.2	57.6	55.7	40.6	34.2	28.9
O15213	GN=WDR46 WD repeat-containing protein 46 OS=Homo sapiens PE=1 SV=3	WDR46	26	13	16	13	610	68	117	1.001	0.512	0	-0.97	1	2.3403e-08	111.1	111.1	56.8	486.8	481.2	479.1	489.7	248.7	246.6
Q96SZ6	GN=CDK5RAP1 CDK5 regulatory subunit-associated protein 1 OS=Homo sapiens PE=1 SV=2	CDK5RAP1	8	3	4	3	601	67.6	80	0.929	0.514	-0.11	-0.96	0.999473	0.0322764	105	97.5	53.9	239.8	267	249.5	221.4	131.5	128.5
P04792	GN=HSPB1 Heat shock protein beta-1 OS=Homo sapiens PE=1 SV=2	HSPB1	21	3	3	3	205	22.8	101	0.955	0.515	-0.07	-0.96	0.999288	0.00130456	121.4	116	62.5	97.5	89.2	100.4	79	48.3	47.8
Q9BVW5	GN=TIPIN TIMELESS-interacting protein OS=Homo sapiens PE=1 SV=2	TIPIN	14	4	5	4	301	34.5	102	0.946	0.515	-0.08	-0.96	0.984348	0.000128112	121.5	114.9	62.6	586.3	557.4	555.6	526.3	294.2	294.9
Q96GA3	GN=LTV1 Protein LTV1 homolog OS=Homo sapiens PE=1 SV=1	LTV1	26	11	19	11	475	54.8	260	0.915	0.515	-0.13	-0.96	0.0370575	2.54755e-08	117.3	107.4	60.5	1798.4	1791.2	1666.7	1619.3	940.7	909.6
P11047	GN=LAMC1 Laminin subunit gamma-1 OS=Homo sapiens PE=1 SV=3	LAMC1	11	13	17	13	1609	177.5	298	1.029	0.515	0.04	-0.96	0.993433	2.50701e-06	113.7	117	58.5	773.4	772	791.1	798.6	386.7	408.7
Q15059	GN=BRD3 Bromodomain-containing protein 3 OS=Homo sapiens PE=1 SV=1	BRD3	8	5	6	2	726	79.5	57	1.028	0.517	0.04	-0.95	0.999923	0.000386414	129.3	132.9	66.8	139.9	163.4	156	154.8	83.4	73.3
Q6AI12	GN=ANKRD40 Ankyrin repeat domain-containing protein 40 OS=Homo sapiens PE=1 SV=2	ANKRD40	11	2	2	2	368	41.1	75	0.786	0.519	-0.35	-0.95	0.495244	0.00661325	129.6	101.9	67.3	31	30.9	26	22.8	15.3	16.9
Q14202	GN=ZMYM3 Zinc finger MYM-type protein 3 OS=Homo sapiens PE=1 SV=2	ZMYM3	10	11	15	11	1370	152.3	191	1.015	0.518	0.02	-0.95	0.9965	3.70645e-08	113.2	114.9	58.6	923.3	927.3	934.6	943.7	488.3	470.7
Q9UJC3	GN=HOOK1 Protein Hook homolog 1 OS=Homo sapiens PE=1 SV=2	HOOK1	25	14	18	14	728	84.6	202	0.973	0.519	-0.04	-0.95	0.994171	2.86715e-06	115.4	112.3	59.9	1222.3	1224	1197.2	1182	636.7	633
Q9NRZ9	GN=HELLS Lymphoid-specific helicase OS=Homo sapiens PE=1 SV=1	HELLS	26	19	29	19	838	97	396	0.971	0.519	-0.04	-0.95	0.993387	3.80305e-06	116.1	112.8	60.3	1461.9	1472.6	1416.6	1432.7	747.5	775.2
Q96SI1	GN=KCTD15 BTB/POZ domain-containing protein KCTD15 OS=Homo sapiens PE=1 SV=1	KCTD15	17	4	4	4	283	31.9	97	0.961	0.521	-0.06	-0.94	0.999807	0.00198548	119.6	115	62.3	149.2	135.2	146.2	127.6	70.2	78
Q96SB3	GN=PPP1R9B Neurabin-2 OS=Homo sapiens PE=1 SV=2	PPP1R9B	12	8	9	8	815	89.1	111	0.973	0.521	-0.04	-0.94	0.999979	0.00169831	112.2	109.1	58.4	1009.7	1039.6	1044.6	951	519.6	547.6
P28290	GN=SSFA2 Sperm-specific antigen 2 OS=Homo sapiens PE=1 SV=3	SSFA2	2	3	3	2	1259	138.3	42	1.071	0.523	0.1	-0.93	0.97069	0.000304858	116.8	125.1	61.1	201.5	170.9	191.3	206.7	99.5	94.9
Q658P3	GN=STEAP3 Metalloreductase STEAP3 OS=Homo sapiens PE=1 SV=2	STEAP3	4	2	2	2	488	54.6	63	1.002	0.525	0	-0.93	1	5.06429e-06	123.3	123.5	64.7	84.4	90.4	89.2	85.9	44.5	47.2
Q9H334	GN=FOXP1 Forkhead box protein P1 OS=Homo sapiens PE=1 SV=1	FOXP1	7	3	3	3	677	75.3	61	0.934	0.526	-0.1	-0.93	0.803199	1.17919e-05	119.4	111.4	62.7	211.1	211.7	189	206.1	109.3	112.9
Q2VPB7	GN=AP5B1 AP-5 complex subunit beta-1 OS=Homo sapiens PE=1 SV=4	AP5B1	4	3	4	3	878	93.9	46	0.901	0.525	-0.15	-0.93	0.971007	0.00522184	110.5	99.6	58	102.1	105.2	101.2	86.2	57.4	51.6
Q96QE3	GN=ATAD5 ATPase family AAA domain-containing protein 5 OS=Homo sapiens PE=1 SV=4	ATAD5	2	3	3	3	1844	207.4	27	1.066	0.525	0.09	-0.93	0.904578	2.85467e-05	111.3	118.7	58.4	138.7	138.2	154.1	141.5	77.5	68.2
Q9Y255	GN=PRELID1 PRELI domain-containing protein 1, mitochondrial OS=Homo sapiens PE=1 SV=1	PRELID1	12	3	3	3	219	25.2	35	0.997	0.525	0	-0.93	1	0.00507801	112.9	112.5	59.2	98.1	101.1	110.1	89.5	50.7	53.9
O75970	GN=MPDZ Multiple PDZ domain protein OS=Homo sapiens PE=1 SV=2	MPDZ	2	3	3	3	2070	221.5	31	0.896	0.525	-0.16	-0.93	0.966854	0.00604085	116.6	104.5	61.2	52.6	48.6	46.5	44.1	24	29.3
Q8WY36	GN=BBX HMG box transcription factor BBX OS=Homo sapiens PE=1 SV=1	BBX	6	4	4	4	941	105.1	43	1.004	0.525	0.01	-0.93	1	0.212508	120.9	121.3	63.5	16.3	14.3	17.1	13.7	7.2	9
O60245	GN=PCDH7 Protocadherin-7 OS=Homo sapiens PE=1 SV=2	PCDH7	5	3	5	3	1069	116	91	0.949	0.527	-0.08	-0.92	0.997996	0.00133379	121.7	115.5	64.2	265.6	256.7	269.6	227.7	158.2	119.9
Q9UN30	GN=SCML1 Sex comb on midleg-like protein 1 OS=Homo sapiens PE=1 SV=2	SCML1	13	3	3	3	329	37.4	60	0.871	0.53	-0.2	-0.92	0.58762	0.000349294	115	100.2	60.9	127.3	124.7	118	102.1	66.7	66.8
Q712K3	GN=UBE2R2 Ubiquitin-conjugating enzyme E2 R2 OS=Homo sapiens PE=1 SV=1	UBE2R2	15	3	5	3	238	27.1	86	1.011	0.53	0.02	-0.92	0.999988	3.29077e-06	117	118.2	62	549.1	546.3	552.7	554.2	272.9	308.8
A6H8Y1	GN=BDP1 Transcription factor TFIIIB component B'' homolog OS=Homo sapiens PE=1 SV=3	BDP1	1	2	2	2	2624	293.7	0	1.117	0.533	0.16	-0.91	0.987698	0.0232699	110	122.9	58.6	17.7	16.7	20.9	17.7	8.1	10.3
Q9P2D0	GN=IBTK Inhibitor of Bruton tyrosine kinase OS=Homo sapiens PE=1 SV=3	IBTK	3	4	4	4	1353	150.4	33	0.913	0.534	-0.13	-0.91	0.791238	0.000101334	112.9	103.1	60.2	237.8	267.6	227.5	233.2	129.7	139.8
Q92766	GN=RREB1 Ras-responsive element-binding protein 1 OS=Homo sapiens PE=1 SV=3	RREB1	5	5	7	5	1687	181.3	112	0.96	0.531	-0.06	-0.91	0.996561	0.000124143	118.5	113.8	62.9	176.1	170.7	161	172.1	85.8	98.8
Q86U06	GN=RBM23 Probable RNA-binding protein 23 OS=Homo sapiens PE=1 SV=1	RBM23	6	2	2	2	439	48.7	27	0.91	0.534	-0.14	-0.9	0.845577	0.00024575	125.4	114.2	67	63.1	67.3	59.3	59.3	31.4	38.6
O15234	GN=CASC3 Protein CASC3 OS=Homo sapiens PE=1 SV=2	CASC3	6	3	3	3	703	76.2	37	1.006	0.538	0.01	-0.9	1	0.0447069	113.2	113.9	60.8	29.8	38.7	27.4	42.7	16.4	20.3
Q96LB3	GN=IFT74 Intraflagellar transport protein 74 homolog OS=Homo sapiens PE=1 SV=1	IFT74	6	3	3	3	600	69.2	19	1.038	0.538	0.05	-0.9	0.999944	0.00639364	109.3	113.5	58.8	18	20.2	21.4	18.3	9.5	11
O76095	GN=JTB Protein JTB OS=Homo sapiens PE=1 SV=1	JTB	18	3	4	3	146	16.3	41	1.125	0.538	0.17	-0.9	0.808019	0.000836458	116.3	130.9	62.5	247.4	241.8	260.6	290.4	121.7	142.1
Q9C0D5	GN=TANC1 Protein TANC1 OS=Homo sapiens PE=1 SV=3	TANC1	3	4	4	4	1861	202.1	75	0.882	0.536	-0.18	-0.9	0.340557	3.18993e-05	121.7	107.4	65.3	193.7	194	175.8	166.4	108.8	99.3
Q13888	GN=GTF2H2 General transcription factor IIH subunit 2 OS=Homo sapiens PE=1 SV=1	GTF2H2	17	6	6	6	395	44.4	59	0.907	0.537	-0.14	-0.9	0.62166	4.21352e-05	116.1	105.3	62.4	942.4	921.8	856.2	834.3	470.2	533
Q12840	GN=KIF5A Kinesin heavy chain isoform 5A OS=Homo sapiens PE=1 SV=2	KIF5A	13	12	19	3	1032	117.3	165	0.886	0.539	-0.17	-0.89	0.998331	0.185417	107.2	95	57.8	26.9	26	28.4	19.3	12.4	16.4
Q7Z5L9	GN=IRF2BP2 Interferon regulatory factor 2-binding protein 2 OS=Homo sapiens PE=1 SV=2	IRF2BP2	25	10	13	7	587	61	205	0.94	0.541	-0.09	-0.89	0.627885	1.51037e-06	121.8	114.5	65.9	501.2	460.7	454.8	448.6	262	258.2
Q8WVX9	GN=FAR1 Fatty acyl-CoA reductase 1 OS=Homo sapiens PE=1 SV=1	FAR1	24	11	15	11	515	59.3	122	0.934	0.538	-0.1	-0.89	0.922855	8.66804e-05	118.3	110.5	63.6	738.6	702.3	709.1	638.2	407.2	368.5
Q9Y4R8	GN=TELO2 Telomere length regulation protein TEL2 homolog OS=Homo sapiens PE=1 SV=2	TELO2	27	18	20	18	837	91.7	210	0.908	0.54	-0.14	-0.89	0.626534	4.16103e-05	112.6	102.3	60.8	940.4	887.7	858.1	802.5	516.8	471.6
Q99595	GN=TIMM17A Mitochondrial import inner membrane translocase subunit Tim17-A OS=Homo sapiens PE=1 SV=1	TIMM17A	31	2	4	2	171	18	191	0.988	0.543	-0.02	-0.88	1	0.0108058	104.5	103.2	56.7	126.8	133.2	125.2	131.7	75.4	66
Q8NB15	GN=ZNF511 Zinc finger protein 511 OS=Homo sapiens PE=1 SV=1	ZNF511	10	2	2	2	262	29.4	46	1.202	0.542	0.26	-0.88	0.86787	0.0282084	108.5	130.4	58.8	18.6	23.7	25.5	25	9.5	13.6
Q9HCD6	GN=TANC2 Protein TANC2 OS=Homo sapiens PE=1 SV=3	TANC2	1	2	2	2	1990	219.5	0	0.888	0.544	-0.17	-0.88	0.994225	0.0789398	129.8	115.2	70.7	58.6	46.8	38.4	56.2	26.8	30.3
Q96PM5	GN=RCHY1 RING finger and CHY zinc finger domain-containing protein 1 OS=Homo sapiens PE=1 SV=1	RCHY1	12	3	4	3	261	30.1	64	0.964	0.542	-0.05	-0.88	0.999953	0.00717518	124.3	119.9	67.4	39.3	38.3	39.3	35.6	18.4	24.1
Q17RB0	GN=FAM127C Protein FAM127C OS=Homo sapiens PE=1 SV=1	FAM127C	21	3	3	3	113	13.2	35	1.055	0.544	0.08	-0.88	0.999905	0.0389995	108.2	114.2	58.8	57.3	85.7	64.3	85.1	37.9	38.4
P43250	GN=GRK6 G protein-coupled receptor kinase 6 OS=Homo sapiens PE=1 SV=2	GRK6	9	4	4	4	576	65.9	65	0.985	0.544	-0.02	-0.88	0.999988	7.10115e-05	125.1	123.3	68.1	236.4	217.8	216.2	231	123	124.1
Q9Y3A2	GN=UTP11 Probable U3 small nucleolar RNA-associated protein 11 OS=Homo sapiens PE=1 SV=2	UTP11	20	6	8	6	253	30.4	103	0.984	0.543	-0.02	-0.88	0.998091	1.71821e-07	117.3	115.5	63.7	1507	1502.3	1495.6	1466.3	790.6	843.5
P60602	GN=ROMO1 Reactive oxygen species modulator 1 OS=Homo sapiens PE=1 SV=1	ROMO1	32	2	4	2	79	8.2	67	1.021	0.548	0.03	-0.87	0.999997	0.00292746	117.6	120	64.4	246	257.9	261.4	252.7	126.5	150.4
Q9H2C2	GN=ARV1 Protein ARV1 OS=Homo sapiens PE=2 SV=1	ARV1	13	3	5	3	271	31	75	0.992	0.548	-0.01	-0.87	1	5.01502e-05	116.1	115.1	63.6	385	370	382.6	366.2	193.7	220.8
O75674	GN=TOM1L1 TOM1-like protein 1 OS=Homo sapiens PE=1 SV=2	TOM1L1	10	3	3	3	476	53	59	1.07	0.547	0.1	-0.87	0.946224	0.000184616	110.9	118.7	60.7	217	188.3	217.9	214.8	106.2	115.1
Q8NBT2	GN=SPC24 Kinetochore protein Spc24 OS=Homo sapiens PE=1 SV=2	SPC24	28	6	10	6	197	22.5	59	1.033	0.548	0.05	-0.87	0.998619	0.000110864	120.9	124.9	66.2	843.1	795.8	846.7	846.2	433.4	464.1
Q9UPW6	GN=SATB2 DNA-binding protein SATB2 OS=Homo sapiens PE=1 SV=2	SATB2	9	7	8	7	733	82.5	122	0.949	0.549	-0.08	-0.87	0.979833	0.000124871	127.1	120.6	69.8	479.2	477.5	468.9	439.2	251	274.7
O75794	GN=CDC123 Cell division cycle protein 123 homolog OS=Homo sapiens PE=1 SV=1	CDC123	28	8	14	8	336	39.1	147	0.929	0.546	-0.11	-0.87	0.820574	3.58993e-05	117.3	109	64	888.9	830.2	822.4	775.2	443.1	496.4
Q9UJV3	GN=MID2 Probable E3 ubiquitin-protein ligase MID2 OS=Homo sapiens PE=1 SV=3	MID2	6	4	4	2	735	83.2	46	0.786	0.551	-0.35	-0.86	0.60633	0.0224713	125.4	98.6	69.1	48.5	44.5	37	36	29.1	22.5
P13051	GN=UNG Uracil-DNA glycosylase OS=Homo sapiens PE=1 SV=2	UNG	21	3	5	3	313	34.6	107	0.993	0.551	-0.01	-0.86	1	0.00112572	113.9	113.1	62.8	213.3	192.7	201	201.6	106.7	117.1
Q9NW75	GN=GPATCH2 G patch domain-containing protein 2 OS=Homo sapiens PE=1 SV=1	GPATCH2	7	3	3	3	528	58.9	25	1.136	0.55	0.18	-0.86	0.188618	1.27372e-05	113.3	128.7	62.4	198	214.3	223.4	245.3	110.5	116.3
Q9HBE1	GN=PATZ1 POZ-, AT hook-, and zinc finger-containing protein 1 OS=Homo sapiens PE=1 SV=1	PATZ1	9	5	7	4	687	74	107	1.068	0.553	0.1	-0.86	0.838885	2.47471e-05	117.4	125.4	64.9	374.3	372.9	401.5	396.9	203.1	210
Q14781	GN=CBX2 Chromobox protein homolog 2 OS=Homo sapiens PE=1 SV=2	CBX2	11	5	5	5	532	56	41	1.147	0.55	0.2	-0.86	0.277315	5.07063e-05	116.9	134.1	64.3	393.4	434.8	470.2	478.3	217.1	238.6
Q6PIW4	GN=FIGNL1 Fidgetin-like protein 1 OS=Homo sapiens PE=1 SV=2	FIGNL1	7	4	6	3	674	74	105	1.058	0.555	0.08	-0.85	0.988605	0.000519983	101.8	107.7	56.5	214.5	221.2	235.1	226.1	128.8	113.2
Q9Y5X2	GN=SNX8 Sorting nexin-8 OS=Homo sapiens PE=1 SV=1	SNX8	7	3	3	3	465	52.5	47	0.896	0.555	-0.16	-0.85	0.649167	0.000179341	113.2	101.5	62.9	319.8	337.2	292.7	296.1	180.5	184.2
Q96CS2	GN=HAUS1 HAUS augmin-like complex subunit 1 OS=Homo sapiens PE=1 SV=1	HAUS1	18	4	6	4	278	31.8	91	0.889	0.553	-0.17	-0.85	0.406809	4.86521e-05	122.6	109	67.8	93.2	92.3	86	79.2	52.8	50
Q149N8	GN=SHPRH E3 ubiquitin-protein ligase SHPRH OS=Homo sapiens PE=1 SV=2	SHPRH	3	5	6	5	1683	193	71	1.014	0.553	0.02	-0.85	0.999961	1.24322e-05	115.1	116.7	63.7	319.8	334.4	323.2	340.3	188.2	173.9
Q9H582	GN=ZNF644 Zinc finger protein 644 OS=Homo sapiens PE=1 SV=2	ZNF644	8	6	6	6	1327	149.5	111	0.987	0.554	-0.02	-0.85	0.99999	2.67692e-05	113.5	112	62.9	739.1	779.7	747.9	751.3	411.2	430.6
Q15654	GN=TRIP6 Thyroid receptor-interacting protein 6 OS=Homo sapiens PE=1 SV=3	TRIP6	22	6	8	6	476	50.3	153	1.027	0.555	0.04	-0.85	0.999806	0.00029578	118.5	121.7	65.7	534.9	477	509.2	528.9	266.8	294.3
P30825	GN=SLC7A1 High affinity cationic amino acid transporter 1 OS=Homo sapiens PE=1 SV=1	SLC7A1	8	6	6	6	629	67.6	37	1.017	0.554	0.02	-0.85	0.99958	3.90235e-06	110.8	112.7	61.4	460	443.2	438.7	480.9	238	263.1
Q9BY89	GN=KIAA1671 Uncharacterized protein KIAA1671 OS=Homo sapiens PE=1 SV=2	KIAA1671	7	8	8	8	1806	196.6	95	1.049	0.556	0.07	-0.85	0.970349	3.99759e-05	122	128	67.8	190.6	177.7	190.6	195.4	110.5	94.7
Q8NAF0	GN=ZNF579 Zinc finger protein 579 OS=Homo sapiens PE=1 SV=2	ZNF579	4	2	2	2	562	60.5	70	0.925	0.557	-0.11	-0.84	0.965903	0.00119709	117.4	108.5	65.4	26.3	28.3	27.1	23.4	14.9	15.5
Q5T481	GN=RBM20 RNA-binding protein 20 OS=Homo sapiens PE=1 SV=3	RBM20	4	3	6	2	1227	134.3	46	1.046	0.557	0.07	-0.84	0.991674	0.000160524	116.2	121.6	64.8	179	157.1	175.8	175.1	94	92.9
O15417	GN=TNRC18 Trinucleotide repeat-containing gene 18 protein OS=Homo sapiens PE=1 SV=3	TNRC18	1	2	2	2	2968	314.3	34	1.111	0.56	0.15	-0.84	0.859671	0.00115463	112.3	124.8	62.9	40.8	34	43.6	39.3	21.1	20.7
Q96MN5	GN=TCEANC2 Transcription elongation factor A N-terminal and central domain-containing protein 2 OS=Homo sapiens PE=1 SV=1	TCEANC2	10	2	2	2	208	24.1	0	0.998	0.558	0	-0.84	1	0.000428135	116.5	116.3	65.1	529	554.5	574.3	509.3	292.1	313.2
Q8NHV4	GN=NEDD1 Protein NEDD1 OS=Homo sapiens PE=1 SV=1	NEDD1	8	3	3	3	660	71.9	57	1.042	0.56	0.06	-0.84	0.999332	0.00155128	114	118.7	63.8	174.2	194.4	192.5	190.9	94.2	112.7
O96006	GN=ZBED1 Zinc finger BED domain-containing protein 1 OS=Homo sapiens PE=1 SV=1	ZBED1	5	3	4	3	694	78.1	35	0.982	0.558	-0.03	-0.84	0.989789	8.19824e-08	116	113.9	64.7	454.3	470.8	461.7	446.4	258.3	257.8
Q9UPP1	GN=PHF8 Histone lysine demethylase PHF8 OS=Homo sapiens PE=1 SV=3	PHF8	6	6	9	5	1060	117.8	97	1.013	0.558	0.02	-0.84	0.990989	1.51601e-08	112.1	113.5	62.5	708.7	721.9	728.8	720.1	405.8	392.7
Q13613	GN=MTMR1 Myotubularin-related protein 1 OS=Homo sapiens PE=1 SV=4	MTMR1	16	8	10	6	665	74.6	115	0.933	0.558	-0.1	-0.84	0.921201	0.000144995	120.8	112.7	67.4	491.2	453.7	474.9	408.7	262.7	264.5
Q96KM6	GN=ZNF512B Zinc finger protein 512B OS=Homo sapiens PE=1 SV=1	ZNF512B	10	7	9	7	892	97.2	140	1.021	0.559	0.03	-0.84	0.999974	0.000435999	117.1	119.6	65.4	479.2	452.6	457.9	493.8	254.3	266.3
O96028	GN=WHSC1 Histone-lysine N-methyltransferase NSD2 OS=Homo sapiens PE=1 SV=1	WHSC1	6	8	9	8	1365	152.2	165	1.043	0.559	0.06	-0.84	0.994975	0.000188418	116.1	121.1	64.9	470.4	438.5	466.9	480.6	241.7	267
Q8ND24	GN=RNF214 RING finger protein 214 OS=Homo sapiens PE=1 SV=2	RNF214	16	9	12	8	703	77.6	182	1.021	0.557	0.03	-0.84	0.999973	0.000421139	115.4	117.9	64.3	285.3	300.4	309.1	289.2	145	183.4
P23610	GN=F8A1 Factor VIII intron 22 protein OS=Homo sapiens PE=1 SV=2	F8A1	9	2	2	2	371	39.1	76	0.823	0.563	-0.28	-0.83	0.991595	0.426564	102	83.9	57.4	21.1	17.6	15.8	15.9	13.5	8.7
Q86UW6	GN=N4BP2 NEDD4-binding protein 2 OS=Homo sapiens PE=1 SV=2	N4BP2	1	2	2	2	1770	198.7	20	1.006	0.564	0.01	-0.83	1	0.0252272	113.4	114.1	64	47.9	38.5	39.9	46.7	24.3	24.1
Q96RE7	GN=NACC1 Nucleus accumbens-associated protein 1 OS=Homo sapiens PE=1 SV=1	NACC1	12	5	6	5	527	57.2	108	1.065	0.563	0.09	-0.83	0.990758	0.00157755	113.5	120.8	63.8	168	179.6	184.7	185.1	90.2	105.8
Q7Z333	GN=SETX Probable helicase senataxin OS=Homo sapiens PE=1 SV=4	SETX	2	5	5	5	2677	302.7	76	0.964	0.563	-0.05	-0.83	0.996717	0.000124724	121.2	116.8	68.2	244.3	228.5	215.4	240.9	145	122.1
Q9BVP2	GN=GNL3 Guanine nucleotide-binding protein-like 3 OS=Homo sapiens PE=1 SV=2	GNL3	25	14	22	13	549	62	226	0.982	0.561	-0.03	-0.83	0.991146	1.14824e-07	119.7	117.5	67.1	1039	1041.2	988.7	1054.1	567.9	599.5
Q5VV42	GN=CDKAL1 Threonylcarbamoyladenosine tRNA methylthiotransferase OS=Homo sapiens PE=1 SV=1	CDKAL1	30	13	16	13	579	65.1	225	0.966	0.564	-0.05	-0.83	0.976764	6.39484e-06	113.7	109.8	64.2	1379.5	1379.9	1384.5	1282.9	779.1	778.4
Q9NYH9	GN=UTP6 U3 small nucleolar RNA-associated protein 6 homolog OS=Homo sapiens PE=2 SV=2	UTP6	26	16	22	16	597	70.1	206	0.992	0.561	-0.01	-0.83	1	3.92831e-05	117.9	117	66.1	865.7	849.6	835.7	866.9	483.9	477.8
Q8N5S9	GN=CAMKK1 Calcium/calmodulin-dependent protein kinase kinase 1 OS=Homo sapiens PE=1 SV=2	CAMKK1	5	2	2	2	505	55.7	39	1.02	0.566	0.03	-0.82	0.999998	0.00615583	114.9	117.2	65	42.3	38.9	40.3	42.6	22	23.9
Q96IZ5	GN=RBM41 RNA-binding protein 41 OS=Homo sapiens PE=1 SV=2	RBM41	13	3	4	3	413	47.1	44	0.909	0.565	-0.14	-0.82	0.22132	2.71606e-06	117.5	106.8	66.4	112.9	118.4	109.9	100.6	66.8	63.9
Q9HBU6	GN=ETNK1 Ethanolamine kinase 1 OS=Homo sapiens PE=1 SV=1	ETNK1	8	3	3	3	452	50.9	57	1.085	0.566	0.12	-0.82	0.9997	0.158496	105.7	114.7	59.9	24.8	21.3	27.4	22.7	13.1	13
Q92692	GN=NECTIN2 Nectin-2 OS=Homo sapiens PE=1 SV=1	NECTIN2	14	5	5	5	538	57.7	102	1.085	0.565	0.12	-0.82	0.347339	2.60994e-06	107	116	60.4	162.6	169	183.2	176.6	92.1	95.3
Q9NY61	GN=AATF Protein AATF OS=Homo sapiens PE=1 SV=1	AATF	14	7	8	7	560	63.1	79	1.029	0.566	0.04	-0.82	0.999895	0.00121475	107.7	110.8	60.9	328.1	325.5	348.4	324.9	180.6	189.3
Q8IX90	GN=SKA3 Spindle and kinetochore-associated protein 3 OS=Homo sapiens PE=1 SV=2	SKA3	31	9	10	9	412	46.3	153	0.972	0.566	-0.04	-0.82	0.996245	1.54041e-05	116.3	113	65.8	376.1	357.6	367.3	346.2	215.6	199.7
Q9UI36	GN=DACH1 Dachshund homolog 1 OS=Homo sapiens PE=1 SV=3	DACH1	6	4	4	4	760	78.6	60	1.064	0.569	0.09	-0.81	0.999332	0.0255478	116.9	124.4	66.5	68.1	84.6	84.8	77	47.2	39.6
A8MPP1	GN=DDX11L8 Putative ATP-dependent RNA helicase DDX11-like protein 8 OS=Homo sapiens PE=1 SV=1	DDX11L8	6	5	7	5	907	101.7	88	0.959	0.572	-0.06	-0.81	0.996584	0.000369495	114.6	109.9	65.5	217.6	213.9	200.4	213.7	123.7	123
Q68E01	GN=INTS3 Integrator complex subunit 3 OS=Homo sapiens PE=1 SV=1	INTS3	9	8	8	8	1043	118	154	0.97	0.571	-0.04	-0.81	0.998893	0.000159676	111.6	108.2	63.7	255.1	233.3	239.2	233.9	135.9	142.9
Q2M1P5	GN=KIF7 Kinesin-like protein KIF7 OS=Homo sapiens PE=1 SV=2	KIF7	17	18	21	17	1343	150.5	211	0.991	0.569	-0.01	-0.81	0.999939	4.16767e-07	113.8	112.8	64.8	557.4	575.3	542.6	580	321.4	323.4
Q8TDD1	GN=DDX54 ATP-dependent RNA helicase DDX54 OS=Homo sapiens PE=1 SV=2	DDX54	29	22	34	21	881	98.5	454	0.99	0.572	-0.01	-0.81	0.999992	8.20459e-06	111.6	110.5	63.8	1344.3	1232	1327.7	1223	713.7	758
Q14690	GN=PDCD11 Protein RRP5 homolog OS=Homo sapiens PE=1 SV=3	PDCD11	27	47	71	47	1871	208.6	642	0.998	0.571	0	-0.81	1	1.25871e-08	111.9	111.7	63.9	4593.5	4672.3	4675.5	4569.4	2624.8	2665.4
Q96B01	GN=RAD51AP1 RAD51-associated protein 1 OS=Homo sapiens PE=1 SV=1	RAD51AP1	8	2	3	2	352	38.4	74	1.079	0.574	0.11	-0.8	0.940312	0.000621137	118.9	128.2	68.2	66.2	74.3	77.4	73.9	41.3	39.3
Q96JI7	GN=SPG11 Spatacsin OS=Homo sapiens PE=1 SV=3	SPG11	1	2	2	2	2443	278.7	0	0.944	0.575	-0.08	-0.8	0.965854	0.000191103	108.3	102.3	62.2	143.6	151.1	142.9	135.5	90.5	79.1
Q9HBM1	GN=SPC25 Kinetochore protein Spc25 OS=Homo sapiens PE=1 SV=1	SPC25	21	4	5	4	224	26.1	79	0.942	0.573	-0.09	-0.8	0.997833	0.00714504	111.8	105.3	64.1	333.1	352.8	325.3	320.6	191.7	201.2
Q9UMY1	GN=NOL7 Nucleolar protein 7 OS=Homo sapiens PE=1 SV=2	NOL7	16	5	9	5	257	29.4	56	0.994	0.575	-0.01	-0.8	1	0.000159311	116.9	116.2	67.2	1208.6	1177.6	1161.4	1211.6	678.9	692.9
Q5TKA1	GN=LIN9 Protein lin-9 homolog OS=Homo sapiens PE=1 SV=1	LIN9	17	6	8	6	542	61.9	109	0.856	0.575	-0.22	-0.8	0.710208	0.00497834	116	99.3	66.7	230.8	258	230.4	189.4	157.6	125
Q9Y4W2	GN=LAS1L Ribosomal biogenesis protein LAS1L OS=Homo sapiens PE=1 SV=2	LAS1L	28	16	23	16	734	83	367	0.985	0.574	-0.02	-0.8	0.999976	6.38321e-05	114.6	112.9	65.8	1683.8	1609.8	1571.8	1673.3	975.5	916.6
Q9Y2D5	GN=AKAP2 A-kinase anchor protein 2 OS=Homo sapiens PE=1 SV=3	AKAP2	4	2	2	2	859	94.6	89	1.02	0.578	0.03	-0.79	0.999998	0.0047535	110.4	112.5	63.8	70.2	63.8	65.7	70.9	41.1	36.4
Q8IUH5	GN=ZDHHC17 Palmitoyltransferase ZDHHC17 OS=Homo sapiens PE=1 SV=2	ZDHHC17	4	3	3	2	632	72.6	24	0.999	0.576	0	-0.79	1	2.52608e-05	117.2	117.1	67.6	96.9	109.2	100.4	105.1	57	61.7
Q99728	GN=BARD1 BRCA1-associated RING domain protein 1 OS=Homo sapiens PE=1 SV=2	BARD1	4	2	2	2	777	86.6	34	1.045	0.58	0.06	-0.79	0.990014	0.00017347	121.1	126.6	70.2	289.1	292.6	288.6	320.1	159.7	177.9
Q6P2D0	GN=ZFP1 Zinc finger protein 1 homolog OS=Homo sapiens PE=1 SV=2	ZFP1	4	2	2	2	407	47.5	21	0.973	0.58	-0.04	-0.79	0.999785	0.000453698	115.3	112.3	66.9	47.3	51.7	48.3	47.9	27.2	30.2
Q9BX10	GN=GTPBP2 GTP-binding protein 2 OS=Homo sapiens PE=1 SV=1	GTPBP2	5	3	3	3	602	65.7	48	0.931	0.579	-0.1	-0.79	0.143482	1.03106e-07	119	110.8	68.9	207.7	206.8	192.7	193.1	115.7	124.6
P78549	GN=NTHL1 Endonuclease III-like protein 1 OS=Homo sapiens PE=1 SV=2	NTHL1	17	4	4	4	312	34.4	156	0.954	0.578	-0.07	-0.79	0.999934	0.0425004	103.4	98.7	59.8	141.1	151.2	140.6	138.2	79.9	89.2
Q5JTW2	GN=CEP78 Centrosomal protein of 78 kDa OS=Homo sapiens PE=1 SV=1	CEP78	9	4	6	4	689	76.3	66	0.992	0.58	-0.01	-0.79	1	0.00965126	109.1	108.2	63.2	137.1	163.1	130.4	168.8	78.2	96.1
Q8WVD3	GN=RNF138 E3 ubiquitin-protein ligase RNF138 OS=Homo sapiens PE=1 SV=1	RNF138	32	5	5	5	245	28.2	110	0.931	0.578	-0.1	-0.79	0.89543	0.000176674	117.7	109.6	68.1	198.1	192.3	193.1	171.1	109.9	116
O43164	GN=PJA2 E3 ubiquitin-protein ligase Praja-2 OS=Homo sapiens PE=1 SV=4	PJA2	18	7	8	7	708	78.2	219	0.984	0.578	-0.02	-0.79	0.999983	0.000147823	123.3	121.3	71.3	538.9	500.2	506.1	516	301.5	298.8
Q14674	GN=ESPL1 Separin OS=Homo sapiens PE=1 SV=3	ESPL1	5	7	9	7	2120	233	112	0.912	0.578	-0.13	-0.79	0.781132	0.000261477	111.2	101.4	64.2	445.3	465.5	408.2	422.6	259.7	266.2
Q9BSC4	GN=NOL10 Nucleolar protein 10 OS=Homo sapiens PE=1 SV=1	NOL10	14	8	8	8	688	80.3	149	1.086	0.58	0.12	-0.79	0.908989	0.000671979	112.2	121.9	65.1	214.1	246.7	241.9	257.5	128.7	138
Q5SY16	GN=NOL9 Polynucleotide 5'-hydroxyl-kinase NOL9 OS=Homo sapiens PE=1 SV=1	NOL9	15	9	13	9	702	79.3	235	1.029	0.578	0.04	-0.79	0.994662	1.42696e-05	113.9	117.2	65.8	567.1	582.3	590.5	592	318.2	346.6
P42696	GN=RBM34 RNA-binding protein 34 OS=Homo sapiens PE=1 SV=2	RBM34	34	13	22	13	430	48.5	221	1.018	0.577	0.03	-0.79	0.999849	3.04535e-05	119	121.2	68.6	871.6	824.8	860.4	866	480	497.8
P04626	GN=ERBB2 Receptor tyrosine-protein kinase erbB-2 OS=Homo sapiens PE=1 SV=1	ERBB2	2	2	2	2	1255	137.8	50	0.954	0.58	-0.07	-0.78	0.999202	0.00493334	106.2	101.3	61.6	68.4	73.8	77.4	59.4	44.4	38.4
Q8N3Z3	GN=GTPBP8 GTP-binding protein 8 OS=Homo sapiens PE=2 SV=1	GTPBP8	8	2	2	2	284	32.1	27	1.05	0.583	0.07	-0.78	0.992019	0.000519632	109.1	114.6	63.6	82.6	89.8	93.8	87.2	51.9	48.5
Q9P0N9	GN=TBC1D7 TBC1 domain family member 7 OS=Homo sapiens PE=1 SV=1	TBC1D7	8	2	2	2	293	34	39	0.842	0.582	-0.25	-0.78	0.323206	0.000805367	121.4	102.2	70.7	81.5	90.2	74.2	70.2	50	49.8
Q96T21	GN=SECISBP2 Selenocysteine insertion sequence-binding protein 2 OS=Homo sapiens PE=1 SV=2	SECISBP2	5	3	3	3	854	95.4	81	0.995	0.583	-0.01	-0.78	1	0.00116974	120.3	119.8	70.1	109.2	114.6	106.7	116.1	66.1	64.3
Q9H3R5	GN=CENPH Centromere protein H OS=Homo sapiens PE=1 SV=1	CENPH	26	6	7	6	247	28.5	111	0.992	0.582	-0.01	-0.78	1	0.000169656	116.4	115.4	67.7	459.4	445.4	436.3	461.3	252.8	274.4
Q8NEJ9	GN=NGDN Neuroguidin OS=Homo sapiens PE=1 SV=1	NGDN	27	7	10	7	315	35.9	211	0.988	0.581	-0.02	-0.78	0.999986	1.95793e-05	117	115.7	68	824.9	783.7	766.1	824.3	457.7	476.1
O15091	GN=KIAA0391 Mitochondrial ribonuclease P protein 3 OS=Homo sapiens PE=1 SV=2	KIAA0391	16	8	10	8	583	67.3	119	0.997	0.583	0	-0.78	1	1.59292e-06	108.1	107.8	63	1183.6	1204.9	1193.1	1187.2	694.2	697.3
O43463	GN=SUV39H1 Histone-lysine N-methyltransferase SUV39H1 OS=Homo sapiens PE=1 SV=1	SUV39H1	5	2	2	2	412	47.9	43	1.041	0.587	0.06	-0.77	0.999832	0.00986153	117.7	122.5	69	81.3	82	82.5	87.6	40	57.3
Q8IYH5	GN=ZZZ3 ZZ-type zinc finger-containing protein 3 OS=Homo sapiens PE=1 SV=1	ZZZ3	5	4	4	4	903	102	30	1.041	0.586	0.06	-0.77	0.999999	0.275896	112.3	116.9	65.8	22	21.2	18.3	27.6	12.2	13.1
Q9Y4B6	GN=VPRBP Protein VPRBP OS=Homo sapiens PE=1 SV=3	VPRBP	7	11	11	11	1507	168.9	99	0.987	0.587	-0.02	-0.77	0.999994	0.000123719	108.8	107.4	63.8	643.9	677.8	656.9	647.4	383.3	391.8
Q86XL3	GN=ANKLE2 Ankyrin repeat and LEM domain-containing protein 2 OS=Homo sapiens PE=1 SV=4	ANKLE2	23	15	19	15	938	104.1	244	1.005	0.588	0.01	-0.77	0.999999	4.68415e-07	115.8	116.3	68	1052.4	1048.8	1074.2	1037.3	638.3	597
Q5TA31	GN=RNF187 E3 ubiquitin-protein ligase RNF187 OS=Homo sapiens PE=1 SV=2	RNF187	11	2	3	2	235	26.2	131	0.974	0.589	-0.04	-0.76	0.999978	0.00471419	103	100.4	60.7	90.6	81.6	87.5	80.1	47.2	54.4
P17028	GN=ZNF24 Zinc finger protein 24 OS=Homo sapiens PE=1 SV=4	ZNF24	8	3	4	3	368	42.1	74	0.994	0.591	-0.01	-0.76	1	1.44868e-05	119.2	118.5	70.4	135.3	130.9	133.1	131.5	77.5	79.8
Q9UQ84	GN=EXO1 Exonuclease 1 OS=Homo sapiens PE=1 SV=2	EXO1	7	4	5	4	846	94	75	0.986	0.589	-0.02	-0.76	0.999996	0.000451328	120.5	118.8	71	153.9	147.5	146.6	150.5	84.8	92.9
Q9UPU7	GN=TBC1D2B TBC1 domain family member 2B OS=Homo sapiens PE=1 SV=2	TBC1D2B	6	5	7	4	963	109.8	143	0.986	0.589	-0.02	-0.76	0.999994	0.000244121	113.9	112.3	67.1	210.5	208.8	208.8	204.6	132.1	115.3
Q9NUQ6	GN=SPATS2L SPATS2-like protein OS=Homo sapiens PE=1 SV=2	SPATS2L	15	7	8	7	558	61.7	126	1.021	0.592	0.03	-0.76	0.992107	1.26974e-06	111.2	113.6	65.8	467.1	486.7	507.9	467.1	277.2	287.2
Q5VZ89	GN=DENND4C DENN domain-containing protein 4C OS=Homo sapiens PE=1 SV=2	DENND4C	7	9	9	9	1673	186.7	103	1.034	0.592	0.05	-0.76	0.994045	5.97226e-05	116.3	120.3	68.9	640.4	624.2	666.7	641	373.8	375
Q9ULV3	GN=CIZ1 Cip1-interacting zinc finger protein OS=Homo sapiens PE=1 SV=2	CIZ1	17	11	15	11	898	100	240	1.032	0.592	0.05	-0.76	0.989339	1.73564e-05	113.4	117	67.2	563.4	550.8	591.5	558.7	331	329.1
Q96JN0	GN=LCOR Ligand-dependent corepressor OS=Homo sapiens PE=1 SV=2	LCOR	7	2	3	2	433	47	52	0.982	0.595	-0.03	-0.75	0.999993	0.00170071	112	110	66.6	107.4	111.4	105.2	109.6	67.2	62.9
Q9H9S5	GN=FKRP Fukutin-related protein OS=Homo sapiens PE=1 SV=1	FKRP	5	2	3	2	495	54.5	38	0.955	0.595	-0.07	-0.75	0.996694	0.00121317	119.8	114.4	71.2	140.3	156.9	135.2	148.7	83.7	93.1
Q659A1	GN=ICE2 Little elongation complex subunit 2 OS=Homo sapiens PE=1 SV=2	ICE2	5	4	4	4	982	109.9	63	1.045	0.595	0.06	-0.75	0.826858	2.56935e-06	111.5	116.4	66.3	234.7	229	235.6	249	133.3	142.6
Q5SVZ6	GN=ZMYM1 Zinc finger MYM-type protein 1 OS=Homo sapiens PE=1 SV=1	ZMYM1	5	5	7	5	1142	128.6	102	1.025	0.595	0.04	-0.75	0.99689	1.41783e-05	111.4	114.2	66.3	239.3	240.8	250.6	241.5	141.1	144.7
Q9Y6H1	GN=CHCHD2 Coiled-coil-helix-coiled-coil-helix domain-containing protein 2 OS=Homo sapiens PE=1 SV=1	CHCHD2	15	2	4	2	151	15.5	31	0.948	0.599	-0.08	-0.74	0.974821	0.000309802	114.9	108.9	68.8	396.4	322.1	344.8	332.8	209.6	218.3
Q96N21	GN=ENTHD2 AP-4 complex accessory subunit tepsin OS=Homo sapiens PE=1 SV=1	ENTHD2	19	4	6	4	525	55.1	61	0.893	0.599	-0.16	-0.74	0.515965	0.000243958	115.2	102.9	69	404.3	391.3	366.5	343.9	257.1	220.6
Q8NFH5	GN=NUP35 Nucleoporin NUP53 OS=Homo sapiens PE=1 SV=1	NUP35	18	4	6	4	326	34.8	107	1.047	0.6	0.07	-0.74	0.992365	0.000544005	106.2	111.2	63.7	194.6	208.7	200.4	222.2	118.7	123
P09493	GN=TPM1 Tropomyosin alpha-1 chain OS=Homo sapiens PE=1 SV=2	TPM1	36	13	49	5	284	32.7	228	1.006	0.601	0.01	-0.74	0.999999	5.92209e-06	114.4	115.1	68.8	628.6	625.2	627.8	633.5	364.1	389.7
Q9H4A6	GN=GOLPH3 Golgi phosphoprotein 3 OS=Homo sapiens PE=1 SV=1	GOLPH3	25	6	9	5	298	33.8	261	0.959	0.598	-0.06	-0.74	0.639301	1.95341e-07	114.4	109.7	68.4	654.4	653.2	633.3	621.3	393.7	388.5
Q9UHR4	GN=BAIAP2L1 Brain-specific angiogenesis inhibitor 1-associated protein 2-like protein 1 OS=Homo sapiens PE=1 SV=2	BAIAP2L1	26	10	12	10	511	56.8	118	0.955	0.597	-0.07	-0.74	0.919835	1.81226e-05	114.3	109.1	68.3	457.7	450.1	444.1	422.6	261.6	280.7
Q5JVS0	GN=HABP4 Intracellular hyaluronan-binding protein 4 OS=Homo sapiens PE=1 SV=1	HABP4	5	2	2	2	413	45.8	82	0.896	0.602	-0.16	-0.73	0.962184	0.0219571	125.3	112.3	75.4	93.7	95.3	81.6	87.9	68.1	47.5
Q96EN8	GN=MOCOS Molybdenum cofactor sulfurase OS=Homo sapiens PE=1 SV=2	MOCOS	4	3	3	3	888	98.1	27	1.01	0.604	0.01	-0.73	0.999999	0.000266072	114.4	115.5	69.1	337.1	341.6	364.8	322	191.4	219.5
Q86X53	GN=ERICH1 Glutamate-rich protein 1 OS=Homo sapiens PE=1 SV=1	ERICH1	13	4	4	4	443	49	99	0.938	0.601	-0.09	-0.73	0.562643	4.97921e-06	120.8	113.3	72.6	147	143.1	134.4	137.7	87.2	87.2
Q96RT1	GN=ERBB2IP Protein LAP2 OS=Homo sapiens PE=1 SV=2	ERBB2IP	5	6	7	6	1412	158.2	67	1.058	0.602	0.08	-0.73	0.971779	0.000425426	114.4	121.1	68.9	330.2	348.9	365.6	352.6	205.6	203.2
Q99523	GN=SORT1 Sortilin OS=Homo sapiens PE=1 SV=3	SORT1	9	7	9	7	831	92	93	0.985	0.602	-0.02	-0.73	1	0.0214032	119.6	117.8	72	348.9	391.4	362.6	365.6	237.1	209
P04818	GN=TYMS Thymidylate synthase OS=Homo sapiens PE=1 SV=3	TYMS	29	8	18	8	313	35.7	318	0.954	0.603	-0.07	-0.73	0.698798	1.44183e-06	110.3	105.2	66.5	1281.2	1302.9	1269.4	1197.2	806.3	753.6
Q93074	GN=MED12 Mediator of RNA polymerase II transcription subunit 12 OS=Homo sapiens PE=1 SV=4	MED12	7	9	9	9	2177	242.9	186	1.019	0.602	0.03	-0.73	0.999976	0.000640275	109.7	111.8	66	351.4	356	355.7	365.3	204.8	221.2
Q9BX63	GN=BRIP1 Fanconi anemia group J protein OS=Homo sapiens PE=1 SV=1	BRIP1	2	2	3	2	1249	140.8	52	1.058	0.607	0.08	-0.72	0.999734	0.0583797	117.6	124.3	71.4	53.8	64.2	61.9	62.3	38.5	33.1
Q7L0J3	GN=SV2A Synaptic vesicle glycoprotein 2A OS=Homo sapiens PE=1 SV=1	SV2A	2	2	2	2	742	82.6	0	1.113	0.606	0.15	-0.72	0.845335	0.00292755	112.8	125.6	68.4	162.5	186.9	202.2	186.2	95.2	117.4
Q8WYA0	GN=IFT81 Intraflagellar transport protein 81 homolog OS=Homo sapiens PE=1 SV=1	IFT81	8	4	5	3	676	79.7	95	0.977	0.608	-0.03	-0.72	0.999976	0.00272572	105.1	102.7	63.9	262.4	267.4	262.5	255.3	160	161.9
Q92540	GN=SMG7 Protein SMG7 OS=Homo sapiens PE=1 SV=2	SMG7	3	3	4	3	1137	127.2	48	1.003	0.606	0	-0.72	1	0.000149961	112.3	112.7	68.1	277.1	276.5	285.2	270.5	170.4	165
O75817	GN=POP7 Ribonuclease P protein subunit p20 OS=Homo sapiens PE=1 SV=2	POP7	21	3	4	3	140	15.6	77	0.995	0.607	-0.01	-0.72	1	0.000464862	118.4	117.9	71.8	344.5	340.9	340.5	341.6	210.3	205.6
Q9NYP9	GN=MIS18A Protein Mis18-alpha OS=Homo sapiens PE=1 SV=1	MIS18A	24	5	5	5	233	25.8	22	0.861	0.607	-0.22	-0.72	0.925835	0.0565922	121.7	104.8	73.8	80.5	57.5	55.2	62.2	44.8	38
Q8TF46	GN=DIS3L DIS3-like exonuclease 1 OS=Homo sapiens PE=1 SV=2	DIS3L	5	5	5	5	1054	120.7	32	0.917	0.608	-0.13	-0.72	0.903254	0.00164451	123.5	113.2	75.1	25.6	27.9	24.7	24.3	16.3	16.2
Q96DR7	GN=ARHGEF26 Rho guanine nucleotide exchange factor 26 OS=Homo sapiens PE=1 SV=4	ARHGEF26	7	6	6	6	871	97.3	31	1.034	0.607	0.05	-0.72	0.999967	0.0199886	115.5	119.4	70.1	105.8	122.1	107.5	128.4	60.9	78.2
Q9Y6W3	GN=CAPN7 Calpain-7 OS=Homo sapiens PE=1 SV=1	CAPN7	10	7	8	7	813	92.6	50	0.925	0.608	-0.11	-0.72	0.92848	0.00127211	116.4	107.6	70.7	447.8	495.8	434.7	436.6	299.2	273.9
Q15036	GN=SNX17 Sorting nexin-17 OS=Homo sapiens PE=1 SV=1	SNX17	22	8	12	8	470	52.9	136	0.983	0.609	-0.02	-0.72	0.995048	5.17316e-07	111.1	109.2	67.6	793.4	785.5	781.3	771.3	467.2	494.6
Q6P3X3	GN=TTC27 Tetratricopeptide repeat protein 27 OS=Homo sapiens PE=1 SV=1	TTC27	12	9	10	9	843	96.6	133	1.006	0.609	0.01	-0.72	1	1.73361e-05	114.7	115.4	69.9	269.9	282.7	272.2	283.9	165.1	171.6
O15078	GN=CEP290 Centrosomal protein of 290 kDa OS=Homo sapiens PE=1 SV=2	CEP290	6	14	14	14	2479	290.2	127	0.929	0.608	-0.11	-0.72	0.392632	5.11058e-06	114.7	106.5	69.8	395.3	389.9	371.3	358	232.8	244.7
Q96T88	GN=UHRF1 E3 ubiquitin-protein ligase UHRF1 OS=Homo sapiens PE=1 SV=1	UHRF1	24	15	23	15	793	89.8	326	1.02	0.609	0.03	-0.72	0.868745	2.08599e-08	110.9	113.1	67.5	706.4	726.7	736.7	725.2	438.5	434.3
Q96H55	GN=MYO19 Unconventional myosin-XIX OS=Homo sapiens PE=1 SV=2	MYO19	2	2	2	2	970	109.1	48	0.994	0.61	-0.01	-0.71	1	0.00181313	106.3	105.6	64.9	104.4	102.7	107	98.9	65.8	60.6
Q9NXD2	GN=MTMR10 Myotubularin-related protein 10 OS=Homo sapiens PE=1 SV=3	MTMR10	4	2	2	2	777	88.2	41	0.822	0.61	-0.28	-0.71	0.932977	0.209692	117.9	96.9	72	39.3	44.1	38.7	30.2	23.4	27.6
Q8NB91	GN=FANCB Fanconi anemia group B protein OS=Homo sapiens PE=1 SV=1	FANCB	2	2	2	2	859	97.7	30	0.881	0.611	-0.18	-0.71	0.402809	0.000321293	120.1	105.8	73.4	100.8	95.6	86.9	86	60.5	59.4
P52848	GN=NDST1 Bifunctional heparan sulfate N-deacetylase/N-sulfotransferase 1 OS=Homo sapiens PE=1 SV=1	NDST1	2	2	2	2	882	100.8	21	1.114	0.612	0.16	-0.71	0.626379	0.000517729	110.8	123.5	67.8	170	182.4	198.7	193.8	102.2	113.6
Q9HB96	GN=FANCE Fanconi anemia group E protein OS=Homo sapiens PE=1 SV=1	FANCE	7	3	3	3	536	58.7	39	0.849	0.609	-0.24	-0.71	0.860901	0.0439319	118.1	100.3	72	37.1	41.7	39.1	28.5	22.7	25.3
Q9H7H0	GN=METTL17 Methyltransferase-like protein 17, mitochondrial OS=Homo sapiens PE=1 SV=1	METTL17	7	3	3	3	456	50.7	47	1	0.611	0	-0.71	1	0.00425982	110.7	110.8	67.7	89.1	87.5	93.4	83.5	54.3	53.6
Q15070	GN=OXA1L Mitochondrial inner membrane protein OXA1L OS=Homo sapiens PE=1 SV=3	OXA1L	11	5	5	5	435	48.5	54	1.034	0.611	0.05	-0.71	0.934743	3.07191e-06	107.8	111.4	65.9	257.5	261.6	272.2	264.5	163.7	153.9
Q13322	GN=GRB10 Growth factor receptor-bound protein 10 OS=Homo sapiens PE=1 SV=2	GRB10	13	6	7	6	594	67.2	99	0.945	0.612	-0.08	-0.71	0.82633	2.6017e-05	115.7	109.3	70.8	203.3	199.4	187.3	193.4	123	123.6
Q68CP9	GN=ARID2 AT-rich interactive domain-containing protein 2 OS=Homo sapiens PE=1 SV=2	ARID2	6	7	8	7	1835	197.3	38	1.025	0.609	0.04	-0.71	0.997487	2.99312e-05	116.4	119.3	70.9	370.4	382.6	382.3	389.7	225.8	232.9
A0A0B4J1V8	GN=PPAN-P2RY11 HCG2039996 OS=Homo sapiens PE=3 SV=1	PPAN-P2RY11	10	9	12	9	794	87.9	166	1.019	0.612	0.03	-0.71	0.999877	0.000116205	113.9	116	69.7	669.4	700	669.5	726.3	396.6	442.5
Q16850	GN=CYP51A1 Lanosterol 14-alpha demethylase OS=Homo sapiens PE=1 SV=3	CYP51A1	29	13	23	13	503	56.8	314	1.037	0.611	0.05	-0.71	0.720509	1.9592e-07	106.5	110.4	65.1	1621.9	1617.8	1741.7	1620	974.8	1005.8
O15379	GN=HDAC3 Histone deacetylase 3 OS=Homo sapiens PE=1 SV=2	HDAC3	6	3	10	2	428	48.8	53	0.964	0.618	-0.05	-0.7	0.996061	0.000358917	118.8	114.5	73.4	290.1	243.3	260.6	251.7	165.6	162.6
Q8IXQ3	GN=C9orf40 Uncharacterized protein C9orf40 OS=Homo sapiens PE=1 SV=1	C9orf40	13	2	2	2	194	21.1	46	1.034	0.615	0.05	-0.7	0.998276	0.00043344	125.5	129.7	77.2	54.5	56	60.3	54.2	31	37.2
Q8N5W9	GN=FAM101B Filamin-interacting protein FAM101B OS=Homo sapiens PE=1 SV=1	FAM101B	11	2	3	2	214	22.9	55	1.103	0.614	0.14	-0.7	0.954648	0.0119206	106.1	117	65.2	51.1	47	52.5	55.7	30	30.2
Q96EV8	GN=DTNBP1 Dysbindin OS=Homo sapiens PE=1 SV=1	DTNBP1	7	2	2	2	351	39.5	30	1.084	0.614	0.12	-0.7	0.952646	0.00318653	109.8	119	67.4	125.1	123.8	143.2	127.1	69.8	83.6
Q7Z7G8	GN=VPS13B Vacuolar protein sorting-associated protein 13B OS=Homo sapiens PE=1 SV=2	VPS13B	0	2	2	2	4022	448.4	0	1.071	0.616	0.1	-0.7	0.966759	0.00180395	108.1	115.7	66.5	72.1	65	71.6	75.1	39.2	45.4
O15488	GN=GYG2 Glycogenin-2 OS=Homo sapiens PE=1 SV=2	GYG2	3	2	2	2	501	55.1	28	1.112	0.615	0.15	-0.7	0.894073	0.00587721	109.3	121.5	67.2	99.9	103.9	116.2	110.3	56.4	69.5
Q9UJA3	GN=MCM8 DNA helicase MCM8 OS=Homo sapiens PE=1 SV=2	MCM8	5	3	3	3	840	93.6	60	1.014	0.616	0.02	-0.7	0.99997	6.36426e-05	114	115.5	70.2	239	265.3	253.1	257.5	155	155.4
Q86WP2	GN=GPBP1 Vasculin OS=Homo sapiens PE=1 SV=1	GPBP1	10	3	3	3	473	53.3	83	0.937	0.616	-0.09	-0.7	0.314988	1.14997e-06	116.4	109.1	71.7	237.5	234.5	223.6	218.8	149.1	141.9
Q9UH92	GN=MLX Max-like protein X OS=Homo sapiens PE=1 SV=2	MLX	12	3	3	3	298	33.3	0	1.072	0.616	0.1	-0.7	0.999515	0.119209	96.7	103.6	59.6	13.9	10.8	15.1	11.5	8.4	6.8
Q8TCX1	GN=DYNC2LI1 Cytoplasmic dynein 2 light intermediate chain 1 OS=Homo sapiens PE=1 SV=1	DYNC2LI1	9	3	3	3	351	39.6	32	0.97	0.616	-0.04	-0.7	0.994606	6.15506e-05	114.8	111.3	70.7	278.3	289.1	288.9	262	181.2	168.5
A4D1U4	GN=LCHN Protein LCHN OS=Homo sapiens PE=2 SV=1	LCHN	9	3	4	3	455	51.4	27	0.94	0.617	-0.09	-0.7	0.924175	0.00027981	110.2	103.5	68	135.2	131.8	129.2	121.7	88.8	76.3
Q9BTF0	GN=THUMPD2 THUMP domain-containing protein 2 OS=Homo sapiens PE=2 SV=2	THUMPD2	6	3	3	3	503	56.4	32	1.116	0.617	0.16	-0.7	0.789713	0.00243327	111.2	124.1	68.6	78	80.3	86.2	90.5	47.7	50
Q8N8E3	GN=CEP112 Centrosomal protein of 112 kDa OS=Homo sapiens PE=1 SV=2	CEP112	6	4	4	4	955	112.7	75	0.951	0.616	-0.07	-0.7	0.997417	0.0048163	118.8	113	73.1	307.3	301.3	276.9	302.3	188.5	186
P37287	GN=PIGA Phosphatidylinositol N-acetylglucosaminyltransferase subunit A OS=Homo sapiens PE=1 SV=1	PIGA	14	4	6	4	484	54.1	89	1.033	0.615	0.05	-0.7	0.997507	0.000265146	109.4	113	67.2	644.8	659.9	670.6	677.6	387.7	414.6
O14681	GN=EI24 Etoposide-induced protein 2.4 homolog OS=Homo sapiens PE=1 SV=4	EI24	11	4	5	4	340	38.9	0	1.097	0.617	0.13	-0.7	0.907414	0.00319404	107.2	117.5	66.1	59.1	66.4	67.3	70.1	37.9	39.4
P51957	GN=NEK4 Serine/threonine-protein kinase Nek4 OS=Homo sapiens PE=1 SV=2	NEK4	8	5	6	5	841	94.5	76	1.022	0.613	0.03	-0.7	0.999871	0.000411882	108.8	111.2	66.7	86.3	86	87.5	88.5	50.9	54.8
O95551	GN=TDP2 Tyrosyl-DNA phosphodiesterase 2 OS=Homo sapiens PE=1 SV=1	TDP2	24	6	7	6	362	40.9	131	0.898	0.615	-0.15	-0.7	0.460263	0.000159696	118.8	106.7	73.1	425.9	429	391.7	376.5	268.8	257.5
O60566	GN=BUB1B Mitotic checkpoint serine/threonine-protein kinase BUB1 beta OS=Homo sapiens PE=1 SV=3	BUB1B	14	12	13	12	1050	119.5	93	0.961	0.615	-0.06	-0.7	0.980496	7.91348e-05	116.6	112	71.7	325	314.8	306.2	308.6	185.7	208.7
Q5T3I0	GN=GPATCH4 G patch domain-containing protein 4 OS=Homo sapiens PE=1 SV=2	GPATCH4	39	15	24	15	446	50.4	323	0.974	0.614	-0.04	-0.7	0.99857	0.000113741	115.8	112.8	71.1	2029.3	1932.2	1898.5	1957.6	1192.2	1240.5
Q6P5R6	GN=RPL22L1 60S ribosomal protein L22-like 1 OS=Homo sapiens PE=1 SV=2	RPL22L1	20	3	4	3	122	14.6	66	0.96	0.618	-0.06	-0.69	0.999873	0.0253009	118.5	113.7	73.3	212.6	197.9	181.2	213.9	111.6	144.1
Q9H3H1	GN=TRIT1 tRNA dimethylallyltransferase, mitochondrial OS=Homo sapiens PE=1 SV=1	TRIT1	7	3	3	3	467	52.7	30	1.033	0.619	0.05	-0.69	0.999986	0.044036	96.1	99.3	59.5	98.1	97.7	102.2	100.1	59.5	61.8
Q8NDV7	GN=TNRC6A Trinucleotide repeat-containing gene 6A protein OS=Homo sapiens PE=1 SV=2	TNRC6A	6	6	7	5	1962	210.2	127	0.993	0.62	-0.01	-0.69	1	0.0147364	106.1	105.4	65.8	41.5	48.2	45.5	43.4	26.8	28.7
Q9BY42	GN=RTFDC1 Protein RTF2 homolog OS=Homo sapiens PE=1 SV=3	RTFDC1	25	6	8	6	306	33.9	43	1.011	0.619	0.02	-0.69	0.999997	0.000118781	107.6	108.7	66.6	538.8	572.6	571	551.9	339.4	348.4
O75147	GN=OBSL1 Obscurin-like protein 1 OS=Homo sapiens PE=1 SV=4	OBSL1	6	9	10	9	1896	206.8	78	0.983	0.62	-0.02	-0.69	0.999977	0.00042491	113.5	111.7	70.4	311.1	255.8	287.6	267.6	178	171.9
Q15397	GN=PUM3 Pumilio homolog 3 OS=Homo sapiens PE=1 SV=3	PUM3	19	12	12	12	648	73.5	114	1.002	0.618	0	-0.69	1	5.89511e-06	117.1	117.4	72.4	733.9	769.1	752.2	754.2	451.8	477.6
Q96SI9	GN=STRBP Spermatid perinuclear RNA-binding protein OS=Homo sapiens PE=1 SV=1	STRBP	27	19	49	13	672	73.6	238	1.08	0.622	0.11	-0.69	0.613785	4.99057e-05	111.9	120.9	69.6	676.4	666.5	717.4	733.2	402.4	433.1
Q8WV92	GN=MITD1 MIT domain-containing protein 1 OS=Homo sapiens PE=1 SV=1	MITD1	8	2	2	2	249	29.3	33	0.974	0.624	-0.04	-0.68	0.999999	0.141837	115.5	112.5	72.1	25.4	25.1	28.1	21.6	16.3	15.3
Q86U70	GN=LDB1 LIM domain-binding protein 1 OS=Homo sapiens PE=1 SV=2	LDB1	4	2	2	2	411	46.5	0	0.868	0.624	-0.2	-0.68	0.978787	0.174051	119.5	103.8	74.6	43.4	42.9	39.5	35.6	25	29.1
Q9HAU0	GN=PLEKHA5 Pleckstrin homology domain-containing family A member 5 OS=Homo sapiens PE=1 SV=1	PLEKHA5	3	3	3	3	1116	127.4	79	1.042	0.626	0.06	-0.68	0.999719	0.0157639	112.4	117.1	70.4	60	52.8	57.7	59.6	34.1	36.4
Q9NVQ4	GN=FAIM Fas apoptotic inhibitory molecule 1 OS=Homo sapiens PE=1 SV=1	FAIM	26	4	7	4	179	20.2	145	0.944	0.626	-0.08	-0.68	0.889232	0.000106644	119.8	113.1	75	175.9	180.4	160.3	176.5	108.5	114.5
Q9Y2C4	GN=EXOG Nuclease EXOG, mitochondrial OS=Homo sapiens PE=1 SV=2	EXOG	13	4	5	4	368	41.1	91	1.001	0.622	0	-0.68	1	0.000318372	108.7	108.8	67.6	247	234.5	249.3	232.8	145.3	154.5
Q9Y388	GN=RBMX2 RNA-binding motif protein, X-linked 2 OS=Homo sapiens PE=1 SV=2	RBMX2	17	5	7	5	322	37.3	174	0.973	0.626	-0.04	-0.68	0.998366	0.000171261	118	114.8	73.9	556	538.3	537.5	526.7	328	357.5
Q9ULF5	GN=SLC39A10 Zinc transporter ZIP10 OS=Homo sapiens PE=1 SV=2	SLC39A10	6	5	6	5	831	94.1	80	1.037	0.624	0.05	-0.68	0.998598	0.00123141	112.4	116.5	70.2	214.8	212.4	228.3	214.8	132.1	134.7
Q9Y3I1	GN=FBXO7 F-box only protein 7 OS=Homo sapiens PE=1 SV=1	FBXO7	15	6	9	6	522	58.5	109	1.023	0.623	0.03	-0.68	0.999905	0.00101924	108.2	110.7	67.4	297.1	326.7	333.6	304.8	197.9	190.3
Q6P1X5	GN=TAF2 Transcription initiation factor TFIID subunit 2 OS=Homo sapiens PE=1 SV=3	TAF2	6	6	6	6	1199	136.9	99	0.946	0.624	-0.08	-0.68	0.983704	0.00143047	108	102.1	67.4	683.5	681	656.6	633.8	444.8	407.6
O75683	GN=SURF6 Surfeit locus protein 6 OS=Homo sapiens PE=1 SV=3	SURF6	19	6	8	6	361	41.4	97	1.043	0.623	0.06	-0.68	0.998737	0.00376219	118.6	123.7	73.9	176.1	181	187.7	184.8	110.7	111.9
Q6AI08	GN=HEATR6 HEAT repeat-containing protein 6 OS=Homo sapiens PE=1 SV=1	HEATR6	8	7	7	7	1181	128.7	101	0.979	0.622	-0.03	-0.68	0.999456	7.46524e-05	113	110.6	70.3	923.3	909.4	885.2	909.3	554.3	586.9
O14757	GN=CHEK1 Serine/threonine-protein kinase Chk1 OS=Homo sapiens PE=1 SV=2	CHEK1	21	9	12	9	476	54.4	187	1.008	0.624	0.01	-0.68	1	0.000405866	112.1	113	70	616.6	579.1	594.6	609.9	362.3	383.9
P28370	GN=SMARCA1 Probable global transcription activator SNF2L1 OS=Homo sapiens PE=1 SV=2	SMARCA1	19	22	35	11	1054	122.5	351	1.015	0.624	0.02	-0.68	0.999247	3.15835e-06	117.1	118.8	73.1	1025.5	1033.2	1022.8	1066.4	624.7	661.2
Q92974	GN=ARHGEF2 Rho guanine nucleotide exchange factor 2 OS=Homo sapiens PE=1 SV=4	ARHGEF2	15	11	19	11	986	111.5	292	0.989	0.623	-0.02	-0.68	0.999944	8.78239e-06	115.8	114.5	72.1	751.6	748.6	784.4	701.4	457.4	477.3
Q12888	GN=TP53BP1 Tumor suppressor p53-binding protein 1 OS=Homo sapiens PE=1 SV=2	TP53BP1	22	28	37	28	1972	213.4	785	0.978	0.623	-0.03	-0.68	0.993824	6.23299e-06	114.4	111.8	71.3	1955.5	1978.7	1978.7	1869.5	1225.6	1225.8
Q49A88	GN=CCDC14 Coiled-coil domain-containing protein 14 OS=Homo sapiens PE=1 SV=3	CCDC14	2	2	3	2	953	106.2	35	0.987	0.629	-0.02	-0.67	1	0.268135	117.7	116.1	74	41.5	38.9	43.6	36.1	21.5	29.7
Q9HB21	GN=PLEKHA1 Pleckstrin homology domain-containing family A member 1 OS=Homo sapiens PE=1 SV=2	PLEKHA1	6	2	3	2	404	45.5	66	1.065	0.627	0.09	-0.67	0.999771	0.144064	119	126.7	74.6	18	13.8	16	17.7	9.3	10.6
Q96D09	GN=GPRASP2 G-protein coupled receptor-associated sorting protein 2 OS=Homo sapiens PE=1 SV=1	GPRASP2	3	2	6	2	838	93.7	103	1.066	0.63	0.09	-0.67	0.912251	0.000363111	115.5	123.1	72.7	657.5	617.5	643	717.4	392	411.1
Q9Y421	GN=FAM32A Protein FAM32A OS=Homo sapiens PE=1 SV=2	FAM32A	16	2	2	2	112	13.2	47	1.022	0.629	0.03	-0.67	0.999993	0.0102532	121.2	123.9	76.2	51.9	50.7	50	55	35.8	29.1
Q15475	GN=SIX1 Homeobox protein SIX1 OS=Homo sapiens PE=1 SV=1	SIX1	8	2	2	2	284	32.2	47	1.024	0.63	0.03	-0.67	0.999988	0.00929156	121.3	124.2	76.4	154.4	148.7	154.9	155.3	102.9	88.5
Q86YR5	GN=GPSM1 G-protein-signaling modulator 1 OS=Homo sapiens PE=1 SV=2	GPSM1	7	3	3	3	675	74.5	45	1.042	0.629	0.06	-0.67	0.999558	0.0111553	113.2	118	71.2	210.2	195.6	227.5	196.4	127.3	127.8
Q6NW34	GN=NEPRO Protein nepro homolog OS=Homo sapiens PE=1 SV=3	NEPRO	5	3	3	3	567	64.5	58	1.052	0.626	0.07	-0.67	0.98309	0.000735827	115.6	121.7	72.4	427.1	425	449.6	446.9	250.1	284.8
Q96RG2	GN=PASK PAS domain-containing serine/threonine-protein kinase OS=Homo sapiens PE=1 SV=3	PASK	6	5	5	5	1323	142.8	102	1.015	0.629	0.02	-0.67	0.999984	0.000342385	111.5	113.2	70.1	311.9	299.5	316.6	303.9	200.3	184.3
Q9HBK9	GN=AS3MT Arsenite methyltransferase OS=Homo sapiens PE=1 SV=3	AS3MT	17	5	6	5	375	41.7	65	1.055	0.63	0.08	-0.67	0.860415	4.15077e-05	113.9	120.2	71.8	457.7	453	492.1	468.6	302.9	271.8
Q9UN81	GN=L1RE1 LINE-1 retrotransposable element ORF1 protein OS=Homo sapiens PE=1 SV=1	L1RE1	17	6	6	6	338	40	32	0.944	0.629	-0.08	-0.67	0.978025	0.00135002	113.7	107.4	71.6	347.9	334.2	303.4	341.5	202.8	227
Q14244	GN=MAP7 Ensconsin OS=Homo sapiens PE=1 SV=1	MAP7	12	8	10	7	749	84	114	1.008	0.63	0.01	-0.67	1	0.00102551	114.7	115.6	72.3	467.9	463.8	459.5	479.9	283.5	304.2
P30154	GN=PPP2R1B Serine/threonine-protein phosphatase 2A 65 kDa regulatory subunit A beta isoform OS=Homo sapiens PE=1 SV=3	PPP2R1B	29	14	26	8	601	66.2	275	0.968	0.629	-0.05	-0.67	0.999803	0.00508292	106.4	103.1	67	623.6	674.2	644.6	611.4	406.7	409.5
Q9BUP0	GN=EFHD1 EF-hand domain-containing protein D1 OS=Homo sapiens PE=1 SV=1	EFHD1	16	4	6	2	239	26.9	31	0.884	0.633	-0.18	-0.66	0.710009	0.00374553	119.1	105.3	75.4	301.1	261.5	244.5	251.7	175.7	179.4
Q14680	GN=MELK Maternal embryonic leucine zipper kinase OS=Homo sapiens PE=1 SV=3	MELK	3	2	2	2	651	74.6	33	1.042	0.631	0.06	-0.66	0.999709	0.0166221	114.8	119.6	72.4	62.8	73.5	67	74.8	48.6	37.8
Q6PCD5	GN=RFWD3 E3 ubiquitin-protein ligase RFWD3 OS=Homo sapiens PE=1 SV=3	RFWD3	3	2	2	2	774	85	30	1.176	0.635	0.23	-0.66	0.381514	0.00263707	120.1	141.2	76.2	25.7	26.7	30.3	31.3	17.8	15.5
Q8N584	GN=TTC39C Tetratricopeptide repeat protein 39C OS=Homo sapiens PE=2 SV=2	TTC39C	5	2	2	2	583	65.8	26	0.853	0.633	-0.23	-0.66	0.559779	0.00696633	121.3	103.5	76.8	122.6	107.5	94.7	101.3	74.9	70.5
Q6ZWT7	GN=MBOAT2 Lysophospholipid acyltransferase 2 OS=Homo sapiens PE=2 SV=2	MBOAT2	3	2	2	2	520	59.5	0	1.076	0.634	0.11	-0.66	0.999433	0.166731	113.6	122.2	72.1	19.8	21.5	20.5	24	10.8	15.8
P25054	GN=APC Adenomatous polyposis coli protein OS=Homo sapiens PE=1 SV=2	APC	2	4	4	3	2843	311.5	62	1.014	0.633	0.02	-0.66	0.999999	0.00556755	106.4	107.9	67.3	149.5	142.6	158.7	138.2	86.5	98.7
Q5T8D3	GN=ACBD5 Acyl-CoA-binding domain-containing protein 5 OS=Homo sapiens PE=1 SV=1	ACBD5	6	3	5	3	534	60.1	42	1.029	0.635	0.04	-0.66	0.99996	0.0111252	103.9	106.9	65.9	147	176.4	170.3	161.1	105.3	99.2
Q12980	GN=NPRL3 Nitrogen permease regulator 3-like protein OS=Homo sapiens PE=1 SV=1	NPRL3	8	3	4	3	569	63.6	35	0.914	0.633	-0.13	-0.66	0.97969	0.0261867	105.5	96.4	66.8	101.3	120.1	104.2	97.6	70.6	69.1
Q9UPR3	GN=SMG5 Protein SMG5 OS=Homo sapiens PE=1 SV=3	SMG5	4	3	4	3	1016	113.9	37	1.059	0.633	0.08	-0.66	0.986985	0.00277057	110.2	116.7	69.7	77.3	65.8	76.7	74.3	43.1	47.2
P81605	GN=DCD Dermcidin OS=Homo sapiens PE=1 SV=2	DCD	26	3	4	3	110	11.3	34	0.817	0.632	-0.29	-0.66	0.999948	0.990873	140.2	114.6	88.6	766.7	209.9	235.6	456	410.5	156.5
Q8N567	GN=ZCCHC9 Zinc finger CCHC domain-containing protein 9 OS=Homo sapiens PE=1 SV=2	ZCCHC9	14	4	7	4	271	30.5	69	1.035	0.635	0.05	-0.66	0.998385	0.00105698	112.1	116	71.1	410.2	412.1	430.1	421.4	265.4	256.6
Q3B726	GN=TWISTNB DNA-directed RNA polymerase I subunit RPA43 OS=Homo sapiens PE=1 SV=1	TWISTNB	30	8	11	8	338	37.4	95	0.99	0.634	-0.01	-0.66	0.999991	2.72374e-05	108.3	107.2	68.6	884.2	889.1	899.1	857.6	564.5	559.2
Q99848	GN=EBNA1BP2 Probable rRNA-processing protein EBP2 OS=Homo sapiens PE=1 SV=2	EBNA1BP2	32	9	18	9	306	34.8	172	1	0.635	0	-0.66	1	0.000217087	116.3	116.4	73.9	2313.1	2154	2212.2	2254.3	1388.4	1446.8
Q6NSI4	GN=CXorf57 Uncharacterized protein CXorf57 OS=Homo sapiens PE=1 SV=2	CXorf57	21	16	18	16	855	97.5	132	1.011	0.635	0.02	-0.66	0.999953	1.39588e-05	109.3	110.5	69.4	1043.6	1023.5	1046.7	1043.5	661.8	650
Q8IY37	GN=DHX37 Probable ATP-dependent RNA helicase DHX37 OS=Homo sapiens PE=1 SV=1	DHX37	25	23	31	23	1157	129.5	339	0.935	0.634	-0.1	-0.66	0.894225	0.000439688	107.2	100.2	68	1638	1687.3	1588.6	1520.5	1075.1	1034.7
P35790	GN=CHKA Choline kinase alpha OS=Homo sapiens PE=1 SV=3	CHKA	10	2	5	2	457	52.2	121	0.867	0.638	-0.21	-0.65	0.972275	0.179363	108.3	93.8	69	35.6	34.5	32.2	28.7	24.7	20.2
Q9NUD5	GN=ZCCHC3 Zinc finger CCHC domain-containing protein 3 OS=Homo sapiens PE=1 SV=1	ZCCHC3	6	2	2	2	404	43.6	51	1.037	0.636	0.05	-0.65	0.999894	0.0205651	112	116.2	71.3	56.3	53.3	61.3	52.6	34.7	35
Q96C90	GN=PPP1R14B Protein phosphatase 1 regulatory subunit 14B OS=Homo sapiens PE=1 SV=3	PPP1R14B	17	2	3	2	147	15.9	93	0.971	0.636	-0.04	-0.65	0.999922	0.00806866	109	105.8	69.3	92.6	75.1	80.6	81.3	54.5	51.7
Q8NHU6	GN=TDRD7 Tudor domain-containing protein 7 OS=Homo sapiens PE=1 SV=2	TDRD7	5	4	4	4	1098	123.5	54	1.012	0.636	0.02	-0.65	0.999958	2.98594e-05	108.2	109.5	68.8	253.6	244.3	251.8	252.1	164.4	152.4
Q96FZ2	GN=HMCES Embryonic stem cell-specific 5-hydroxymethylcytosine-binding protein OS=Homo sapiens PE=1 SV=1	HMCES	12	4	5	4	354	40.5	85	1.036	0.639	0.05	-0.65	0.998414	0.00145518	111.9	115.9	71.4	322.2	308.2	339.6	314.2	214.3	188.9
Q9H2J7	GN=SLC6A15 Sodium-dependent neutral amino acid transporter B(0)AT2 OS=Homo sapiens PE=1 SV=1	SLC6A15	7	5	6	5	730	81.8	39	0.924	0.636	-0.11	-0.65	0.332619	1.03148e-05	112.3	103.8	71.4	867.3	883.6	849.8	770.1	564.4	549
P07942	GN=LAMB1 Laminin subunit beta-1 OS=Homo sapiens PE=1 SV=2	LAMB1	4	6	6	6	1786	197.9	60	1.022	0.638	0.03	-0.65	0.981842	1.37045e-06	112.1	114.5	71.5	601.4	598.5	613.1	612.7	382.9	383
Q9ULW3	GN=ABT1 Activator of basal transcription 1 OS=Homo sapiens PE=1 SV=1	ABT1	26	6	10	6	272	31.1	96	1.016	0.636	0.02	-0.65	0.999996	0.00227641	118.5	120.4	75.3	164	154.7	162.7	160.9	104.7	98
Q96P47	GN=AGAP3 Arf-GAP with GTPase, ANK repeat and PH domain-containing protein 3 OS=Homo sapiens PE=1 SV=2	AGAP3	11	8	10	7	875	95	137	1.036	0.639	0.05	-0.65	0.997365	0.000804274	113.1	117.2	72.3	123.5	126	137.1	121.8	76.9	82.7
Q7Z4H7	GN=HAUS6 HAUS augmin-like complex subunit 6 OS=Homo sapiens PE=1 SV=2	HAUS6	10	8	13	8	955	108.6	166	1.029	0.637	0.04	-0.65	0.9981	0.000233356	117	120.4	74.5	505.4	475	510.2	498.2	308.9	314.9
Q03001	GN=DST Dystonin OS=Homo sapiens PE=1 SV=4	DST	2	13	14	10	7570	860.1	34	0.882	0.636	-0.18	-0.65	0.813811	0.0106457	121.5	107.1	77.2	749.4	685.7	633.1	631.5	484.8	428.4
Q9H0S4	GN=DDX47 Probable ATP-dependent RNA helicase DDX47 OS=Homo sapiens PE=1 SV=1	DDX47	30	13	18	13	455	50.6	360	1.027	0.639	0.04	-0.65	0.982856	8.59009e-06	108.1	111	69.1	1547	1480.1	1527.9	1580.7	943.6	991
Q9NV06	GN=DCAF13 DDB1- and CUL4-associated factor 13 OS=Homo sapiens PE=1 SV=2	DCAF13	32	14	19	14	445	51.4	115	0.975	0.639	-0.04	-0.65	0.848461	8.68625e-08	112.1	109.4	71.7	1381.8	1409.5	1381.4	1340.8	876.7	908.4
P78316	GN=NOP14 Nucleolar protein 14 OS=Homo sapiens PE=1 SV=3	NOP14	22	18	29	18	857	97.6	293	0.981	0.639	-0.03	-0.65	0.999539	6.86482e-05	109.8	107.7	70.2	3602.5	3814.4	3582.4	3691	2279.1	2462.6
Q8IY81	GN=FTSJ3 pre-rRNA processing protein FTSJ3 OS=Homo sapiens PE=1 SV=2	FTSJ3	24	19	31	19	847	96.5	343	0.992	0.638	-0.01	-0.65	0.999903	5.3691e-07	111.3	110.3	71	2742.7	2755.1	2776.1	2677.5	1728.1	1781.1
Q9BTK6	GN=PAGR1 PAXIP1-associated glutamate-rich protein 1 OS=Homo sapiens PE=1 SV=1	PAGR1	13	2	2	2	254	27.7	63	0.892	0.641	-0.16	-0.64	0.982586	0.109957	128.5	114.7	82.4	62.5	54.2	47.5	56.7	31.7	43.9
Q9BR61	GN=ACBD6 Acyl-CoA-binding domain-containing protein 6 OS=Homo sapiens PE=1 SV=1	ACBD6	9	2	3	2	282	31.1	94	0.918	0.64	-0.12	-0.64	0.922867	0.00418264	110.7	101.6	70.8	846.8	863.7	800.7	770.1	537.3	557.7
Q8WVK7	GN=SKA2 Spindle and kinetochore-associated protein 2 OS=Homo sapiens PE=1 SV=1	SKA2	17	2	2	2	121	14.2	50	1.052	0.641	0.07	-0.64	0.997697	0.0100594	114.5	120.5	73.4	126.6	138.7	138	140.9	83.2	86.7
Q5TEC6	GN=HIST2H3PS2 Histone H3 OS=Homo sapiens PE=1 SV=1	HIST2H3PS2	38	5	39	3	136	15.4	424	1.017	0.64	0.02	-0.64	0.999969	0.000555927	113.8	115.8	72.8	1788.1	1646.6	1822.3	1671.6	1126.9	1069.2
Q8N5L8	GN=RPP25L Ribonuclease P protein subunit p25-like protein OS=Homo sapiens PE=1 SV=1	RPP25L	34	3	5	3	163	17.6	96	0.902	0.642	-0.15	-0.64	0.982814	0.0713462	112.8	101.7	72.4	245.5	257	239.1	214.8	160.8	161.8
Q92796	GN=DLG3 Disks large homolog 3 OS=Homo sapiens PE=1 SV=2	DLG3	8	4	5	4	817	90.3	94	1.003	0.64	0	-0.64	1	0.00388786	116.8	117.2	74.8	210.1	203.4	206.5	208.3	123.1	142.2
Q0JRZ9	GN=FCHO2 F-BAR domain only protein 2 OS=Homo sapiens PE=1 SV=2	FCHO2	6	4	4	4	810	88.9	39	1.059	0.641	0.08	-0.64	0.971426	0.00123902	103.3	109.4	66.2	133.7	144.7	154.8	140.3	89.1	89.2
Q9NZC9	GN=SMARCAL1 SWI/SNF-related matrix-associated actin-dependent regulator of chromatin subfamily A-like protein 1 OS=Homo sapiens PE=1 SV=1	SMARCAL1	5	4	4	4	954	105.9	55	1.062	0.641	0.09	-0.64	0.944027	0.000630696	104.5	111	67	284.4	269.6	301.3	287	169.7	185.5
Q9P2W9	GN=STX18 Syntaxin-18 OS=Homo sapiens PE=1 SV=1	STX18	16	4	4	4	335	38.7	28	1.062	0.64	0.09	-0.64	0.941215	0.000565439	110.1	116.9	70.4	303.9	313.2	336.2	319	185.8	209.7
Q5M775	GN=SPECC1 Cytospin-B OS=Homo sapiens PE=1 SV=1	SPECC1	5	5	5	4	1068	118.5	46	0.991	0.643	-0.01	-0.64	1	0.0147542	115.6	114.5	74.3	79.6	83.7	78.3	83.5	46.9	58.7
P78540	GN=ARG2 Arginase-2, mitochondrial OS=Homo sapiens PE=1 SV=1	ARG2	20	5	6	5	354	38.6	114	0.914	0.643	-0.13	-0.64	0.885158	0.00338679	118	107.9	75.9	88.3	80.7	86	69.3	53.6	55
Q9NSI2	GN=FAM207A Protein FAM207A OS=Homo sapiens PE=1 SV=2	FAM207A	25	5	8	5	230	25.4	148	0.971	0.641	-0.04	-0.64	0.999858	0.0050522	115.1	111.8	73.8	309.2	265.9	283.2	273.7	195.2	173.1
Q14191	GN=WRN Werner syndrome ATP-dependent helicase OS=Homo sapiens PE=1 SV=2	WRN	5	5	5	5	1432	162.4	87	1.015	0.643	0.02	-0.64	0.99999	0.00091273	108.7	110.4	69.9	279.9	287.1	279.9	296.1	195.5	169.9
O00165	GN=HAX1 HCLS1-associated protein X-1 OS=Homo sapiens PE=1 SV=2	HAX1	26	5	6	5	279	31.6	99	1.03	0.64	0.04	-0.64	0.996198	0.000141415	114.3	117.8	73.2	258.1	263.9	267.3	270.4	159.4	174.9
Q96P11	GN=NSUN5 Probable 28S rRNA (cytosine-C(5))-methyltransferase OS=Homo sapiens PE=1 SV=2	NSUN5	16	6	8	6	429	46.7	38	1.039	0.643	0.05	-0.64	0.960014	3.87038e-05	110	114.2	70.8	310.5	342.3	339.3	337.8	207.9	211.7
Q02224	GN=CENPE Centromere-associated protein E OS=Homo sapiens PE=1 SV=2	CENPE	7	17	17	17	2701	316.2	103	0.978	0.644	-0.03	-0.64	0.999293	0.000144163	107.3	104.9	69.1	406.1	432.1	407.1	412.1	281.6	258.1
Q96Q89	GN=KIF20B Kinesin-like protein KIF20B OS=Homo sapiens PE=1 SV=3	KIF20B	11	18	20	18	1820	210.5	127	1.05	0.643	0.07	-0.64	0.337264	2.08946e-07	108.8	114.2	70	909.1	940.4	957.6	983.9	589.8	599.9
Q14192	GN=FHL2 Four and a half LIM domains protein 2 OS=Homo sapiens PE=1 SV=3	FHL2	9	2	2	2	279	32.2	45	0.867	0.647	-0.21	-0.63	0.891916	0.057173	119.5	103.6	77.3	197.7	163.3	144.7	167.8	100.6	134.1
Q96Q83	GN=ALKBH3 Alpha-ketoglutarate-dependent dioxygenase alkB homolog 3 OS=Homo sapiens PE=1 SV=1	ALKBH3	9	2	2	2	286	33.4	32	0.958	0.648	-0.06	-0.63	0.98171	0.000354001	109.7	105.1	71	336.8	310.6	310.6	308.9	198	221.5
Q9NRN9	GN=METTL5 Methyltransferase-like protein 5 OS=Homo sapiens PE=1 SV=1	METTL5	14	3	4	3	209	23.7	0	0.925	0.645	-0.11	-0.63	0.715698	0.000224024	115.1	106.5	74.3	162.5	178.4	162.3	152.8	112	107.7
Q9ULI0	GN=ATAD2B ATPase family AAA domain-containing protein 2B OS=Homo sapiens PE=1 SV=3	ATAD2B	5	6	7	4	1458	164.8	114	0.95	0.646	-0.07	-0.63	0.664265	6.13577e-06	119	113.1	76.9	80.5	78.1	74.8	76	52.8	49.7
Q9BVC4	GN=MLST8 Target of rapamycin complex subunit LST8 OS=Homo sapiens PE=1 SV=1	MLST8	18	4	6	4	326	35.9	123	0.996	0.646	-0.01	-0.63	1	0.00538178	116.6	116.2	75.4	169.6	169.7	167.7	170.4	97.5	123.3
Q9BVT8	GN=TMUB1 Transmembrane and ubiquitin-like domain-containing protein 1 OS=Homo sapiens PE=1 SV=1	TMUB1	25	4	5	4	246	26.2	84	1.096	0.645	0.13	-0.63	0.933639	0.00900146	113.3	124.2	73.1	113	109.2	121	122.4	65.8	77.9
Q9Y217	GN=MTMR6 Myotubularin-related protein 6 OS=Homo sapiens PE=1 SV=3	MTMR6	8	4	5	4	621	71.9	45	1.008	0.647	0.01	-0.63	1	0.212022	110.5	111.3	71.5	26.4	31	28.6	29.1	14.2	24.2
Q9Y657	GN=SPIN1 Spindlin-1 OS=Homo sapiens PE=1 SV=3	SPIN1	21	4	4	4	262	29.6	27	0.986	0.645	-0.02	-0.63	0.999942	7.51301e-05	111.6	110.1	72.1	217.8	233.9	234.4	211.4	144	147.3
Q5VUJ6	GN=LRCH2 Leucine-rich repeat and calponin homology domain-containing protein 2 OS=Homo sapiens PE=2 SV=2	LRCH2	10	6	6	6	765	84.5	72	0.997	0.647	0	-0.63	1	2.32345e-05	107.6	107.3	69.6	317.6	293.1	304.1	304.2	193.4	201.2
Q96AX1	GN=VPS33A Vacuolar protein sorting-associated protein 33A OS=Homo sapiens PE=1 SV=1	VPS33A	14	7	11	7	596	67.6	109	0.97	0.646	-0.04	-0.63	0.995499	0.000158835	110.7	107.3	71.5	442.6	450.3	419.7	446.9	287.7	288.8
Q9ULU4	GN=ZMYND8 Protein kinase C-binding protein 1 OS=Homo sapiens PE=1 SV=2	ZMYND8	9	7	7	7	1186	131.6	134	0.979	0.648	-0.03	-0.63	0.999623	0.000251294	114	111.5	73.8	295.8	263.4	279.5	267	179.9	181.7
P38432	GN=COIL Coilin OS=Homo sapiens PE=1 SV=1	COIL	17	8	14	8	576	62.6	194	0.954	0.648	-0.07	-0.63	0.993274	0.00228181	108	103	69.9	1040.2	1078.1	1045.3	976.2	682.3	689.5
Q9NWT1	GN=PAK1IP1 p21-activated protein kinase-interacting protein 1 OS=Homo sapiens PE=1 SV=2	PAK1IP1	27	9	13	9	392	43.9	122	0.984	0.646	-0.02	-0.63	0.999982	0.000888109	112.7	110.9	72.8	447.3	421.2	435.3	418.9	267.9	293.4
Q9Y496	GN=KIF3A Kinesin-like protein KIF3A OS=Homo sapiens PE=1 SV=4	KIF3A	18	12	17	10	699	80	278	1.005	0.648	0.01	-0.63	1	0.000218286	110.7	111.2	71.7	799.2	789.9	767.9	830.7	494.6	535.7
Q8N8A6	GN=DDX51 ATP-dependent RNA helicase DDX51 OS=Homo sapiens PE=1 SV=3	DDX51	32	14	20	14	666	72.4	396	0.968	0.645	-0.05	-0.63	0.885029	2.28317e-06	106.5	103.1	68.7	1050.5	1114.1	1042.4	1051.8	676.7	720
Q6PJG6	GN=BRAT1 BRCA1-associated ATM activator 1 OS=Homo sapiens PE=1 SV=2	BRAT1	24	14	19	14	821	88.1	273	0.951	0.646	-0.07	-0.63	0.958812	0.000311995	99.4	94.6	64.2	885.2	841.9	827.9	814.3	570.4	544.8
Q15139	GN=PRKD1 Serine/threonine-protein kinase D1 OS=Homo sapiens PE=1 SV=2	PRKD1	6	4	4	2	912	101.6	87	0.873	0.652	-0.2	-0.62	0.980634	0.228305	109.4	95.5	71.4	201.4	219.8	196	172.2	137.1	137.4
Q14186	GN=TFDP1 Transcription factor Dp-1 OS=Homo sapiens PE=1 SV=1	TFDP1	9	2	2	2	410	45	52	1.102	0.65	0.14	-0.62	0.822223	0.00318226	99.1	109.3	64.4	117.1	108.2	118.3	130.1	71.4	75
Q05823	GN=RNASEL 2-5A-dependent ribonuclease OS=Homo sapiens PE=1 SV=2	RNASEL	4	2	2	2	741	83.5	60	0.94	0.653	-0.09	-0.62	0.998561	0.058632	125.4	117.8	81.8	52	48.6	46.8	47.7	35.1	30.7
Q9UBV8	GN=PEF1 Peflin OS=Homo sapiens PE=1 SV=1	PEF1	6	2	4	2	284	30.4	34	0.728	0.649	-0.46	-0.62	0.136198	0.0315485	130.1	94.7	84.4	40	35.3	31.7	23.7	24	24.8
Q6NSJ2	GN=PHLDB3 Pleckstrin homology-like domain family B member 3 OS=Homo sapiens PE=2 SV=3	PHLDB3	8	3	3	3	640	71.9	84	1.03	0.65	0.04	-0.62	0.999986	0.0438146	112.9	116.3	73.4	63.2	58.2	60.1	64.9	39	39.9
Q9NPJ6	GN=MED4 Mediator of RNA polymerase II transcription subunit 4 OS=Homo sapiens PE=1 SV=1	MED4	17	3	3	3	270	29.7	54	0.946	0.649	-0.08	-0.62	0.988593	0.00387348	119.2	112.7	77.4	217.8	204.6	196.4	202.9	141.9	132.4
P55210	GN=CASP7 Caspase-7 OS=Homo sapiens PE=1 SV=1	CASP7	16	4	4	4	303	34.3	62	1.091	0.652	0.13	-0.62	0.928621	0.00710222	111.3	121.4	72.6	137.8	149.9	160.3	153.5	84.9	103.5
Q9H0R6	GN=QRSL1 Glutamyl-tRNA(Gln) amidotransferase subunit A, mitochondrial OS=Homo sapiens PE=1 SV=2	QRSL1	13	5	7	5	528	57.4	108	1.156	0.649	0.21	-0.62	0.0832358	8.35052e-05	103.2	119.4	67	164.4	176.7	197.7	196.5	107.9	113.4
Q9NVV4	GN=MTPAP Poly(A) RNA polymerase, mitochondrial OS=Homo sapiens PE=1 SV=1	MTPAP	8	5	5	5	582	66.1	100	0.896	0.65	-0.16	-0.62	0.315718	0.000151464	115.2	103.3	74.9	964.4	880.8	848.7	804.1	630.5	569.5
Q9Y3D9	GN=MRPS23 28S ribosomal protein S23, mitochondrial OS=Homo sapiens PE=1 SV=2	MRPS23	38	7	12	7	190	21.8	136	0.954	0.65	-0.07	-0.62	0.564542	1.70076e-06	110.6	105.5	71.9	598.2	581.4	573.7	551.7	389.2	377.7
Q9C0B7	GN=TANGO6 Transport and Golgi organization protein 6 homolog OS=Homo sapiens PE=1 SV=2	TANGO6	11	8	10	8	1094	120.7	165	0.986	0.652	-0.02	-0.62	0.999988	0.000458928	109.2	107.7	71.3	277	317.5	300.9	284.3	198.5	188.6
Q9ULX3	GN=NOB1 RNA-binding protein NOB1 OS=Homo sapiens PE=1 SV=1	NOB1	28	10	16	10	412	46.6	280	0.913	0.65	-0.13	-0.62	0.645262	0.000450545	110.2	100.6	71.6	817.1	790.7	764.4	704.1	514.5	530.1
Q5VZL5	GN=ZMYM4 Zinc finger MYM-type protein 4 OS=Homo sapiens PE=1 SV=1	ZMYM4	10	12	14	12	1548	172.7	287	1.008	0.65	0.01	-0.62	1	0.000352624	115.2	116.2	74.9	630.9	689.8	654.3	675.8	425.3	432.3
Q13206	GN=DDX10 Probable ATP-dependent RNA helicase DDX10 OS=Homo sapiens PE=1 SV=2	DDX10	23	17	25	17	875	100.8	466	0.975	0.65	-0.04	-0.62	0.939526	1.19137e-06	109.5	106.7	71.2	1885.6	1913.8	1890.8	1813.2	1198.4	1272.8
P54802	GN=NAGLU Alpha-N-acetylglucosaminidase OS=Homo sapiens PE=1 SV=2	NAGLU	4	2	2	2	743	82.2	56	0.997	0.657	0	-0.61	1	0.809714	92.8	92.5	61	36.5	48.3	44.9	39	24.8	30.7
Q86Y39	GN=NDUFA11 NADH dehydrogenase [ubiquinone] 1 alpha subcomplex subunit 11 OS=Homo sapiens PE=1 SV=3	NDUFA11	20	2	4	2	141	14.8	44	0.886	0.654	-0.17	-0.61	0.894635	0.0290792	104.4	92.5	68.3	491.2	516.7	466.3	427.2	339	320
A1L390	GN=PLEKHG3 Pleckstrin homology domain-containing family G member 3 OS=Homo sapiens PE=1 SV=1	PLEKHG3	1	2	3	2	1219	134.3	41	0.991	0.655	-0.01	-0.61	1	0.00308666	112.1	111	73.4	54.7	53.3	53.5	53.4	36.6	34.1
Q8IWY9	GN=CDAN1 Codanin-1 OS=Homo sapiens PE=1 SV=4	CDAN1	1	2	2	2	1227	134	23	0.951	0.653	-0.07	-0.61	0.992942	0.00390027	115	109.3	75.1	82.7	80.4	74	81.2	48.8	58.1
Q9NWT6	GN=HIF1AN Hypoxia-inducible factor 1-alpha inhibitor OS=Homo sapiens PE=1 SV=2	HIF1AN	12	3	4	3	349	40.3	112	0.97	0.653	-0.04	-0.61	0.999998	0.189218	119.4	115.8	78	255.1	229.5	235.7	233.6	164.2	152.1
Q96CS4	GN=ZNF689 Zinc finger protein 689 OS=Homo sapiens PE=2 SV=1	ZNF689	5	3	3	3	500	56.9	46	1.153	0.657	0.21	-0.61	0.590794	0.00736543	109.1	125.8	71.7	188.5	214.6	220.6	243.8	127	137.6
Q6PJG2	GN=ELMSAN1 ELM2 and SANT domain-containing protein 1 OS=Homo sapiens PE=1 SV=2	ELMSAN1	5	4	6	4	1045	114.9	105	0.926	0.657	-0.11	-0.61	0.905029	0.00222615	112.9	104.6	74.2	212.3	204.4	190	195.9	129.3	144.7
Q15599	GN=SLC9A3R2 Na(+)/H(+) exchange regulatory cofactor NHE-RF2 OS=Homo sapiens PE=1 SV=2	SLC9A3R2	16	4	4	4	337	37.4	60	0.878	0.657	-0.19	-0.61	0.997128	0.523667	124.5	109.2	81.8	28.4	25.6	19.3	28.9	15.9	19.8
Q9UGV2	GN=NDRG3 Protein NDRG3 OS=Homo sapiens PE=1 SV=2	NDRG3	19	5	9	5	375	41.4	274	0.998	0.653	0	-0.61	1	2.17841e-05	110.6	110.3	72.2	1016.5	1013.6	1041.6	985.3	659.2	666.7
O43709	GN=WBSCR22 Probable 18S rRNA (guanine-N(7))-methyltransferase OS=Homo sapiens PE=1 SV=2	WBSCR22	29	6	7	6	281	31.9	58	0.955	0.653	-0.07	-0.61	0.979858	0.00054682	115	109.8	75.1	252	255.6	253.2	232.1	171	160.9
Q96KG9	GN=SCYL1 N-terminal kinase-like protein OS=Homo sapiens PE=1 SV=1	SCYL1	12	7	10	7	808	89.6	163	0.996	0.653	-0.01	-0.61	1	0.000146092	112.8	112.3	73.7	605.4	613.5	590	624.7	384.3	412.2
Q9BQS8	GN=FYCO1 FYVE and coiled-coil domain-containing protein 1 OS=Homo sapiens PE=1 SV=3	FYCO1	8	10	10	10	1478	166.9	111	0.968	0.655	-0.05	-0.61	0.992365	0.000178734	111.4	107.8	72.9	339.3	335.9	331.8	321.7	218.1	224.1
O00541	GN=PES1 Pescadillo homolog OS=Homo sapiens PE=1 SV=1	PES1	28	16	31	16	588	68	209	1.001	0.656	0	-0.61	1	0.000547475	108.8	108.9	71.3	1787.5	1706.1	1752.7	1742.9	1122.1	1168.4
P52701	GN=MSH6 DNA mismatch repair protein Msh6 OS=Homo sapiens PE=1 SV=2	MSH6	33	36	61	36	1360	152.7	484	0.961	0.654	-0.06	-0.61	0.151589	1.97091e-08	110.5	106.2	72.2	4146	4159.1	4071.8	3912.7	2746.9	2682.2
P17302	GN=GJA1 Gap junction alpha-1 protein OS=Homo sapiens PE=1 SV=2	GJA1	8	2	2	2	382	43	0	0.935	0.66	-0.1	-0.6	0.923803	0.00138492	114.2	106.8	75.3	56.3	64.3	58	54.5	37.9	41.6
O14524	GN=NEMP1 Nuclear envelope integral membrane protein 1 OS=Homo sapiens PE=1 SV=2	NEMP1	4	2	2	2	444	50.6	36	1.068	0.661	0.1	-0.6	0.977314	0.00655398	115.2	123	76.2	69.4	64	64.8	78.2	40.6	47.9
Q9NPF0	GN=CD320 CD320 antigen OS=Homo sapiens PE=1 SV=1	CD320	10	3	3	3	282	29	81	1.112	0.658	0.15	-0.6	0.99338	0.205969	112	124.6	73.6	28.2	26.8	33.5	27.9	16	20.4
Q6PJ69	GN=TRIM65 Tripartite motif-containing protein 65 OS=Homo sapiens PE=1 SV=3	TRIM65	9	3	3	3	517	57.3	33	0.816	0.661	-0.29	-0.6	0.976751	0.615154	105.6	86.2	69.9	65.7	76.9	66.5	50.6	50.8	43.5
Q9UFF9	GN=CNOT8 CCR4-NOT transcription complex subunit 8 OS=Homo sapiens PE=1 SV=1	CNOT8	16	4	6	4	292	33.5	77	0.944	0.66	-0.08	-0.6	0.54564	9.24477e-06	116.1	109.6	76.6	716.5	744.6	682.3	696.8	486.9	477.3
P98170	GN=XIAP E3 ubiquitin-protein ligase XIAP OS=Homo sapiens PE=1 SV=2	XIAP	9	4	4	4	497	56.6	79	1.078	0.661	0.11	-0.6	0.717839	0.000268205	111.6	120.4	73.7	132.5	131.3	140.9	143.5	83.7	90.7
P32121	GN=ARRB2 Beta-arrestin-2 OS=Homo sapiens PE=1 SV=2	ARRB2	11	4	4	4	409	46.1	53	0.871	0.658	-0.2	-0.6	0.145864	0.000195598	112.9	98.3	74.3	130.4	137.9	118	115.6	88	88.5
Q9UER7	GN=DAXX Death domain-associated protein 6 OS=Homo sapiens PE=1 SV=2	DAXX	10	4	4	4	740	81.3	106	0.989	0.658	-0.02	-0.6	1	0.0556699	106.9	105.7	70.4	78.4	63.7	75.2	65	48.8	44.3
O43716	GN=GATC Glutamyl-tRNA(Gln) amidotransferase subunit C, mitochondrial OS=Homo sapiens PE=1 SV=1	GATC	46	5	7	5	136	15.1	220	0.954	0.66	-0.07	-0.6	0.596708	3.28505e-06	112.5	107.3	74.3	381.3	376.4	367.9	354.7	250.4	249.9
Q8IV38	GN=ANKMY2 Ankyrin repeat and MYND domain-containing protein 2 OS=Homo sapiens PE=1 SV=1	ANKMY2	15	5	6	5	441	49.3	118	1.064	0.659	0.09	-0.6	0.537045	1.38649e-05	110.6	117.6	72.9	375.5	393.5	405.4	412.2	243.1	264
Q96P48	GN=ARAP1 Arf-GAP with Rho-GAP domain, ANK repeat and PH domain-containing protein 1 OS=Homo sapiens PE=1 SV=3	ARAP1	6	8	8	8	1450	162.1	68	1.005	0.658	0.01	-0.6	1	0.000246437	112.9	113.4	74.3	614.1	629.3	612.3	636.9	426.4	392.1
Q13111	GN=CHAF1A Chromatin assembly factor 1 subunit A OS=Homo sapiens PE=1 SV=2	CHAF1A	14	11	14	11	956	106.9	276	1.028	0.66	0.04	-0.6	0.998818	0.000521448	115.9	119.2	76.5	564	536.2	576.9	553.7	357.1	368.8
P82094	GN=TMF1 TATA element modulatory factor OS=Homo sapiens PE=1 SV=2	TMF1	14	14	15	14	1093	122.8	88	0.984	0.66	-0.02	-0.6	0.99998	0.00107184	114.5	112.7	75.6	429.7	453.6	423.7	445.3	307	276.7
Q9BXK1	GN=KLF16 Krueppel-like factor 16 OS=Homo sapiens PE=1 SV=1	KLF16	17	2	4	2	252	25.4	78	1.039	0.666	0.05	-0.59	0.999455	0.0116184	108.5	112.7	72.3	100.5	95.3	101.4	101.8	69.5	61.2
Q7L804	GN=RAB11FIP2 Rab11 family-interacting protein 2 OS=Homo sapiens PE=1 SV=1	RAB11FIP2	8	3	5	2	512	58.2	38	0.862	0.664	-0.21	-0.59	0.962346	0.229544	105.3	90.8	69.9	72.1	62.4	59	56.7	46.9	42.3
P50219	GN=MNX1 Motor neuron and pancreas homeobox protein 1 OS=Homo sapiens PE=1 SV=3	MNX1	7	2	2	2	401	40.5	38	1.023	0.665	0.03	-0.59	0.999846	0.0012828	114.1	116.6	75.8	260.7	267.8	267.4	273.1	169.5	182
O75414	GN=NME6 Nucleoside diphosphate kinase 6 OS=Homo sapiens PE=1 SV=3	NME6	12	2	2	2	186	21.1	26	0.994	0.664	-0.01	-0.59	1	0.000274523	109.1	108.4	72.5	151.7	154.2	147.5	156.6	100.1	103.1
Q86YQ8	GN=CPNE8 Copine-8 OS=Homo sapiens PE=1 SV=2	CPNE8	8	4	7	3	564	63.1	57	1.066	0.667	0.09	-0.59	0.917669	0.00108079	107.5	114.6	71.7	95.3	95.2	108	95.5	63.6	63.4
O43791	GN=SPOP Speckle-type POZ protein OS=Homo sapiens PE=1 SV=1	SPOP	11	3	3	3	374	42.1	29	0.979	0.666	-0.03	-0.59	0.999918	0.00208369	112.4	110	74.9	250.7	232.9	228	245.1	161.8	160.1
Q9H977	GN=WDR54 WD repeat-containing protein 54 OS=Homo sapiens PE=1 SV=1	WDR54	10	3	3	3	334	35.9	90	0.938	0.666	-0.09	-0.59	0.811754	0.000245503	113.9	106.7	75.8	450.4	444	438.4	400.9	297.8	297.7
Q8WTS6	GN=SETD7 Histone-lysine N-methyltransferase SETD7 OS=Homo sapiens PE=1 SV=1	SETD7	11	4	5	4	366	40.7	88	0.978	0.666	-0.03	-0.59	0.999956	0.00510569	113.2	110.6	75.4	137.5	148.8	136.9	142.9	90.4	100.5
Q8WW33	GN=GTSF1 Gametocyte-specific factor 1 OS=Homo sapiens PE=1 SV=2	GTSF1	24	4	4	4	167	19.3	60	1.108	0.663	0.15	-0.59	0.668794	0.00169919	102.2	113.3	67.7	675.3	782.2	792	819.2	484.1	479.1
O95619	GN=YEATS4 YEATS domain-containing protein 4 OS=Homo sapiens PE=1 SV=1	YEATS4	19	4	4	4	227	26.5	72	1.084	0.662	0.12	-0.59	0.963976	0.0133833	111.5	120.9	73.9	64.6	54.8	66	63.1	36.4	42.7
P36404	GN=ARL2 ADP-ribosylation factor-like protein 2 OS=Homo sapiens PE=1 SV=4	ARL2	39	6	10	6	184	20.9	98	0.944	0.662	-0.08	-0.59	0.550983	9.5112e-06	113.9	107.5	75.4	703.5	656.6	654.9	629.2	457.3	443
O60870	GN=KIN DNA/RNA-binding protein KIN17 OS=Homo sapiens PE=1 SV=2	KIN	19	6	6	6	393	45.3	61	1.093	0.665	0.13	-0.59	0.869999	0.00422187	111.3	121.6	74	421.9	417.4	485	433.4	267.4	291.1
Q8TDN6	GN=BRIX1 Ribosome biogenesis protein BRX1 homolog OS=Homo sapiens PE=1 SV=2	BRIX1	20	8	12	8	353	41.4	148	0.974	0.664	-0.04	-0.59	0.998659	0.000429552	110.3	107.4	73.2	1322.6	1329.2	1298.9	1283	861.2	900.5
Q99442	GN=SEC62 Translocation protein SEC62 OS=Homo sapiens PE=1 SV=1	SEC62	21	8	9	8	399	45.8	128	1.004	0.664	0.01	-0.59	1	0.00711322	110.5	111	73.4	403.1	384.3	398.8	391.9	258	264.6
Q9BTX1	GN=NDC1 Nucleoporin NDC1 OS=Homo sapiens PE=1 SV=2	NDC1	18	9	12	9	674	76.3	124	0.984	0.665	-0.02	-0.59	0.990032	8.42363e-07	111.8	110	74.3	365	346.3	351.8	347.7	234.4	238.3
Q9NPI6	GN=DCP1A mRNA-decapping enzyme 1A OS=Homo sapiens PE=1 SV=2	DCP1A	26	10	15	10	582	63.3	317	0.969	0.662	-0.05	-0.59	0.953667	1.4273e-05	109.4	105.9	72.4	1092.9	1060.3	1047	1038.2	735.9	690.2
Q86VI3	GN=IQGAP3 Ras GTPase-activating-like protein IQGAP3 OS=Homo sapiens PE=1 SV=2	IQGAP3	12	15	22	13	1631	184.6	168	0.97	0.665	-0.04	-0.59	0.999973	0.0412794	101.7	98.7	67.7	1060.4	1138.3	1110	1023.9	747.1	715.5
P51965	GN=UBE2E1 Ubiquitin-conjugating enzyme E2 E1 OS=Homo sapiens PE=1 SV=1	UBE2E1	23	4	9	2	193	21.4	174	0.913	0.669	-0.13	-0.58	0.9472	0.0194111	115	105	76.9	400.6	390.9	378.7	344.7	270.5	258.9
Q9Y5Y0	GN=FLVCR1 Feline leukemia virus subgroup C receptor-related protein 1 OS=Homo sapiens PE=1 SV=1	FLVCR1	7	2	3	2	555	59.8	100	0.991	0.669	-0.01	-0.58	1	0.00199679	107.9	106.9	72.2	146.1	173.1	168.4	147.3	102.6	110.4
P53794	GN=SLC5A3 Sodium/myo-inositol cotransporter OS=Homo sapiens PE=1 SV=2	SLC5A3	4	2	2	2	718	79.6	53	1.133	0.667	0.18	-0.58	0.640872	0.00560526	110.6	125.4	73.8	111.4	132.4	137.3	137.9	81.7	80.3
P98177	GN=FOXO4 Forkhead box protein O4 OS=Homo sapiens PE=1 SV=5	FOXO4	16	4	7	3	505	53.7	52	0.856	0.671	-0.22	-0.58	0.229523	0.0015588	108.1	92.5	72.5	184.7	203.6	173.6	158.5	131.8	128.5
Q9NVH0	GN=EXD2 Exonuclease 3'-5' domain-containing protein 2 OS=Homo sapiens PE=1 SV=2	EXD2	7	3	4	3	621	70.3	44	1.007	0.668	0.01	-0.58	1	0.00599913	103.7	104.4	69.3	253.2	268.1	271.8	253.1	178.3	170
Q99576	GN=TSC22D3 TSC22 domain family protein 3 OS=Homo sapiens PE=1 SV=2	TSC22D3	39	4	4	3	134	14.8	66	0.994	0.668	-0.01	-0.58	1	0.42238	112.2	111.5	75	42.1	54.9	51	44.8	37.6	27.4
Q9Y5J9	GN=TIMM8B Mitochondrial import inner membrane translocase subunit Tim8 B OS=Homo sapiens PE=1 SV=1	TIMM8B	45	4	11	4	83	9.3	83	1.056	0.669	0.08	-0.58	0.868884	0.000148313	110.2	116.3	73.7	500.5	517	527.5	546.6	339.1	341.2
P56282	GN=POLE2 DNA polymerase epsilon subunit 2 OS=Homo sapiens PE=1 SV=2	POLE2	10	4	5	4	527	59.5	55	0.933	0.669	-0.1	-0.58	0.975155	0.00958866	105.4	98.4	70.5	808.2	818.3	794.8	724.3	547.8	540.1
Q9H7X7	GN=IFT22 Intraflagellar transport protein 22 homolog OS=Homo sapiens PE=1 SV=1	IFT22	28	4	4	4	185	20.8	53	1.068	0.671	0.09	-0.58	0.786729	0.000241754	113.5	121.2	76.2	231	212.7	238.4	234.9	144.1	153.5
Q9BZ95	GN=WHSC1L1 Histone-lysine N-methyltransferase NSD3 OS=Homo sapiens PE=1 SV=1	WHSC1L1	5	4	4	4	1437	161.5	107	1.06	0.67	0.08	-0.58	0.924649	0.000656357	109.1	115.6	73.1	160.4	174	176	178.1	119.9	104.6
P32019	GN=INPP5B Type II inositol 1,4,5-trisphosphate 5-phosphatase OS=Homo sapiens PE=1 SV=4	INPP5B	4	4	4	4	993	112.8	51	1.006	0.671	0.01	-0.58	1	0.000951273	115.2	115.9	77.3	108.4	121.7	116	115.1	75.9	78.2
Q8TAA5	GN=GRPEL2 GrpE protein homolog 2, mitochondrial OS=Homo sapiens PE=1 SV=1	GRPEL2	26	5	9	5	225	25.4	92	0.894	0.671	-0.16	-0.58	0.53024	0.00142061	110.5	98.8	74.1	896.9	872.8	840.4	744.6	613.1	574.7
Q9NX47	GN=MARCH5 E3 ubiquitin-protein ligase MARCH5 OS=Homo sapiens PE=1 SV=1	MARCH5	26	6	7	6	278	31.2	92	1.096	0.668	0.13	-0.58	0.965556	0.0324399	116.2	127.3	77.6	38.6	41.1	46.5	41	26	27.2
Q96EI5	GN=TCEAL4 Transcription elongation factor A protein-like 4 OS=Homo sapiens PE=1 SV=2	TCEAL4	36	7	17	7	215	24.6	269	1.002	0.669	0	-0.58	1	0.0134132	111.6	111.9	74.7	784.7	727.4	739.4	775.5	486.9	524.8
Q2KHR3	GN=QSER1 Glutamine and serine-rich protein 1 OS=Homo sapiens PE=1 SV=3	QSER1	6	7	7	7	1735	189.9	49	1.048	0.67	0.07	-0.58	0.941259	0.000211712	107.1	112.2	71.7	345.7	374.7	390.1	364.7	239.4	242.8
Q9UNQ2	GN=DIMT1 Probable dimethyladenosine transferase OS=Homo sapiens PE=1 SV=1	DIMT1	31	8	10	8	313	35.2	118	0.946	0.667	-0.08	-0.58	0.896032	0.000259941	113.7	107.6	75.9	1435.2	1399.5	1302.9	1379.9	919.2	973.3
O75487	GN=GPC4 Glypican-4 OS=Homo sapiens PE=1 SV=4	GPC4	27	11	12	10	556	62.4	172	0.995	0.669	-0.01	-0.58	1	0.0002253	108.7	108.2	72.8	490.3	497	504.3	478.3	317.9	343.4
P86791	GN=CCZ1 Vacuolar fusion protein CCZ1 homolog OS=Homo sapiens PE=1 SV=1	CCZ1	22	10	11	10	482	55.8	96	1.006	0.671	0.01	-0.58	0.999957	3.17249e-07	110	110.6	73.8	637.3	640.3	639.2	646.3	420.4	436.8
Q13017	GN=ARHGAP5 Rho GTPase-activating protein 5 OS=Homo sapiens PE=1 SV=2	ARHGAP5	13	14	15	14	1502	172.4	116	0.89	0.67	-0.17	-0.58	0.915326	0.0431988	118	105	79	669.5	556.1	571.4	515.9	434.3	384.7
O00411	GN=POLRMT DNA-directed RNA polymerase, mitochondrial OS=Homo sapiens PE=1 SV=2	POLRMT	18	17	22	17	1230	138.5	309	0.959	0.667	-0.06	-0.58	0.461137	4.29925e-07	108.1	103.6	72.1	935.1	964.4	920.7	900.1	638.8	627.6
Q7L2E3	GN=DHX30 Putative ATP-dependent RNA helicase DHX30 OS=Homo sapiens PE=1 SV=1	DHX30	31	33	63	33	1194	133.9	594	1.039	0.67	0.05	-0.58	0.523669	2.95634e-07	103.2	107.2	69.1	2988.8	3032	3055.7	3198.8	1984.6	2050.3
P31751	GN=AKT2 RAC-beta serine/threonine-protein kinase OS=Homo sapiens PE=1 SV=2	AKT2	12	5	8	2	481	55.7	120	1	0.672	0	-0.57	1	0.0937084	115.7	115.7	77.8	101.9	94.6	101.7	94.8	58	75.2
Q9Y6X8	GN=ZHX2 Zinc fingers and homeoboxes protein 2 OS=Homo sapiens PE=1 SV=1	ZHX2	4	2	2	2	837	92.3	72	0.959	0.672	-0.06	-0.57	0.999977	0.222222	111.5	106.9	75	57	53.1	56.4	49.4	36.9	37.1
Q96RR4	GN=CAMKK2 Calcium/calmodulin-dependent protein kinase kinase 2 OS=Homo sapiens PE=1 SV=2	CAMKK2	5	2	3	2	588	64.7	47	0.958	0.675	-0.06	-0.57	0.866515	3.0732e-05	106.7	102.2	72.1	322.6	341.2	316.6	319	231.9	216.5
Q5TB30	GN=DEPDC1 DEP domain-containing protein 1A OS=Homo sapiens PE=1 SV=2	DEPDC1	3	2	2	2	811	92.9	70	1.005	0.674	0.01	-0.57	1	0.441548	117.4	118	79.1	31.9	38.1	38.6	31.8	27.8	19.9
Q9HCJ3	GN=RAVER2 Ribonucleoprotein PTB-binding 2 OS=Homo sapiens PE=1 SV=2	RAVER2	9	3	3	3	691	74.3	70	1.076	0.676	0.11	-0.57	0.82238	0.000857446	109.8	118.1	74.2	102.5	95.5	106.1	106.7	67.1	66.6
Q8N653	GN=LZTR1 Leucine-zipper-like transcriptional regulator 1 OS=Homo sapiens PE=1 SV=2	LZTR1	5	3	3	3	840	94.7	49	0.851	0.675	-0.23	-0.57	0.216506	0.00191898	109.2	92.9	73.7	233.7	195.1	179.5	184	147	141.4
Q9UFC0	GN=LRWD1 Leucine-rich repeat and WD repeat-containing protein 1 OS=Homo sapiens PE=1 SV=2	LRWD1	7	3	4	3	647	70.8	52	0.763	0.675	-0.39	-0.57	0.730823	0.365711	134.7	102.8	90.9	58.9	52.8	42.6	42.6	42.2	33.5
Q8WXD5	GN=GEMIN6 Gem-associated protein 6 OS=Homo sapiens PE=1 SV=1	GEMIN6	28	4	8	4	167	18.8	51	0.94	0.671	-0.09	-0.57	0.779345	0.000147655	115.1	108.2	77.3	287.6	280.8	250.2	285.3	190.2	191.4
Q9Y6I9	GN=TEX264 Testis-expressed sequence 264 protein OS=Homo sapiens PE=1 SV=1	TEX264	21	5	7	5	313	34.2	141	0.998	0.672	0	-0.57	1	0.000208223	109	108.7	73.3	293.7	279.6	295.6	276.5	187	198.6
O95785	GN=WIZ Protein Wiz OS=Homo sapiens PE=1 SV=2	WIZ	5	5	5	5	1651	178.6	91	1.041	0.675	0.06	-0.57	0.993914	0.00171676	106.8	111.2	72	305.1	307.1	324.7	312.8	201.1	212
Q9H0H0	GN=INTS2 Integrator complex subunit 2 OS=Homo sapiens PE=1 SV=2	INTS2	6	5	5	5	1204	134.2	33	1.044	0.673	0.06	-0.57	0.997593	0.00733256	113.3	118.3	76.2	271.7	257.5	278.6	273.9	169.7	186.5
Q9NYV6	GN=RRN3 RNA polymerase I-specific transcription initiation factor RRN3 OS=Homo sapiens PE=1 SV=1	RRN3	7	5	5	5	651	74.1	39	0.99	0.674	-0.01	-0.57	0.995517	4.40057e-08	103.6	102.6	69.8	573.3	574.4	581.4	555.5	390.9	382.7
Q96BR5	GN=COA7 Cytochrome c oxidase assembly factor 7 OS=Homo sapiens PE=1 SV=2	COA7	16	5	6	5	231	25.7	50	1.095	0.676	0.13	-0.57	0.925273	0.0139577	107.6	117.8	72.7	383.4	423.3	417	466.4	241.8	306.2
Q13257	GN=MAD2L1 Mitotic spindle assembly checkpoint protein MAD2A OS=Homo sapiens PE=1 SV=1	MAD2L1	29	6	18	6	205	23.5	217	0.994	0.673	-0.01	-0.57	1	0.000962666	112.2	111.6	75.6	1031.7	978.3	1000.2	996.8	680.3	672.9
Q92979	GN=EMG1 Ribosomal RNA small subunit methyltransferase NEP1 OS=Homo sapiens PE=1 SV=4	EMG1	33	6	10	6	244	26.7	91	0.956	0.676	-0.07	-0.57	0.920761	0.000115837	113.2	108.2	76.5	416.7	425.7	417.1	388.6	276.6	292.7
Q5VT25	GN=CDC42BPA Serine/threonine-protein kinase MRCK alpha OS=Homo sapiens PE=1 SV=1	CDC42BPA	7	10	11	7	1732	197.2	154	1.029	0.672	0.04	-0.57	0.993753	0.000119895	105.4	108.4	70.8	377.1	415	414	399.9	256.6	275.4
Q13610	GN=PWP1 Periodic tryptophan protein 1 homolog OS=Homo sapiens PE=1 SV=1	PWP1	16	7	9	7	501	55.8	159	0.948	0.674	-0.08	-0.57	0.861413	0.000146322	115.5	109.5	77.8	476.9	424.4	441.7	411.5	313.8	292.7
P49815	GN=TSC2 Tuberin OS=Homo sapiens PE=1 SV=2	TSC2	7	12	13	12	1807	200.5	186	1.028	0.674	0.04	-0.57	0.996311	0.000218931	106.3	109.3	71.7	568.9	562.6	577.4	585.9	386.5	376.3
O60502	GN=MGEA5 Protein O-GlcNAcase OS=Homo sapiens PE=1 SV=2	MGEA5	20	15	24	15	916	102.8	220	1.036	0.674	0.05	-0.57	0.966543	7.28481e-05	107.2	111.1	72.3	1524	1493.7	1539.4	1587.4	1077.8	960.7
Q15154	GN=PCM1 Pericentriolar material 1 protein OS=Homo sapiens PE=1 SV=4	PCM1	10	17	19	17	2024	228.4	172	1.011	0.674	0.02	-0.57	0.999959	3.85167e-05	110.8	112	74.7	484.8	484.6	492.3	487.7	322.5	330.9
P49674	GN=CSNK1E Casein kinase I isoform epsilon OS=Homo sapiens PE=1 SV=1	CSNK1E	19	7	10	2	416	47.3	130	1.063	0.678	0.09	-0.56	0.990319	0.0153859	107.1	113.8	72.7	152.9	166.9	165.6	174	106.4	110.4
Q00653	GN=NFKB2 Nuclear factor NF-kappa-B p100 subunit OS=Homo sapiens PE=1 SV=4	NFKB2	2	2	2	2	900	96.7	56	0.965	0.677	-0.05	-0.56	0.997606	0.00221714	116.1	112	78.6	45.1	48.6	48.3	42.2	33	30.4
Q9BZG1	GN=RAB34 Ras-related protein Rab-34 OS=Homo sapiens PE=1 SV=1	RAB34	10	2	2	2	259	29	25	0.781	0.679	-0.36	-0.56	0.949054	0.708965	104.4	81.6	70.9	98.1	101.1	96.4	62.8	72.6	63
Q9H147	GN=DNTTIP1 Deoxynucleotidyltransferase terminal-interacting protein 1 OS=Homo sapiens PE=1 SV=2	DNTTIP1	5	2	2	2	329	37	38	1.079	0.677	0.11	-0.56	0.987236	0.0392888	110.3	119	74.7	97.1	113.8	109.2	117.8	62.6	81
P60903	GN=S100A10 Protein S100-A10 OS=Homo sapiens PE=1 SV=2	S100A10	18	2	2	2	97	11.2	28	1.023	0.68	0.03	-0.56	0.999897	0.00338642	114.2	116.9	77.6	214.6	221.4	229.9	216.5	159.2	137.9
Q9NSP4	GN=CENPM Centromere protein M OS=Homo sapiens PE=1 SV=1	CENPM	22	3	4	3	180	19.7	94	0.926	0.681	-0.11	-0.56	0.997937	0.17738	125.7	116.3	85.5	62.2	54.3	47.8	60.6	39.9	39.3
Q96EY5	GN=MVB12A Multivesicular body subunit 12A OS=Homo sapiens PE=1 SV=1	MVB12A	18	3	4	3	273	28.8	33	0.979	0.679	-0.03	-0.56	0.999587	0.000405262	112.3	110	76.2	167.4	173.6	171.3	162.7	109.9	121.8
Q96BT7	GN=ALKBH8 Alkylated DNA repair protein alkB homolog 8 OS=Homo sapiens PE=1 SV=2	ALKBH8	5	3	4	3	664	75.2	58	1.075	0.68	0.1	-0.56	0.923355	0.00367468	109.6	117.8	74.5	183.2	192.8	191.8	212.8	122.5	133.1
Q8WVS4	GN=WDR60 WD repeat-containing protein 60 OS=Homo sapiens PE=1 SV=3	WDR60	3	3	3	3	1066	122.5	46	1.002	0.678	0	-0.56	1	0.00849403	115.7	115.9	78.4	154.1	164	162.3	156.2	110.3	105.2
A0A0A6YYF3	GN=GPR75-ASB3 Protein GPR75-ASB3 OS=Homo sapiens PE=1 SV=1	GPR75-ASB3	7	3	3	3	556	61.7	72	0.749	0.68	-0.42	-0.56	0.0451493	0.00876882	118.8	89	80.7	81	87.5	64.9	61.2	63.4	51.6
Q86YS7	GN=C2CD5 C2 domain-containing protein 5 OS=Homo sapiens PE=1 SV=1	C2CD5	3	3	3	3	1000	110.4	37	1.138	0.68	0.19	-0.56	0.668149	0.0112055	108.3	123.3	73.6	57	58.1	64.7	66.3	34.9	43.8
O14925	GN=TIMM23 Mitochondrial import inner membrane translocase subunit Tim23 OS=Homo sapiens PE=1 SV=1	TIMM23	26	4	9	4	209	21.9	89	0.95	0.68	-0.07	-0.56	0.529333	5.72013e-06	111	105.5	75.5	551.5	555	542.6	509.4	382.5	369.7
Q9NPI1	GN=BRD7 Bromodomain-containing protein 7 OS=Homo sapiens PE=1 SV=1	BRD7	9	4	6	4	651	74.1	99	1.057	0.678	0.08	-0.56	0.9415	0.000889459	113.8	120.4	77.2	318.9	320	340.1	335.4	204.2	229.6
Q9P2D3	GN=HEATR5B HEAT repeat-containing protein 5B OS=Homo sapiens PE=1 SV=2	HEATR5B	2	4	4	4	2071	224.2	0	0.93	0.68	-0.1	-0.56	0.615788	0.000147402	110.2	102.6	75	110.8	102.3	95.3	102.9	71.6	73.3
Q641Q2	GN=FAM21A WASH complex subunit FAM21A OS=Homo sapiens PE=1 SV=3	FAM21A	21	18	27	5	1341	147.1	438	1.001	0.679	0	-0.56	1	7.69218e-08	109.8	109.9	74.5	1842.9	1838	1886.9	1799.6	1255.8	1243.2
Q8IWF6	GN=DENND6A Protein DENND6A OS=Homo sapiens PE=1 SV=1	DENND6A	11	5	6	5	608	69.5	135	0.971	0.678	-0.04	-0.56	0.999894	0.0151286	110.2	107	74.7	293.5	257.4	275.6	258.4	202.7	171.1
Q15047	GN=SETDB1 Histone-lysine N-methyltransferase SETDB1 OS=Homo sapiens PE=1 SV=1	SETDB1	4	5	5	5	1291	143.1	29	0.963	0.681	-0.05	-0.56	0.999245	0.0109743	109.9	105.9	74.8	38.6	31.6	33.2	34	23.3	24.2
Q6ZWJ1	GN=STXBP4 Syntaxin-binding protein 4 OS=Homo sapiens PE=1 SV=2	STXBP4	10	5	7	5	553	61.6	83	1.041	0.678	0.06	-0.56	0.998479	0.00809704	111.8	116.3	75.7	319.1	305.5	319.7	330.4	221.5	202
Q9BZG8	GN=DPH1 Diphthamide biosynthesis protein 1 OS=Homo sapiens PE=1 SV=2	DPH1	12	5	6	5	443	48.8	48	0.979	0.68	-0.03	-0.56	0.998985	0.000198374	108.5	106.2	73.8	640.1	625.4	591.4	648.2	435	426.1
Q9Y3B9	GN=RRP15 RRP15-like protein OS=Homo sapiens PE=1 SV=2	RRP15	29	7	20	7	282	31.5	364	1.011	0.678	0.02	-0.56	0.999975	8.04936e-05	106.6	107.8	72.3	559.9	585.2	580.1	577.4	385	391.4
P63151	GN=PPP2R2A Serine/threonine-protein phosphatase 2A 55 kDa regulatory subunit B alpha isoform OS=Homo sapiens PE=1 SV=1	PPP2R2A	17	7	11	7	447	51.7	115	1.005	0.678	0.01	-0.56	0.999961	9.30324e-08	107.6	108.2	73	875.4	883.5	895	873.1	581.8	611.4
Q8IW35	GN=CEP97 Centrosomal protein of 97 kDa OS=Homo sapiens PE=1 SV=1	CEP97	13	9	9	9	865	96.9	101	0.989	0.679	-0.02	-0.56	0.999505	2.5106e-06	112.9	111.7	76.7	395.8	395.4	395.7	387	272	265.1
Q9BVJ6	GN=UTP14A U3 small nucleolar RNA-associated protein 14 homolog A OS=Homo sapiens PE=1 SV=1	UTP14A	40	28	44	22	771	87.9	384	0.939	0.678	-0.09	-0.56	0.727021	0.000126659	109.3	102.6	74.1	3461.1	3368.8	3252.8	3159.3	2391.4	2239.1
P48730	GN=CSNK1D Casein kinase I isoform delta OS=Homo sapiens PE=1 SV=2	CSNK1D	18	7	9	2	415	47.3	99	0.96	0.685	-0.06	-0.55	0.997993	0.00835534	105.6	101.3	72.3	246	278.4	254.9	247.5	179.7	178.9
Q9Y3T6	GN=R3HCC1 R3H and coiled-coil domain-containing protein 1 OS=Homo sapiens PE=1 SV=2	R3HCC1	6	2	3	2	480	53.2	46	0.945	0.684	-0.08	-0.55	0.999864	0.281318	98.4	93	67.3	450.1	500.9	461.3	436.3	321.4	328.5
Q9H4I3	GN=TRABD TraB domain-containing protein OS=Homo sapiens PE=1 SV=1	TRABD	7	2	2	2	376	42.3	83	0.908	0.684	-0.14	-0.55	0.98902	0.150083	102.9	93.4	70.4	71.4	59.1	63.5	54.8	49.7	39.7
Q8WYH8	GN=ING5 Inhibitor of growth protein 5 OS=Homo sapiens PE=1 SV=1	ING5	10	2	4	2	240	27.7	48	1.148	0.681	0.2	-0.55	0.925883	0.131494	100.7	115.6	68.6	17.6	18.6	23	18.8	12.5	12.2
Q6DCA0	GN=AMMECR1L AMMECR1-like protein OS=Homo sapiens PE=1 SV=1	AMMECR1L	7	2	2	2	310	34.5	42	0.985	0.681	-0.02	-0.55	0.999999	0.0244223	102.3	100.7	69.6	66.9	72.6	68.2	69.2	53.6	42
Q8IUR0	GN=TRAPPC5 Trafficking protein particle complex subunit 5 OS=Homo sapiens PE=1 SV=1	TRAPPC5	9	2	3	2	188	20.8	56	0.899	0.683	-0.15	-0.55	0.997574	0.443467	122.6	110.2	83.7	20.7	18.2	14.5	20.9	12.9	13.6
Q96L58	GN=B3GALT6 Beta-1,3-galactosyltransferase 6 OS=Homo sapiens PE=1 SV=2	B3GALT6	5	2	2	2	329	37.1	36	0.972	0.683	-0.04	-0.55	0.99988	0.0131989	114.5	111.3	78.2	65	71.5	64.2	68.4	45.2	48
Q9H992	GN=MARCH7 E3 ubiquitin-protein ligase MARCH7 OS=Homo sapiens PE=1 SV=1	MARCH7	4	2	2	2	704	78	52	0.899	0.684	-0.15	-0.55	0.997919	0.471313	111.7	100.4	76.3	25.1	26.9	19.7	27.7	13.8	23
Q86W34	GN=AMZ2 Archaemetzincin-2 OS=Homo sapiens PE=1 SV=2	AMZ2	4	2	2	2	360	41.2	33	0.99	0.685	-0.01	-0.55	1	0.0137986	111.8	110.7	76.6	186	180.3	181	181.6	114.1	138
Q6BDS2	GN=UHRF1BP1 UHRF1-binding protein 1 OS=Homo sapiens PE=1 SV=1	UHRF1BP1	4	3	3	3	1440	159.4	108	1.008	0.684	0.01	-0.55	1	0.0103355	113.8	114.7	77.8	110.8	114.9	110.8	116.7	73.1	81.4
P35240	GN=NF2 Merlin OS=Homo sapiens PE=1 SV=1	NF2	6	4	6	4	595	69.6	94	0.967	0.682	-0.05	-0.55	0.995561	0.000891117	118.5	114.5	80.8	165	187.4	163.2	177.1	118.7	121.2
O14874	GN=BCKDK [3-methyl-2-oxobutanoate dehydrogenase [lipoamide]] kinase, mitochondrial OS=Homo sapiens PE=1 SV=2	BCKDK	12	4	6	4	412	46.3	109	0.942	0.683	-0.09	-0.55	0.548974	2.48175e-05	108.2	101.9	73.9	281.7	266.9	256.2	260.1	183	191.6
Q86UY6	GN=NAA40 N-alpha-acetyltransferase 40 OS=Homo sapiens PE=1 SV=1	NAA40	19	4	6	4	237	27.2	88	0.989	0.683	-0.02	-0.55	1	0.0161922	104.2	103	71.2	245.5	247.9	260.5	228.3	172.6	164.3
Q8WUX9	GN=CHMP7 Charged multivesicular body protein 7 OS=Homo sapiens PE=1 SV=1	CHMP7	11	4	5	4	453	50.9	93	0.967	0.682	-0.05	-0.55	0.999479	0.00805489	115.2	111.4	78.5	256.6	264	255.4	248.1	169.4	185.8
Q9Y485	GN=DMXL1 DmX-like protein 1 OS=Homo sapiens PE=1 SV=3	DMXL1	2	5	5	4	3027	337.6	43	1.005	0.681	0.01	-0.55	1	0.00150541	107.5	108.1	73.2	401.1	450.1	430.8	423.6	276.5	302.8
P56589	GN=PEX3 Peroxisomal biogenesis factor 3 OS=Homo sapiens PE=1 SV=1	PEX3	17	5	5	5	373	42.1	50	0.964	0.684	-0.05	-0.55	0.999908	0.0587765	102.8	99.1	70.3	224.5	251.4	244.4	214.8	166.7	158.3
Q8N3F8	GN=MICALL1 MICAL-like protein 1 OS=Homo sapiens PE=1 SV=2	MICALL1	5	5	6	5	863	93.4	44	1.037	0.681	0.05	-0.55	0.999477	0.0125963	114.8	119	78.2	201.8	201.5	199.6	218.9	127.3	148.1
Q9UGN5	GN=PARP2 Poly [ADP-ribose] polymerase 2 OS=Homo sapiens PE=1 SV=2	PARP2	13	6	7	6	583	66.2	56	1.08	0.685	0.11	-0.55	0.988801	0.0546433	102.6	110.8	70.3	243.3	297.8	320.5	263.7	174.5	195
Q13356	GN=PPIL2 Peptidyl-prolyl cis-trans isomerase-like 2 OS=Homo sapiens PE=1 SV=1	PPIL2	16	7	7	7	520	58.8	71	0.969	0.682	-0.05	-0.55	0.999506	0.00606318	106.9	103.6	73	587.5	609.6	584.1	575.7	409.3	407.5
Q9P2B2	GN=PTGFRN Prostaglandin F2 receptor negative regulator OS=Homo sapiens PE=1 SV=2	PTGFRN	8	7	8	7	879	98.5	51	1.005	0.681	0.01	-0.55	1	0.011155	116	116.5	79	104.7	100.1	107.3	98.7	68.5	71
Q8NDI1	GN=EHBP1 EH domain-binding protein 1 OS=Homo sapiens PE=1 SV=3	EHBP1	10	9	9	9	1231	139.9	164	1.003	0.685	0	-0.55	1	0.00312949	109.2	109.5	74.8	554.7	595.4	566.5	586.5	392.6	394.8
Q9Y5V3	GN=MAGED1 Melanoma-associated antigen D1 OS=Homo sapiens PE=1 SV=3	MAGED1	16	11	20	10	778	86.1	343	1.101	0.684	0.14	-0.55	0.795338	0.00520378	111.3	122.6	76.1	258.4	273.8	290.4	295.5	170.1	194.4
Q9NS87	GN=KIF15 Kinesin-like protein KIF15 OS=Homo sapiens PE=1 SV=1	KIF15	13	14	17	13	1388	160.1	170	0.955	0.681	-0.07	-0.55	0.932795	0.000214203	109.4	104.4	74.5	624.2	638.9	604.1	601.8	441.4	419.5
Q12789	GN=GTF3C1 General transcription factor 3C polypeptide 1 OS=Homo sapiens PE=1 SV=4	GTF3C1	15	27	41	27	2109	238.7	499	0.969	0.684	-0.05	-0.55	0.956111	2.80004e-05	105.8	102.5	72.4	3037.1	3043.8	2979.2	2911.7	2147.3	2015.4
Q53LP3	GN=SOWAHC Ankyrin repeat domain-containing protein SOWAHC OS=Homo sapiens PE=1 SV=1	SOWAHC	8	2	2	2	525	55.6	90	0.776	0.686	-0.37	-0.54	0.493205	0.151797	132.2	102.5	90.6	33.4	41.4	29.3	28.3	24.6	26.4
Q13572	GN=ITPK1 Inositol-tetrakisphosphate 1-kinase OS=Homo sapiens PE=1 SV=2	ITPK1	8	2	3	2	414	45.6	45	1.001	0.685	0	-0.54	1	0.294876	98.7	98.8	67.6	100.2	109.2	101.6	107.8	79.3	64.8
P85298	GN=ARHGAP8 Rho GTPase-activating protein 8 OS=Homo sapiens PE=1 SV=1	ARHGAP8	6	2	2	2	464	53.5	41	1.043	0.687	0.06	-0.54	0.999915	0.126744	98.7	102.9	67.8	16.3	17.7	17.7	17.7	9.7	14
Q9ULM2	GN=ZNF490 Zinc finger protein 490 OS=Homo sapiens PE=1 SV=2	ZNF490	3	2	2	2	529	61.3	38	1.06	0.688	0.08	-0.54	0.998742	0.0862405	117.8	124.8	81.1	248.9	258	281	256.6	172.5	176.4
Q9NWB7	GN=IFT57 Intraflagellar transport protein 57 homolog OS=Homo sapiens PE=1 SV=1	IFT57	5	2	2	2	429	49.1	32	0.99	0.689	-0.02	-0.54	1	0.00889206	116.5	115.3	80.2	86.7	88.2	84.2	89	58.5	62
Q96BD8	GN=SKA1 Spindle and kinetochore-associated protein 1 OS=Homo sapiens PE=1 SV=1	SKA1	9	2	2	2	255	29.5	29	0.95	0.689	-0.07	-0.54	0.967692	0.00155498	113.4	107.8	78.1	106.8	108.7	101.6	103.2	78	70.5
Q07617	GN=SPAG1 Sperm-associated antigen 1 OS=Homo sapiens PE=1 SV=3	SPAG1	3	2	2	2	926	103.6	0	0.971	0.686	-0.04	-0.54	0.992696	0.000208945	106.4	103.3	73	324.4	310	317.4	298.7	217.4	217.4
Q13153	GN=PAK1 Serine/threonine-protein kinase PAK 1 OS=Homo sapiens PE=1 SV=2	PAK1	14	7	15	3	545	60.6	175	1.07	0.685	0.1	-0.54	0.99217	0.0380687	112.5	120.3	77.1	151.7	156.3	159.1	170.5	96.7	115.2
Q15773	GN=MLF2 Myeloid leukemia factor 2 OS=Homo sapiens PE=1 SV=1	MLF2	17	3	5	3	248	28.1	65	1.069	0.686	0.1	-0.54	0.995273	0.0567263	99.8	106.7	68.4	131.5	143.3	154.1	139.6	90.1	98.3
P15291	GN=B4GALT1 Beta-1,4-galactosyltransferase 1 OS=Homo sapiens PE=1 SV=5	B4GALT1	14	3	4	3	398	43.9	103	0.998	0.69	0	-0.54	1	0.0128917	102.9	102.6	71	127.9	124.1	124.9	126.5	83.4	90.6
Q9BWW4	GN=SSBP3 Single-stranded DNA-binding protein 3 OS=Homo sapiens PE=1 SV=1	SSBP3	10	3	3	3	388	40.4	94	1.032	0.688	0.05	-0.54	0.996915	0.0010274	112.7	116.3	77.5	70.6	69	74.5	69.6	47.2	48.9
Q07889	GN=SOS1 Son of sevenless homolog 1 OS=Homo sapiens PE=1 SV=1	SOS1	3	3	3	3	1333	152.4	31	1.036	0.688	0.05	-0.54	0.999541	0.0154773	112.8	116.9	77.6	122.8	133	130.6	134.2	84.6	91.3
Q9Y580	GN=RBM7 RNA-binding protein 7 OS=Homo sapiens PE=1 SV=1	RBM7	10	3	4	3	266	30.5	0	1.1	0.689	0.14	-0.54	0.335124	0.000178071	109.8	120.7	75.6	277.4	252.8	297.4	285.1	178	187
Q53F19	GN=NCBP3 Nuclear cap-binding protein subunit 3 OS=Homo sapiens PE=1 SV=2	NCBP3	8	4	6	4	620	70.5	155	1.083	0.689	0.11	-0.54	0.911397	0.00676652	111.2	120.4	76.6	147.6	146.8	158.7	160	97.1	105.8
Q96IV0	GN=NGLY1 Peptide-N(4)-(N-acetyl-beta-glucosaminyl)asparagine amidase OS=Homo sapiens PE=1 SV=1	NGLY1	9	4	5	4	654	74.3	131	0.921	0.689	-0.12	-0.54	0.616597	0.00050646	118.5	109.1	81.6	250.8	242.2	221	232.9	166.3	173.2
O95490	GN=ADGRL2 Adhesion G protein-coupled receptor L2 OS=Homo sapiens PE=1 SV=2	ADGRL2	4	4	4	4	1459	163.2	40	1.037	0.688	0.05	-0.54	0.994252	0.00117707	116.6	120.8	80.2	273.9	255.9	273.4	275.5	187	177.4
P50416	GN=CPT1A Carnitine O-palmitoyltransferase 1, liver isoform OS=Homo sapiens PE=1 SV=2	CPT1A	6	4	4	4	773	88.3	29	0.738	0.69	-0.44	-0.54	0.601416	0.39681	137.9	101.8	95.1	24.2	25.4	17.3	19.4	13.8	21.2
P28799	GN=GRN Granulins OS=Homo sapiens PE=1 SV=2	GRN	6	4	4	4	593	63.5	50	0.985	0.689	-0.02	-0.54	1	0.109432	111.3	109.6	76.7	224	178.3	190.1	203.8	121.4	156.2
Q9UJK0	GN=TSR3 Ribosome biogenesis protein TSR3 homolog OS=Homo sapiens PE=1 SV=1	TSR3	27	5	10	5	312	33.6	199	0.797	0.686	-0.33	-0.54	0.817262	0.355986	125.2	99.7	85.9	261.9	230	212.6	179.8	159.9	177.5
Q5T0N5	GN=FNBP1L Formin-binding protein 1-like OS=Homo sapiens PE=1 SV=3	FNBP1L	11	5	5	5	605	70	132	0.944	0.69	-0.08	-0.54	0.989366	0.0132864	118.2	111.5	81.5	213.5	194.7	194.4	190.5	147.4	134.3
Q14318	GN=FKBP8 Peptidyl-prolyl cis-trans isomerase FKBP8 OS=Homo sapiens PE=1 SV=2	FKBP8	18	6	14	6	412	44.5	203	1.037	0.688	0.05	-0.54	0.979504	0.000272854	109.3	113.4	75.2	884.3	863.3	899.4	913.4	587.4	614.6
P43355	GN=MAGEA1 Melanoma-associated antigen 1 OS=Homo sapiens PE=1 SV=1	MAGEA1	23	7	11	6	309	34.3	123	1.008	0.686	0.01	-0.54	0.999989	1.40287e-05	110.2	111	75.6	902.9	889.8	913.5	892.9	637.6	593.2
P46020	GN=PHKA1 Phosphorylase b kinase regulatory subunit alpha, skeletal muscle isoform OS=Homo sapiens PE=1 SV=2	PHKA1	7	7	8	7	1223	137.2	49	1.129	0.689	0.17	-0.54	0.814073	0.0267382	101.8	114.9	70.1	68.1	73.3	74.5	85.4	44.4	53.4
Q9UL63	GN=MKLN1 Muskelin OS=Homo sapiens PE=1 SV=2	MKLN1	15	8	10	8	735	84.7	128	1.008	0.685	0.01	-0.54	1	0.00479568	105.6	106.4	72.4	156.1	152	162.5	148.3	100.9	110.5
Q9GZR2	GN=REXO4 RNA exonuclease 4 OS=Homo sapiens PE=1 SV=2	REXO4	25	9	9	9	422	46.6	93	1.012	0.689	0.02	-0.54	0.999687	1.54941e-05	115.7	117.1	79.7	341.8	356.3	351.9	354.8	231.9	249.1
Q9BYG3	GN=NIFK MKI67 FHA domain-interacting nucleolar phosphoprotein OS=Homo sapiens PE=1 SV=1	NIFK	43	12	19	12	293	34.2	248	0.975	0.689	-0.04	-0.54	0.920576	2.17525e-06	111.1	108.3	76.6	1728.4	1696.7	1680.3	1659.4	1165.2	1196.4
Q8TAF3	GN=WDR48 WD repeat-containing protein 48 OS=Homo sapiens PE=1 SV=1	WDR48	29	16	21	16	677	76.2	176	0.952	0.686	-0.07	-0.54	0.970417	0.00116689	114.6	109.2	78.6	1867.7	1850.5	1779.7	1761.7	1259.4	1290.8
P43246	GN=MSH2 DNA mismatch repair protein Msh2 OS=Homo sapiens PE=1 SV=1	MSH2	26	20	35	20	934	104.7	401	0.989	0.685	-0.02	-0.54	0.999236	2.43865e-06	108	106.8	74.1	1235.2	1267.7	1248.3	1226.4	870.8	844.8
O60493	GN=SNX3 Sorting nexin-3 OS=Homo sapiens PE=1 SV=3	SNX3	20	3	7	2	162	18.8	109	0.958	0.693	-0.06	-0.53	0.995149	0.00511132	115.8	110.9	80.3	59.5	54.9	56.4	53.3	36.9	42.6
Q8TA86	GN=RP9 Retinitis pigmentosa 9 protein OS=Homo sapiens PE=1 SV=2	RP9	10	2	2	2	221	26.1	36	0.9	0.694	-0.15	-0.53	0.84989	0.0186156	118.3	106.6	82.2	139	130.9	128.3	115	84.8	103.5
Q9HDC5	GN=JPH1 Junctophilin-1 OS=Homo sapiens PE=1 SV=2	JPH1	7	3	5	3	661	71.6	183	0.995	0.69	-0.01	-0.53	1	0.0194227	110.1	109.6	76	345.8	332	329.5	345.1	239.7	228.3
Q9BUE6	GN=ISCA1 Iron-sulfur cluster assembly 1 homolog, mitochondrial OS=Homo sapiens PE=1 SV=1	ISCA1	32	3	3	3	129	14.2	80	0.961	0.692	-0.06	-0.53	0.997932	0.00795094	106.8	102.6	73.9	411.9	412.3	423.5	370.3	307.5	264.3
O76080	GN=ZFAND5 AN1-type zinc finger protein 5 OS=Homo sapiens PE=1 SV=1	ZFAND5	25	3	3	3	213	23.1	81	0.993	0.691	-0.01	-0.53	1	0.0202227	107.5	106.8	74.3	88.6	89.2	95.1	82.1	59.5	63.5
P08648	GN=ITGA5 Integrin alpha-5 OS=Homo sapiens PE=1 SV=2	ITGA5	4	3	3	3	1049	114.5	70	1.106	0.694	0.15	-0.53	0.97433	0.108457	111.3	123.1	77.3	70	64.9	78.3	71	44.1	49.7
Q6IQ26	GN=DENND5A DENN domain-containing protein 5A OS=Homo sapiens PE=1 SV=2	DENND5A	4	3	3	3	1287	147	79	1.005	0.695	0.01	-0.53	1	0.0302993	102.1	102.6	71	90.9	95.6	102.7	85.4	62.7	66.8
Q9UJX5	GN=ANAPC4 Anaphase-promoting complex subunit 4 OS=Homo sapiens PE=1 SV=2	ANAPC4	4	3	3	3	808	92.1	59	1.044	0.691	0.06	-0.53	0.999848	0.108217	112.4	117.4	77.7	18.6	19.8	21.2	19	12.5	14.1
Q9NQ66	GN=PLCB1 1-phosphatidylinositol 4,5-bisphosphate phosphodiesterase beta-1 OS=Homo sapiens PE=1 SV=1	PLCB1	4	3	3	3	1216	138.5	45	0.982	0.694	-0.03	-0.53	0.999999	0.0431915	112.8	110.8	78.3	88	88.4	90.6	82.8	65.4	57.3
Q9NRG4	GN=SMYD2 N-lysine methyltransferase SMYD2 OS=Homo sapiens PE=1 SV=2	SMYD2	8	3	3	3	433	49.7	0	0.935	0.692	-0.1	-0.53	0.287032	9.31932e-06	115.5	108	79.9	224.5	233.9	217	211.8	157.6	159.4
Q9H900	GN=ZWILCH Protein zwilch homolog OS=Homo sapiens PE=1 SV=2	ZWILCH	7	4	4	4	591	67.2	77	1.005	0.692	0.01	-0.53	1	0.0450266	101.7	102.2	70.4	175.1	189.3	192.8	173.5	128.6	123.6
Q9H8H2	GN=DDX31 Probable ATP-dependent RNA helicase DDX31 OS=Homo sapiens PE=1 SV=2	DDX31	4	4	4	4	851	94	22	0.993	0.69	-0.01	-0.53	0.999998	0.000117305	106.9	106.1	73.8	763.6	758.1	749.4	760.9	508.1	542.8
Q7L590	GN=MCM10 Protein MCM10 homolog OS=Homo sapiens PE=1 SV=2	MCM10	4	4	4	4	875	98.1	52	1.118	0.692	0.16	-0.53	0.766077	0.0119304	108.5	121.2	75	81.1	93.8	97.3	97.7	54.6	66.6
Q3ZCW2	GN=LGALSL Galectin-related protein OS=Homo sapiens PE=1 SV=2	LGALSL	40	5	9	5	172	19	180	0.986	0.691	-0.02	-0.53	0.99999	0.001646	107.4	105.9	74.2	531.1	522.7	525.6	513.6	376.9	351.5
Q8ND56	GN=LSM14A Protein LSM14 homolog A OS=Homo sapiens PE=1 SV=3	LSM14A	13	5	10	5	463	50.5	145	0.981	0.693	-0.03	-0.53	0.999836	0.00097967	107.6	105.5	74.6	518.4	537	514.8	520.2	372.4	359.2
Q99956	GN=DUSP9 Dual specificity protein phosphatase 9 OS=Homo sapiens PE=1 SV=1	DUSP9	26	5	10	5	384	41.8	201	1.007	0.692	0.01	-0.53	1	0.0511525	104.5	105.2	72.4	281.7	270.7	288	268.6	207.9	175.9
Q8TDR0	GN=TRAF3IP1 TRAF3-interacting protein 1 OS=Homo sapiens PE=1 SV=1	TRAF3IP1	9	5	6	5	691	78.6	101	0.973	0.692	-0.04	-0.53	0.999976	0.0426541	107.6	104.7	74.5	487.4	509.5	524.5	448.6	328.3	362.4
O00767	GN=SCD Acyl-CoA desaturase OS=Homo sapiens PE=1 SV=2	SCD	22	6	14	6	359	41.5	216	0.905	0.693	-0.14	-0.53	0.526978	0.00116729	108.2	97.9	75	929.7	947.7	883.6	816	690.3	613.5
Q99471	GN=PFDN5 Prefoldin subunit 5 OS=Homo sapiens PE=1 SV=2	PFDN5	48	6	15	6	154	17.3	201	1.067	0.691	0.09	-0.53	0.501391	3.99785e-05	104.2	111.2	72	1172.1	1177.9	1218.5	1290.6	806.9	816.9
Q5TAX3	GN=ZCCHC11 Terminal uridylyltransferase 4 OS=Homo sapiens PE=1 SV=3	ZCCHC11	5	7	7	6	1644	185	101	1.077	0.692	0.11	-0.53	0.579977	0.000185869	110.1	118.5	76.1	314.2	311.4	348.6	325.4	208.8	224.1
Q9UPN4	GN=CEP131 Centrosomal protein of 131 kDa OS=Homo sapiens PE=1 SV=3	CEP131	12	11	14	11	1083	122.1	200	0.938	0.692	-0.09	-0.53	0.922989	0.00216218	108.8	102.1	75.3	718.1	841	749.4	709.3	516.2	559.5
Q96Q15	GN=SMG1 Serine/threonine-protein kinase SMG1 OS=Homo sapiens PE=1 SV=3	SMG1	5	14	15	14	3661	410.2	176	0.961	0.691	-0.06	-0.53	0.912903	5.57045e-05	112.8	108.4	77.9	605.5	587.6	597.1	550.6	413.9	410.1
Q9BW92	GN=TARS2 Threonine--tRNA ligase, mitochondrial OS=Homo sapiens PE=1 SV=1	TARS2	24	15	19	15	718	81	204	1.02	0.69	0.03	-0.53	0.994447	1.67653e-05	109	111.2	75.2	1266.9	1245.7	1294.6	1268.1	876.7	858
P42285	GN=SKIV2L2 Superkiller viralicidic activity 2-like 2 OS=Homo sapiens PE=1 SV=3	SKIV2L2	29	26	42	26	1042	117.7	476	0.962	0.694	-0.06	-0.53	0.937311	9.83306e-05	110.9	106.7	77	2720	2647	2609	2552.6	1813.1	1915
Q9NYJ1	GN=COA4 Cytochrome c oxidase assembly factor 4 homolog, mitochondrial OS=Homo sapiens PE=1 SV=2	COA4	29	2	2	2	87	10.1	50	1.049	0.697	0.07	-0.52	0.999969	0.377913	99.3	104.2	69.2	20.1	14.4	19	16.8	12.9	10.9
Q14653	GN=IRF3 Interferon regulatory factor 3 OS=Homo sapiens PE=1 SV=1	IRF3	7	2	2	2	427	47.2	43	0.916	0.697	-0.13	-0.52	0.877897	0.00941061	116	106.2	80.8	92.3	92.7	80.8	88.9	58.9	70.5
P06213	GN=INSR Insulin receptor OS=Homo sapiens PE=1 SV=4	INSR	2	2	3	2	1382	156.2	44	1.078	0.7	0.11	-0.52	0.870322	0.00350623	111.5	120.2	78	178.9	183.4	196.6	194	124.9	128.6
Q6ZRV2	GN=FAM83H Protein FAM83H OS=Homo sapiens PE=1 SV=3	FAM83H	4	3	3	3	1179	127	82	1.093	0.697	0.13	-0.52	0.982465	0.089996	114.1	124.7	79.5	121.7	113.5	131.7	125.3	84.5	79.5
O75182	GN=SIN3B Paired amphipathic helix protein Sin3b OS=Homo sapiens PE=1 SV=2	SIN3B	3	3	3	3	1162	133	51	0.985	0.696	-0.02	-0.52	1	0.601931	92	90.6	64.1	28.5	26.2	28.1	25.9	20.5	17.7
Q9BQ49	GN=SMIM7 Small integral membrane protein 7 OS=Homo sapiens PE=1 SV=2	SMIM7	25	3	3	3	75	8.6	58	0.985	0.699	-0.02	-0.52	1	0.0784447	117.3	115.6	82	184.4	159.8	172.2	166	116.8	123.1
Q8NFA0	GN=USP32 Ubiquitin carboxyl-terminal hydrolase 32 OS=Homo sapiens PE=1 SV=1	USP32	3	3	4	3	1604	181.5	80	1.01	0.696	0.01	-0.52	1	0.238532	108.9	110	75.9	210.1	259.4	222.7	249.4	129.8	203.6
Q86TP1	GN=PRUNE Protein prune homolog OS=Homo sapiens PE=1 SV=2	PRUNE	13	4	4	4	453	50.2	42	1.091	0.7	0.13	-0.52	0.277279	8.39154e-05	106.8	116.6	74.7	156	164.5	176.5	173.2	111.7	112.4
Q92805	GN=GOLGA1 Golgin subfamily A member 1 OS=Homo sapiens PE=1 SV=3	GOLGA1	6	4	4	4	767	88.1	61	0.976	0.696	-0.03	-0.52	0.99943	0.00114982	108.8	106.3	75.7	181.4	191.6	181.4	182.7	131.4	128.1
Q96SK2	GN=TMEM209 Transmembrane protein 209 OS=Homo sapiens PE=1 SV=2	TMEM209	12	5	6	5	561	62.9	167	0.918	0.695	-0.12	-0.52	0.834492	0.00487594	111	101.9	77.2	250.5	278.2	230.8	254.3	169.4	198.8
Q5T5X7	GN=BEND3 BEN domain-containing protein 3 OS=Homo sapiens PE=1 SV=1	BEND3	8	5	7	5	828	94.4	58	0.997	0.698	-0.01	-0.52	1	0.00152795	110.2	109.8	76.9	241.1	254.5	248.3	245.4	174.2	171.5
P11441	GN=UBL4A Ubiquitin-like protein 4A OS=Homo sapiens PE=1 SV=1	UBL4A	39	5	6	5	157	17.8	80	0.978	0.695	-0.03	-0.52	0.998766	0.000279179	108.7	106.3	75.6	1067.5	1128	1094.4	1052.8	746.5	779.6
Q9BRV8	GN=SIKE1 Suppressor of IKBKE 1 OS=Homo sapiens PE=1 SV=1	SIKE1	38	6	6	6	207	23.7	160	0.948	0.695	-0.08	-0.52	0.989569	0.00986942	112.6	106.7	78.3	108.1	101.2	107.9	91.1	75.5	70.1
O95456	GN=PSMG1 Proteasome assembly chaperone 1 OS=Homo sapiens PE=1 SV=1	PSMG1	19	6	9	6	288	32.8	149	1.049	0.698	0.07	-0.52	0.953915	0.000824546	108.3	113.6	75.6	346.9	360.9	359.3	383.7	239.4	254.8
Q6DKI1	GN=RPL7L1 60S ribosomal protein L7-like 1 OS=Homo sapiens PE=1 SV=1	RPL7L1	25	6	7	6	246	28.6	78	0.893	0.698	-0.16	-0.52	0.452678	0.00180138	109.5	97.8	76.4	476.6	486.5	439.5	421	346.4	325.8
Q96QZ7	GN=MAGI1 Membrane-associated guanylate kinase, WW and PDZ domain-containing protein 1 OS=Homo sapiens PE=1 SV=3	MAGI1	7	6	7	6	1491	164.5	71	0.877	0.697	-0.19	-0.52	0.815391	0.049104	117.5	103	81.8	104.1	93	86.7	85.9	58.7	80.2
O15212	GN=PFDN6 Prefoldin subunit 6 OS=Homo sapiens PE=1 SV=1	PFDN6	58	8	14	8	129	14.6	166	0.956	0.696	-0.07	-0.52	0.906229	0.000162224	108.8	104	75.7	1132	1059.5	1084.1	1010.1	779	745
Q8TCY9	GN=URGCP Up-regulator of cell proliferation OS=Homo sapiens PE=1 SV=2	URGCP	10	8	8	8	931	104.9	61	1.048	0.699	0.07	-0.52	0.97226	0.00135176	111	116.3	77.7	203.3	205	209.7	218.1	137.5	148.1
A0A024QZ33	GN=CCDC55 Coiled-coil domain containing 55, isoform CRA_a OS=Homo sapiens PE=1 SV=1	CCDC55	15	8	9	8	504	60.4	98	0.929	0.696	-0.11	-0.52	0.989374	0.0576995	115.9	107.6	80.7	819.2	743.6	723	726.8	548.6	537.8
Q2TBE0	GN=CWF19L2 CWF19-like protein 2 OS=Homo sapiens PE=1 SV=4	CWF19L2	11	9	10	9	894	103.7	99	1.021	0.696	0.03	-0.52	0.999869	0.00214351	110.6	112.9	77	558.1	601.6	568.2	616	379.8	428.4
Q15942	GN=ZYX Zyxin OS=Homo sapiens PE=1 SV=1	ZYX	26	10	13	10	572	61.2	145	0.993	0.696	-0.01	-0.52	1	0.0138855	111.4	110.7	77.6	690	599.7	632.6	645	425.6	471
Q16512	GN=PKN1 Serine/threonine-protein kinase N1 OS=Homo sapiens PE=1 SV=2	PKN1	15	11	12	10	942	103.9	182	0.985	0.697	-0.02	-0.52	0.99946	5.41302e-05	111.9	110.2	78	492.5	475.9	475.4	478.1	348.8	326.5
Q9NUL3	GN=STAU2 Double-stranded RNA-binding protein Staufen homolog 2 OS=Homo sapiens PE=1 SV=1	STAU2	24	12	14	10	570	62.6	108	1.08	0.696	0.11	-0.52	0.0844697	2.67772e-06	107.7	116.3	75	424.6	427.1	452.2	467.4	292.8	300.1
Q15050	GN=RRS1 Ribosome biogenesis regulatory protein homolog OS=Homo sapiens PE=1 SV=2	RRS1	43	14	28	14	365	41.2	280	0.959	0.697	-0.06	-0.52	0.974071	0.000675994	109.5	105	76.3	1463	1451.1	1435.3	1360	1021.1	1010.7
P17480	GN=UBTF Nucleolar transcription factor 1 OS=Homo sapiens PE=1 SV=1	UBTF	26	19	30	19	764	89.4	283	1.071	0.695	0.1	-0.52	0.550193	9.7586e-05	106.5	114.1	74	918.7	919	985.5	983.1	651.4	626.2
P30876	GN=POLR2B DNA-directed RNA polymerase II subunit RPB2 OS=Homo sapiens PE=1 SV=1	POLR2B	23	24	37	24	1174	133.8	484	0.986	0.696	-0.02	-0.52	0.989651	4.71112e-07	113.3	111.8	78.9	2089.3	2057.2	2059.1	2030.3	1475.4	1411.4
Q9NVI1	GN=FANCI Fanconi anemia group I protein OS=Homo sapiens PE=1 SV=4	FANCI	22	26	37	26	1328	149.2	354	0.977	0.698	-0.03	-0.52	0.913957	1.39266e-06	107.4	104.9	74.9	1879.7	1913.7	1857.8	1847	1343.6	1303.4
Q9ULT8	GN=HECTD1 E3 ubiquitin-protein ligase HECTD1 OS=Homo sapiens PE=1 SV=3	HECTD1	15	31	38	31	2610	289.2	314	0.951	0.699	-0.07	-0.52	0.0605608	4.48114e-08	111.7	106.3	78.1	1739.8	1727.6	1664.5	1634.6	1218.6	1206.1
Q9UKE5	GN=TNIK TRAF2 and NCK-interacting protein kinase OS=Homo sapiens PE=1 SV=1	TNIK	3	3	3	2	1360	154.8	52	0.957	0.702	-0.06	-0.51	0.999643	0.0726353	117.3	112.3	82.3	46.4	40.3	39.2	43.7	28.5	32.3
O43482	GN=OIP5 Protein Mis18-beta OS=Homo sapiens PE=1 SV=2	OIP5	17	2	3	2	229	24.7	128	0.87	0.7	-0.2	-0.51	0.982421	0.435031	97.4	84.8	68.2	38.7	47.1	40	34.5	29.1	30.8
P36954	GN=POLR2I DNA-directed RNA polymerase II subunit RPB9 OS=Homo sapiens PE=1 SV=1	POLR2I	20	2	2	2	125	14.5	59	1.054	0.703	0.08	-0.51	0.999925	0.35916	110.1	116.1	77.4	27.3	32.9	28.2	35.5	19.1	23.3
Q9BVS5	GN=TRMT61B tRNA (adenine(58)-N(1))-methyltransferase, mitochondrial OS=Homo sapiens PE=1 SV=2	TRMT61B	6	2	2	2	477	52.9	42	0.955	0.702	-0.07	-0.51	0.999853	0.16721	106.7	101.9	74.9	118	120.6	114.2	113.7	85.2	82.2
Q96JA3	GN=PLEKHA8 Pleckstrin homology domain-containing family A member 8 OS=Homo sapiens PE=1 SV=3	PLEKHA8	4	2	2	2	519	58.2	36	1.104	0.701	0.14	-0.51	0.851104	0.0156791	106.8	117.9	74.9	57.8	48.3	61.3	55.5	37.3	36.8
Q9Y3Y2	GN=CHTOP Chromatin target of PRMT1 protein OS=Homo sapiens PE=1 SV=2	CHTOP	17	3	9	3	248	26.4	240	1	0.701	0	-0.51	1	0.001246	113.3	113.3	79.4	207.7	233.8	223.9	216.8	152.4	156.5
Q9UET6	GN=FTSJ1 Putative tRNA (cytidine(32)/guanosine(34)-2'-O)-methyltransferase OS=Homo sapiens PE=1 SV=2	FTSJ1	12	3	4	3	329	36.1	98	1.008	0.703	0.01	-0.51	0.999998	0.00015137	105	105.8	73.9	390.7	427.7	405.2	418.8	300.6	275.1
O15119	GN=TBX3 T-box transcription factor TBX3 OS=Homo sapiens PE=1 SV=4	TBX3	4	3	3	3	743	79.3	47	0.944	0.704	-0.08	-0.51	0.925235	0.00149504	108.1	102.1	76.1	305.6	300.2	287.5	284.7	200.8	226.4
Q9H7L9	GN=SUDS3 Sin3 histone deacetylase corepressor complex component SDS3 OS=Homo sapiens PE=1 SV=2	SUDS3	11	3	4	3	328	38.1	44	0.985	0.703	-0.02	-0.51	0.99857	1.83856e-05	107.7	106.1	75.7	664	676.3	668.5	651.6	461.1	481
Q5EBL4	GN=RILPL1 RILP-like protein 1 OS=Homo sapiens PE=1 SV=1	RILPL1	8	3	3	3	403	47.1	35	0.884	0.701	-0.18	-0.51	0.70823	0.0183064	116.6	103	81.8	94.1	96.9	90.8	78.4	70.7	63.4
P04150	GN=NR3C1 Glucocorticoid receptor OS=Homo sapiens PE=1 SV=1	NR3C1	4	3	4	3	777	85.6	42	0.969	0.702	-0.04	-0.51	0.999599	0.0108122	111.8	108.4	78.5	149.1	122.7	120.9	142.2	93.9	96
Q9H9V9	GN=JMJD4 JmjC domain-containing protein 4 OS=Homo sapiens PE=1 SV=2	JMJD4	12	4	5	4	463	52.5	97	1.006	0.702	0.01	-0.51	1	0.0187252	105.9	106.5	74.3	176.5	170.2	190.8	159.4	124.8	118.5
O75879	GN=GATB Glutamyl-tRNA(Gln) amidotransferase subunit B, mitochondrial OS=Homo sapiens PE=1 SV=1	GATB	12	4	5	4	557	61.8	114	1.013	0.702	0.02	-0.51	1	0.109387	112.3	113.7	78.9	57.3	55.7	60.1	54.4	38.6	40.8
Q9UPN6	GN=SCAF8 Protein SCAF8 OS=Homo sapiens PE=1 SV=1	SCAF8	6	7	9	5	1271	140.4	60	1.022	0.703	0.03	-0.51	0.999705	0.00145391	109.5	111.9	77	385.7	382.6	377.6	408.1	283.9	257
Q96MW5	GN=COG8 Conserved oligomeric Golgi complex subunit 8 OS=Homo sapiens PE=1 SV=2	COG8	11	5	7	5	612	68.4	152	0.982	0.703	-0.03	-0.51	0.999935	0.00190183	108.6	106.7	76.3	239.2	271.1	260.6	240	177.1	180.8
Q92560	GN=BAP1 Ubiquitin carboxyl-terminal hydrolase BAP1 OS=Homo sapiens PE=1 SV=2	BAP1	8	5	5	5	729	80.3	58	1.045	0.702	0.06	-0.51	0.850311	6.09942e-05	107.7	112.5	75.6	400.2	391.3	414.5	412.2	275.5	280.2
A0AVF1	GN=TTC26 Intraflagellar transport protein 56 OS=Homo sapiens PE=2 SV=1	TTC26	13	5	6	5	554	64.1	57	1.05	0.701	0.07	-0.51	0.981733	0.0031303	104	109.2	72.9	421.6	398.3	438.6	421.9	287.4	287
O75781	GN=PALM Paralemmin-1 OS=Homo sapiens PE=1 SV=2	PALM	13	5	5	5	387	42.1	0	1.173	0.701	0.23	-0.51	0.523749	0.025492	109.8	128.8	77	91	81.9	107.4	95.4	57.3	64
Q9NRL3	GN=STRN4 Striatin-4 OS=Homo sapiens PE=1 SV=2	STRN4	13	9	11	7	753	80.5	173	1.024	0.701	0.03	-0.51	0.995729	0.000114362	104.4	106.9	73.2	499.3	528.7	537.1	515	351.7	368.9
Q15118	GN=PDK1 [Pyruvate dehydrogenase (acetyl-transferring)] kinase isozyme 1, mitochondrial OS=Homo sapiens PE=1 SV=1	PDK1	25	8	9	7	436	49.2	151	1.128	0.701	0.17	-0.51	0.243748	0.00066216	102	115	71.5	95.1	100.1	113	107.3	68.5	68.3
Q96KQ7	GN=EHMT2 Histone-lysine N-methyltransferase EHMT2 OS=Homo sapiens PE=1 SV=3	EHMT2	9	9	12	8	1210	132.3	197	1.045	0.7	0.06	-0.51	0.949634	0.000372524	110	114.9	77	380.8	365.8	380.5	399.5	256.1	266.6
Q9BZX2	GN=UCK2 Uridine-cytidine kinase 2 OS=Homo sapiens PE=1 SV=1	UCK2	46	8	16	8	261	29.3	190	0.95	0.703	-0.07	-0.51	0.816165	0.000131876	106.3	101	74.7	595	600.8	585.4	551.4	413.5	426.9
Q04721	GN=NOTCH2 Neurogenic locus notch homolog protein 2 OS=Homo sapiens PE=1 SV=3	NOTCH2	5	9	10	8	2471	265.2	208	1.074	0.7	0.1	-0.51	0.777302	0.000951051	110.1	118.3	77.1	312.9	334.6	344.5	350.8	226.8	226.4
Q5W0B1	GN=RNF219 RING finger protein 219 OS=Homo sapiens PE=1 SV=1	RNF219	17	12	16	11	726	81.1	176	0.943	0.704	-0.09	-0.51	0.794208	0.000311556	122.2	115.1	86	1466.3	1465.4	1415.3	1349	1065.9	998.3
Q14671	GN=PUM1 Pumilio homolog 1 OS=Homo sapiens PE=1 SV=3	PUM1	16	14	18	12	1186	126.4	335	0.996	0.7	-0.01	-0.51	1	4.19528e-06	109.2	108.8	76.5	785.3	773.6	776.2	776.8	564.4	527.6
P56182	GN=RRP1 Ribosomal RNA processing protein 1 homolog A OS=Homo sapiens PE=1 SV=1	RRP1	31	12	20	12	461	52.8	238	0.986	0.702	-0.02	-0.51	0.998808	1.53752e-05	111.4	109.8	78.2	1200.9	1154.4	1161	1160.1	835	819.3
P21359	GN=NF1 Neurofibromin OS=Homo sapiens PE=1 SV=2	NF1	5	13	16	13	2839	319.2	85	1.031	0.704	0.04	-0.51	0.999421	0.00684814	103.8	107	73.1	962.4	967.7	963.2	1027.3	684.7	674.6
Q9BVI4	GN=NOC4L Nucleolar complex protein 4 homolog OS=Homo sapiens PE=1 SV=1	NOC4L	30	14	17	14	516	58.4	177	0.972	0.703	-0.04	-0.51	0.849418	2.79666e-06	108.6	105.5	76.3	1121.4	1080.1	1087.2	1051.5	778.1	768.8
Q9UPY3	GN=DICER1 Endoribonuclease Dicer OS=Homo sapiens PE=1 SV=3	DICER1	8	14	14	14	1922	218.5	112	1.013	0.704	0.02	-0.51	0.999985	0.000774612	106.9	108.3	75.3	504.2	559	537.6	537.6	353.3	395.2
Q13573	GN=SNW1 SNW domain-containing protein 1 OS=Homo sapiens PE=1 SV=1	SNW1	38	18	27	18	536	61.5	299	0.996	0.702	-0.01	-0.51	0.999997	4.62643e-07	109.1	108.7	76.5	2114.6	2077.9	2102.5	2073.8	1457.3	1483.9
Q8TCG1	GN=KIAA1524 Protein CIP2A OS=Homo sapiens PE=1 SV=2	KIAA1524	19	18	22	18	905	102.1	263	0.964	0.703	-0.05	-0.51	0.999771	0.0446905	114.2	110.1	80.3	887.4	1119.3	921.6	1001.7	724.1	677.8
Q9UNS1	GN=TIMELESS Protein timeless homolog OS=Homo sapiens PE=1 SV=2	TIMELESS	18	19	28	19	1208	138.6	360	1.047	0.702	0.07	-0.51	0.856622	9.25104e-05	103.9	108.8	73	1153.3	1158.1	1175.7	1244.6	791.7	832.2
P49790	GN=NUP153 Nuclear pore complex protein Nup153 OS=Homo sapiens PE=1 SV=2	NUP153	20	22	30	22	1475	153.8	472	1.001	0.701	0	-0.51	1	0.000253217	114.2	114.3	80	1379.8	1387.6	1349.9	1422.3	951.6	988.2
Q9BXW9	GN=FANCD2 Fanconi anemia group D2 protein OS=Homo sapiens PE=1 SV=2	FANCD2	17	23	30	23	1451	164	330	0.979	0.703	-0.03	-0.51	0.98708	1.16808e-05	108.8	106.5	76.5	1570.3	1615.3	1580.2	1540	1150.4	1090.3
O95835	GN=LATS1 Serine/threonine-protein kinase LATS1 OS=Homo sapiens PE=1 SV=1	LATS1	2	2	2	2	1130	126.8	60	1.114	0.708	0.16	-0.5	0.989978	0.321518	102.9	114.7	72.9	66.5	72.6	71.6	83.8	45.9	52.7
P55789	GN=GFER FAD-linked sulfhydryl oxidase ALR OS=Homo sapiens PE=1 SV=2	GFER	17	2	2	2	205	23.4	73	1.085	0.706	0.12	-0.5	0.982471	0.0721401	108.6	117.9	76.7	99	118.2	113	121.8	70.5	82.8
Q9H019	GN=MTFR1L Mitochondrial fission regulator 1-like OS=Homo sapiens PE=1 SV=2	MTFR1L	14	3	3	3	292	31.9	56	1.019	0.708	0.03	-0.5	1	0.345307	101.2	103.2	71.7	64.4	70.2	76	61.8	50.2	45.1
Q96S94	GN=CCNL2 Cyclin-L2 OS=Homo sapiens PE=1 SV=1	CCNL2	8	3	4	3	520	58.1	53	1.042	0.709	0.06	-0.5	0.998594	0.0207355	105.6	110	74.9	82.3	80.1	87.9	81.3	64.7	51.2
Q9H2H9	GN=SLC38A1 Sodium-coupled neutral amino acid transporter 1 OS=Homo sapiens PE=1 SV=1	SLC38A1	5	3	3	3	487	54	61	1.093	0.705	0.13	-0.5	0.999322	0.551341	99.1	108.3	69.9	68.5	88.7	87	83.4	40.6	74.5
Q9UK99	GN=FBXO3 F-box only protein 3 OS=Homo sapiens PE=1 SV=3	FBXO3	13	4	6	4	471	54.5	98	0.946	0.707	-0.08	-0.5	0.891977	0.000772778	112.3	106.2	79.4	353.1	348.1	335.2	328	261.8	234.7
Q9Y6X4	GN=FAM169A Soluble lamin-associated protein of 75 kDa OS=Homo sapiens PE=1 SV=2	FAM169A	7	4	4	4	670	74.9	54	0.992	0.709	-0.01	-0.5	1	0.00301954	112.4	111.4	79.7	312.4	319.9	311.7	315.4	211.8	237.2
Q9UBS8	GN=RNF14 E3 ubiquitin-protein ligase RNF14 OS=Homo sapiens PE=1 SV=1	RNF14	9	4	4	4	474	53.8	58	1.026	0.71	0.04	-0.5	0.99997	0.0385669	111.2	114.1	78.9	144.3	164.2	146	170.9	109.5	109
Q6PI26	GN=SHQ1 Protein SHQ1 homolog OS=Homo sapiens PE=1 SV=2	SHQ1	6	4	4	4	577	65.1	45	0.972	0.706	-0.04	-0.5	0.999876	0.0220208	112.7	109.5	79.6	184.8	181.9	181.9	174.4	131	128.1
Q9H2Y7	GN=ZNF106 Zinc finger protein 106 OS=Homo sapiens PE=1 SV=1	ZNF106	4	5	5	5	1883	208.8	92	1.007	0.709	0.01	-0.5	1	0.0309351	111.8	112.6	79.2	139.5	164.3	159.9	145.4	103.2	111.6
Q9UDY8	GN=MALT1 Mucosa-associated lymphoid tissue lymphoma translocation protein 1 OS=Homo sapiens PE=1 SV=1	MALT1	9	5	5	5	824	92.2	66	0.984	0.705	-0.02	-0.5	0.999924	0.000768842	112.1	110.3	79	366.5	367.6	359.3	363.2	257.4	260.1
Q9NNW5	GN=WDR6 WD repeat-containing protein 6 OS=Homo sapiens PE=1 SV=1	WDR6	7	6	9	6	1121	121.6	140	0.908	0.707	-0.14	-0.5	0.812825	0.0104337	108.5	98.6	76.7	464.3	460.1	430.2	409.8	327.9	325.5
Q9UG56	GN=PISD Phosphatidylserine decarboxylase proenzyme, mitochondrial OS=Homo sapiens PE=2 SV=4	PISD	16	6	8	6	409	46.6	47	1.064	0.71	0.09	-0.5	0.360074	1.7003e-05	105.2	112	74.6	489.1	506.7	530	529.6	350.3	356.1
Q9NRG9	GN=AAAS Aladin OS=Homo sapiens PE=1 SV=1	AAAS	12	6	10	6	546	59.5	152	1.049	0.706	0.07	-0.5	0.926418	0.000506464	107.5	112.8	75.9	308.2	329	340.1	328.3	217.4	232.7
Q9Y2I1	GN=NISCH Nischarin OS=Homo sapiens PE=1 SV=3	NISCH	4	6	8	6	1504	166.5	52	1.042	0.707	0.06	-0.5	0.979602	0.0010752	109.9	114.5	77.6	288.7	297.7	310.4	300.6	206.5	207.9
Q9UQN3	GN=CHMP2B Charged multivesicular body protein 2b OS=Homo sapiens PE=1 SV=1	CHMP2B	29	7	16	7	213	23.9	153	0.938	0.705	-0.09	-0.5	0.913583	0.00278362	114.8	107.6	80.9	798.3	748.9	730.2	719.7	530.8	559.8
Q13395	GN=TARBP1 Probable methyltransferase TARBP1 OS=Homo sapiens PE=1 SV=1	TARBP1	5	7	8	7	1621	181.6	69	0.981	0.708	-0.03	-0.5	0.998267	8.85745e-05	111.3	109.2	78.8	533.2	511	523.6	501	364.2	375.1
Q6IA86	GN=ELP2 Elongator complex protein 2 OS=Homo sapiens PE=1 SV=2	ELP2	13	10	15	10	826	92.4	165	0.952	0.707	-0.07	-0.5	0.733809	4.98201e-05	110.4	105.1	78	700.7	703.1	677.8	658.7	493.6	498.8
Q9BSJ2	GN=TUBGCP2 Gamma-tubulin complex component 2 OS=Homo sapiens PE=1 SV=2	TUBGCP2	18	12	16	12	902	102.5	182	0.931	0.708	-0.1	-0.5	0.742311	0.000793962	107.1	99.8	75.8	744.5	745.6	670.1	718.7	537.7	517.3
O76021	GN=RSL1D1 Ribosomal L1 domain-containing protein 1 OS=Homo sapiens PE=1 SV=3	RSL1D1	36	17	45	17	490	54.9	258	1.007	0.706	0.01	-0.5	1	0.000446594	109.6	110.3	77.4	4090.9	4244.1	4070.5	4321	2882.1	3006.5
Q07864	GN=POLE DNA polymerase epsilon catalytic subunit A OS=Homo sapiens PE=1 SV=5	POLE	12	24	28	24	2286	261.4	211	0.983	0.709	-0.03	-0.5	0.995949	1.65221e-05	107.6	105.7	76.3	1072.5	1119.9	1057.9	1096.7	800.2	754.3
Q5UIP0	GN=RIF1 Telomere-associated protein RIF1 OS=Homo sapiens PE=1 SV=2	RIF1	18	39	56	39	2472	274.3	795	1.002	0.709	0	-0.5	1	0.000100938	107	107.2	75.8	2560.1	2587.1	2564.6	2594.5	1810.6	1837.7
Q8IWQ3	GN=BRSK2 Serine/threonine-protein kinase BRSK2 OS=Homo sapiens PE=1 SV=3	BRSK2	3	2	2	2	736	81.6	54	0.954	0.71	-0.07	-0.49	0.913063	0.00036131	107.2	102.3	76.1	332.1	347.8	338.9	310.1	233.6	249.4
Q96G28	GN=CFAP36 Cilia- and flagella-associated protein 36 OS=Homo sapiens PE=1 SV=2	CFAP36	8	2	3	2	342	39.4	84	0.969	0.713	-0.05	-0.49	0.997732	0.00278034	113.5	110	81	255.1	264.4	254.3	249	179.8	190.9
O95249	GN=GOSR1 Golgi SNAP receptor complex member 1 OS=Homo sapiens PE=1 SV=1	GOSR1	6	2	2	2	250	28.6	0	1.176	0.713	0.23	-0.49	0.918035	0.327743	104	122.3	74.2	38.1	34.7	39.6	46.2	28.1	24
Q7KZN9	GN=COX15 Cytochrome c oxidase assembly protein COX15 homolog OS=Homo sapiens PE=1 SV=1	COX15	9	3	5	3	410	46	59	0.999	0.71	0	-0.49	1	0.0869535	108.1	107.9	76.7	146.1	144.6	154	136.8	91.1	117
O95229	GN=ZWINT ZW10 interactor OS=Homo sapiens PE=1 SV=2	ZWINT	22	3	3	3	277	31.3	45	1.099	0.71	0.14	-0.49	0.60701	0.00209723	100.3	110.2	71.2	148.2	153.3	168.4	162.8	108.9	105.1
Q7L8W6	GN=DPH6 Diphthine--ammonia ligase OS=Homo sapiens PE=1 SV=3	DPH6	12	3	4	3	267	30.3	42	1.032	0.714	0.04	-0.49	0.80303	3.99784e-06	103.5	106.7	73.9	639.8	660.7	666.2	675.3	462	466.3
Q53R41	GN=FASTKD1 FAST kinase domain-containing protein 1, mitochondrial OS=Homo sapiens PE=1 SV=1	FASTKD1	5	3	3	3	847	97.3	0	1.129	0.713	0.18	-0.49	0.963355	0.229692	113.4	128.1	80.9	39.1	31.3	39.9	39.1	23.9	26.1
Q9BWT3	GN=PAPOLG Poly(A) polymerase gamma OS=Homo sapiens PE=1 SV=2	PAPOLG	10	6	8	4	736	82.8	112	0.972	0.714	-0.04	-0.49	0.999188	0.00450928	114.5	111.2	81.7	422.6	415.9	411.4	403.4	309.6	289.2
Q9Y289	GN=SLC5A6 Sodium-dependent multivitamin transporter OS=Homo sapiens PE=2 SV=2	SLC5A6	7	4	4	4	635	68.6	76	1.041	0.711	0.06	-0.49	0.989011	0.00214701	105	109.3	74.6	471	472.6	482.7	499.5	324.4	346.6
Q9NWL6	GN=ASNSD1 Asparagine synthetase domain-containing protein 1 OS=Homo sapiens PE=2 SV=2	ASNSD1	7	4	4	4	643	72	81	0.996	0.713	-0.01	-0.49	1	0.235024	109.2	108.7	77.8	66.6	59.1	74.2	52.7	50.4	39.7
Q9NX74	GN=DUS2 tRNA-dihydrouridine(20) synthase [NAD(P)+]-like OS=Homo sapiens PE=1 SV=1	DUS2	16	6	7	5	493	55	141	0.982	0.713	-0.03	-0.49	0.999748	0.000764999	103.1	101.2	73.5	480.1	500.1	484.1	478	335	364.3
Q9H0A8	GN=COMMD4 COMM domain-containing protein 4 OS=Homo sapiens PE=1 SV=1	COMMD4	33	5	8	5	199	21.8	58	1.005	0.712	0.01	-0.49	1	0.0101604	107.3	107.8	76.4	388.7	425.6	394.7	423.2	281.7	297.9
Q9UPW5	GN=AGTPBP1 Cytosolic carboxypeptidase 1 OS=Homo sapiens PE=1 SV=3	AGTPBP1	5	5	6	5	1226	138.4	55	0.975	0.713	-0.04	-0.49	0.9988	0.00120359	102.9	100.3	73.4	346.4	344.8	345.7	328.6	260.5	233.1
Q9Y2Q9	GN=MRPS28 28S ribosomal protein S28, mitochondrial OS=Homo sapiens PE=1 SV=1	MRPS28	26	5	9	5	187	20.8	93	1.085	0.714	0.12	-0.49	0.595196	0.00078973	104.1	112.9	74.4	218.8	209.4	243	221.8	149.3	156.5
R4GMX3	GN=COMMD3-BMI1 Protein COMMD3-BMI1 OS=Homo sapiens PE=4 SV=1	COMMD3-BMI1	23	8	8	6	469	53.3	100	1.027	0.711	0.04	-0.49	0.974438	4.13217e-05	109.3	112.3	77.6	1064.7	1058.4	1070.6	1111.1	724.7	785.3
Q8N9B5	GN=JMY Junction-mediating and -regulatory protein OS=Homo sapiens PE=1 SV=2	JMY	7	6	6	6	988	111.4	84	1.016	0.713	0.02	-0.49	0.992851	3.75356e-06	106.5	108.1	75.9	210.1	215.9	217.9	214.6	151.9	151.7
Q8NCN4	GN=RNF169 E3 ubiquitin-protein ligase RNF169 OS=Homo sapiens PE=1 SV=2	RNF169	9	6	7	6	708	77.1	100	1.081	0.711	0.11	-0.49	0.845418	0.00439872	107.7	116.4	76.6	544.2	553.2	588.7	597.6	382.2	398.6
Q9UHQ4	GN=BCAP29 B-cell receptor-associated protein 29 OS=Homo sapiens PE=1 SV=2	BCAP29	20	6	7	6	241	28.3	41	1.011	0.711	0.02	-0.49	0.999999	0.00429522	109.4	110.7	77.8	695.9	663.2	697.6	676.6	487.2	479.1
O75616	GN=ERAL1 GTPase Era, mitochondrial OS=Homo sapiens PE=1 SV=2	ERAL1	24	7	11	7	437	48.3	135	1.006	0.714	0.01	-0.49	1	0.00135697	105.9	106.5	75.6	561.8	605.5	594.4	579.6	443.2	391.3
Q99755	GN=PIP5K1A Phosphatidylinositol 4-phosphate 5-kinase type-1 alpha OS=Homo sapiens PE=1 SV=1	PIP5K1A	14	7	9	7	562	62.6	208	1.057	0.711	0.08	-0.49	0.707119	0.000105826	113.6	120.1	80.8	398.7	381.1	420	404.1	273.8	280.7
Q5VSL9	GN=STRIP1 Striatin-interacting protein 1 OS=Homo sapiens PE=1 SV=1	STRIP1	10	7	11	7	837	95.5	114	1.042	0.71	0.06	-0.49	0.89129	8.42353e-05	104.1	108.5	73.9	837.3	900.5	915.8	893.2	606.9	626
Q8N655	GN=C10orf12 Uncharacterized protein C10orf12 OS=Homo sapiens PE=1 SV=1	C10orf12	7	7	9	7	1247	137.1	172	1.108	0.712	0.15	-0.49	0.842398	0.0231097	109.4	121.3	77.9	320.4	291.2	323.9	353.8	213.5	221.4
Q9UGP4	GN=LIMD1 LIM domain-containing protein 1 OS=Homo sapiens PE=1 SV=1	LIMD1	17	8	12	8	676	72.1	394	0.98	0.71	-0.03	-0.49	0.99999	0.0303942	109.4	107.1	77.7	446.4	461.7	453.4	436.3	367.2	283.1
Q9Y618	GN=NCOR2 Nuclear receptor corepressor 2 OS=Homo sapiens PE=1 SV=2	NCOR2	4	8	8	8	2525	274.6	71	0.992	0.71	-0.01	-0.49	1	0.00800548	109.3	108.5	77.6	464.3	472.4	430.1	502.2	321	344.3
O43264	GN=ZW10 Centromere/kinetochore protein zw10 homolog OS=Homo sapiens PE=1 SV=3	ZW10	22	13	17	13	779	88.8	261	1.061	0.71	0.09	-0.49	0.238427	4.26657e-06	106.2	112.7	75.4	775.9	791.3	841.3	821.3	560.3	552.2
Q14527	GN=HLTF Helicase-like transcription factor OS=Homo sapiens PE=1 SV=2	HLTF	17	15	18	15	1009	113.9	181	1.013	0.713	0.02	-0.49	0.99987	0.00013091	109.1	110.5	77.8	731	708.2	744.8	713.5	503.9	522
Q9H6S0	GN=YTHDC2 Probable ATP-dependent RNA helicase YTHDC2 OS=Homo sapiens PE=1 SV=2	YTHDC2	17	19	21	19	1430	160.1	241	0.971	0.711	-0.04	-0.49	0.999892	0.0296059	105.8	102.7	75.2	782.5	867.1	818	782.4	580.6	590.5
Q9Y385	GN=UBE2J1 Ubiquitin-conjugating enzyme E2 J1 OS=Homo sapiens PE=1 SV=2	UBE2J1	7	2	3	2	318	35.2	68	1.022	0.718	0.03	-0.48	0.999984	0.0337916	116.9	119.5	84	142.7	136	141.6	143.2	95.4	104.9
O43353	GN=RIPK2 Receptor-interacting serine/threonine-protein kinase 2 OS=Homo sapiens PE=1 SV=2	RIPK2	4	2	2	2	540	61.2	31	0.964	0.717	-0.05	-0.48	0.798072	1.40288e-05	113.5	109.4	81.3	253.5	258.1	239.1	254.3	181.9	184.8
P19086	GN=GNAZ Guanine nucleotide-binding protein G(z) subunit alpha OS=Homo sapiens PE=2 SV=3	GNAZ	7	3	3	2	355	40.9	25	1.03	0.716	0.04	-0.48	0.999791	0.0190544	108	111.2	77.3	114.6	110.5	116.6	115.1	78.9	82.3
Q9BUL5	GN=PHF23 PHD finger protein 23 OS=Homo sapiens PE=1 SV=1	PHF23	6	2	2	2	403	43.8	36	1.074	0.718	0.1	-0.48	0.867491	0.00381597	109	117	78.3	347.2	351.9	376.3	374.2	240.3	262.2
P24386	GN=CHM Rab proteins geranylgeranyltransferase component A 1 OS=Homo sapiens PE=1 SV=3	CHM	12	5	7	3	653	73.4	132	0.976	0.719	-0.04	-0.48	0.999317	0.00208208	109.7	107.1	78.9	614.1	650.5	613.2	620.5	464.9	444.4
P50897	GN=PPT1 Palmitoyl-protein thioesterase 1 OS=Homo sapiens PE=1 SV=1	PPT1	16	4	5	4	306	34.2	132	1.085	0.719	0.12	-0.48	0.268275	8.17031e-05	104.1	113	74.9	297.8	296.7	319.7	325.3	206.6	221.1
Q15043	GN=SLC39A14 Zinc transporter ZIP14 OS=Homo sapiens PE=1 SV=3	SLC39A14	13	4	9	4	492	54.2	102	0.939	0.719	-0.09	-0.48	0.998089	0.158816	101.2	95	72.7	542.2	573.3	533.6	513.1	415.3	386.7
Q5T2E6	GN=C10orf76 UPF0668 protein C10orf76 OS=Homo sapiens PE=1 SV=1	C10orf76	5	4	5	4	689	78.7	37	0.898	0.718	-0.16	-0.48	0.728033	0.0137569	119.2	107	85.5	127.9	135	118.4	117.6	94.9	93.7
Q8NHM5	GN=KDM2B Lysine-specific demethylase 2B OS=Homo sapiens PE=1 SV=1	KDM2B	3	4	4	4	1336	152.5	50	1.055	0.718	0.08	-0.48	0.999908	0.40214	105.2	110.9	75.5	392.4	379.2	354.9	466.3	251.8	304.9
Q9P0T7	GN=TMEM9 Transmembrane protein 9 OS=Homo sapiens PE=1 SV=1	TMEM9	25	4	4	4	183	20.6	21	1.081	0.716	0.11	-0.48	0.99638	0.218297	105.1	113.6	75.3	64.4	48.2	56.2	64.5	40.3	39.5
Q9BSV6	GN=TSEN34 tRNA-splicing endonuclease subunit Sen34 OS=Homo sapiens PE=1 SV=1	TSEN34	22	6	8	5	310	33.6	74	1.047	0.717	0.07	-0.48	0.9975	0.0273224	102	106.7	73.1	465.8	471.4	470.1	511.9	330.4	341.9
Q12955	GN=ANK3 Ankyrin-3 OS=Homo sapiens PE=1 SV=3	ANK3	1	5	5	5	4377	480.1	46	1.041	0.715	0.06	-0.48	0.998994	0.0271399	109.5	114	78.3	181.4	169.6	184.7	180.5	112.1	140.1
Q7Z7E8	GN=UBE2Q1 Ubiquitin-conjugating enzyme E2 Q1 OS=Homo sapiens PE=1 SV=1	UBE2Q1	12	5	7	5	422	46.1	99	1.048	0.715	0.07	-0.48	0.998287	0.0399458	102.2	107.1	73	603	673.8	681.4	654.8	430.3	482.2
Q7Z3E5	GN=ARMC9 LisH domain-containing protein ARMC9 OS=Homo sapiens PE=1 SV=2	ARMC9	6	5	5	5	817	91.7	34	0.949	0.719	-0.08	-0.48	0.922853	0.00115214	110.2	104.6	79.2	171.4	177.9	171	160.6	119.9	131.4
Q9Y3S1	GN=WNK2 Serine/threonine-protein kinase WNK2 OS=Homo sapiens PE=1 SV=4	WNK2	4	9	9	6	2297	242.5	145	1.033	0.718	0.05	-0.48	0.989148	0.000701555	108.6	112.3	78	434.3	434.1	445	452.5	297.1	327.4
Q8NEF9	GN=SRFBP1 Serum response factor-binding protein 1 OS=Homo sapiens PE=1 SV=1	SRFBP1	16	6	9	6	429	48.6	131	1.063	0.716	0.09	-0.48	0.667045	0.000191308	108.1	114.9	77.4	701.7	733.3	761.3	764.2	497.1	530.8
Q8IWD4	GN=CCDC117 Coiled-coil domain-containing protein 117 OS=Homo sapiens PE=1 SV=1	CCDC117	13	6	8	6	279	30.5	168	1.027	0.718	0.04	-0.48	0.997329	0.000851786	115.2	118.3	82.6	517.8	530.1	523.1	553.6	374.5	377.4
Q9Y5X1	GN=SNX9 Sorting nexin-9 OS=Homo sapiens PE=1 SV=1	SNX9	13	7	8	7	595	66.6	98	0.992	0.718	-0.01	-0.48	0.999999	0.000644553	109.5	108.6	78.7	566.7	532.9	572.3	519.1	390.5	399.2
Q8NB46	GN=ANKRD52 Serine/threonine-protein phosphatase 6 regulatory ankyrin repeat subunit C OS=Homo sapiens PE=1 SV=3	ANKRD52	9	7	7	7	1076	115	101	1.026	0.716	0.04	-0.48	0.999812	0.00958901	102.1	104.7	73.1	79.6	77.3	86.2	75.1	57	55.4
Q8IWR0	GN=ZC3H7A Zinc finger CCCH domain-containing protein 7A OS=Homo sapiens PE=1 SV=1	ZC3H7A	8	8	9	8	971	110.5	118	0.971	0.718	-0.04	-0.48	0.975979	0.000115376	109.5	106.3	78.7	511	539.6	493.9	526.1	369	385.6
Q9NYK5	GN=MRPL39 39S ribosomal protein L39, mitochondrial OS=Homo sapiens PE=1 SV=3	MRPL39	27	9	15	9	338	38.7	76	1.003	0.716	0	-0.48	1	0.000314719	105.3	105.7	75.4	862	821.3	864	825.1	579.4	625.8
Q12872	GN=SFSWAP Splicing factor, suppressor of white-apricot homolog OS=Homo sapiens PE=1 SV=3	SFSWAP	15	11	16	11	951	104.8	212	1.028	0.717	0.04	-0.48	0.990912	0.000245111	110.9	114	79.5	1070.1	1052.4	1069.7	1112.9	738.3	783.1
Q8TEU7	GN=RAPGEF6 Rap guanine nucleotide exchange factor 6 OS=Homo sapiens PE=1 SV=2	RAPGEF6	8	11	13	11	1601	179.3	95	0.998	0.719	0	-0.48	1	7.24446e-05	108.7	108.5	78.1	1205.6	1181.9	1220.2	1162.6	894.1	823.8
A0MZ66	GN=SHTN1 Shootin-1 OS=Homo sapiens PE=1 SV=4	SHTN1	24	13	18	13	631	71.6	213	0.994	0.719	-0.01	-0.48	0.999999	6.37413e-05	106.1	105.5	76.3	834.1	811	849.8	786.5	604.8	578
Q6PJT7	GN=ZC3H14 Zinc finger CCCH domain-containing protein 14 OS=Homo sapiens PE=1 SV=1	ZC3H14	23	13	16	13	736	82.8	224	1.054	0.718	0.08	-0.48	0.914871	0.00101142	110.9	116.8	79.6	468.6	452.2	489.2	481	331.7	329.8
Q8N8S7	GN=ENAH Protein enabled homolog OS=Homo sapiens PE=1 SV=2	ENAH	28	14	35	14	591	66.5	513	0.791	0.719	-0.34	-0.48	0.828523	0.535101	129.1	102.1	92.8	1636.8	1240.5	1123.5	1130.8	1071.9	978.7
Q9Y5Q9	GN=GTF3C3 General transcription factor 3C polypeptide 3 OS=Homo sapiens PE=1 SV=1	GTF3C3	21	15	18	15	886	101.2	311	1.059	0.719	0.08	-0.48	0.459607	2.62298e-05	103.2	109.3	74.3	535.8	545.4	585	560	388.6	389.1
Q6P582	GN=MZT2A Mitotic-spindle organizing protein 2A OS=Homo sapiens PE=1 SV=2	MZT2A	23	2	2	2	158	16.2	106	0.996	0.72	-0.01	-0.47	1	0.011257	112.6	112.2	81.1	49.8	51	49.9	50.5	34.9	37.7
Q9H2F5	GN=EPC1 Enhancer of polycomb homolog 1 OS=Homo sapiens PE=1 SV=1	EPC1	2	2	2	2	836	93.4	0	0.917	0.722	-0.12	-0.47	0.873514	0.0151633	114.6	105.1	82.8	81.7	87.9	71.7	84.3	60.6	61.8
Q6QNY1	GN=BLOC1S2 Biogenesis of lysosome-related organelles complex 1 subunit 2 OS=Homo sapiens PE=1 SV=1	BLOC1S2	33	3	4	3	142	16	76	0.935	0.721	-0.1	-0.47	0.708238	0.000568926	117.6	110	84.8	209.8	202.1	192.5	192.7	149.5	147.3
O43504	GN=LAMTOR5 Ragulator complex protein LAMTOR5 OS=Homo sapiens PE=1 SV=1	LAMTOR5	55	3	5	3	91	9.6	125	0.981	0.72	-0.03	-0.47	0.986494	1.14884e-05	106.4	104.4	76.7	562.3	566.1	571.4	535.8	397.2	415.7
Q53H47	GN=SETMAR Histone-lysine N-methyltransferase SETMAR OS=Homo sapiens PE=1 SV=2	SETMAR	6	3	3	3	684	78	63	0.935	0.72	-0.1	-0.47	0.941764	0.00947312	112.9	105.5	81.3	333.1	318.2	306.2	302.6	240.3	228.7
Q96E29	GN=MTERF3 Transcription termination factor 3, mitochondrial OS=Homo sapiens PE=1 SV=2	MTERF3	10	3	3	3	417	47.9	29	0.948	0.72	-0.08	-0.47	0.999362	0.162838	103.3	97.9	74.4	214.9	222.8	232.6	185	165.8	149.6
P51153	GN=RAB13 Ras-related protein Rab-13 OS=Homo sapiens PE=1 SV=1	RAB13	31	6	18	4	203	22.8	249	1.047	0.721	0.07	-0.47	0.996851	0.0247131	104.5	109.4	75.4	301.5	313.4	334.8	309.4	212.6	231.3
Q00534	GN=CDK6 Cyclin-dependent kinase 6 OS=Homo sapiens PE=1 SV=1	CDK6	17	5	11	4	326	36.9	61	0.937	0.724	-0.09	-0.47	0.83291	0.00165264	111.1	104.1	80.4	120.8	117.7	116.9	106.8	86.7	85.9
P29558	GN=RBMS1 RNA-binding motif, single-stranded-interacting protein 1 OS=Homo sapiens PE=1 SV=3	RBMS1	10	4	4	4	406	44.5	63	1.047	0.723	0.07	-0.47	0.999084	0.0702434	109.2	114.4	78.9	91.9	97.3	89.7	109.2	62.6	74.5
Q86V97	GN=KBTBD6 Kelch repeat and BTB domain-containing protein 6 OS=Homo sapiens PE=1 SV=1	KBTBD6	6	4	5	4	674	76.1	32	0.938	0.722	-0.09	-0.47	0.939071	0.0068024	106.8	100.2	77.1	201.5	173.2	175.3	175.3	136.4	133.4
Q9H7B2	GN=RPF2 Ribosome production factor 2 homolog OS=Homo sapiens PE=1 SV=2	RPF2	17	5	9	5	306	35.6	105	0.997	0.72	0	-0.47	1	0.00106409	111.2	110.8	80	390.6	435.4	393.1	430.2	291.1	302.6
Q9HAD4	GN=WDR41 WD repeat-containing protein 41 OS=Homo sapiens PE=2 SV=3	WDR41	15	5	11	5	459	51.7	167	0.99	0.721	-0.02	-0.47	1	0.071374	101.1	100.1	72.9	251.3	252.5	258.7	240.1	189.5	174.2
Q9UBW7	GN=ZMYM2 Zinc finger MYM-type protein 2 OS=Homo sapiens PE=1 SV=1	ZMYM2	5	5	5	5	1377	154.8	93	1.017	0.72	0.02	-0.47	0.999972	0.00496013	109.9	111.8	79.2	241.2	252.9	256.2	246.4	179.8	176.2
Q5VZK9	GN=LRRC16A F-actin-uncapping protein LRRC16A OS=Homo sapiens PE=1 SV=1	LRRC16A	4	5	5	5	1371	151.5	52	1.07	0.72	0.1	-0.47	0.600354	0.000251904	107.8	115.3	77.6	368.4	370.1	394.9	395	260.5	271.4
Q09472	GN=EP300 Histone acetyltransferase p300 OS=Homo sapiens PE=1 SV=2	EP300	7	11	19	6	2414	264	234	1.001	0.721	0	-0.47	1	0.0410206	115.2	115.3	83.1	151.4	157	148.2	160.7	113	109.4
Q5VWN6	GN=FAM208B Protein FAM208B OS=Homo sapiens PE=1 SV=1	FAM208B	3	6	6	6	2430	268.7	38	1.027	0.724	0.04	-0.47	0.999664	0.00951781	108.9	111.8	78.9	116.9	117.1	119.5	120.9	92.5	77.6
Q9Y4J8	GN=DTNA Dystrobrevin alpha OS=Homo sapiens PE=1 SV=2	DTNA	11	6	6	6	743	83.8	97	1.041	0.723	0.06	-0.47	0.99925	0.0444049	105.1	109.4	76	130.6	150.3	149	142.8	93.1	110.4
Q9H5N1	GN=RABEP2 Rab GTPase-binding effector protein 2 OS=Homo sapiens PE=1 SV=2	RABEP2	13	7	10	7	569	63.5	122	0.955	0.722	-0.07	-0.47	0.996414	0.0212485	113.7	108.6	82.1	242.1	263.9	221.8	262.9	173.5	192
Q6P087	GN=RPUSD3 RNA pseudouridylate synthase domain-containing protein 3 OS=Homo sapiens PE=1 SV=3	RPUSD3	22	7	9	7	351	38.4	94	0.976	0.724	-0.04	-0.47	0.999849	0.0114766	103.4	100.8	74.8	714	741.4	738.9	681.9	533.5	520.1
Q13619	GN=CUL4A Cullin-4A OS=Homo sapiens PE=1 SV=3	CUL4A	23	17	25	8	759	87.6	205	1.041	0.722	0.06	-0.47	0.914676	0.000185421	107	111.4	77.3	737	706.4	735.8	767.4	505.7	537.4
Q8WWH5	GN=TRUB1 Probable tRNA pseudouridine synthase 1 OS=Homo sapiens PE=1 SV=1	TRUB1	28	8	12	8	349	37.2	168	0.948	0.722	-0.08	-0.47	0.462832	1.63952e-05	110.7	105	79.9	287.2	281.9	274.9	264.9	206	204.9
Q96KB5	GN=PBK Lymphokine-activated killer T-cell-originated protein kinase OS=Homo sapiens PE=1 SV=3	PBK	29	9	18	9	322	36.1	156	1.002	0.721	0	-0.47	1	2.74572e-05	105.2	105.4	75.8	3204.1	3289.3	3261	3243.6	2299.9	2379.7
Q9ULM3	GN=YEATS2 YEATS domain-containing protein 2 OS=Homo sapiens PE=1 SV=2	YEATS2	8	10	12	9	1422	150.7	83	1.061	0.721	0.09	-0.47	0.938334	0.0041141	109	115.6	78.6	173.1	183.7	186	192.6	128.6	128.6
Q9UJ83	GN=HACL1 2-hydroxyacyl-CoA lyase 1 OS=Homo sapiens PE=1 SV=2	HACL1	18	9	11	9	578	63.7	95	1.03	0.72	0.04	-0.47	0.999622	0.0131857	109	112.3	78.4	329.9	339.4	348.3	341	229.6	252.5
Q8WTT2	GN=NOC3L Nucleolar complex protein 3 homolog OS=Homo sapiens PE=1 SV=1	NOC3L	18	14	19	14	800	92.5	181	1.015	0.721	0.02	-0.47	0.999545	9.6382e-05	105.4	106.9	76	885.6	932.4	937.4	907.1	661.6	649.3
P50748	GN=KNTC1 Kinetochore-associated protein 1 OS=Homo sapiens PE=1 SV=1	KNTC1	8	15	17	15	2209	250.6	180	1.003	0.722	0	-0.47	1	5.38235e-05	108.2	108.5	78.2	913.4	912.3	924.5	907	658.5	660.5
Q96GQ7	GN=DDX27 Probable ATP-dependent RNA helicase DDX27 OS=Homo sapiens PE=1 SV=2	DDX27	19	16	26	16	796	89.8	301	1.028	0.724	0.04	-0.47	0.926064	1.45496e-05	108.5	111.6	78.5	2129.5	2061.8	2152.1	2156.9	1478.2	1555.1
P49792	GN=RANBP2 E3 SUMO-protein ligase RanBP2 OS=Homo sapiens PE=1 SV=2	RANBP2	33	83	120	56	3224	358	1057	0.973	0.72	-0.04	-0.47	0.272573	2.58814e-08	110	107	79.3	7881	7661.1	7511.2	7610.1	5560	5636.4
P11234	GN=RALB Ras-related protein Ral-B OS=Homo sapiens PE=1 SV=1	RALB	20	4	8	2	206	23.4	50	1.102	0.724	0.14	-0.46	0.832096	0.020399	110.7	121.9	80.2	166.8	153	175.7	176.4	107.5	124.6
A6NFI3	GN=ZNF316 Zinc finger protein 316 OS=Homo sapiens PE=1 SV=1	ZNF316	3	2	3	2	1004	108.4	93	0.889	0.727	-0.17	-0.46	0.925657	0.146326	123.1	109.4	89.6	101.8	79.2	80.5	79.2	67.9	62.8
Q9NPA8	GN=ENY2 Transcription and mRNA export factor ENY2 OS=Homo sapiens PE=1 SV=1	ENY2	25	2	3	2	101	11.5	60	0.918	0.726	-0.12	-0.46	0.99318	0.239392	104.1	95.6	75.7	182.6	209.3	180.4	178.7	135.3	149.1
O14727	GN=APAF1 Apoptotic protease-activating factor 1 OS=Homo sapiens PE=1 SV=2	APAF1	2	2	3	2	1248	141.7	43	1.005	0.726	0.01	-0.46	1	0.177637	100.8	101.3	73.2	135.6	154.7	149.9	141.4	100.4	110.3
P62875	GN=POLR2L DNA-directed RNA polymerases I, II, and III subunit RPABC5 OS=Homo sapiens PE=1 SV=1	POLR2L	30	2	2	2	67	7.6	40	0.994	0.726	-0.01	-0.46	1	0.00325609	104.3	103.7	75.8	135.2	133.8	134.3	133.2	93.1	102.6
P42684	GN=ABL2 Abelson tyrosine-protein kinase 2 OS=Homo sapiens PE=1 SV=1	ABL2	3	3	4	3	1182	128.3	99	0.804	0.729	-0.31	-0.46	0.87254	0.586357	123.7	99.5	90.3	62.3	46.2	47.5	39.1	40.3	38
O43524	GN=FOXO3 Forkhead box protein O3 OS=Homo sapiens PE=1 SV=1	FOXO3	7	4	4	3	673	71.2	37	1.131	0.725	0.18	-0.46	0.997923	0.766352	110.3	124.9	80	30	33.1	34.8	36.5	17	30.7
Q9H981	GN=ACTR8 Actin-related protein 8 OS=Homo sapiens PE=1 SV=2	ACTR8	5	3	3	3	624	70.4	29	0.988	0.729	-0.02	-0.46	0.999795	8.51817e-05	110.6	109.3	80.7	220.9	223.2	219.7	218.9	160.8	163.1
Q9BV40	GN=VAMP8 Vesicle-associated membrane protein 8 OS=Homo sapiens PE=1 SV=1	VAMP8	29	3	4	3	100	11.4	20	1.101	0.728	0.14	-0.46	0.680416	0.00677111	108.8	119.9	79.3	229.6	250.6	251.3	277.8	169.8	179.7
P54274	GN=TERF1 Telomeric repeat-binding factor 1 OS=Homo sapiens PE=1 SV=3	TERF1	6	3	3	3	439	50.2	51	0.987	0.727	-0.02	-0.46	0.999998	0.0135575	111.4	109.9	81	238.3	237.2	229.7	239.7	183	163.3
Q9H8W3	GN=FAM204A Protein FAM204A OS=Homo sapiens PE=2 SV=1	FAM204A	12	3	3	3	233	27	29	1.099	0.726	0.14	-0.46	0.886266	0.0322126	103.4	113.6	75.1	46.2	47.5	55.1	48.2	35.5	32.6
O75586	GN=MED6 Mediator of RNA polymerase II transcription subunit 6 OS=Homo sapiens PE=1 SV=2	MED6	10	3	3	3	246	28.4	44	0.916	0.726	-0.13	-0.46	0.888775	0.0224283	113.6	104	82.5	374.8	416.4	324.9	402.8	275.7	298.7
Q13901	GN=C1D Nuclear nucleic acid-binding protein C1D OS=Homo sapiens PE=1 SV=1	C1D	16	3	3	3	141	16	0	1.067	0.727	0.09	-0.46	0.988135	0.0525586	110.6	118.1	80.5	156.1	153.6	149.7	182.5	106.4	119.3
P05067	GN=APP Amyloid beta A4 protein OS=Homo sapiens PE=1 SV=3	APP	8	4	5	4	770	86.9	129	0.987	0.729	-0.02	-0.46	0.999999	0.0214115	110.4	109	80.5	218.2	232.7	233.1	212.3	168	160.8
Q9H6D7	GN=HAUS4 HAUS augmin-like complex subunit 4 OS=Homo sapiens PE=1 SV=1	HAUS4	13	4	5	4	363	42.4	93	1.001	0.729	0	-0.46	1	0.00554463	107.7	107.8	78.5	110.1	118.3	114.2	114.3	77.1	89.8
Q8N3R9	GN=MPP5 MAGUK p55 subfamily member 5 OS=Homo sapiens PE=1 SV=3	MPP5	7	4	5	4	675	77.2	56	0.95	0.726	-0.07	-0.46	0.988527	0.0152113	109.9	104.3	79.8	187.9	174.8	173	171.2	134.7	128.5
Q5TZA2	GN=CROCC Rootletin OS=Homo sapiens PE=1 SV=1	CROCC	2	6	10	4	2017	228.4	47	1.062	0.729	0.09	-0.46	0.989945	0.042085	110.4	117.2	80.4	211.7	206.8	208.8	236.4	149.5	155.5
Q9UL40	GN=ZNF346 Zinc finger protein 346 OS=Homo sapiens PE=1 SV=1	ZNF346	19	5	5	5	294	32.9	62	1.012	0.729	0.02	-0.46	0.999999	0.0215486	109.4	110.7	79.7	284.4	335.2	298.6	327.1	208.8	242.6
Q9BTY2	GN=FUCA2 Plasma alpha-L-fucosidase OS=Homo sapiens PE=1 SV=2	FUCA2	10	5	5	5	467	54	66	1.106	0.726	0.15	-0.46	0.849899	0.0311069	104.2	115.3	75.7	150.5	147.1	173.1	156.6	110.3	105.8
Q9BYB4	GN=GNB1L Guanine nucleotide-binding protein subunit beta-like protein 1 OS=Homo sapiens PE=1 SV=2	GNB1L	17	5	5	5	327	35.6	49	1.13	0.725	0.18	-0.46	0.620688	0.0178626	101.6	114.9	73.7	160.3	163.9	183.1	183.3	113	122.3
Q92830	GN=KAT2A Histone acetyltransferase KAT2A OS=Homo sapiens PE=1 SV=3	KAT2A	6	5	6	5	837	93.9	87	1.066	0.729	0.09	-0.46	0.739715	0.000696929	109.1	116.3	79.6	383.9	388.9	405.4	418.4	275.9	287.9
P82914	GN=MRPS15 28S ribosomal protein S15, mitochondrial OS=Homo sapiens PE=1 SV=1	MRPS15	18	5	5	5	257	29.8	53	1.113	0.725	0.15	-0.46	0.680722	0.011355	106.6	118.7	77.3	145.4	132.2	144.1	165.1	98.4	102.6
P46937	GN=YAP1 Transcriptional coactivator YAP1 OS=Homo sapiens PE=1 SV=2	YAP1	17	6	6	6	504	54.4	73	0.944	0.729	-0.08	-0.46	0.934875	0.00380048	113.1	106.8	82.4	142.9	131.2	135.1	123.7	98.1	101.4
Q9UBF8	GN=PI4KB Phosphatidylinositol 4-kinase beta OS=Homo sapiens PE=1 SV=1	PI4KB	13	8	11	8	816	91.3	214	0.971	0.728	-0.04	-0.46	0.98741	0.000318903	113.9	110.6	82.8	714.6	673.4	699.1	649.4	522.8	487.2
P40938	GN=RFC3 Replication factor C subunit 3 OS=Homo sapiens PE=1 SV=2	RFC3	49	13	21	13	356	40.5	336	0.971	0.729	-0.04	-0.46	0.999948	0.0768698	101.6	98.7	74.1	1002.5	1044.4	1036.1	953.1	745	747.9
Q9UBB4	GN=ATXN10 Ataxin-10 OS=Homo sapiens PE=1 SV=1	ATXN10	36	15	39	15	475	53.5	510	0.964	0.729	-0.05	-0.46	0.945443	0.000239712	103.9	100.1	75.7	2196.9	2137.9	2138.5	2039.4	1604.3	1555.2
Q14146	GN=URB2 Unhealthy ribosome biogenesis protein 2 homolog OS=Homo sapiens PE=2 SV=2	URB2	11	15	22	15	1524	170.4	195	0.983	0.728	-0.02	-0.46	0.998974	0.000140789	107.3	105.5	78.1	1081.4	1112.7	1088.5	1068.4	790.2	807.1
Q16643	GN=DBN1 Drebrin OS=Homo sapiens PE=1 SV=4	DBN1	30	16	28	16	649	71.4	456	1.026	0.726	0.04	-0.46	0.996323	0.000583345	104.7	107.4	75.9	1291.4	1373	1361.2	1371.6	957.4	974.9
O94782	GN=USP1 Ubiquitin carboxyl-terminal hydrolase 1 OS=Homo sapiens PE=1 SV=1	USP1	25	16	23	16	785	88.2	426	0.98	0.728	-0.03	-0.46	0.984845	1.43681e-05	114.5	112.3	83.4	1225.1	1233.8	1217.6	1193.1	898	892
P42695	GN=NCAPD3 Condensin-2 complex subunit D3 OS=Homo sapiens PE=1 SV=2	NCAPD3	14	18	27	17	1498	168.8	159	1.056	0.729	0.08	-0.46	0.473869	2.63283e-05	108.5	114.6	79.1	981.1	932.3	991.6	1027.9	714.1	680.2
Q99996	GN=AKAP9 A-kinase anchor protein 9 OS=Homo sapiens PE=1 SV=3	AKAP9	7	23	28	22	3911	453.4	209	0.989	0.728	-0.02	-0.46	0.999879	8.79132e-05	109.3	108	79.5	1204.7	1207.2	1185	1199.4	872.4	883
Q86U86	GN=PBRM1 Protein polybromo-1 OS=Homo sapiens PE=1 SV=1	PBRM1	17	23	27	23	1689	192.8	367	1.021	0.725	0.03	-0.46	0.994619	8.47579e-05	108.5	110.9	78.7	1261.2	1260.8	1295.8	1280.2	946.8	882
P78347	GN=GTF2I General transcription factor II-I OS=Homo sapiens PE=1 SV=2	GTF2I	30	25	55	25	998	112.3	599	1.021	0.727	0.03	-0.46	0.981255	1.69942e-05	108.3	110.6	78.7	2611.4	2697.1	2761.6	2660.8	1891.7	1967.2
Q9NR09	GN=BIRC6 Baculoviral IAP repeat-containing protein 6 OS=Homo sapiens PE=1 SV=2	BIRC6	8	28	33	28	4857	529.9	254	0.967	0.725	-0.05	-0.46	0.990951	0.00114651	106.7	103.2	77.4	1588.2	1776.6	1645.5	1604.5	1227.3	1209
Q15119	GN=PDK2 [Pyruvate dehydrogenase (acetyl-transferring)] kinase isozyme 2, mitochondrial OS=Homo sapiens PE=1 SV=2	PDK2	9	3	3	2	407	46.1	38	0.961	0.734	-0.06	-0.45	0.998769	0.0323435	116.6	112.1	85.6	125.3	103.6	111.7	107.4	88.4	79
O94885	GN=SASH1 SAM and SH3 domain-containing protein 1 OS=Homo sapiens PE=1 SV=3	SASH1	2	2	2	2	1247	136.6	0	1.067	0.733	0.09	-0.45	0.999052	0.313995	114.6	122.4	84	66.8	60.3	71	64.6	43.9	49.3
Q9BZ29	GN=DOCK9 Dedicator of cytokinesis protein 9 OS=Homo sapiens PE=1 SV=2	DOCK9	1	2	2	2	2069	236.3	32	1.027	0.731	0.04	-0.45	0.999487	0.00771689	107.2	110.1	78.4	185.5	172.5	178	189.8	138.2	123.7
P38398	GN=BRCA1 Breast cancer type 1 susceptibility protein OS=Homo sapiens PE=1 SV=2	BRCA1	2	2	2	2	1863	207.6	0	1.024	0.733	0.03	-0.45	0.999995	0.157067	114.6	117.4	84	41.1	37.5	40.6	39.8	26.1	31.7
P54646	GN=PRKAA2 5'-AMP-activated protein kinase catalytic subunit alpha-2 OS=Homo sapiens PE=1 SV=2	PRKAA2	12	5	6	3	552	62.3	85	0.991	0.734	-0.01	-0.45	1	0.0268923	114.5	113.5	84.1	232.7	227.9	220.5	236.1	171.9	166.3
P43121	GN=MCAM Cell surface glycoprotein MUC18 OS=Homo sapiens PE=1 SV=2	MCAM	4	3	4	3	646	71.6	53	1.055	0.732	0.08	-0.45	0.979728	0.0119378	110.3	116.4	80.8	484.7	463.4	505	495.2	341.8	352.2
Q96Q45	GN=TMEM237 Transmembrane protein 237 OS=Homo sapiens PE=1 SV=2	TMEM237	8	3	3	3	408	45.5	34	1.022	0.733	0.03	-0.45	0.999995	0.0928037	112.3	114.8	82.3	173.4	189.8	180.4	190.5	123.9	142.6
Q96RU2	GN=USP28 Ubiquitin carboxyl-terminal hydrolase 28 OS=Homo sapiens PE=1 SV=1	USP28	4	4	6	4	1077	122.4	53	0.877	0.732	-0.19	-0.45	0.860642	0.133577	107.7	94.5	78.9	386.8	370.5	345.8	318.9	304.3	252.7
Q9BZK7	GN=TBL1XR1 F-box-like/WD repeat-containing protein TBL1XR1 OS=Homo sapiens PE=1 SV=1	TBL1XR1	20	7	9	5	514	55.6	229	1.045	0.731	0.06	-0.45	0.985734	0.00489468	106.8	111.5	78	816.9	835.4	846.8	879.6	551.2	661.4
O95716	GN=RAB3D Ras-related protein Rab-3D OS=Homo sapiens PE=1 SV=1	RAB3D	38	7	17	5	219	24.3	133	1.058	0.733	0.08	-0.45	0.850546	0.000967934	107.2	113.4	78.5	741.7	786.8	802.8	813.5	546.4	573.2
Q9UIQ6	GN=LNPEP Leucyl-cystinyl aminopeptidase OS=Homo sapiens PE=1 SV=3	LNPEP	6	5	7	5	1025	117.3	46	0.989	0.73	-0.02	-0.45	0.999978	0.000398033	108.5	107.4	79.3	377.7	385.3	383	371.9	272.7	284.7
Q6P1Q9	GN=METTL2B Methyltransferase-like protein 2B OS=Homo sapiens PE=1 SV=3	METTL2B	17	5	7	5	378	43.4	94	0.986	0.733	-0.02	-0.45	0.999991	0.00578577	107.7	106.2	78.9	514.5	515.7	527.8	489.1	365.3	390.5
Q06330	GN=RBPJ Recombining binding protein suppressor of hairless OS=Homo sapiens PE=1 SV=3	RBPJ	12	5	6	5	500	55.6	50	0.91	0.733	-0.14	-0.45	0.980401	0.194665	100.3	91.2	73.5	48.6	48.3	44.3	43.9	33.3	37.9
Q96EU6	GN=RRP36 Ribosomal RNA processing protein 36 homolog OS=Homo sapiens PE=1 SV=1	RRP36	25	6	10	6	259	29.8	125	1.396	0.732	0.48	-0.45	0.575719	0.642711	101.6	141.9	74.4	673.3	628.5	1148.9	718.1	523.7	433.3
O75381	GN=PEX14 Peroxisomal membrane protein PEX14 OS=Homo sapiens PE=1 SV=1	PEX14	25	7	10	7	377	41.2	212	1.019	0.73	0.03	-0.45	0.998651	0.000255363	108.2	110.3	78.9	526.5	510.4	543.5	513.8	361.1	396.1
P09001	GN=MRPL3 39S ribosomal protein L3, mitochondrial OS=Homo sapiens PE=1 SV=1	MRPL3	28	8	11	8	348	38.6	77	1.06	0.731	0.08	-0.45	0.995174	0.0731402	101.8	107.9	74.5	291.2	328.1	325.8	329.5	224	228.1
Q9Y6K1	GN=DNMT3A DNA (cytosine-5)-methyltransferase 3A OS=Homo sapiens PE=1 SV=4	DNMT3A	11	9	11	8	912	101.8	158	1.052	0.733	0.07	-0.45	0.710137	0.000117719	106.8	112.4	78.3	809.4	796.5	832.8	857.1	583.5	593.6
Q13042	GN=CDC16 Cell division cycle protein 16 homolog OS=Homo sapiens PE=1 SV=2	CDC16	17	9	9	9	620	71.6	101	1.034	0.73	0.05	-0.45	0.985789	0.00073355	104.7	108.2	76.4	443.6	434.8	457.6	450.4	303.3	338.6
Q9UPT5	GN=EXOC7 Exocyst complex component 7 OS=Homo sapiens PE=1 SV=3	EXOC7	19	12	13	12	735	83.3	115	1.055	0.732	0.08	-0.45	0.827796	0.00050782	107.7	113.6	78.8	775	795.5	806.1	851.2	573.9	575
Q99567	GN=NUP88 Nuclear pore complex protein Nup88 OS=Homo sapiens PE=1 SV=2	NUP88	20	13	18	13	741	83.5	285	0.965	0.734	-0.05	-0.45	0.84357	3.41842e-05	110.3	106.4	81	1399.7	1377.5	1366.7	1313.6	1032.3	1007.5
Q2NKX8	GN=ERCC6L DNA excision repair protein ERCC-6-like OS=Homo sapiens PE=1 SV=1	ERCC6L	15	14	17	14	1250	141	315	0.995	0.733	-0.01	-0.45	1	6.37745e-05	106.4	105.9	78	1136.3	1162.4	1163.5	1125	879.6	806.4
Q8WVV9	GN=HNRNPLL Heterogeneous nuclear ribonucleoprotein L-like OS=Homo sapiens PE=1 SV=1	HNRNPLL	39	17	23	16	542	60	230	1.026	0.733	0.04	-0.45	0.881365	4.95543e-06	108.3	111.1	79.4	1306.9	1261	1318.9	1315.7	927	956.1
Q9UDY2	GN=TJP2 Tight junction protein ZO-2 OS=Homo sapiens PE=1 SV=2	TJP2	16	18	20	18	1190	133.9	210	0.968	0.734	-0.05	-0.45	0.931035	7.79906e-05	104.7	101.3	76.9	1098.5	1107.7	1101.6	1034.6	807.2	812.6
O60343	GN=TBC1D4 TBC1 domain family member 4 OS=Homo sapiens PE=1 SV=2	TBC1D4	17	19	21	19	1298	146.5	342	0.943	0.732	-0.08	-0.45	0.972118	0.0136162	104.5	98.6	76.5	778.5	771.7	761.7	702	579.5	556.1
P18583	GN=SON Protein SON OS=Homo sapiens PE=1 SV=4	SON	16	30	51	30	2426	263.7	444	1.033	0.732	0.05	-0.45	0.987088	0.000820211	109.4	113.1	80.1	2409.1	2421.8	2450.7	2541.8	1792.9	1745.5
Q96LR5	GN=UBE2E2 Ubiquitin-conjugating enzyme E2 E2 OS=Homo sapiens PE=1 SV=1	UBE2E2	31	5	11	2	201	22.2	209	1.037	0.737	0.05	-0.44	0.989618	0.00258788	107.9	111.9	79.5	400.9	395.7	420.4	406	300.1	287.2
Q96EB1	GN=ELP4 Elongator complex protein 4 OS=Homo sapiens PE=1 SV=2	ELP4	7	2	3	2	424	46.6	54	1.068	0.737	0.09	-0.44	0.99988	0.647363	101.2	108	74.5	43.7	40.3	46.2	43.4	31.2	30.7
A6NJ78	GN=METTL15 Probable methyltransferase-like protein 15 OS=Homo sapiens PE=1 SV=1	METTL15	7	2	2	2	407	46.1	66	0.934	0.737	-0.1	-0.44	0.933249	0.0136018	117	109.3	86.2	192.3	200.4	183.5	183.2	143.6	145.7
Q96A54	GN=ADIPOR1 Adiponectin receptor protein 1 OS=Homo sapiens PE=1 SV=1	ADIPOR1	9	2	2	2	375	42.6	69	1.122	0.739	0.17	-0.44	0.761392	0.0420345	103.6	116.2	76.5	67.8	76.9	87.1	75.4	50.9	55.9
Q969H6	GN=POP5 Ribonuclease P/MRP protein subunit POP5 OS=Homo sapiens PE=1 SV=1	POP5	17	2	2	2	163	18.8	75	0.927	0.737	-0.11	-0.44	0.996063	0.254974	101.3	93.9	74.6	65	62.2	58.8	59	45.3	48.3
Q9NPA3	GN=MID1IP1 Mid1-interacting protein 1 OS=Homo sapiens PE=1 SV=1	MID1IP1	21	2	2	2	183	20.2	41	0.814	0.735	-0.3	-0.44	0.823267	0.466562	114	92.7	83.7	49.3	46.5	44	34.5	40.4	30.7
Q9NYU1	GN=UGGT2 UDP-glucose:glycoprotein glucosyltransferase 2 OS=Homo sapiens PE=1 SV=4	UGGT2	2	3	3	2	1516	174.6	35	1.09	0.735	0.12	-0.44	0.651981	0.00320497	102.2	111.4	75.1	120.8	131.8	140	135.1	98.4	87.4
Q8WZ82	GN=OVCA2 Esterase OVCA2 OS=Homo sapiens PE=1 SV=1	OVCA2	13	2	2	2	227	24.4	34	0.888	0.735	-0.17	-0.44	0.472728	0.00781134	112.7	100.1	82.8	23.6	23.2	20.3	21.3	16.8	17.6
Q9Y2G8	GN=DNAJC16 DnaJ homolog subfamily C member 16 OS=Homo sapiens PE=2 SV=3	DNAJC16	4	2	2	2	782	90.5	43	1.052	0.735	0.07	-0.44	0.998933	0.129456	109.8	115.6	80.7	50.7	62.2	62.7	55.6	44.6	38.1
Q3KRA9	GN=ALKBH6 Alpha-ketoglutarate-dependent dioxygenase alkB homolog 6 OS=Homo sapiens PE=1 SV=2	ALKBH6	11	2	3	2	238	26.5	23	0.985	0.735	-0.02	-0.44	0.999784	0.000527513	109.8	108.1	80.7	238.6	236.6	236.7	231.1	165.1	184.8
Q9NXF7	GN=DCAF16 DDB1- and CUL4-associated factor 16 OS=Homo sapiens PE=1 SV=1	DCAF16	10	2	4	2	216	24.2	46	1.119	0.739	0.16	-0.44	0.403069	0.00404633	106.4	119.1	78.6	148.9	153.6	174.3	164.4	112.3	111.3
Q9NQG6	GN=MIEF1 Mitochondrial dynamics protein MID51 OS=Homo sapiens PE=1 SV=1	MIEF1	6	2	2	2	463	51.3	33	0.667	0.739	-0.58	-0.44	0.639681	0.860492	117	78.1	86.5	35.2	23.1	21.9	16.5	22.3	19.9
Q9NZM5	GN=GLTSCR2 Glioma tumor suppressor candidate region gene 2 protein OS=Homo sapiens PE=1 SV=2	GLTSCR2	4	2	3	2	478	54.4	26	0.945	0.739	-0.08	-0.44	0.979381	0.018653	117.2	110.8	86.5	161	174.7	151.7	165.6	117.9	130.1
Q8WUB8	GN=PHF10 PHD finger protein 10 OS=Homo sapiens PE=1 SV=3	PHF10	9	3	5	3	498	56	78	0.98	0.737	-0.03	-0.44	0.999993	0.0578314	104.4	102.3	77	173.3	202.7	192.2	175.6	134.5	142.1
Q99871	GN=HAUS7 HAUS augmin-like complex subunit 7 OS=Homo sapiens PE=1 SV=3	HAUS7	15	3	4	3	368	40.8	146	0.87	0.738	-0.2	-0.44	0.839161	0.162068	105.4	91.7	77.8	287.6	265	247.8	232.7	209.1	198.3
Q5T7W0	GN=ZNF618 Zinc finger protein 618 OS=Homo sapiens PE=1 SV=1	ZNF618	5	3	3	3	954	104.9	79	0.953	0.738	-0.07	-0.44	0.997631	0.0578228	115.5	110.1	85.3	295.2	262.5	277.1	254	208.3	202.7
A6NED2	GN=RCCD1 RCC1 domain-containing protein 1 OS=Homo sapiens PE=1 SV=1	RCCD1	14	3	4	3	376	40.1	65	0.949	0.737	-0.07	-0.44	0.890984	0.00111184	114.3	108.5	84.2	293.4	299.3	278.4	284.3	207.4	229.9
Q9NQE9	GN=HINT3 Histidine triad nucleotide-binding protein 3 OS=Homo sapiens PE=1 SV=1	HINT3	29	3	3	3	182	20.3	35	0.959	0.738	-0.06	-0.44	0.981953	0.00313247	107.2	102.8	79.1	255.3	249.3	258.7	226.5	185.1	187.1
Q05932	GN=FPGS Folylpolyglutamate synthase, mitochondrial OS=Homo sapiens PE=1 SV=3	FPGS	8	3	3	3	587	64.6	82	0.969	0.736	-0.05	-0.44	0.999996	0.423653	95.8	92.8	70.5	137.2	136.8	129.2	136.4	103	98.7
Q15642	GN=TRIP10 Cdc42-interacting protein 4 OS=Homo sapiens PE=1 SV=3	TRIP10	8	3	3	3	601	68.3	55	0.95	0.736	-0.07	-0.44	0.999964	0.575814	109.6	104.1	80.6	20.4	22.6	18.4	22.6	16.8	14.8
Q9HAF1	GN=MEAF6 Chromatin modification-related protein MEAF6 OS=Homo sapiens PE=1 SV=1	MEAF6	15	3	4	3	191	21.6	57	1.07	0.738	0.1	-0.44	0.852721	0.00397226	108.1	115.7	79.8	164.7	156.9	179.5	164.8	113.4	124.1
Q9H1P3	GN=OSBPL2 Oxysterol-binding protein-related protein 2 OS=Homo sapiens PE=1 SV=1	OSBPL2	9	3	4	3	480	55.2	27	1.167	0.739	0.22	-0.44	0.833515	0.23143	103.9	121.3	76.8	59.5	53.3	63	68.5	41.7	41.6
Q96BN2	GN=TADA1 Transcriptional adapter 1 OS=Homo sapiens PE=1 SV=1	TADA1	9	3	4	3	335	37.4	52	1.008	0.736	0.01	-0.44	1	0.00341572	113.7	114.6	83.7	538.8	548.3	531	565.2	389.9	410.7
Q96EL2	GN=MRPS24 28S ribosomal protein S24, mitochondrial OS=Homo sapiens PE=1 SV=1	MRPS24	22	3	3	3	167	19	36	0.947	0.739	-0.08	-0.44	0.902787	0.00188508	111.3	105.5	82.3	179.8	190.2	180.6	169.9	133.1	140.5
Q96KC2	GN=ARL5B ADP-ribosylation factor-like protein 5B OS=Homo sapiens PE=1 SV=1	ARL5B	16	3	3	3	179	20.4	59	0.994	0.738	-0.01	-0.44	0.999998	0.000132466	108.7	108	80.3	519.9	532.8	510.1	536	387.9	389.2
P52926	GN=HMGA2 High mobility group protein HMGI-C OS=Homo sapiens PE=1 SV=1	HMGA2	55	4	9	4	109	11.8	299	0.994	0.735	-0.01	-0.44	1	0.00497693	111.2	110.5	81.7	358.7	368.6	345.3	378.3	274.8	259.9
P56945	GN=BCAR1 Breast cancer anti-estrogen resistance protein 1 OS=Homo sapiens PE=1 SV=2	BCAR1	8	5	6	4	870	93.3	114	1.061	0.737	0.09	-0.44	0.925319	0.00509126	112	118.9	82.6	275.8	300.1	302.3	308.4	208.1	216.1
Q92845	GN=KIFAP3 Kinesin-associated protein 3 OS=Homo sapiens PE=1 SV=2	KIFAP3	8	5	5	4	792	91.1	61	0.99	0.738	-0.01	-0.44	1	0.0950369	110.5	109.4	81.6	113.2	111.8	113.6	109.2	85.3	80.9
Q9NVW2	GN=RLIM E3 ubiquitin-protein ligase RLIM OS=Homo sapiens PE=1 SV=3	RLIM	9	4	6	4	624	68.5	94	0.879	0.737	-0.19	-0.44	0.983043	0.524354	118.5	104.2	87.4	84.5	69.2	63.8	70.9	69.9	45.5
Q9UNH6	GN=SNX7 Sorting nexin-7 OS=Homo sapiens PE=1 SV=1	SNX7	8	4	4	4	387	45.3	56	0.996	0.737	-0.01	-0.44	1	0.00214495	110.8	110.4	81.7	231.3	235.4	224.4	240.9	164.5	179.8
Q8N1B4	GN=VPS52 Vacuolar protein sorting-associated protein 52 homolog OS=Homo sapiens PE=1 SV=1	VPS52	7	4	5	4	723	82.2	47	0.962	0.738	-0.06	-0.44	0.99954	0.072	113.3	109	83.7	103.1	97.4	93.5	99.4	79.7	68.7
Q9NVH2	GN=INTS7 Integrator complex subunit 7 OS=Homo sapiens PE=1 SV=1	INTS7	6	4	4	4	962	106.8	0	0.942	0.738	-0.09	-0.44	0.987407	0.042541	107.6	101.3	79.4	88.5	87.3	85.5	80.1	64.6	65.1
Q63HN8	GN=RNF213 E3 ubiquitin-protein ligase RNF213 OS=Homo sapiens PE=1 SV=3	RNF213	1	6	6	5	5207	591	81	0.942	0.738	-0.09	-0.44	0.999144	0.273703	106.5	100.3	78.6	55.3	51.6	54.7	46.2	42	37
P52756	GN=RBM5 RNA-binding protein 5 OS=Homo sapiens PE=1 SV=2	RBM5	10	8	12	6	815	92.1	165	0.906	0.736	-0.14	-0.44	0.225531	0.000383923	107.6	97.6	79.3	243.9	230.8	214.8	215.3	172.6	176.9
Q86U28	GN=ISCA2 Iron-sulfur cluster assembly 2 homolog, mitochondrial OS=Homo sapiens PE=1 SV=2	ISCA2	49	6	7	6	154	16.5	99	1.035	0.735	0.05	-0.44	0.996696	0.00619595	107.1	110.9	78.7	126.6	140.7	131.8	144.8	92.4	104.2
Q9Y3A4	GN=RRP7A Ribosomal RNA-processing protein 7 homolog A OS=Homo sapiens PE=1 SV=2	RRP7A	29	6	7	6	280	32.3	61	1.021	0.737	0.03	-0.44	0.995151	0.000143719	106.7	109	78.6	501.1	532.3	523.6	531.5	388.1	372.9
Q92793	GN=CREBBP CREB-binding protein OS=Homo sapiens PE=1 SV=3	CREBBP	6	13	18	8	2442	265.2	202	1.003	0.737	0	-0.44	1	0.0028582	113	113.2	83.2	1144	1093.6	1112.2	1130.8	815.7	832.7
Q70CQ2	GN=USP34 Ubiquitin carboxyl-terminal hydrolase 34 OS=Homo sapiens PE=1 SV=2	USP34	3	8	8	8	3546	404	116	0.939	0.736	-0.09	-0.44	0.99628	0.13776	103.5	97.1	76.2	261	304.5	281.2	249	205.8	209.2
P29966	GN=MARCKS Myristoylated alanine-rich C-kinase substrate OS=Homo sapiens PE=1 SV=4	MARCKS	52	11	59	10	332	31.5	1035	0.984	0.739	-0.02	-0.44	0.999977	0.00831889	110.8	108.9	81.8	4897.5	5066.8	5022.4	4780	3611.2	3752.3
Q9NSV4	GN=DIAPH3 Protein diaphanous homolog 3 OS=Homo sapiens PE=1 SV=4	DIAPH3	14	15	16	15	1193	136.8	94	0.975	0.736	-0.04	-0.44	0.99997	0.0599287	99.6	97.1	73.3	863.5	864.8	872.6	814.2	702.9	575.5
Q9UPN3	GN=MACF1 Microtubule-actin cross-linking factor 1, isoforms 1/2/3/5 OS=Homo sapiens PE=1 SV=4	MACF1	10	64	73	60	7388	837.8	606	0.987	0.737	-0.02	-0.44	0.907735	4.44063e-08	108.3	106.8	79.7	2604.3	2590.4	2579.9	2545.2	1914.3	1911.8
Q9NQZ2	GN=UTP3 Something about silencing protein 10 OS=Homo sapiens PE=1 SV=1	UTP3	5	2	3	2	479	54.5	39	0.9	0.743	-0.15	-0.43	0.983264	0.353066	103.4	93	76.8	67.4	80.1	67.5	64.6	53.5	55.7
O95905	GN=ECD Protein ecdysoneless homolog OS=Homo sapiens PE=1 SV=1	ECD	5	2	2	2	644	72.7	38	1.062	0.741	0.09	-0.43	0.990823	0.061919	105.1	111.7	77.9	125.4	111.4	127.8	123.4	79	97.2
Q9BYC8	GN=MRPL32 39S ribosomal protein L32, mitochondrial OS=Homo sapiens PE=1 SV=1	MRPL32	19	2	2	2	188	21.4	54	0.985	0.741	-0.02	-0.43	0.999987	0.00894141	104.9	103.3	77.8	85.8	87	86.1	84.2	70.7	58
Q9UBQ6	GN=EXTL2 Exostosin-like 2 OS=Homo sapiens PE=1 SV=1	EXTL2	7	2	2	2	330	37.4	36	1.048	0.742	0.07	-0.43	0.994504	0.0265247	99	103.7	73.5	68.1	68.2	75.8	67.2	48.7	52.5
Q14156	GN=EFR3A Protein EFR3 homolog A OS=Homo sapiens PE=1 SV=2	EFR3A	4	2	2	2	821	92.9	43	1.049	0.745	0.07	-0.43	0.983491	0.0106905	106	111.2	78.9	103.9	119.3	117.4	116.1	86.2	79.7
Q8IVH8	GN=MAP4K3 Mitogen-activated protein kinase kinase kinase kinase 3 OS=Homo sapiens PE=1 SV=1	MAP4K3	2	2	2	2	894	101.3	51	1.096	0.743	0.13	-0.43	0.989859	0.305174	102.3	112.2	76	39.7	38.5	40.4	45.5	30.5	27.7
Q9UP83	GN=COG5 Conserved oligomeric Golgi complex subunit 5 OS=Homo sapiens PE=1 SV=3	COG5	6	3	3	3	839	92.7	65	0.909	0.744	-0.14	-0.43	0.987474	0.314675	112.7	102.4	83.8	51.3	48.1	43.1	47.2	43.4	31.5
P62166	GN=NCS1 Neuronal calcium sensor 1 OS=Homo sapiens PE=1 SV=2	NCS1	17	3	3	3	190	21.9	50	0.944	0.742	-0.08	-0.43	0.970758	0.0154158	113.3	107	84.1	80.7	78.3	76.7	73.3	63	55.1
O60279	GN=SUSD5 Sushi domain-containing protein 5 OS=Homo sapiens PE=1 SV=3	SUSD5	6	3	4	3	629	68	55	0.941	0.744	-0.09	-0.43	0.922618	0.00697954	111.4	104.8	82.9	224.3	206.8	205.6	199.5	161.7	158.8
Q86SE9	GN=PCGF5 Polycomb group RING finger protein 5 OS=Homo sapiens PE=1 SV=1	PCGF5	15	3	3	3	256	29.7	64	0.908	0.743	-0.14	-0.43	0.994644	0.459841	109	99	81	38.1	38.6	37.4	32.4	31.9	25.5
O14639	GN=ABLIM1 Actin-binding LIM protein 1 OS=Homo sapiens PE=1 SV=3	ABLIM1	4	3	3	3	778	87.6	42	1.013	0.745	0.02	-0.43	0.999988	0.0042214	107.1	108.6	79.8	246.4	266.8	267.7	252.1	188.2	193.7
Q9NZM3	GN=ITSN2 Intersectin-2 OS=Homo sapiens PE=1 SV=3	ITSN2	3	4	5	3	1697	193.3	0	0.941	0.741	-0.09	-0.43	0.990966	0.0645346	114.3	107.6	84.7	142.3	120.3	120.8	125.5	105.4	89.1
Q99547	GN=MPHOSPH6 M-phase phosphoprotein 6 OS=Homo sapiens PE=1 SV=2	MPHOSPH6	26	4	5	4	160	19	92	0.983	0.744	-0.02	-0.43	0.999994	0.0377304	108.9	107	81	487.7	494.2	447.6	520	352	378.9
Q9BRG1	GN=VPS25 Vacuolar protein-sorting-associated protein 25 OS=Homo sapiens PE=1 SV=1	VPS25	27	4	6	4	176	20.7	81	1.042	0.743	0.06	-0.43	0.999966	0.401596	111.6	116.3	82.9	21.1	24	21	26.2	17.5	16
Q5JTD0	GN=TJAP1 Tight junction-associated protein 1 OS=Homo sapiens PE=1 SV=1	TJAP1	9	4	6	4	557	61.8	141	0.981	0.743	-0.03	-0.43	0.998917	0.000547313	110.8	108.7	82.3	490.9	469.9	487.5	455.2	375.9	338.6
Q9HC07	GN=TMEM165 Transmembrane protein 165 OS=Homo sapiens PE=1 SV=1	TMEM165	18	4	6	4	324	34.9	97	1.048	0.744	0.07	-0.43	0.985335	0.0106764	113.5	119	84.4	253.6	260	264.8	273.7	182	200.4
Q9Y6M7	GN=SLC4A7 Sodium bicarbonate cotransporter 3 OS=Homo sapiens PE=1 SV=2	SLC4A7	3	4	4	4	1214	136	38	1.019	0.741	0.03	-0.43	0.999876	0.00382581	106.5	108.5	78.9	243.2	254.9	242.8	264.9	178.3	190.6
P53609	GN=PGGT1B Geranylgeranyl transferase type-1 subunit beta OS=Homo sapiens PE=1 SV=2	PGGT1B	15	5	7	5	377	42.3	105	0.992	0.742	-0.01	-0.43	1	0.14738	110.4	109.6	82	218.3	215.3	224.8	205.9	165.9	156.1
Q6ZN17	GN=LIN28B Protein lin-28 homolog B OS=Homo sapiens PE=1 SV=1	LIN28B	27	5	5	5	250	27.1	92	1.036	0.744	0.05	-0.43	0.999552	0.0525548	110.5	114.4	82.2	175.2	163	175.4	174.6	118.9	133
O60925	GN=PFDN1 Prefoldin subunit 1 OS=Homo sapiens PE=1 SV=2	PFDN1	35	5	14	5	122	14.2	75	0.997	0.741	0	-0.43	1	0.00381946	111.4	111.1	82.5	1845.9	1672.9	1706.4	1800.4	1273.9	1329.8
Q86SF2	GN=GALNT7 N-acetylgalactosaminyltransferase 7 OS=Homo sapiens PE=1 SV=1	GALNT7	10	5	5	5	657	75.3	74	1.035	0.745	0.05	-0.43	0.999053	0.0256435	107.7	111.4	80.2	216	209.7	228.3	212.5	150.9	166.4
O60318	GN=MCM3AP Germinal-center associated nuclear protein OS=Homo sapiens PE=1 SV=2	MCM3AP	6	6	6	6	1980	218.3	110	0.944	0.743	-0.08	-0.43	0.979571	0.0231443	103.5	97.7	76.9	410.7	401.5	389.3	377.6	308.8	294.8
P78310	GN=CXADR Coxsackievirus and adenovirus receptor OS=Homo sapiens PE=1 SV=1	CXADR	22	6	8	6	365	40	102	1.094	0.742	0.13	-0.43	0.602059	0.00361875	106.9	117	79.3	453.7	435.4	470.6	502.2	328.2	331.2
Q96RL1	GN=UIMC1 BRCA1-A complex subunit RAP80 OS=Homo sapiens PE=1 SV=2	UIMC1	19	8	9	8	719	79.7	208	1.035	0.741	0.05	-0.43	0.992134	0.00288195	107.1	110.9	79.3	301.4	292.7	301.5	313.6	220.8	219.4
Q86US8	GN=SMG6 Telomerase-binding protein EST1A OS=Homo sapiens PE=1 SV=2	SMG6	7	8	11	8	1419	160.4	99	1.005	0.741	0.01	-0.43	1	0.000164019	112.6	113.2	83.4	803	817.5	793.5	835.3	592.9	607.8
O75376	GN=NCOR1 Nuclear receptor corepressor 1 OS=Homo sapiens PE=1 SV=2	NCOR1	6	10	12	10	2440	270	35	1.039	0.743	0.05	-0.43	0.992547	0.00584243	108.6	112.8	80.7	187.9	182	181.3	203.6	136.6	138.2
O60488	GN=ACSL4 Long-chain-fatty-acid--CoA ligase 4 OS=Homo sapiens PE=1 SV=2	ACSL4	24	13	23	11	711	79.1	279	0.978	0.742	-0.03	-0.43	0.975952	3.17531e-05	106.8	104.4	79.3	1175.8	1194.3	1172.2	1145.2	888.6	870.7
Q8N6H7	GN=ARFGAP2 ADP-ribosylation factor GTPase-activating protein 2 OS=Homo sapiens PE=1 SV=1	ARFGAP2	28	13	16	13	521	56.7	192	0.955	0.742	-0.07	-0.43	0.765423	0.000127838	108	103.2	80.1	771.4	797.5	766.1	732.1	594.3	569.6
P42356	GN=PI4KA Phosphatidylinositol 4-kinase alpha OS=Homo sapiens PE=1 SV=4	PI4KA	9	14	15	14	2102	236.7	144	0.961	0.742	-0.06	-0.43	0.91533	0.000321542	110.1	105.7	81.6	295.8	290.9	287.9	275.8	226.1	209.2
Q15031	GN=LARS2 Probable leucine--tRNA ligase, mitochondrial OS=Homo sapiens PE=1 SV=2	LARS2	17	15	20	15	903	101.9	121	0.995	0.742	-0.01	-0.43	0.999992	9.74961e-06	104.7	104.1	77.7	1067.2	1052.8	1046.2	1062.5	759.2	815
Q8WWQ0	GN=PHIP PH-interacting protein OS=Homo sapiens PE=1 SV=2	PHIP	12	18	19	16	1821	206.6	226	1.02	0.741	0.03	-0.43	1	0.553839	104.8	107	77.7	1155.4	1108.5	1153.3	1156.2	818	859.3
P30622	GN=CLIP1 CAP-Gly domain-containing linker protein 1 OS=Homo sapiens PE=1 SV=2	CLIP1	14	17	21	17	1438	162.1	339	1.013	0.742	0.02	-0.43	0.999968	0.00112306	109	110.4	80.9	430.8	418.7	427.1	433.1	330.3	300.8
Q8WYP5	GN=AHCTF1 Protein ELYS OS=Homo sapiens PE=1 SV=3	AHCTF1	13	22	30	22	2266	252.3	461	0.988	0.743	-0.02	-0.43	0.997926	6.64218e-06	108.2	106.9	80.4	1450.7	1494.6	1425	1486	1072.7	1116.9
Q86Y56	GN=DNAAF5 Dynein assembly factor 5, axonemal OS=Homo sapiens PE=1 SV=4	DNAAF5	32	22	32	22	855	93.5	318	0.929	0.743	-0.11	-0.43	0.137194	2.03594e-05	105.6	98.1	78.5	1443	1397.7	1346.3	1293	1076.5	1033.5
Q15776	GN=ZKSCAN8 Zinc finger protein with KRAB and SCAN domains 8 OS=Homo sapiens PE=1 SV=2	ZKSCAN8	6	2	3	2	578	65.8	68	1.077	0.749	0.11	-0.42	0.979522	0.0965296	109	117.4	81.6	108.7	120.7	128.4	118.5	86.7	84.9
Q9NQC8	GN=IFT46 Intraflagellar transport protein 46 homolog OS=Homo sapiens PE=1 SV=1	IFT46	8	2	2	2	304	34.3	36	1.04	0.746	0.06	-0.42	0.99999	0.570162	98.2	102.2	73.3	111.2	120	117.5	122.9	84.6	87.9
Q9H5Q4	GN=TFB2M Dimethyladenosine transferase 2, mitochondrial OS=Homo sapiens PE=1 SV=1	TFB2M	7	2	3	2	396	45.3	45	0.963	0.748	-0.05	-0.42	0.999994	0.586322	96.5	92.9	72.1	336.7	412	368.3	349.2	281.6	275.5
P48509	GN=CD151 CD151 antigen OS=Homo sapiens PE=1 SV=3	CD151	7	2	2	2	253	28.3	43	0.985	0.745	-0.02	-0.42	1	0.408955	115.9	114.1	86.3	68	75.9	73.9	67.7	52.2	54.8
Q8N1B3	GN=FAM58A Cyclin-related protein FAM58A OS=Homo sapiens PE=1 SV=2	FAM58A	10	2	2	2	248	28.4	48	1.004	0.748	0.01	-0.42	1	0.281639	112.9	113.4	84.5	51.4	53.7	57.7	48.3	39.9	38.8
Q9UGH3	GN=SLC23A2 Solute carrier family 23 member 2 OS=Homo sapiens PE=1 SV=1	SLC23A2	3	2	2	2	650	70.3	0	1.069	0.749	0.1	-0.42	0.995643	0.185959	106.1	113.4	79.4	112.6	115	111.7	132.4	88.1	82.3
Q9BXY0	GN=MAK16 Protein MAK16 homolog OS=Homo sapiens PE=1 SV=2	MAK16	15	3	5	3	300	35.3	108	0.973	0.748	-0.04	-0.42	0.999895	0.0457593	100.5	97.8	75.2	328.1	312.9	319.7	304.3	234.4	245.1
Q9P2K3	GN=RCOR3 REST corepressor 3 OS=Homo sapiens PE=1 SV=2	RCOR3	12	5	9	3	495	55.5	69	1.015	0.747	0.02	-0.42	1	0.215075	102.8	104.3	76.8	259.3	308.4	270	305	184.4	241.9
Q7L592	GN=NDUFAF7 NADH dehydrogenase [ubiquinone] complex I, assembly factor 7 OS=Homo sapiens PE=1 SV=1	NDUFAF7	10	3	4	3	441	49.2	155	1.067	0.746	0.09	-0.42	0.968862	0.0315849	103.7	110.7	77.4	273	294.6	304.3	301.1	209.1	214
Q6ZXV5	GN=TMTC3 Transmembrane and TPR repeat-containing protein 3 OS=Homo sapiens PE=1 SV=2	TMTC3	6	5	7	4	915	103.9	57	1.067	0.75	0.09	-0.42	0.863271	0.00480733	109.6	116.9	82.2	220.1	235.4	232.7	253.3	167.7	173.8
P04035	GN=HMGCR 3-hydroxy-3-methylglutaryl-coenzyme A reductase OS=Homo sapiens PE=1 SV=1	HMGCR	5	4	5	4	888	97.4	27	0.967	0.749	-0.05	-0.42	1	0.992871	99.3	96.1	74.4	19.2	18.3	17.1	19.1	15.4	12.7
Q5W0V3	GN=FAM160B1 Protein FAM160B1 OS=Homo sapiens PE=1 SV=1	FAM160B1	7	5	5	4	765	86.5	31	1.102	0.75	0.14	-0.42	0.299703	0.00102607	102.9	113.5	77.2	234.6	246.7	268.9	261.5	190	171.1
Q15796	GN=SMAD2 Mothers against decapentaplegic homolog 2 OS=Homo sapiens PE=1 SV=1	SMAD2	20	6	9	5	467	52.3	216	0.963	0.745	-0.05	-0.42	0.978234	0.00163163	109.7	105.7	81.8	545.6	558.9	547.6	516.4	422.3	400.7
Q9H9Y2	GN=RPF1 Ribosome production factor 1 OS=Homo sapiens PE=1 SV=2	RPF1	24	5	7	5	349	40.1	122	0.974	0.745	-0.04	-0.42	0.999992	0.209821	106.1	103.3	79.1	311.3	339.4	330.9	302.7	248.8	235.7
O96000	GN=NDUFB10 NADH dehydrogenase [ubiquinone] 1 beta subcomplex subunit 10 OS=Homo sapiens PE=1 SV=3	NDUFB10	34	5	8	5	172	20.8	84	1.048	0.747	0.07	-0.42	0.980337	0.00837707	102.3	107.3	76.4	387.6	428.3	443	411.9	300.2	308.5
Q8N4J0	GN=CARNMT1 Carnosine N-methyltransferase OS=Homo sapiens PE=1 SV=1	CARNMT1	11	5	8	5	409	47.2	48	1	0.749	0	-0.42	1	5.23229e-05	111.1	111	83.1	682.4	687.6	673.5	696.3	502.9	522.8
Q8IVL6	GN=P3H3 Prolyl 3-hydroxylase 3 OS=Homo sapiens PE=1 SV=1	P3H3	8	5	6	5	736	81.8	80	1.095	0.747	0.13	-0.42	0.154732	0.000145009	101.4	111	75.8	189.5	182.1	203.6	203.3	135.2	142.6
Q01804	GN=OTUD4 OTU domain-containing protein 4 OS=Homo sapiens PE=1 SV=4	OTUD4	7	6	7	6	1114	124	168	0.978	0.747	-0.03	-0.42	0.998087	0.000763504	109.9	107.5	82.1	286.4	280.6	283.6	271.2	215.4	208.2
Q8TF05	GN=PPP4R1 Serine/threonine-protein phosphatase 4 regulatory subunit 1 OS=Homo sapiens PE=1 SV=1	PPP4R1	9	6	7	6	950	106.9	94	1.044	0.748	0.06	-0.42	0.762827	8.86507e-05	107.6	112.3	80.5	292.8	280.7	297.8	300.8	215.2	213.7
Q96SW2	GN=CRBN Protein cereblon OS=Homo sapiens PE=1 SV=1	CRBN	14	6	8	6	442	50.5	58	1.151	0.745	0.2	-0.42	0.347324	0.013574	105.6	121.5	78.7	96.5	101.2	119.2	108.5	77.1	70.4
Q9UBU8	GN=MORF4L1 Mortality factor 4-like protein 1 OS=Homo sapiens PE=1 SV=2	MORF4L1	33	9	23	7	362	41.4	388	0.928	0.747	-0.11	-0.42	0.390514	0.000283987	108.6	100.8	81.1	1147.6	1098.2	1023.3	1060.6	872.9	805.9
Q13148	GN=TARDBP TAR DNA-binding protein 43 OS=Homo sapiens PE=1 SV=1	TARDBP	20	8	22	8	414	44.7	433	1.016	0.748	0.02	-0.42	0.99973	0.000790996	108.1	109.9	80.9	764	737.4	742.8	783.2	554.8	568.6
Q8N3X1	GN=FNBP4 Formin-binding protein 4 OS=Homo sapiens PE=1 SV=3	FNBP4	9	8	9	8	1017	110.2	127	1.021	0.749	0.03	-0.42	0.999752	0.00492561	111.7	114	83.7	215.7	206.4	210.9	220	147.2	169.9
Q96L92	GN=SNX27 Sorting nexin-27 OS=Homo sapiens PE=1 SV=2	SNX27	23	9	12	9	541	61.2	173	1.029	0.746	0.04	-0.42	0.991799	0.000919322	105.8	108.9	78.9	348.3	372.7	378.4	363.4	254.6	283.6
Q6NXE6	GN=ARMC6 Armadillo repeat-containing protein 6 OS=Homo sapiens PE=1 SV=2	ARMC6	23	10	16	10	501	54.1	174	0.98	0.748	-0.03	-0.42	0.967089	9.66961e-06	105	102.9	78.5	1041.3	1049.8	1041.5	1008.6	770.6	793.2
Q9Y2L5	GN=TRAPPC8 Trafficking protein particle complex subunit 8 OS=Homo sapiens PE=1 SV=2	TRAPPC8	11	11	12	11	1435	160.9	166	1.094	0.749	0.13	-0.42	0.60065	0.00457771	109.5	119.8	82	229	241.6	256.6	258.2	170.7	181.9
Q68CQ4	GN=DIEXF Digestive organ expansion factor homolog OS=Homo sapiens PE=1 SV=2	DIEXF	15	11	14	11	756	87	110	1.046	0.746	0.07	-0.42	0.977894	0.0055062	106.9	111.8	79.8	456.5	478.3	495.2	482.6	338.3	359.7
Q9NZT2	GN=OGFR Opioid growth factor receptor OS=Homo sapiens PE=1 SV=3	OGFR	27	12	14	12	677	73.3	196	1.005	0.749	0.01	-0.42	0.999999	0.000110681	110	110.6	82.4	543.6	546.6	556.7	539.4	395.5	421.7
P25440	GN=BRD2 Bromodomain-containing protein 2 OS=Homo sapiens PE=1 SV=2	BRD2	20	14	15	13	801	88	190	1.032	0.749	0.05	-0.42	0.999709	0.0511328	122	126	91.4	920.8	886.8	933.6	932.4	691.2	663
Q9BY77	GN=POLDIP3 Polymerase delta-interacting protein 3 OS=Homo sapiens PE=1 SV=2	POLDIP3	45	15	23	15	421	46.1	437	1.067	0.749	0.09	-0.42	0.682457	0.000889061	110.5	117.9	82.8	1408.6	1446.4	1544	1502.2	1053.8	1084.2
Q9NVN8	GN=GNL3L Guanine nucleotide-binding protein-like 3-like protein OS=Homo sapiens PE=1 SV=1	GNL3L	34	17	20	16	582	65.5	219	0.933	0.747	-0.1	-0.42	0.213143	3.83364e-05	106.3	99.1	79.4	1498	1484.9	1377.5	1404.2	1136.6	1091.7
Q9UK61	GN=FAM208A Protein TASOR OS=Homo sapiens PE=1 SV=3	FAM208A	11	17	23	17	1670	188.9	227	1.063	0.745	0.09	-0.42	0.0346734	4.28221e-07	105.9	112.6	78.9	722.8	702.3	746.6	767.9	528.9	532.5
Q4VCS5	GN=AMOT Angiomotin OS=Homo sapiens PE=1 SV=1	AMOT	31	28	67	26	1084	118	1016	0.696	0.747	-0.52	-0.42	0.000387328	0.00174178	112.3	78.1	83.8	4086.2	4008.2	2919.9	2717.5	3161.5	2888.3
O75694	GN=NUP155 Nuclear pore complex protein Nup155 OS=Homo sapiens PE=1 SV=1	NUP155	29	29	50	29	1391	155.1	478	1.026	0.749	0.04	-0.42	0.975117	0.000105443	105.9	108.6	79.3	2143.5	2316.3	2243.5	2330.5	1620.3	1717.4
Q9BZL6	GN=PRKD2 Serine/threonine-protein kinase D2 OS=Homo sapiens PE=1 SV=2	PRKD2	5	3	4	2	878	96.7	45	1.035	0.752	0.05	-0.41	0.997378	0.0133452	117.5	121.6	88.4	66.5	67	74.5	64	52.5	48
Q9NVF7	GN=FBXO28 F-box only protein 28 OS=Homo sapiens PE=1 SV=1	FBXO28	10	2	4	2	368	41.1	112	0.904	0.751	-0.15	-0.41	0.908493	0.0990625	123.3	111.5	92.7	52.4	51.9	43.8	50.9	40.7	37.8
P55212	GN=CASP6 Caspase-6 OS=Homo sapiens PE=1 SV=2	CASP6	16	3	5	2	293	33.3	28	0.95	0.751	-0.07	-0.41	0.855959	0.000978338	112.8	107.2	84.8	106.1	113.2	109.3	99.2	81.1	83.6
Q96N64	GN=PWWP2A PWWP domain-containing protein 2A OS=Homo sapiens PE=1 SV=2	PWWP2A	6	2	3	2	755	81.9	53	0.799	0.753	-0.32	-0.41	0.8971	0.755475	117.4	93.8	88.4	27	17	16.1	18.2	17.5	14.8
Q8NEY1	GN=NAV1 Neuron navigator 1 OS=Homo sapiens PE=1 SV=2	NAV1	2	2	2	2	1877	202.3	59	0.921	0.752	-0.12	-0.41	0.961471	0.0926053	115.5	106.4	86.9	104.7	105.5	102.9	91.2	84.4	74.2
Q7Z4G4	GN=TRMT11 tRNA (guanine(10)-N2)-methyltransferase homolog OS=Homo sapiens PE=1 SV=1	TRMT11	6	2	2	2	463	53.4	35	0.933	0.752	-0.1	-0.41	0.999737	0.654995	102.4	95.5	77	173.1	170.5	171.9	149.4	135.4	123.1
Q6PI47	GN=KCTD18 BTB/POZ domain-containing protein KCTD18 OS=Homo sapiens PE=2 SV=2	KCTD18	5	2	2	2	426	46.7	44	1.003	0.752	0	-0.41	1	0.402867	113.5	113.9	85.3	25.3	22.6	24.4	23.5	20.2	16
Q9P0J7	GN=KCMF1 E3 ubiquitin-protein ligase KCMF1 OS=Homo sapiens PE=1 SV=2	KCMF1	7	2	2	2	381	41.9	36	0.979	0.753	-0.03	-0.41	1	0.420376	114.5	112.2	86.2	26.3	30.1	25.6	29.6	17.3	26
Q9UKY1	GN=ZHX1 Zinc fingers and homeoboxes protein 1 OS=Homo sapiens PE=1 SV=1	ZHX1	3	2	2	2	873	98	41	1.042	0.755	0.06	-0.41	0.99998	0.541461	96.7	100.8	73	154.4	192	188.7	170.6	128.1	131.7
Q68CZ1	GN=RPGRIP1L Protein fantom OS=Homo sapiens PE=1 SV=2	RPGRIP1L	2	2	3	2	1315	151.1	0	0.951	0.75	-0.07	-0.41	0.999224	0.19483	111.4	105.9	83.6	38.3	35.9	34.7	35.9	24.7	31.4
P51687	GN=SUOX Sulfite oxidase, mitochondrial OS=Homo sapiens PE=1 SV=2	SUOX	9	3	4	3	545	60.2	137	1.064	0.753	0.09	-0.41	0.701835	0.000912972	110.5	117.6	83.2	338.9	331.7	362.7	351	248.1	257.1
P57076	GN=C21orf59 UPF0769 protein C21orf59 OS=Homo sapiens PE=1 SV=1	C21orf59	14	3	4	3	290	33.2	162	0.945	0.753	-0.08	-0.41	0.824807	0.00150831	110.9	104.7	83.5	154.5	157.8	146.7	148.3	120.3	115.1
Q96JP5	GN=ZFP91 E3 ubiquitin-protein ligase ZFP91 OS=Homo sapiens PE=1 SV=1	ZFP91	8	3	5	3	570	63.4	49	0.925	0.754	-0.11	-0.41	0.951891	0.0634573	121.1	111.9	91.3	146.5	145.5	131.4	138.7	109.5	110.8
Q7Z3E2	GN=CCDC186 Coiled-coil domain-containing protein 186 OS=Homo sapiens PE=1 SV=2	CCDC186	5	4	5	3	898	103.6	46	1.019	0.754	0.03	-0.41	0.999495	0.00170188	111.5	113.7	84	185.8	185.4	184.4	194.2	141.1	138.7
Q8NI35	GN=INADL InaD-like protein OS=Homo sapiens PE=1 SV=3	INADL	2	4	5	3	1801	196.2	24	1.078	0.754	0.11	-0.41	0.952477	0.0511355	99.6	107.4	75.2	63.1	69.7	75.1	68.1	48	52.1
Q99856	GN=ARID3A AT-rich interactive domain-containing protein 3A OS=Homo sapiens PE=1 SV=2	ARID3A	6	3	4	3	593	62.9	23	1.205	0.754	0.27	-0.41	0.445872	0.11445	101.2	121.8	76.2	59.4	56.3	67.1	72.2	39.7	47.8
Q9P2X3	GN=IMPACT Protein IMPACT OS=Homo sapiens PE=1 SV=2	IMPACT	18	4	4	4	320	36.5	82	1.048	0.753	0.07	-0.41	0.925926	0.00165496	105.5	110.6	79.4	157.3	146.9	159.6	159	114	114.8
Q6ZRQ5	GN=MMS22L Protein MMS22-like OS=Homo sapiens PE=1 SV=3	MMS22L	3	4	4	4	1243	142.2	46	0.913	0.751	-0.13	-0.41	0.997013	0.543702	102.6	93.6	77	55	63.5	57.4	50.6	44.4	44.3
Q9NX14	GN=NDUFB11 NADH dehydrogenase [ubiquinone] 1 beta subcomplex subunit 11, mitochondrial OS=Homo sapiens PE=1 SV=1	NDUFB11	46	5	12	5	153	17.3	187	0.997	0.752	0	-0.41	1	0.000738037	108.1	107.8	81.3	617.5	598.8	616.5	596.4	451.9	462.8
Q8N5N7	GN=MRPL50 39S ribosomal protein L50, mitochondrial OS=Homo sapiens PE=1 SV=2	MRPL50	44	5	7	5	158	18.3	122	0.974	0.753	-0.04	-0.41	0.998694	0.00492653	104.8	102.1	78.9	584.6	573.3	594.1	535	443.8	428.1
Q32NC0	GN=C18orf21 UPF0711 protein C18orf21 OS=Homo sapiens PE=1 SV=1	C18orf21	21	5	5	5	220	24.8	48	1.067	0.754	0.09	-0.41	0.938105	0.0173191	106.2	113.3	80.1	713.4	784.9	788.8	808.2	528.6	602
Q86WB0	GN=ZC3HC1 Nuclear-interacting partner of ALK OS=Homo sapiens PE=1 SV=1	ZC3HC1	18	6	8	6	502	55.2	102	0.987	0.754	-0.02	-0.41	0.999301	9.75157e-05	111	109.5	83.7	292.4	287.9	288.2	284.3	225.1	212.8
Q8IZH2	GN=XRN1 5'-3' exoribonuclease 1 OS=Homo sapiens PE=1 SV=1	XRN1	4	6	7	6	1706	194	57	0.93	0.751	-0.1	-0.41	0.962162	0.0503068	115.1	107.1	86.4	84.5	82.9	72.6	83.5	66.7	59.3
P49406	GN=MRPL19 39S ribosomal protein L19, mitochondrial OS=Homo sapiens PE=1 SV=2	MRPL19	19	6	10	6	292	33.5	54	1.03	0.754	0.04	-0.41	0.999196	0.0152471	106.5	109.7	80.3	656.5	636.5	656.2	675.2	485.8	489.5
O43379	GN=WDR62 WD repeat-containing protein 62 OS=Homo sapiens PE=1 SV=4	WDR62	6	7	8	7	1518	165.8	85	0.954	0.752	-0.07	-0.41	0.963652	0.00465486	106.5	101.6	80.1	281.7	252.1	257.8	250.6	203.9	196.7
Q86VS8	GN=HOOK3 Protein Hook homolog 3 OS=Homo sapiens PE=1 SV=2	HOOK3	14	8	10	8	718	83.1	161	0.969	0.753	-0.04	-0.41	0.996684	0.00517362	106.6	103.3	80.2	342.7	345.6	333.6	333.7	260.6	257.5
Q12972	GN=PPP1R8 Nuclear inhibitor of protein phosphatase 1 OS=Homo sapiens PE=1 SV=2	PPP1R8	32	9	13	9	351	38.5	218	0.985	0.753	-0.02	-0.41	1	0.143016	106.1	104.5	79.9	395.8	377.1	379.1	382.2	278.6	304.1
Q9H0K6	GN=PUS7L Pseudouridylate synthase 7 homolog-like protein OS=Homo sapiens PE=1 SV=1	PUS7L	16	9	11	9	701	80.6	72	0.995	0.751	-0.01	-0.41	1	0.00100215	101	100.5	75.9	523.4	547.8	543	523	407.6	397.1
P35612	GN=ADD2 Beta-adducin OS=Homo sapiens PE=1 SV=3	ADD2	16	10	12	9	726	80.8	108	1.037	0.752	0.05	-0.41	0.937371	0.000372107	109.9	114	82.6	881.2	901.6	915.3	933.8	670.5	670.2
Q9H4L7	GN=SMARCAD1 SWI/SNF-related matrix-associated actin-dependent regulator of chromatin subfamily A containing DEAD/H box 1 OS=Homo sapiens PE=1 SV=2	SMARCAD1	9	9	10	9	1026	117.3	33	1.014	0.754	0.02	-0.41	0.999981	0.00507639	108.2	109.7	81.6	373.5	366.7	368	382.5	266.3	292.6
O94822	GN=LTN1 E3 ubiquitin-protein ligase listerin OS=Homo sapiens PE=1 SV=6	LTN1	7	10	12	10	1766	200.4	222	0.972	0.752	-0.04	-0.41	0.780576	5.19892e-06	107.4	104.4	80.8	446.9	469.4	448.9	441.7	344.6	344.6
P41229	GN=KDM5C Lysine-specific demethylase 5C OS=Homo sapiens PE=1 SV=2	KDM5C	13	14	15	12	1560	175.6	151	1.01	0.755	0.01	-0.41	1	0.0164256	104.9	106	79.2	352.2	379.5	394.8	345.3	296.7	256.7
Q9C0J8	GN=WDR33 pre-mRNA 3' end processing protein WDR33 OS=Homo sapiens PE=1 SV=2	WDR33	11	13	19	13	1336	145.8	223	1.053	0.751	0.08	-0.41	0.639982	0.000142329	107.9	113.6	81	963.5	947.7	962	1053.1	721.1	714.2
P82933	GN=MRPS9 28S ribosomal protein S9, mitochondrial OS=Homo sapiens PE=1 SV=2	MRPS9	40	14	22	14	396	45.8	205	0.984	0.754	-0.02	-0.41	0.9885	1.00673e-05	107.2	105.5	80.9	1772.9	1729	1744.6	1702	1313.6	1328.3
O95071	GN=UBR5 E3 ubiquitin-protein ligase UBR5 OS=Homo sapiens PE=1 SV=2	UBR5	13	27	38	27	2799	309.2	644	1.019	0.755	0.03	-0.41	0.908628	1.32482e-06	107.4	109.4	81.1	1809.4	1848.4	1853.8	1872.3	1362.4	1400
Q9NVM4	GN=PRMT7 Protein arginine N-methyltransferase 7 OS=Homo sapiens PE=1 SV=1	PRMT7	4	2	3	2	692	78.4	55	0.85	0.76	-0.23	-0.4	0.395847	0.0552433	115	97.8	87.4	272.1	252	214	231.7	204.5	193.6
Q13371	GN=PDCL Phosducin-like protein OS=Homo sapiens PE=1 SV=3	PDCL	7	2	3	2	301	34.3	56	0.933	0.756	-0.1	-0.4	0.808743	0.00506636	114	106.3	86.1	135.5	127.4	117.7	127.7	102.9	95.8
Q14691	GN=GINS1 DNA replication complex GINS protein PSF1 OS=Homo sapiens PE=1 SV=1	GINS1	17	2	4	2	196	23	98	0.995	0.76	-0.01	-0.4	1	0.00168147	114.3	113.7	86.8	329.9	328.1	331.2	323.7	248.1	251.6
Q6VY07	GN=PACS1 Phosphofurin acidic cluster sorting protein 1 OS=Homo sapiens PE=1 SV=2	PACS1	3	2	3	2	963	104.8	65	0.88	0.76	-0.19	-0.4	0.967722	0.499023	113.5	99.8	86.2	34	37.5	32.3	30.5	24.3	30.3
Q7Z7A3	GN=CTU1 Cytoplasmic tRNA 2-thiolation protein 1 OS=Homo sapiens PE=1 SV=1	CTU1	10	2	2	2	348	36.4	69	0.932	0.756	-0.1	-0.4	0.999582	0.614824	104	97	78.6	26.3	25.4	26	22.3	17.5	21.7
Q7Z309	GN=FAM122B Protein FAM122B OS=Homo sapiens PE=1 SV=2	FAM122B	11	2	2	2	247	26.9	43	0.979	0.759	-0.03	-0.4	0.999993	0.123226	110.1	107.8	83.5	151.3	167.3	164.4	147.6	124.9	116.7
Q6XZF7	GN=DNMBP Dynamin-binding protein OS=Homo sapiens PE=1 SV=1	DNMBP	1	2	2	2	1577	177.2	32	0.996	0.759	-0.01	-0.4	1	0.0248482	105.6	105.2	80.1	150.1	163.1	161.8	150.3	116.1	121.5
O95167	GN=NDUFA3 NADH dehydrogenase [ubiquinone] 1 alpha subcomplex subunit 3 OS=Homo sapiens PE=1 SV=1	NDUFA3	37	2	2	2	84	9.3	41	1.01	0.759	0.01	-0.4	1	0.168858	107.4	108.5	81.6	52.3	58.9	56.1	56	46.3	38.4
Q8WW59	GN=SPRYD4 SPRY domain-containing protein 4 OS=Homo sapiens PE=1 SV=2	SPRYD4	17	3	4	3	207	23.1	45	1.101	0.755	0.14	-0.4	0.656	0.011531	107.2	118	80.9	143.9	130.2	144.8	156.7	101.5	105.3
Q9Y4K4	GN=MAP4K5 Mitogen-activated protein kinase kinase kinase kinase 5 OS=Homo sapiens PE=1 SV=1	MAP4K5	5	3	3	3	846	95	48	0.917	0.76	-0.12	-0.4	0.988047	0.294232	112.3	103	85.3	174.2	174.6	152.2	168.1	130.8	134.1
P07199	GN=CENPB Major centromere autoantigen B OS=Homo sapiens PE=1 SV=2	CENPB	6	3	4	3	599	65.1	55	0.9	0.758	-0.15	-0.4	0.969867	0.306299	117.3	105.6	88.9	228.2	198.8	198	185.7	156.5	166.6
O43760	GN=SYNGR2 Synaptogyrin-2 OS=Homo sapiens PE=1 SV=1	SYNGR2	13	3	3	3	224	24.8	43	0.841	0.757	-0.25	-0.4	0.731342	0.274127	115.7	97.4	87.6	65.6	60.6	49.5	56.8	46.7	48.7
Q0PNE2	GN=ELP6 Elongator complex protein 6 OS=Homo sapiens PE=1 SV=1	ELP6	10	3	3	3	266	29.8	32	0.934	0.757	-0.1	-0.4	0.915299	0.0163492	110.6	103.3	83.7	89.7	82.6	79.5	81.3	64.8	65.5
Q8NCE0	GN=TSEN2 tRNA-splicing endonuclease subunit Sen2 OS=Homo sapiens PE=1 SV=2	TSEN2	9	4	4	4	465	53.2	38	0.97	0.757	-0.04	-0.4	0.999766	0.0609632	112.6	109.1	85.2	309	310.9	307.5	293.7	229.5	239.7
Q12981	GN=BNIP1 Vesicle transport protein SEC20 OS=Homo sapiens PE=1 SV=3	BNIP1	26	5	8	5	228	26.1	75	1.071	0.76	0.1	-0.4	0.770347	0.00389897	104.2	111.7	79.2	153.3	148.8	161.9	161.7	107.5	122.7
A0A087X0R7	GN=SENP3-EIF4A1 Protein SENP3-EIF4A1 (Fragment) OS=Homo sapiens PE=4 SV=1	SENP3-EIF4A1	14	5	6	5	540	61.2	124	1.033	0.759	0.05	-0.4	0.998125	0.0155205	105.5	109.1	80.1	148.3	148.3	156.6	150	115.5	109.8
Q96SY0	GN=VWA9 von Willebrand factor A domain-containing protein 9 OS=Homo sapiens PE=1 SV=2	VWA9	16	5	7	5	518	57.4	62	0.938	0.756	-0.09	-0.4	0.998456	0.327741	99.9	93.6	75.5	408.2	448.2	423.6	379.7	326.9	320.2
Q12894	GN=IFRD2 Interferon-related developmental regulator 2 OS=Homo sapiens PE=1 SV=3	IFRD2	9	5	6	5	506	54.8	62	0.907	0.757	-0.14	-0.4	0.665388	0.0139514	107	97.1	81	259.7	273.7	244.5	239.4	198.9	205
Q13084	GN=MRPL28 39S ribosomal protein L28, mitochondrial OS=Homo sapiens PE=1 SV=4	MRPL28	18	6	7	6	256	30.1	42	0.97	0.758	-0.04	-0.4	0.981808	0.000741887	109.2	105.9	82.7	746.2	770.9	718.3	753.3	573.1	576.4
O75419	GN=CDC45 Cell division control protein 45 homolog OS=Homo sapiens PE=1 SV=1	CDC45	13	7	9	7	566	65.5	144	0.922	0.76	-0.12	-0.4	0.994481	0.362572	108.4	100	82.4	303.4	419.8	327.5	330.8	230.7	319
P49642	GN=PRIM1 DNA primase small subunit OS=Homo sapiens PE=1 SV=1	PRIM1	17	7	9	7	420	49.9	71	0.975	0.756	-0.04	-0.4	0.998831	0.00521027	103.2	100.6	78.1	757.3	804	778.1	743.1	585.3	595.1
O75448	GN=MED24 Mediator of RNA polymerase II transcription subunit 24 OS=Homo sapiens PE=1 SV=1	MED24	9	7	7	7	989	110.2	111	1.009	0.759	0.01	-0.4	0.999999	0.00396572	110.7	111.7	84.1	342.1	362.9	361.3	349.9	282.1	253.8
Q9P1Y5	GN=CAMSAP3 Calmodulin-regulated spectrin-associated protein 3 OS=Homo sapiens PE=1 SV=2	CAMSAP3	7	7	8	7	1249	134.7	97	1.069	0.759	0.1	-0.4	0.951857	0.030482	111.2	118.8	84.4	187	183.7	190	206.5	140.8	140.7
Q8TB61	GN=SLC35B2 Adenosine 3'-phospho 5'-phosphosulfate transporter 1 OS=Homo sapiens PE=1 SV=1	SLC35B2	16	7	9	7	432	47.5	62	1.112	0.76	0.15	-0.4	0.613488	0.017935	105.8	117.6	80.4	144.6	152.2	163.1	166.7	103.2	123.2
P14373	GN=TRIM27 Zinc finger protein RFP OS=Homo sapiens PE=1 SV=1	TRIM27	20	8	8	8	513	58.5	91	0.997	0.76	0	-0.4	1	0.00329429	111.5	111.2	84.7	359.3	361	342.3	376.9	276.4	271
O14777	GN=NDC80 Kinetochore protein NDC80 homolog OS=Homo sapiens PE=1 SV=1	NDC80	11	8	9	8	642	73.9	67	1.002	0.76	0	-0.4	1	0.003668	116.4	116.6	88.5	1082.8	1033.6	1071.4	1048.7	796.4	812.8
Q92552	GN=MRPS27 28S ribosomal protein S27, mitochondrial OS=Homo sapiens PE=1 SV=3	MRPS27	26	9	11	9	414	47.6	160	0.961	0.758	-0.06	-0.4	0.734358	5.48637e-05	105.1	101	79.7	1713.6	1696.2	1634.2	1642.7	1291.8	1293.9
Q01433	GN=AMPD2 AMP deaminase 2 OS=Homo sapiens PE=1 SV=2	AMPD2	10	9	12	9	879	100.6	79	0.998	0.755	0	-0.4	1	0.000165023	104.9	104.7	79.2	675	665.5	676.9	660.7	496.2	516.6
Q8NFW8	GN=CMAS N-acylneuraminate cytidylyltransferase OS=Homo sapiens PE=1 SV=2	CMAS	28	10	12	10	434	48.3	147	1.076	0.758	0.11	-0.4	0.773652	0.00550353	103.9	111.8	78.7	335.3	350.7	363.5	374.4	255.9	264
Q9H3P2	GN=NELFA Negative elongation factor A OS=Homo sapiens PE=1 SV=3	NELFA	35	11	13	11	528	57.2	182	1.012	0.757	0.02	-0.4	0.999973	0.00179237	105.5	106.8	79.8	941.2	947.9	949.3	963.1	695	735
Q9UHD2	GN=TBK1 Serine/threonine-protein kinase TBK1 OS=Homo sapiens PE=1 SV=1	TBK1	18	11	12	11	729	83.6	162	0.979	0.76	-0.03	-0.4	0.999537	0.00365503	110.3	108	83.8	342.4	330.5	348.8	311.2	254.7	256.4
Q15750	GN=TAB1 TGF-beta-activated kinase 1 and MAP3K7-binding protein 1 OS=Homo sapiens PE=1 SV=1	TAB1	27	11	14	11	504	54.6	171	0.957	0.757	-0.06	-0.4	0.999959	0.498416	96.5	92.3	73	1021.4	1049.8	1036.6	947.9	791.9	775.3
Q9P2M7	GN=CGN Cingulin OS=Homo sapiens PE=1 SV=2	CGN	11	11	12	11	1197	136.3	143	0.987	0.759	-0.02	-0.4	0.998211	3.45591e-05	106.7	105.3	81	1032.2	1047.7	1006.3	1046.2	794.8	784
O75592	GN=MYCBP2 E3 ubiquitin-protein ligase MYCBP2 OS=Homo sapiens PE=1 SV=3	MYCBP2	5	20	21	20	4640	509.8	209	0.994	0.755	-0.01	-0.4	1	0.00768866	108.8	108.2	82.2	924.9	910.6	887.2	937.6	684.1	702.4
Q14126	GN=DSG2 Desmoglein-2 OS=Homo sapiens PE=1 SV=2	DSG2	29	22	40	22	1118	122.2	705	1.049	0.759	0.07	-0.4	0.330156	9.83999e-06	106.5	111.8	80.8	1997.3	1972.4	2103.9	2060.9	1559.1	1454.4
Q92576	GN=PHF3 PHD finger protein 3 OS=Homo sapiens PE=1 SV=3	PHF3	13	22	26	22	2039	229.3	430	1.031	0.759	0.04	-0.4	0.929784	0.000102985	108.2	111.5	82.1	1276.7	1320.3	1347.3	1329.5	959.3	1012.5
O95926	GN=SYF2 Pre-mRNA-splicing factor SYF2 OS=Homo sapiens PE=1 SV=1	SYF2	11	2	3	2	243	28.7	57	0.936	0.761	-0.1	-0.39	0.858353	0.00759636	117.5	110	89.5	119.1	107.1	106.4	105	87.7	84.3
P60604	GN=UBE2G2 Ubiquitin-conjugating enzyme E2 G2 OS=Homo sapiens PE=1 SV=1	UBE2G2	22	2	2	2	165	18.6	23	0.964	0.761	-0.05	-0.39	0.999995	0.64864	101.8	98.1	77.4	43	46.9	43.1	43.4	35.8	32.6
O95295	GN=SNAPIN SNARE-associated protein Snapin OS=Homo sapiens PE=1 SV=1	SNAPIN	26	3	5	3	136	14.9	119	1.011	0.764	0.02	-0.39	0.999573	4.29948e-05	105.9	107.1	80.9	447.2	431	447	440.5	326	344.6
Q8TB72	GN=PUM2 Pumilio homolog 2 OS=Homo sapiens PE=1 SV=2	PUM2	5	5	6	3	1066	114.1	52	1.04	0.763	0.06	-0.39	0.983031	0.00519105	106.4	110.7	81.2	260.9	288	290.1	280.3	207.6	210.5
Q16537	GN=PPP2R5E Serine/threonine-protein phosphatase 2A 56 kDa regulatory subunit epsilon isoform OS=Homo sapiens PE=1 SV=1	PPP2R5E	10	4	4	3	467	54.7	79	0.993	0.763	-0.01	-0.39	1	0.00651205	107.4	106.6	81.9	229.7	253.7	236.1	243.3	179.1	189.5
Q9Y3L3	GN=SH3BP1 SH3 domain-binding protein 1 OS=Homo sapiens PE=1 SV=3	SH3BP1	5	3	3	3	701	75.7	41	0.946	0.766	-0.08	-0.39	0.980758	0.0361033	113.5	107.3	86.9	95.6	101.9	99.7	87.4	73.1	78.1
Q8TE02	GN=ELP5 Elongator complex protein 5 OS=Homo sapiens PE=1 SV=2	ELP5	10	3	3	3	316	34.8	53	1.07	0.762	0.1	-0.39	0.691118	0.00202879	106.5	113.9	81.1	188.8	192.2	191.9	216.6	141.3	149.2
Q07954	GN=LRP1 Prolow-density lipoprotein receptor-related protein 1 OS=Homo sapiens PE=1 SV=2	LRP1	1	3	3	3	4544	504.3	33	1.044	0.765	0.06	-0.39	0.996464	0.0454205	105.3	109.9	80.5	91.6	104.6	106.4	98.2	75.7	74.1
O43502	GN=RAD51C DNA repair protein RAD51 homolog 3 OS=Homo sapiens PE=1 SV=1	RAD51C	14	4	5	4	376	42.2	94	1.04	0.765	0.06	-0.39	0.999939	0.376538	108.8	113.2	83.2	131.8	130.6	137.8	135.1	94.7	106.2
Q99717	GN=SMAD5 Mothers against decapentaplegic homolog 5 OS=Homo sapiens PE=1 SV=1	SMAD5	11	5	7	4	465	52.2	68	0.963	0.761	-0.05	-0.39	0.993175	0.00987788	112.9	108.8	85.9	150.5	152.8	144.1	148.1	115.1	115.8
Q68CQ7	GN=GLT8D1 Glycosyltransferase 8 domain-containing protein 1 OS=Homo sapiens PE=1 SV=2	GLT8D1	15	4	5	4	371	41.9	44	0.984	0.761	-0.02	-0.39	0.99997	0.00997439	106.4	104.7	81	398.3	409.3	402.1	392.7	304.6	310.2
P82932	GN=MRPS6 28S ribosomal protein S6, mitochondrial OS=Homo sapiens PE=1 SV=3	MRPS6	30	4	5	4	125	14.2	44	0.993	0.765	-0.01	-0.39	1	0.0194382	110.6	109.8	84.6	419.3	422.9	413.5	423	314.1	330.5
O75503	GN=CLN5 Ceroid-lipofuscinosis neuronal protein 5 OS=Homo sapiens PE=1 SV=2	CLN5	12	4	4	4	358	41.5	39	1.066	0.763	0.09	-0.39	0.935293	0.0184778	111.8	119.2	85.3	204	196.1	221	205.5	156.2	149
P23258	GN=TUBG1 Tubulin gamma-1 chain OS=Homo sapiens PE=1 SV=2	TUBG1	15	5	12	5	451	51.1	218	0.957	0.764	-0.06	-0.39	0.830539	0.000360782	108	103.4	82.5	836.7	837.3	814.1	788.3	635.8	642.7
Q86UE8	GN=TLK2 Serine/threonine-protein kinase tousled-like 2 OS=Homo sapiens PE=1 SV=2	TLK2	9	6	7	5	772	87.6	64	0.999	0.764	0	-0.39	1	0.0756596	109.4	109.3	83.6	172.4	161.8	146.9	189.6	131	124.3
Q8NFI3	GN=ENGASE Cytosolic endo-beta-N-acetylglucosaminidase OS=Homo sapiens PE=1 SV=1	ENGASE	8	5	6	5	743	83.9	85	0.91	0.764	-0.14	-0.39	0.683355	0.0161825	112.7	102.5	86.1	286.7	285.5	269.2	251.6	221.8	215.2
Q6UW02	GN=CYP20A1 Cytochrome P450 20A1 OS=Homo sapiens PE=1 SV=1	CYP20A1	13	5	5	5	462	52.4	38	1.041	0.761	0.06	-0.39	0.840771	0.000186405	107	111.4	81.4	112.1	108.6	113.9	115.7	82.8	85.1
Q6NUQ1	GN=RINT1 RAD50-interacting protein 1 OS=Homo sapiens PE=1 SV=1	RINT1	11	6	10	6	792	90.6	98	0.971	0.762	-0.04	-0.39	0.999875	0.0790535	103.5	100.6	78.9	723.6	726.5	712.4	696.3	550.1	554.6
O43314	GN=PPIP5K2 Inositol hexakisphosphate and diphosphoinositol-pentakisphosphate kinase 2 OS=Homo sapiens PE=1 SV=3	PPIP5K2	4	6	6	6	1243	140.3	45	1.066	0.764	0.09	-0.39	0.764506	0.00258648	105.4	112.4	80.6	204.5	204	216.4	219	151	161.4
Q9H2J4	GN=PDCL3 Phosducin-like protein 3 OS=Homo sapiens PE=1 SV=1	PDCL3	33	7	13	7	239	27.6	237	0.957	0.763	-0.06	-0.39	0.994653	0.0327827	112.8	108	86	675.6	697.1	649.5	664.2	549.6	498.4
Q9NYY8	GN=FASTKD2 FAST kinase domain-containing protein 2, mitochondrial OS=Homo sapiens PE=1 SV=1	FASTKD2	13	7	9	7	710	81.4	144	0.95	0.761	-0.07	-0.39	0.99812	0.142156	100.3	95.3	76.3	597.7	570.9	587.1	524.9	462.2	427.3
Q9NUL7	GN=DDX28 Probable ATP-dependent RNA helicase DDX28 OS=Homo sapiens PE=1 SV=2	DDX28	17	7	8	7	540	59.5	122	0.976	0.762	-0.04	-0.39	0.99307	0.000586192	105.9	103.3	80.7	503.9	486.7	483.5	483.2	363.7	392
Q9UH62	GN=ARMCX3 Armadillo repeat-containing X-linked protein 3 OS=Homo sapiens PE=1 SV=1	ARMCX3	30	9	12	9	379	42.5	172	1.093	0.762	0.13	-0.39	0.898222	0.0612759	100	109.2	76.2	600.4	592.8	658.3	645.5	426.7	484.4
Q13685	GN=AAMP Angio-associated migratory cell protein OS=Homo sapiens PE=1 SV=2	AAMP	23	9	14	9	434	46.7	151	1.027	0.764	0.04	-0.39	0.998067	0.00446868	106	108.9	81	621.5	630.8	615.2	671.6	453.8	504.5
Q6P1N0	GN=CC2D1A Coiled-coil and C2 domain-containing protein 1A OS=Homo sapiens PE=1 SV=1	CC2D1A	12	9	10	9	951	104	94	1.109	0.764	0.15	-0.39	0.98105	0.406667	99.1	109.9	75.7	60.4	60.2	63.6	70.4	51.5	41.2
Q9P2I0	GN=CPSF2 Cleavage and polyadenylation specificity factor subunit 2 OS=Homo sapiens PE=1 SV=2	CPSF2	19	11	14	11	782	88.4	287	1.042	0.762	0.06	-0.39	0.811969	0.000171833	103.1	107.5	78.6	554.1	528.6	555	572.8	418	407
Q14444	GN=CAPRIN1 Caprin-1 OS=Homo sapiens PE=1 SV=2	CAPRIN1	21	12	31	12	709	78.3	354	1.002	0.763	0	-0.39	1	0.00114431	107	107.2	81.7	1789	1843.4	1781.2	1858.1	1354.1	1418.7
Q96HC4	GN=PDLIM5 PDZ and LIM domain protein 5 OS=Homo sapiens PE=1 SV=5	PDLIM5	28	14	17	14	596	63.9	252	0.943	0.763	-0.08	-0.39	0.1263	6.1131e-06	106.6	100.6	81.3	1049	1030.2	980.3	981.3	783.2	802.5
O00443	GN=PIK3C2A Phosphatidylinositol 4-phosphate 3-kinase C2 domain-containing subunit alpha OS=Homo sapiens PE=1 SV=2	PIK3C2A	8	14	17	14	1686	190.6	93	1.034	0.762	0.05	-0.39	0.972609	0.000969869	107.8	111.5	82.1	386.5	364.1	392.5	383.6	298.1	274
Q12769	GN=NUP160 Nuclear pore complex protein Nup160 OS=Homo sapiens PE=1 SV=3	NUP160	10	14	17	14	1436	162	157	0.933	0.762	-0.1	-0.39	0.747308	0.00343419	106.1	99	80.9	846.9	861.1	774	821	639	663
Q15061	GN=WDR43 WD repeat-containing protein 43 OS=Homo sapiens PE=1 SV=3	WDR43	26	15	30	15	677	74.8	283	1.018	0.763	0.03	-0.39	0.999175	0.000852434	107.1	109	81.7	1336.1	1411.2	1362.8	1434.2	1012.9	1083.9
Q9UHI6	GN=DDX20 Probable ATP-dependent RNA helicase DDX20 OS=Homo sapiens PE=1 SV=2	DDX20	27	17	24	17	824	92.2	389	0.986	0.761	-0.02	-0.39	0.980636	3.0368e-06	108.5	107	82.6	1447.6	1401	1388.4	1419.1	1081.7	1086.9
O00461	GN=GOLIM4 Golgi integral membrane protein 4 OS=Homo sapiens PE=1 SV=1	GOLIM4	27	17	20	17	696	81.8	126	1.044	0.765	0.06	-0.39	0.969369	0.0050041	116.5	121.7	89.1	1259.1	1282.1	1323.7	1330.2	961.4	981.7
Q8IWJ2	GN=GCC2 GRIP and coiled-coil domain-containing protein 2 OS=Homo sapiens PE=1 SV=4	GCC2	17	24	27	20	1684	195.8	326	0.962	0.763	-0.06	-0.39	0.995651	0.0203382	104.1	100.1	79.4	1042.2	1103.8	1037.5	1025.9	830.2	806.1
O15381	GN=NVL Nuclear valosin-containing protein-like OS=Homo sapiens PE=1 SV=1	NVL	33	22	34	22	856	95	452	1.061	0.763	0.09	-0.39	0.857164	0.00372171	107	113.5	81.6	1653.7	1685	1711.9	1832	1239.9	1307.2
Q9UPU5	GN=USP24 Ubiquitin carboxyl-terminal hydrolase 24 OS=Homo sapiens PE=1 SV=3	USP24	14	29	39	29	2620	294.2	526	0.997	0.765	0	-0.39	1	1.64124e-05	104.5	104.2	79.9	931	963.8	956.6	933.2	716.5	733.2
Q92621	GN=NUP205 Nuclear pore complex protein Nup205 OS=Homo sapiens PE=1 SV=3	NUP205	19	35	58	35	2012	227.8	464	0.981	0.761	-0.03	-0.39	0.895312	1.82326e-06	107.4	105.3	81.8	3473.7	3474.1	3407.6	3407.2	2584.2	2707.3
P01889	GN=HLA-B HLA class I histocompatibility antigen, B-7 alpha chain OS=Homo sapiens PE=1 SV=3	HLA-B	25	7	8	2	362	40.4	140	1.037	0.77	0.05	-0.38	0.996738	0.0232522	109.1	113.2	84.1	203.1	184.2	198.4	202.8	146	152.1
A6NHX0	GN=GATSL2 GATS-like protein 2 OS=Homo sapiens PE=1 SV=3	GATSL2	10	2	3	2	329	36	51	1.004	0.767	0.01	-0.38	1	0.0411908	106.8	107.1	81.9	57.2	59.9	60.4	57.1	46.3	43.5
Q96BP2	GN=CHCHD1 Coiled-coil-helix-coiled-coil-helix domain-containing protein 1 OS=Homo sapiens PE=1 SV=1	CHCHD1	23	2	2	2	118	13.5	92	0.875	0.766	-0.19	-0.38	0.909308	0.350222	110.6	96.8	84.8	30.9	28	27.5	24	22.3	22.7
Q9Y3E2	GN=BOLA1 BolA-like protein 1 OS=Homo sapiens PE=1 SV=1	BOLA1	25	2	2	2	137	14.3	53	1.062	0.767	0.09	-0.38	0.951276	0.0223903	106.1	112.7	81.4	156	140	160	154.2	117.8	109.1
Q96A35	GN=MRPL24 39S ribosomal protein L24, mitochondrial OS=Homo sapiens PE=1 SV=1	MRPL24	11	2	4	2	216	24.9	60	0.953	0.771	-0.07	-0.38	0.784146	0.000544385	105.3	100.3	81.1	1148.7	1143.4	1112.9	1072	895.3	871.4
P17544	GN=ATF7 Cyclic AMP-dependent transcription factor ATF-7 OS=Homo sapiens PE=1 SV=2	ATF7	4	2	2	2	494	52.9	29	1.103	0.768	0.14	-0.38	0.187767	0.000739131	107.3	118.4	82.4	145.1	144.4	157.8	161.6	112.1	110
O60504	GN=SORBS3 Vinexin OS=Homo sapiens PE=1 SV=2	SORBS3	3	2	2	2	671	75.3	26	1.112	0.768	0.15	-0.38	0.742821	0.0507466	107.7	119.8	82.7	115.2	123.9	128.8	137.2	84.8	99.5
Q86WA8	GN=LONP2 Lon protease homolog 2, peroxisomal OS=Homo sapiens PE=1 SV=1	LONP2	4	3	6	3	852	94.6	85	1.003	0.768	0	-0.38	1	0.0500815	104	104.3	79.9	317.9	310.5	328.3	302.5	251.7	231.5
O60921	GN=HUS1 Checkpoint protein HUS1 OS=Homo sapiens PE=1 SV=1	HUS1	14	3	5	3	280	31.7	96	0.953	0.766	-0.07	-0.38	0.962202	0.00735026	111.7	106.5	85.6	206.5	227	198.8	214.3	170.5	161.5
O75962	GN=TRIO Triple functional domain protein OS=Homo sapiens PE=1 SV=2	TRIO	1	3	3	3	3097	346.7	29	1.04	0.767	0.06	-0.38	0.998925	0.0807183	107.1	111.5	82.2	34.3	37.5	39.6	35.1	27.2	27.8
Q8TB36	GN=GDAP1 Ganglioside-induced differentiation-associated protein 1 OS=Homo sapiens PE=1 SV=3	GDAP1	9	3	3	3	358	41.3	44	1.016	0.769	0.02	-0.38	0.999841	0.00288707	112.2	114.1	86.3	342	337.7	340.1	350.8	262.2	260.4
O15254	GN=ACOX3 Peroxisomal acyl-coenzyme A oxidase 3 OS=Homo sapiens PE=1 SV=2	ACOX3	6	3	4	3	700	77.6	57	0.879	0.771	-0.19	-0.38	0.996566	0.876547	100	87.9	77.1	77	83.9	78	63.9	65.7	58.5
Q9NUG6	GN=PDRG1 p53 and DNA damage-regulated protein 1 OS=Homo sapiens PE=1 SV=2	PDRG1	21	3	4	3	133	15.5	49	0.968	0.77	-0.05	-0.38	0.998715	0.02672	113.1	109.5	87.1	320.6	328.9	322.7	306.4	245.9	254.5
Q9H4A5	GN=GOLPH3L Golgi phosphoprotein 3-like OS=Homo sapiens PE=1 SV=1	GOLPH3L	25	5	7	4	285	32.7	89	0.991	0.766	-0.01	-0.38	0.999997	0.00313519	111.6	110.5	85.5	895.5	901.2	899.4	880.7	697.6	679.5
P78346	GN=RPP30 Ribonuclease P protein subunit p30 OS=Homo sapiens PE=1 SV=1	RPP30	19	4	6	4	268	29.3	109	0.993	0.769	-0.01	-0.38	0.999996	0.000222467	108.2	107.5	83.2	602.1	575.8	591.9	578.1	447.2	458.5
Q99439	GN=CNN2 Calponin-2 OS=Homo sapiens PE=1 SV=4	CNN2	20	6	8	4	309	33.7	97	0.992	0.768	-0.01	-0.38	1	0.128831	107.2	106.4	82.3	227.9	200.9	215.4	209.2	163.5	165.1
Q15633	GN=TARBP2 RISC-loading complex subunit TARBP2 OS=Homo sapiens PE=1 SV=3	TARBP2	12	4	4	4	366	39	60	0.988	0.768	-0.02	-0.38	1	0.252027	113.6	112.2	87.2	136.8	108.2	114	126.6	86.6	100.7
Q9NP77	GN=SSU72 RNA polymerase II subunit A C-terminal domain phosphatase SSU72 OS=Homo sapiens PE=1 SV=1	SSU72	23	4	6	4	194	22.6	59	1.008	0.768	0.01	-0.38	0.999999	0.00705025	102.2	103	78.5	231.9	240.7	240.6	235.7	184.4	178.4
P15735	GN=PHKG2 Phosphorylase b kinase gamma catalytic chain, liver/testis isoform OS=Homo sapiens PE=1 SV=1	PHKG2	16	5	6	5	406	46.4	59	1.013	0.77	0.02	-0.38	0.999986	0.00673668	100	101.3	77	483.7	528	524.7	499.4	385.6	392.8
Q9P2B4	GN=CTTNBP2NL CTTNBP2 N-terminal-like protein OS=Homo sapiens PE=1 SV=2	CTTNBP2NL	8	5	7	5	639	70.1	73	1.022	0.771	0.03	-0.38	0.999965	0.0613183	111.2	113.7	85.7	575.5	592.2	600.9	592.4	445.8	454.2
Q9HD33	GN=MRPL47 39S ribosomal protein L47, mitochondrial OS=Homo sapiens PE=1 SV=2	MRPL47	20	5	6	5	250	29.4	32	1.057	0.769	0.08	-0.38	0.978949	0.0350579	100.5	106.2	77.3	333.7	384.1	377.1	379.4	256.7	295.5
Q9UGJ1	GN=TUBGCP4 Gamma-tubulin complex component 4 OS=Homo sapiens PE=1 SV=1	TUBGCP4	14	6	8	6	667	76	138	0.956	0.771	-0.07	-0.38	0.959803	0.00552541	105.4	100.7	81.2	221	236.9	223.2	214.3	185.4	167.8
Q8WVM0	GN=TFB1M Dimethyladenosine transferase 1, mitochondrial OS=Homo sapiens PE=1 SV=1	TFB1M	18	6	9	6	346	39.5	161	1.007	0.767	0.01	-0.38	0.999964	4.8904e-05	109.2	110	83.7	423.7	398.8	411.9	416.2	307.2	323.2
Q9NZD8	GN=SPG21 Maspardin OS=Homo sapiens PE=1 SV=1	SPG21	30	7	10	7	308	34.9	118	1.016	0.767	0.02	-0.38	0.999968	0.0115981	107	108.7	82.1	278.8	264.8	283	269.4	198.9	218.5
Q92888	GN=ARHGEF1 Rho guanine nucleotide exchange factor 1 OS=Homo sapiens PE=1 SV=2	ARHGEF1	10	7	8	7	912	102.4	83	1.054	0.767	0.08	-0.38	0.749142	0.000649784	100.3	105.7	76.9	275.5	267.5	281.4	290.9	209.3	207.2
O94762	GN=RECQL5 ATP-dependent DNA helicase Q5 OS=Homo sapiens PE=1 SV=2	RECQL5	8	7	7	7	991	108.8	42	1.076	0.77	0.11	-0.38	0.647604	0.00310128	107.3	115.4	82.6	319.2	307.9	332.5	342.2	239.2	243.6
O43237	GN=DYNC1LI2 Cytoplasmic dynein 1 light intermediate chain 2 OS=Homo sapiens PE=1 SV=1	DYNC1LI2	22	8	8	8	492	54.1	176	1.062	0.77	0.09	-0.38	0.922335	0.0137102	104.3	110.8	80.3	382.9	397.4	416.3	412.6	306.5	294.6
Q9BYD2	GN=MRPL9 39S ribosomal protein L9, mitochondrial OS=Homo sapiens PE=1 SV=2	MRPL9	31	8	13	8	267	30.2	138	1.011	0.766	0.02	-0.38	0.99996	0.000598046	104.7	105.8	80.2	646.9	692.2	664	688.8	495.3	531
Q9H8V3	GN=ECT2 Protein ECT2 OS=Homo sapiens PE=1 SV=4	ECT2	8	8	9	8	914	103.4	72	1.031	0.771	0.04	-0.38	0.936661	0.000173663	107.6	110.9	83	496.8	517.5	510.6	534.8	388.9	392.8
P11802	GN=CDK4 Cyclin-dependent kinase 4 OS=Homo sapiens PE=1 SV=2	CDK4	44	10	18	9	303	33.7	235	0.986	0.769	-0.02	-0.38	0.999997	0.0417839	101.7	100.3	78.2	517.2	532.8	532.6	503.2	395	412.5
Q8IY67	GN=RAVER1 Ribonucleoprotein PTB-binding 1 OS=Homo sapiens PE=1 SV=1	RAVER1	26	9	10	9	606	63.8	324	0.989	0.767	-0.02	-0.38	0.999847	0.000156949	106.7	105.5	81.8	585.2	582.1	567.8	587.1	437.3	457.9
P19838	GN=NFKB1 Nuclear factor NF-kappa-B p105 subunit OS=Homo sapiens PE=1 SV=2	NFKB1	13	10	11	10	968	105.3	149	1.042	0.767	0.06	-0.38	0.94393	0.00170884	109.8	114.4	84.2	258.8	262.5	268	275.4	194.1	205.8
Q13242	GN=SRSF9 Serine/arginine-rich splicing factor 9 OS=Homo sapiens PE=1 SV=1	SRSF9	52	12	47	12	221	25.5	410	0.993	0.768	-0.01	-0.38	0.999993	0.00015968	106.2	105.5	81.5	2747	2734.4	2718.2	2726.4	2090	2117.6
Q9NVM9	GN=ASUN Protein asunder homolog OS=Homo sapiens PE=1 SV=2	ASUN	22	12	14	12	706	80.2	153	1.027	0.768	0.04	-0.38	0.997451	0.00412738	107.9	110.8	82.9	964.5	977.1	999.8	994.1	703	791.5
Q9Y5Q8	GN=GTF3C5 General transcription factor 3C polypeptide 5 OS=Homo sapiens PE=1 SV=2	GTF3C5	31	12	15	12	519	59.5	140	1.046	0.77	0.06	-0.38	0.99476	0.0436759	107.8	112.7	83	246.7	252.3	256.2	265.6	200.6	184
Q1ED39	GN=KNOP1 Lysine-rich nucleolar protein 1 OS=Homo sapiens PE=1 SV=1	KNOP1	36	13	24	13	458	51.6	218	1.066	0.767	0.09	-0.38	0.69178	0.00155312	105.9	112.9	81.3	1132.9	1070.3	1149.3	1198.3	848.6	841.5
Q9BRS2	GN=RIOK1 Serine/threonine-protein kinase RIO1 OS=Homo sapiens PE=1 SV=2	RIOK1	29	14	24	14	568	65.5	242	0.975	0.767	-0.04	-0.38	0.998517	0.00479127	110.3	107.6	84.6	1881	1868.5	1796.4	1860.9	1418.9	1458.6
P57678	GN=GEMIN4 Gem-associated protein 4 OS=Homo sapiens PE=1 SV=2	GEMIN4	16	15	21	15	1058	120	198	0.99	0.767	-0.01	-0.38	0.999342	2.15425e-05	108.6	107.5	83.3	1144.3	1124.7	1118.8	1126.9	861.1	880.4
Q9H2P0	GN=ADNP Activity-dependent neuroprotector homeobox protein OS=Homo sapiens PE=1 SV=1	ADNP	19	17	21	17	1102	123.5	326	1.054	0.769	0.08	-0.38	0.168676	6.13247e-06	107	112.8	82.3	967.6	960.2	1018.4	1013.2	744	738.1
Q6UB35	GN=MTHFD1L Monofunctional C1-tetrahydrofolate synthase, mitochondrial OS=Homo sapiens PE=1 SV=1	MTHFD1L	28	23	40	22	978	105.7	387	0.997	0.77	0	-0.38	1	6.55642e-06	103.5	103.2	79.7	2218.1	2195.7	2211.5	2190.2	1644.3	1755
Q9BQG0	GN=MYBBP1A Myb-binding protein 1A OS=Homo sapiens PE=1 SV=2	MYBBP1A	29	33	82	33	1328	148.8	1116	0.977	0.769	-0.03	-0.38	0.997863	0.00211906	104.2	101.8	80.1	5270.8	5072.3	5156.8	4948	4075.6	3874.7
Q9NU22	GN=MDN1 Midasin OS=Homo sapiens PE=1 SV=2	MDN1	14	69	96	69	5596	632.4	1167	0.954	0.77	-0.07	-0.38	0.0180806	5.33492e-08	106.4	101.5	81.9	4894.5	5045.8	4746	4732.8	3817	3836.8
Q12962	GN=TAF10 Transcription initiation factor TFIID subunit 10 OS=Homo sapiens PE=1 SV=1	TAF10	18	2	2	2	218	21.7	73	1.019	0.775	0.03	-0.37	0.999987	0.0716331	101.3	103.3	78.5	114	120.3	129.7	109.9	92.9	88.7
P82664	GN=MRPS10 28S ribosomal protein S10, mitochondrial OS=Homo sapiens PE=1 SV=2	MRPS10	11	2	2	2	201	23	58	1.006	0.774	0.01	-0.37	1	0.104857	105.1	105.7	81.3	74.6	76.7	81.8	70.7	55.9	61.3
Q9UMS0	GN=NFU1 NFU1 iron-sulfur cluster scaffold homolog, mitochondrial OS=Homo sapiens PE=1 SV=2	NFU1	10	2	3	2	254	28.4	60	0.987	0.773	-0.02	-0.37	0.999754	0.000486496	109.4	108	84.5	264.7	256.2	251.8	262.3	201.3	201.2
Q9Y2R0	GN=COA3 Cytochrome c oxidase assembly factor 3 homolog, mitochondrial OS=Homo sapiens PE=1 SV=1	COA3	19	2	4	2	106	11.7	48	0.978	0.771	-0.03	-0.37	0.999977	0.100797	106.6	104.2	82.2	1228.5	1268.1	1132.9	1314.1	903.7	1025.3
O43759	GN=SYNGR1 Synaptogyrin-1 OS=Homo sapiens PE=1 SV=2	SYNGR1	10	2	4	2	233	25.4	86	1.099	0.772	0.14	-0.37	0.498367	0.00675392	110	120.9	85	177	183.3	197.4	198.7	140.4	137.9
P28289	GN=TMOD1 Tropomodulin-1 OS=Homo sapiens PE=1 SV=1	TMOD1	7	2	3	2	359	40.5	38	1.102	0.775	0.14	-0.37	0.989067	0.500065	112.5	124.1	87.2	32.8	29.8	34.7	34.3	25.5	23
Q96B70	GN=LENG9 Leukocyte receptor cluster member 9 OS=Homo sapiens PE=2 SV=2	LENG9	7	2	2	2	501	53.1	42	1.024	0.772	0.03	-0.37	0.999999	0.534526	111.1	113.7	85.8	85.1	75.5	89.1	75.6	69.8	54.9
P53611	GN=RABGGTB Geranylgeranyl transferase type-2 subunit beta OS=Homo sapiens PE=1 SV=2	RABGGTB	6	2	3	2	331	36.9	94	1.058	0.775	0.08	-0.37	0.987555	0.0715894	109.6	115.9	85	113.2	105.1	113	117.7	80.1	89.1
Q16563	GN=SYPL1 Synaptophysin-like protein 1 OS=Homo sapiens PE=1 SV=1	SYPL1	17	2	3	2	259	28.5	62	1.109	0.773	0.15	-0.37	0.928641	0.20728	105.4	116.9	81.4	63.8	58.3	63.6	72	45.6	48.7
Q2TAA5	GN=ALG11 GDP-Man:Man(3)GlcNAc(2)-PP-Dol alpha-1,2-mannosyltransferase OS=Homo sapiens PE=1 SV=2	ALG11	3	2	3	2	492	55.6	0	0.965	0.776	-0.05	-0.37	0.999846	0.207536	102	98.4	79.1	61.2	70.3	64.8	61.8	49.4	52.4
O75648	GN=TRMU Mitochondrial tRNA-specific 2-thiouridylase 1 OS=Homo sapiens PE=1 SV=2	TRMU	9	3	5	3	421	47.7	78	0.99	0.775	-0.01	-0.37	1	0.0645548	107.6	106.5	83.4	429.1	392.6	385	428.9	290.8	348.1
O95707	GN=POP4 Ribonuclease P protein subunit p29 OS=Homo sapiens PE=1 SV=2	POP4	16	3	4	3	220	25.4	88	1.042	0.776	0.06	-0.37	0.999496	0.188574	114.5	119.3	88.9	86.4	93.8	90.6	97.1	68.4	71.4
Q9NRW3	GN=APOBEC3C DNA dC->dU-editing enzyme APOBEC-3C OS=Homo sapiens PE=1 SV=2	APOBEC3C	17	3	4	3	190	22.8	47	0.974	0.775	-0.04	-0.37	0.999466	0.019534	115	112.1	89.2	184.8	189.2	188.7	176	145.8	144.1
Q96PU5	GN=NEDD4L E3 ubiquitin-protein ligase NEDD4-like OS=Homo sapiens PE=1 SV=2	NEDD4L	4	4	5	3	975	111.9	39	0.934	0.773	-0.1	-0.37	0.97636	0.0956362	102.8	96.1	79.5	89.7	101.9	90.1	88.5	76.1	71.8
Q8TDJ6	GN=DMXL2 DmX-like protein 2 OS=Homo sapiens PE=1 SV=2	DMXL2	2	4	4	3	3036	339.4	28	0.996	0.774	-0.01	-0.37	1	0.206539	105.4	104.9	81.5	52.3	53.5	58.4	47.4	39.3	42.6
Q7Z6M4	GN=MTERF4 Transcription termination factor 4, mitochondrial OS=Homo sapiens PE=1 SV=3	MTERF4	7	3	3	3	381	43.9	15	0.973	0.774	-0.04	-0.37	0.999999	0.726199	118.9	115.7	92.1	29	20.6	21.7	26	18.9	18.8
Q96F07	GN=CYFIP2 Cytoplasmic FMR1-interacting protein 2 OS=Homo sapiens PE=1 SV=2	CYFIP2	10	12	16	4	1278	148.3	227	1.057	0.773	0.08	-0.37	0.97893	0.0402696	110	116.2	85	211.8	227.6	217.9	247.2	165.5	174
P85037	GN=FOXK1 Forkhead box protein K1 OS=Homo sapiens PE=1 SV=1	FOXK1	9	5	7	4	733	75.4	252	1.178	0.776	0.24	-0.37	0.206361	0.0288644	98.5	116	76.4	126.8	136.4	151.4	158.5	108.1	96.4
Q9H9H4	GN=VPS37B Vacuolar protein sorting-associated protein 37B OS=Homo sapiens PE=1 SV=1	VPS37B	21	4	7	4	285	31.3	105	1.006	0.775	0.01	-0.37	1	0.0395232	109.5	110.2	84.9	637	684.6	658.5	670.8	486.1	539.3
Q9UJ70	GN=NAGK N-acetyl-D-glucosamine kinase OS=Homo sapiens PE=1 SV=4	NAGK	15	4	4	4	344	37.4	65	1.15	0.774	0.2	-0.37	0.890008	0.385104	111.7	128.4	86.4	47.1	48.9	54	56.5	43.1	32
Q13315	GN=ATM Serine-protein kinase ATM OS=Homo sapiens PE=1 SV=4	ATM	2	4	4	4	3056	350.5	57	1.08	0.773	0.11	-0.37	0.985236	0.217849	101.2	109.2	78.2	179.5	172	205.2	175.4	127.4	144.8
P48382	GN=RFX5 DNA-binding protein RFX5 OS=Homo sapiens PE=1 SV=1	RFX5	9	4	4	4	616	65.3	49	1.205	0.771	0.27	-0.37	0.569155	0.249754	104.6	126	80.7	75.8	88.1	100.5	96.5	62.9	63.2
Q9UQR1	GN=ZNF148 Zinc finger protein 148 OS=Homo sapiens PE=1 SV=2	ZNF148	11	5	8	5	794	88.9	166	1.064	0.774	0.09	-0.37	0.661562	0.00130654	104.3	111	80.8	334.2	357.6	360.2	375.5	263.3	272.2
Q9NWU5	GN=MRPL22 39S ribosomal protein L22, mitochondrial OS=Homo sapiens PE=1 SV=1	MRPL22	27	5	8	5	206	23.6	76	0.979	0.776	-0.03	-0.37	1	0.504182	95.8	93.8	74.4	390.4	413.3	407.8	379.5	310.2	313.3
P19387	GN=POLR2C DNA-directed RNA polymerase II subunit RPB3 OS=Homo sapiens PE=1 SV=2	POLR2C	24	5	8	5	275	31.4	114	1.049	0.775	0.07	-0.37	0.997157	0.106922	101.2	106.1	78.4	251.3	259.4	293.8	244	208.8	187.3
Q6ZU65	GN=UBN2 Ubinuclein-2 OS=Homo sapiens PE=1 SV=2	UBN2	4	5	7	5	1347	146	44	0.872	0.776	-0.2	-0.37	0.933569	0.492108	108.5	94.6	84.1	148.9	140.7	137.5	115.7	118.7	106.1
Q13107	GN=USP4 Ubiquitin carboxyl-terminal hydrolase 4 OS=Homo sapiens PE=1 SV=3	USP4	6	5	5	5	963	108.5	27	1.078	0.773	0.11	-0.37	0.97699	0.145023	98.5	106.2	76.1	480.3	515.8	549.5	523.6	377.7	391.5
Q9NWZ5	GN=UCKL1 Uridine-cytidine kinase-like 1 OS=Homo sapiens PE=1 SV=2	UCKL1	9	5	5	5	548	61.1	35	1.039	0.774	0.06	-0.37	0.931209	0.000980277	101.2	105.1	78.4	185.1	199.9	203.5	196.4	156.5	141.8
Q6I9Y2	GN=THOC7 THO complex subunit 7 homolog OS=Homo sapiens PE=1 SV=3	THOC7	25	5	5	5	204	23.7	40	1.036	0.773	0.05	-0.37	0.998464	0.0408679	106.7	110.5	82.4	228.5	250	233.6	262.6	174.2	195.8
P46736	GN=BRCC3 Lys-63-specific deubiquitinase BRCC36 OS=Homo sapiens PE=1 SV=2	BRCC3	23	6	6	6	316	36	139	0.935	0.774	-0.1	-0.37	0.669154	0.00229343	110.9	103.7	85.9	350.3	373.6	339.1	337.7	276.4	284
Q9H074	GN=PAIP1 Polyadenylate-binding protein-interacting protein 1 OS=Homo sapiens PE=1 SV=1	PAIP1	14	6	7	6	479	53.5	113	0.981	0.775	-0.03	-0.37	0.999901	0.0152859	104	102	80.5	255.3	238	228.3	256.1	185.4	196.6
P47712	GN=PLA2G4A Cytosolic phospholipase A2 OS=Homo sapiens PE=1 SV=2	PLA2G4A	9	6	7	6	749	85.2	47	1.019	0.773	0.03	-0.37	0.566606	4.95269e-08	104.6	106.6	80.9	819.4	830.7	853.6	827.6	638.2	638.1
Q12923	GN=PTPN13 Tyrosine-protein phosphatase non-receptor type 13 OS=Homo sapiens PE=1 SV=2	PTPN13	4	6	7	6	2485	276.7	114	0.933	0.775	-0.1	-0.37	0.95761	0.0632971	105.4	98.4	81.7	360.9	354.5	358.8	310.6	278.3	276.2
Q9H7Z3	GN=NRDE2 Protein NRDE2 homolog OS=Homo sapiens PE=1 SV=3	NRDE2	7	6	7	6	1164	132.6	115	0.973	0.773	-0.04	-0.37	0.998227	0.00816505	113.7	110.6	87.9	221.6	228.6	220.3	217.8	178.3	169.9
P05423	GN=POLR3D DNA-directed RNA polymerase III subunit RPC4 OS=Homo sapiens PE=1 SV=2	POLR3D	20	6	7	6	398	44.4	100	0.933	0.773	-0.1	-0.37	0.963761	0.0739143	107.9	100.6	83.4	653.5	703.7	580	689.7	513.7	534.8
Q96AY4	GN=TTC28 Tetratricopeptide repeat protein 28 OS=Homo sapiens PE=1 SV=4	TTC28	3	6	6	6	2481	270.7	47	1.015	0.772	0.02	-0.37	0.999983	0.0162406	106.8	108.5	82.5	203.4	187.8	188.6	208.8	145.8	156.2
O43824	GN=GTPBP6 Putative GTP-binding protein 6 OS=Homo sapiens PE=2 SV=3	GTPBP6	13	6	6	6	516	56.8	58	1.024	0.775	0.03	-0.37	0.998664	0.00506328	102.8	105.3	79.7	299	275.5	280.6	307.9	228.2	216.8
Q86Y07	GN=VRK2 Serine/threonine-protein kinase VRK2 OS=Homo sapiens PE=1 SV=3	VRK2	14	6	6	6	508	58.1	50	1.197	0.773	0.26	-0.37	0.598832	0.253453	100.6	120.4	77.8	75	92.6	97.9	101.7	70.9	58.6
O75391	GN=SPAG7 Sperm-associated antigen 7 OS=Homo sapiens PE=1 SV=2	SPAG7	34	7	11	7	227	26	189	0.984	0.774	-0.02	-0.37	0.999029	0.000593851	108.9	107.1	84.3	805.3	771.3	764.9	785.4	596.1	624.2
Q8NFH4	GN=NUP37 Nucleoporin Nup37 OS=Homo sapiens PE=1 SV=1	NUP37	29	8	12	8	326	36.7	151	0.956	0.776	-0.07	-0.37	0.934954	0.00342761	107.2	102.4	83.1	655	664.8	585.9	678.7	500.2	523.8
Q9H6R0	GN=DHX33 Putative ATP-dependent RNA helicase DHX33 OS=Homo sapiens PE=1 SV=2	DHX33	12	8	11	8	707	78.8	117	1.002	0.774	0	-0.37	1	0.0740053	107.5	107.8	83.2	513.4	531.8	505.3	543	408.7	399.8
Q5VT06	GN=CEP350 Centrosome-associated protein 350 OS=Homo sapiens PE=1 SV=1	CEP350	3	8	9	8	3117	350.7	60	0.992	0.776	-0.01	-0.37	0.999999	0.00375016	111.2	110.3	86.2	416.4	405.5	395.2	420.9	333.6	304.7
P40855	GN=PEX19 Peroxisomal biogenesis factor 19 OS=Homo sapiens PE=1 SV=1	PEX19	35	9	13	9	299	32.8	190	0.985	0.776	-0.02	-0.37	0.999813	0.00183495	109	107.3	84.5	492.2	501.3	487.8	490.9	375.9	394.9
Q01968	GN=OCRL Inositol polyphosphate 5-phosphatase OCRL-1 OS=Homo sapiens PE=1 SV=3	OCRL	12	9	10	9	901	104.1	70	1.065	0.776	0.09	-0.37	0.357656	0.000178708	103.8	110.6	80.6	525.3	531.8	563	562.8	410.4	410.3
Q86XI2	GN=NCAPG2 Condensin-2 complex subunit G2 OS=Homo sapiens PE=1 SV=1	NCAPG2	10	10	13	10	1143	130.9	104	1.012	0.774	0.02	-0.37	0.999999	0.0474189	102.3	103.5	79.2	564.2	565.5	592.6	551	435.4	439.2
Q6FI81	GN=CIAPIN1 Anamorsin OS=Homo sapiens PE=1 SV=2	CIAPIN1	34	11	24	11	312	33.6	181	1.003	0.773	0	-0.37	1	0.000811325	107.2	107.5	82.9	1211.7	1216.7	1235	1201.5	972.7	906.6
Q13112	GN=CHAF1B Chromatin assembly factor 1 subunit B OS=Homo sapiens PE=1 SV=1	CHAF1B	19	11	14	11	559	61.5	114	1.024	0.772	0.03	-0.37	0.977406	0.000130581	108.8	111.4	84	671.4	665	689.8	678.2	501.6	530.6
Q9HCG8	GN=CWC22 Pre-mRNA-splicing factor CWC22 homolog OS=Homo sapiens PE=1 SV=3	CWC22	14	12	16	12	908	105.4	144	1.105	0.775	0.14	-0.37	0.959308	0.285986	98.9	109.3	76.6	267.7	309.9	295.2	343.4	199.2	250.2
O75976	GN=CPD Carboxypeptidase D OS=Homo sapiens PE=1 SV=2	CPD	15	17	18	17	1380	152.8	266	1.028	0.776	0.04	-0.37	0.99999	0.344194	102.5	105.4	79.5	522.1	537.2	532.3	556.9	397.2	424.8
Q14157	GN=UBAP2L Ubiquitin-associated protein 2-like OS=Homo sapiens PE=1 SV=2	UBAP2L	28	19	52	19	1087	114.5	806	1.007	0.773	0.01	-0.37	0.999998	0.000601852	107.2	107.9	82.9	2057.7	2026.5	2068.2	2043.9	1554.7	1602.8
Q9Y6D9	GN=MAD1L1 Mitotic spindle assembly checkpoint protein MAD1 OS=Homo sapiens PE=1 SV=2	MAD1L1	30	19	21	19	718	83	217	1.036	0.775	0.05	-0.37	0.961824	0.00147735	107.8	111.8	83.6	746	748.8	777.2	772.1	594.7	564.6
Q14669	GN=TRIP12 E3 ubiquitin-protein ligase TRIP12 OS=Homo sapiens PE=1 SV=1	TRIP12	17	27	38	27	1992	220.3	441	0.982	0.774	-0.03	-0.37	0.415546	2.52676e-08	109.4	107.4	84.7	1700.9	1721.1	1694.5	1665.9	1335.1	1315
Q9NXE8	GN=CWC25 Pre-mRNA-splicing factor CWC25 homolog OS=Homo sapiens PE=1 SV=1	CWC25	5	2	2	2	425	49.6	44	1.038	0.781	0.05	-0.36	0.999978	0.550982	117.7	122.2	91.9	48	33.7	38.7	45	31.3	31.5
Q96HQ2	GN=CDKN2AIPNL CDKN2AIP N-terminal-like protein OS=Homo sapiens PE=1 SV=1	CDKN2AIPNL	21	2	2	2	116	13.2	70	1.062	0.782	0.09	-0.36	0.999644	0.6161	89	94.5	69.5	58.8	65.9	64.5	67.7	48.8	48.5
Q96RF0	GN=SNX18 Sorting nexin-18 OS=Homo sapiens PE=1 SV=2	SNX18	5	2	3	2	628	68.9	85	1.033	0.78	0.05	-0.36	0.999236	0.0533311	108.5	112	84.7	213.8	211.7	221.4	217.9	160.4	171.8
Q9UI09	GN=NDUFA12 NADH dehydrogenase [ubiquinone] 1 alpha subcomplex subunit 12 OS=Homo sapiens PE=1 SV=1	NDUFA12	13	2	3	2	145	17.1	43	0.999	0.777	0	-0.36	1	0.310055	102.8	102.7	79.8	105.9	106.9	96.4	117.3	77.2	88.4
O43167	GN=ZBTB24 Zinc finger and BTB domain-containing protein 24 OS=Homo sapiens PE=1 SV=2	ZBTB24	3	2	3	2	697	78.2	31	0.944	0.777	-0.08	-0.36	0.947426	0.0199385	105.5	99.7	82	224	241.4	226.9	212.5	173.5	188.1
Q9NRH1	GN=YAE1D1 Yae1 domain-containing protein 1 OS=Homo sapiens PE=2 SV=1	YAE1D1	9	2	2	2	226	25.3	28	1.034	0.78	0.05	-0.36	0.999979	0.446547	113.4	117.3	88.5	43.4	39.4	37.9	48.3	33.8	30.8
O14733	GN=MAP2K7 Dual specificity mitogen-activated protein kinase kinase 7 OS=Homo sapiens PE=1 SV=2	MAP2K7	6	2	2	2	419	47.5	0	0.884	0.78	-0.18	-0.36	0.800559	0.176933	116	102.5	90.5	47.6	49.3	44.8	40.9	39.4	36.2
Q9H1B7	GN=IRF2BPL Interferon regulatory factor 2-binding protein-like OS=Homo sapiens PE=1 SV=1	IRF2BPL	9	6	8	3	796	82.6	67	0.987	0.778	-0.02	-0.36	1	0.241573	109.1	107.7	84.9	156.6	165.5	180.9	139.5	123	127.7
Q8IYS1	GN=PM20D2 Peptidase M20 domain-containing protein 2 OS=Homo sapiens PE=1 SV=2	PM20D2	8	3	5	3	436	47.7	90	0.908	0.778	-0.14	-0.36	0.988798	0.507699	112.3	101.9	87.3	602	647.2	595.4	538.9	493.3	478
Q9Y5V0	GN=ZNF706 Zinc finger protein 706 OS=Homo sapiens PE=1 SV=1	ZNF706	25	3	6	3	76	8.5	31	1.027	0.78	0.04	-0.36	0.999987	0.285086	111.1	114.1	86.7	495	551.7	490	587.5	364.9	455.6
Q8N9F7	GN=GDPD1 Glycerophosphodiester phosphodiesterase domain-containing protein 1 OS=Homo sapiens PE=1 SV=2	GDPD1	18	4	4	4	314	36.1	67	0.969	0.78	-0.05	-0.36	0.999979	0.393135	98.8	95.7	77	357.5	382.8	384	334.4	287.4	289.3
Q9NW68	GN=BSDC1 BSD domain-containing protein 1 OS=Homo sapiens PE=1 SV=1	BSDC1	12	4	4	4	430	47.1	64	0.946	0.778	-0.08	-0.36	0.998246	0.278832	110.5	104.5	85.9	73.3	76.9	76.1	66.2	60.2	56.6
Q05209	GN=PTPN12 Tyrosine-protein phosphatase non-receptor type 12 OS=Homo sapiens PE=1 SV=3	PTPN12	6	4	4	4	780	88.1	39	1.094	0.779	0.13	-0.36	0.351312	0.00233269	108.9	119.1	84.8	109.6	113.8	123.4	121.1	83.9	90.3
Q5T5U3	GN=ARHGAP21 Rho GTPase-activating protein 21 OS=Homo sapiens PE=1 SV=1	ARHGAP21	3	4	4	4	1957	217.2	36	1.215	0.781	0.28	-0.36	0.100452	0.0317994	103.9	126.2	81.2	51	53.7	62.2	65	40.6	41.2
O75746	GN=SLC25A12 Calcium-binding mitochondrial carrier protein Aralar1 OS=Homo sapiens PE=1 SV=2	SLC25A12	18	10	11	5	678	74.7	227	1.028	0.781	0.04	-0.36	0.998057	0.0104792	106.9	109.9	83.5	125.6	122.6	126.4	128.8	91.5	102.7
P49023	GN=PXN Paxillin OS=Homo sapiens PE=1 SV=3	PXN	13	5	7	5	591	64.5	147	0.982	0.777	-0.03	-0.36	0.999976	0.0398457	104.7	102.8	81.3	83	83.5	80.5	83.1	57.7	72.6
Q9BRJ6	GN=C7orf50 Uncharacterized protein C7orf50 OS=Homo sapiens PE=1 SV=1	C7orf50	42	5	9	5	194	22.1	135	1.013	0.776	0.02	-0.36	0.999993	0.020042	109.3	110.8	84.9	318.5	297.4	322.7	301.5	233.7	244.4
Q9P013	GN=CWC15 Spliceosome-associated protein CWC15 homolog OS=Homo sapiens PE=1 SV=2	CWC15	20	5	7	5	229	26.6	97	1.043	0.781	0.06	-0.36	0.99062	0.0249732	108.6	113.3	84.8	1559.7	1549.1	1559.7	1685	1148.7	1282.6
Q9Y4K3	GN=TRAF6 TNF receptor-associated factor 6 OS=Homo sapiens PE=1 SV=1	TRAF6	11	5	5	5	522	59.5	57	0.929	0.778	-0.11	-0.36	0.992766	0.314297	105.6	98.1	82.2	60.4	50.1	54.7	47.8	42.9	42.7
Q9NY12	GN=GAR1 H/ACA ribonucleoprotein complex subunit 1 OS=Homo sapiens PE=1 SV=1	GAR1	29	6	14	6	217	22.3	130	0.991	0.781	-0.01	-0.36	0.999996	0.00438481	112.4	111.3	87.7	1381.8	1303.7	1322.5	1336.8	1033.7	1062.2
Q27J81	GN=INF2 Inverted formin-2 OS=Homo sapiens PE=1 SV=2	INF2	6	6	6	6	1249	135.5	107	1.012	0.781	0.02	-0.36	0.999968	0.00233523	106.3	107.5	83	277.7	287.6	299.1	273.3	222.9	218.4
Q92600	GN=RQCD1 Cell differentiation protein RCD1 homolog OS=Homo sapiens PE=1 SV=1	RQCD1	23	6	8	6	299	33.6	97	0.989	0.781	-0.02	-0.36	0.999995	0.00868803	103.4	102.2	80.7	373.9	387.6	401.3	353.3	294.7	299.6
Q15545	GN=TAF7 Transcription initiation factor TFIID subunit 7 OS=Homo sapiens PE=1 SV=1	TAF7	20	6	7	6	349	40.2	45	1.009	0.777	0.01	-0.36	0.999985	0.000518043	109.5	110.4	85	693.1	686.5	694.6	696.9	542.3	529.2
Q92542	GN=NCSTN Nicastrin OS=Homo sapiens PE=1 SV=2	NCSTN	8	6	9	6	709	78.4	39	0.963	0.777	-0.05	-0.36	0.999996	0.764212	96.5	93	75	872.2	922.9	865.7	863	680.7	713.3
Q13547	GN=HDAC1 Histone deacetylase 1 OS=Homo sapiens PE=1 SV=1	HDAC1	26	11	29	7	482	55.1	412	1.051	0.779	0.07	-0.36	0.641661	0.000275347	106.2	111.6	82.7	945.5	975.4	978.8	1040.4	721.7	775.4
Q9Y6D6	GN=ARFGEF1 Brefeldin A-inhibited guanine nucleotide-exchange protein 1 OS=Homo sapiens PE=1 SV=2	ARFGEF1	6	9	11	7	1849	208.6	210	1.071	0.781	0.1	-0.36	0.741277	0.00582749	103.7	111.1	81	480	488.4	523.4	513.9	365.8	390.5
P50542	GN=PEX5 Peroxisomal targeting signal 1 receptor OS=Homo sapiens PE=1 SV=3	PEX5	14	7	8	7	639	70.8	119	0.984	0.777	-0.02	-0.36	0.999015	0.000626036	105.9	104.2	82.3	576.9	587.8	573	572.6	462.2	443
Q96C01	GN=FAM136A Protein FAM136A OS=Homo sapiens PE=1 SV=1	FAM136A	54	7	11	7	138	15.6	112	1.014	0.782	0.02	-0.36	0.998844	0.00020149	106.5	108	83.3	625	640.3	634	649.3	474.3	515.8
Q5SWX8	GN=ODR4 Protein odr-4 homolog OS=Homo sapiens PE=1 SV=1	ODR4	17	7	8	7	454	51.1	67	0.927	0.78	-0.11	-0.36	0.595371	0.00397799	115.7	107.3	90.3	283.3	252.3	240.2	255.5	212.1	205.1
Q9UII4	GN=HERC5 E3 ISG15--protein ligase HERC5 OS=Homo sapiens PE=1 SV=2	HERC5	8	7	8	7	1024	116.8	72	0.964	0.779	-0.05	-0.36	0.809114	0.00014608	103.9	100.1	81	426.2	432.1	413	414.1	342.3	326.5
Q9Y2X0	GN=MED16 Mediator of RNA polymerase II transcription subunit 16 OS=Homo sapiens PE=1 SV=2	MED16	10	8	10	8	877	96.7	71	1.005	0.78	0.01	-0.36	1	0.0274646	107	107.6	83.4	528.3	506	542.7	497.5	396.9	409.3
Q9NXC5	GN=MIOS WD repeat-containing protein mio OS=Homo sapiens PE=1 SV=2	MIOS	17	11	14	11	875	98.5	90	0.952	0.777	-0.07	-0.36	0.999854	0.515059	102.2	97.3	79.4	408.2	442.4	420	390	332.2	328
Q9UJX3	GN=ANAPC7 Anaphase-promoting complex subunit 7 OS=Homo sapiens PE=1 SV=4	ANAPC7	23	12	16	12	599	66.8	120	0.966	0.777	-0.05	-0.36	0.986187	0.00435598	105.6	102.1	82.1	702.9	697.7	666.1	687.4	538.8	549.5
Q15042	GN=RAB3GAP1 Rab3 GTPase-activating protein catalytic subunit OS=Homo sapiens PE=1 SV=3	RAB3GAP1	15	13	15	13	981	110.5	155	1.004	0.778	0.01	-0.36	1	0.0150879	109.3	109.7	85	663.7	645.7	635.6	679.8	503.9	514.8
Q8IWI9	GN=MGA MAX gene-associated protein OS=Homo sapiens PE=1 SV=3	MGA	6	14	15	14	3026	331.6	87	1.026	0.777	0.04	-0.36	0.997336	0.00437273	109.3	112.1	84.9	516.6	557.8	548.7	553.1	422.2	412.2
Q6NZY4	GN=ZCCHC8 Zinc finger CCHC domain-containing protein 8 OS=Homo sapiens PE=1 SV=2	ZCCHC8	31	16	19	16	707	78.5	257	0.975	0.778	-0.04	-0.36	0.96575	0.000160723	110.4	107.6	85.9	1194.2	1203.2	1147.9	1190.1	904.3	961.7
O95453	GN=PARN Poly(A)-specific ribonuclease PARN OS=Homo sapiens PE=1 SV=1	PARN	27	16	21	16	639	73.4	165	1.047	0.779	0.07	-0.36	0.613095	0.00012687	104.4	109.3	81.3	1628.3	1683.8	1754.2	1713.7	1243.3	1337
Q9P0K7	GN=RAI14 Ankycorbin OS=Homo sapiens PE=1 SV=2	RAI14	16	17	19	17	980	110	117	0.986	0.777	-0.02	-0.36	0.99995	0.00564739	108.8	107.2	84.5	494.7	487.6	463.1	506	361.4	403.2
Q9UHB6	GN=LIMA1 LIM domain and actin-binding protein 1 OS=Homo sapiens PE=1 SV=1	LIMA1	27	18	20	18	759	85.2	286	1.086	0.779	0.12	-0.36	0.277387	0.000716854	107	116.2	83.3	835.7	819.7	875.4	922.6	634.5	655.1
O75717	GN=WDHD1 WD repeat and HMG-box DNA-binding protein 1 OS=Homo sapiens PE=1 SV=1	WDHD1	23	21	28	21	1129	125.9	281	1.006	0.779	0.01	-0.36	1	0.00377214	107.2	107.8	83.5	2561.6	2637.3	2580.5	2648.4	1952.3	2102.1
Q9H0A0	GN=NAT10 RNA cytidine acetyltransferase OS=Homo sapiens PE=1 SV=2	NAT10	33	28	56	28	1025	115.7	639	0.957	0.777	-0.06	-0.36	0.841452	0.000626181	106.2	101.6	82.5	2875.7	2890.2	2810	2710.8	2255.2	2223.2
P20700	GN=LMNB1 Lamin-B1 OS=Homo sapiens PE=1 SV=2	LMNB1	56	30	121	29	586	66.4	1622	1.024	0.777	0.03	-0.36	0.7768	3.74614e-06	105.7	108.3	82.2	6203	6165.7	6445	6224.8	4744.7	4872.5
Q01780	GN=EXOSC10 Exosome component 10 OS=Homo sapiens PE=1 SV=2	EXOSC10	42	30	46	30	885	100.8	548	0.993	0.782	-0.01	-0.36	0.999994	0.000524634	104.6	103.9	81.8	2309.4	2358.4	2342.2	2291.5	1795.1	1853.9
P51610	GN=HCFC1 Host cell factor 1 OS=Homo sapiens PE=1 SV=2	HCFC1	24	33	56	33	2035	208.6	787	0.992	0.779	-0.01	-0.36	0.999763	1.31472e-05	106.3	105.5	82.8	2082.7	2104	2054.7	2099.7	1617.7	1642.6
Q16611	GN=BAK1 Bcl-2 homologous antagonist/killer OS=Homo sapiens PE=1 SV=1	BAK1	21	2	3	2	211	23.4	126	0.991	0.785	-0.01	-0.35	1	0.0789088	110.8	109.9	87	107.1	93.5	96	102.6	75.1	82.2
Q5JS54	GN=PSMG4 Proteasome assembly chaperone 4 OS=Homo sapiens PE=2 SV=2	PSMG4	28	2	4	2	123	13.8	70	0.964	0.786	-0.05	-0.35	0.994672	0.0215139	111.6	107.6	87.7	167.8	156.5	155.1	157.6	121.7	133.2
O60907	GN=TBL1X F-box-like/WD repeat-containing protein TBL1X OS=Homo sapiens PE=1 SV=3	TBL1X	8	4	6	2	577	62.5	78	1.022	0.786	0.03	-0.35	0.999997	0.339787	109.6	112	86.2	77.9	82.7	80.3	83.8	53.2	74.8
Q9Y5J3	GN=HEY1 Hairy/enhancer-of-split related with YRPW motif protein 1 OS=Homo sapiens PE=1 SV=1	HEY1	8	2	2	2	304	32.6	36	1.124	0.786	0.17	-0.35	0.999348	0.95764	80.9	90.9	63.6	14.8	7.9	11.6	12.8	9.4	7.7
Q9NSB8	GN=HOMER2 Homer protein homolog 2 OS=Homo sapiens PE=1 SV=1	HOMER2	6	2	2	2	354	40.6	31	1.023	0.785	0.03	-0.35	0.999988	0.203741	106.6	109.1	83.7	110.6	98.6	106.5	107.2	80.7	83.4
Q9Y232	GN=CDYL Chromodomain Y-like protein OS=Homo sapiens PE=1 SV=2	CDYL	3	2	2	2	598	66.4	0	1.054	0.784	0.08	-0.35	0.998637	0.284262	109.2	115.1	85.7	54.8	60.3	59.7	61.5	42.8	47.5
P24588	GN=AKAP5 A-kinase anchor protein 5 OS=Homo sapiens PE=1 SV=3	AKAP5	5	2	2	2	427	47.1	0	1.073	0.784	0.1	-0.35	0.923889	0.047962	106.1	113.9	83.2	101.3	100.5	107.9	108.7	76.6	81.8
Q16760	GN=DGKD Diacylglycerol kinase delta OS=Homo sapiens PE=1 SV=4	DGKD	2	2	2	2	1214	134.4	0	0.726	0.783	-0.46	-0.35	0.242592	0.49662	121.9	88.5	95.5	19.1	24.6	16.4	15.1	17.4	16.5
Q6IN84	GN=MRM1 rRNA methyltransferase 1, mitochondrial OS=Homo sapiens PE=1 SV=1	MRM1	5	2	2	2	353	38.6	24	1.105	0.786	0.14	-0.35	0.769874	0.0666453	103.7	114.5	81.5	140.5	149.8	161.4	159	113.8	114.3
Q9HAV0	GN=GNB4 Guanine nucleotide-binding protein subunit beta-4 OS=Homo sapiens PE=1 SV=3	GNB4	22	7	20	3	340	37.5	256	0.945	0.785	-0.08	-0.35	0.999515	0.533437	110.7	104.5	86.9	40	52.8	38.8	48.5	38.3	34
Q99704	GN=DOK1 Docking protein 1 OS=Homo sapiens PE=1 SV=1	DOK1	14	3	3	3	481	52.4	153	1.023	0.786	0.03	-0.35	0.999998	0.446424	116.8	119.6	91.8	51.3	58.3	54.2	57.8	45.9	40.2
Q5R3I4	GN=TTC38 Tetratricopeptide repeat protein 38 OS=Homo sapiens PE=1 SV=1	TTC38	10	3	6	3	469	52.8	144	0.845	0.785	-0.24	-0.35	0.865492	0.577483	98.7	83.4	77.4	176.8	192.1	175.1	138.5	159.7	130.9
Q9Y535	GN=POLR3H DNA-directed RNA polymerase III subunit RPC8 OS=Homo sapiens PE=1 SV=1	POLR3H	27	3	4	3	204	22.9	60	0.936	0.785	-0.1	-0.35	0.737701	0.0052904	108.2	101.3	85	178.3	190.9	174.7	170.6	149.9	139.9
P15056	GN=BRAF Serine/threonine-protein kinase B-raf OS=Homo sapiens PE=1 SV=4	BRAF	6	5	5	3	766	84.4	40	0.961	0.783	-0.06	-0.35	0.999764	0.283885	106.5	102.4	83.5	81.4	78.7	71.6	82.7	58.5	67.2
Q969T7	GN=NT5C3B 7-methylguanosine phosphate-specific 5'-nucleotidase OS=Homo sapiens PE=1 SV=4	NT5C3B	12	3	3	3	300	34.4	61	0.982	0.783	-0.03	-0.35	0.999998	0.220199	110.1	108.1	86.2	92.3	99.1	90.4	97.6	76.5	73.3
O00459	GN=PIK3R2 Phosphatidylinositol 3-kinase regulatory subunit beta OS=Homo sapiens PE=1 SV=2	PIK3R2	5	4	4	3	728	81.5	59	1.028	0.787	0.04	-0.35	0.999971	0.266115	97.3	100.1	76.6	289.7	297.8	311.4	292.9	233.1	229.3
Q9UBN7	GN=HDAC6 Histone deacetylase 6 OS=Homo sapiens PE=1 SV=2	HDAC6	2	3	3	3	1215	131.3	42	0.846	0.783	-0.24	-0.35	0.869822	0.569223	111.6	94.5	87.4	30.3	29.7	24.7	26.1	26.4	20.9
P51970	GN=NDUFA8 NADH dehydrogenase [ubiquinone] 1 alpha subcomplex subunit 8 OS=Homo sapiens PE=1 SV=3	NDUFA8	20	3	7	3	172	20.1	36	1.03	0.782	0.04	-0.35	0.999998	0.667772	93.1	95.9	72.9	821.4	903.9	909.3	866.3	642.4	707.4
Q9NRR5	GN=UBQLN4 Ubiquilin-4 OS=Homo sapiens PE=1 SV=2	UBQLN4	19	5	30	4	601	63.8	275	0.941	0.783	-0.09	-0.35	0.95888	0.0427888	113.9	107.2	89.2	92.5	87.6	84.3	85.1	72.4	68.6
Q9HAS0	GN=C17orf75 Protein Njmu-R1 OS=Homo sapiens PE=1 SV=2	C17orf75	13	4	7	4	396	44.6	138	1.017	0.785	0.02	-0.35	0.994006	0.000134972	105.1	106.9	82.5	404.3	413.1	415.6	416	314.1	327.8
Q9Y2X9	GN=ZNF281 Zinc finger protein 281 OS=Homo sapiens PE=1 SV=1	ZNF281	7	4	4	4	895	96.9	46	1.072	0.784	0.1	-0.35	0.997125	0.442631	96.6	103.6	75.7	183	189.3	202.3	197	152.1	140
Q13951	GN=CBFB Core-binding factor subunit beta OS=Homo sapiens PE=1 SV=2	CBFB	21	4	8	4	182	21.5	169	1.016	0.786	0.02	-0.35	0.999973	0.0187536	109.6	111.3	86.1	943.7	867.7	897.1	941.4	718.9	703.4
Q9H3H3	GN=C11orf68 UPF0696 protein C11orf68 OS=Homo sapiens PE=1 SV=2	C11orf68	18	4	4	4	251	27.3	34	0.964	0.782	-0.05	-0.35	0.999829	0.248958	108.4	104.5	84.8	85.2	74.7	79.7	74.2	70.5	55.2
Q9H7N4	GN=SCAF1 Splicing factor, arginine/serine-rich 19 OS=Homo sapiens PE=1 SV=3	SCAF1	7	6	8	5	1312	139.2	140	1.114	0.786	0.16	-0.35	0.997794	0.86058	89.4	99.6	70.3	163.2	176.5	190.6	187.5	127.2	140
Q9NX61	GN=TMEM161A Transmembrane protein 161A OS=Homo sapiens PE=1 SV=1	TMEM161A	19	5	6	5	479	53.6	110	0.955	0.784	-0.07	-0.35	0.632851	0.000169578	105.7	100.9	82.8	366.4	374.2	350.9	356.6	280	300.8
Q7Z2K8	GN=GPRIN1 G protein-regulated inducer of neurite outgrowth 1 OS=Homo sapiens PE=1 SV=2	GPRIN1	7	5	5	5	1008	102.3	55	1.171	0.784	0.23	-0.35	0.513642	0.140716	106.4	124.5	83.4	101.6	127.8	131.2	135.7	81.8	97.5
O43913	GN=ORC5 Origin recognition complex subunit 5 OS=Homo sapiens PE=1 SV=1	ORC5	12	5	5	5	435	50.3	81	0.942	0.785	-0.09	-0.35	0.989058	0.133648	108.9	102.6	85.5	231.2	230	234.7	201	179.5	182.5
Q5JPH6	GN=EARS2 Probable glutamate--tRNA ligase, mitochondrial OS=Homo sapiens PE=1 SV=2	EARS2	11	5	5	5	523	58.7	63	1.02	0.787	0.03	-0.35	0.998519	0.00185357	102.9	104.9	80.9	593.6	596.5	586.2	628.2	457	479.4
Q15906	GN=VPS72 Vacuolar protein sorting-associated protein 72 homolog OS=Homo sapiens PE=1 SV=1	VPS72	16	5	5	5	364	40.6	52	0.947	0.786	-0.08	-0.35	0.986502	0.0740071	107.3	101.7	84.4	142.3	121.4	127.5	121.6	101.2	105.5
P19388	GN=POLR2E DNA-directed RNA polymerases I, II, and III subunit RPABC1 OS=Homo sapiens PE=1 SV=4	POLR2E	31	6	14	6	210	24.5	256	1.049	0.783	0.07	-0.35	0.479427	7.7662e-05	103.8	108.9	81.3	813.8	781.6	845.3	828.4	621.9	627.9
O60518	GN=RANBP6 Ran-binding protein 6 OS=Homo sapiens PE=1 SV=2	RANBP6	9	8	9	6	1105	124.6	51	0.996	0.787	-0.01	-0.35	1	0.557965	99.9	99.5	78.6	152.2	188.1	173.5	163.5	140.9	125.8
Q8IXI2	GN=RHOT1 Mitochondrial Rho GTPase 1 OS=Homo sapiens PE=1 SV=2	RHOT1	14	6	7	6	618	70.7	138	1.037	0.786	0.05	-0.35	0.993399	0.0177069	104.5	108.4	82.2	371.5	372.7	395.8	376	296	289.3
Q8TD30	GN=GPT2 Alanine aminotransferase 2 OS=Homo sapiens PE=1 SV=1	GPT2	15	6	7	6	523	57.9	73	1.015	0.784	0.02	-0.35	0.999478	0.00063427	106	107.5	83.1	627.3	607	635.6	616.6	483.9	483.4
O43493	GN=TGOLN2 Trans-Golgi network integral membrane protein 2 OS=Homo sapiens PE=1 SV=2	TGOLN2	19	6	7	6	480	51.1	79	1.006	0.785	0.01	-0.35	1	0.0326108	113.3	114	88.9	391.8	375.9	383.6	388.4	286.9	316.3
O14672	GN=ADAM10 Disintegrin and metalloproteinase domain-containing protein 10 OS=Homo sapiens PE=1 SV=1	ADAM10	10	6	7	6	748	84.1	111	0.979	0.782	-0.03	-0.35	0.997258	0.00121039	109.5	107.2	85.6	242.3	233.3	233.1	232.6	180.4	191.7
Q9Y2V7	GN=COG6 Conserved oligomeric Golgi complex subunit 6 OS=Homo sapiens PE=1 SV=2	COG6	10	6	9	6	657	73.2	94	0.982	0.785	-0.03	-0.35	0.997595	0.000534218	105.9	104.1	83.2	584.7	559.8	562.7	561.3	437.5	461.2
Q9BSH4	GN=TACO1 Translational activator of cytochrome c oxidase 1 OS=Homo sapiens PE=1 SV=1	TACO1	31	7	12	7	297	32.5	276	1.022	0.783	0.03	-0.35	0.173798	1.77865e-08	106	108.3	83	963.8	961	982.4	984.2	748.9	758.3
Q8TAE8	GN=GADD45GIP1 Growth arrest and DNA damage-inducible proteins-interacting protein 1 OS=Homo sapiens PE=1 SV=1	GADD45GIP1	44	7	11	7	222	25.4	122	0.977	0.785	-0.03	-0.35	0.99933	0.00997686	102.9	100.6	80.7	1000.9	1022.3	1001.3	976.4	768.9	819.1
Q9NZN8	GN=CNOT2 CCR4-NOT transcription complex subunit 2 OS=Homo sapiens PE=1 SV=1	CNOT2	17	7	8	7	540	59.7	73	1.11	0.787	0.15	-0.35	0.102432	0.000789966	104.2	115.7	82.1	137.7	142.6	158.3	152.8	106.7	114
O14686	GN=KMT2D Histone-lysine N-methyltransferase 2D OS=Homo sapiens PE=1 SV=2	KMT2D	2	7	8	7	5537	593	99	0.975	0.784	-0.04	-0.35	0.99994	0.11728	105.3	102.6	82.5	141.5	134	137	131.6	120.3	96.9
Q5GLZ8	GN=HERC4 Probable E3 ubiquitin-protein ligase HERC4 OS=Homo sapiens PE=1 SV=1	HERC4	7	7	7	7	1057	118.5	45	1.023	0.782	0.03	-0.35	0.999688	0.0191961	106.8	109.2	83.5	217.6	233	237	223.9	182.6	169.9
Q92785	GN=DPF2 Zinc finger protein ubi-d4 OS=Homo sapiens PE=1 SV=2	DPF2	29	9	18	8	391	44.1	270	0.964	0.787	-0.05	-0.35	0.994392	0.0225032	111.3	107.3	87.6	660.8	612.9	618.5	608.6	500.4	501.3
Q9BRK5	GN=SDF4 45 kDa calcium-binding protein OS=Homo sapiens PE=1 SV=1	SDF4	30	8	14	8	362	41.8	235	0.985	0.787	-0.02	-0.35	0.999607	0.0015739	106	104.4	83.4	1357.5	1300.8	1310.2	1306.4	1059.7	1031
P49005	GN=POLD2 DNA polymerase delta subunit 2 OS=Homo sapiens PE=1 SV=1	POLD2	21	8	10	8	469	51.3	189	1.046	0.784	0.06	-0.35	0.963224	0.00848336	104	108.8	81.5	234	231.1	230.1	256.8	183.3	181.1
Q9Y2H6	GN=FNDC3A Fibronectin type-III domain-containing protein 3A OS=Homo sapiens PE=1 SV=4	FNDC3A	9	8	11	8	1198	131.8	129	1.121	0.783	0.16	-0.35	0.247249	0.00578586	106.2	119	83.2	343.9	355.2	390.4	393.1	274.4	273.2
Q9NXE4	GN=SMPD4 Sphingomyelin phosphodiesterase 4 OS=Homo sapiens PE=1 SV=2	SMPD4	11	8	9	8	827	93.3	103	1.029	0.783	0.04	-0.35	0.981811	0.00100534	102.7	105.6	80.4	453.4	484.3	480	484.1	359	374.7
Q9NWY4	GN=C4orf27 UPF0609 protein C4orf27 OS=Homo sapiens PE=1 SV=2	C4orf27	34	9	11	9	346	39.4	158	0.742	0.787	-0.43	-0.35	0.748709	0.887635	128.1	95	100.8	1602	1294.7	1165	979	1186	1083.1
Q14147	GN=DHX34 Probable ATP-dependent RNA helicase DHX34 OS=Homo sapiens PE=1 SV=2	DHX34	11	9	9	9	1143	128	103	1.012	0.787	0.02	-0.35	0.999998	0.0320716	106.2	107.5	83.5	256.3	249.9	254	258.2	206.9	191.6
Q96ST2	GN=IWS1 Protein IWS1 homolog OS=Homo sapiens PE=1 SV=2	IWS1	12	9	10	9	819	91.9	77	0.965	0.786	-0.05	-0.35	0.983114	0.00579475	107.5	103.7	84.5	179.6	196.1	183.2	179	151.2	144.1
O00170	GN=AIP AH receptor-interacting protein OS=Homo sapiens PE=1 SV=2	AIP	42	10	20	10	330	37.6	352	0.976	0.786	-0.04	-0.35	0.999958	0.137195	101.8	99.3	80.1	1886.3	1923	1933.2	1786	1522.9	1473.3
Q99700	GN=ATXN2 Ataxin-2 OS=Homo sapiens PE=1 SV=2	ATXN2	9	11	16	10	1313	140.2	150	0.991	0.783	-0.01	-0.35	0.999999	0.00732908	107.1	106.1	83.8	460.2	428.1	448.8	431.4	364.6	331.3
Q9UID3	GN=VPS51 Vacuolar protein sorting-associated protein 51 homolog OS=Homo sapiens PE=1 SV=2	VPS51	17	10	12	10	782	86	145	0.992	0.785	-0.01	-0.35	0.999995	0.00135435	103.7	102.9	81.4	180.2	189.3	178.4	188.2	147.4	142.6
Q96R06	GN=SPAG5 Sperm-associated antigen 5 OS=Homo sapiens PE=1 SV=2	SPAG5	13	11	14	11	1193	134.3	129	0.986	0.783	-0.02	-0.35	0.999997	0.0596821	111	109.4	86.9	426.2	399.7	392.8	421.4	332.5	313.9
Q8N684	GN=CPSF7 Cleavage and polyadenylation specificity factor subunit 7 OS=Homo sapiens PE=1 SV=1	CPSF7	25	11	19	11	471	52	176	1.054	0.783	0.08	-0.35	0.816298	0.00229295	108.4	114.3	84.9	1312.6	1276.9	1374.9	1355.5	977.9	1051.1
Q96EY7	GN=PTCD3 Pentatricopeptide repeat domain-containing protein 3, mitochondrial OS=Homo sapiens PE=1 SV=3	PTCD3	22	12	17	12	689	78.5	240	0.932	0.786	-0.1	-0.35	0.896295	0.0347554	104.5	97.4	82.1	919.8	923.6	891.1	827.5	736.3	712
Q9UH65	GN=SWAP70 Switch-associated protein 70 OS=Homo sapiens PE=1 SV=1	SWAP70	22	12	14	12	585	69	148	1.017	0.782	0.02	-0.35	0.999819	0.00469962	108.8	110.7	85.1	1014	969.3	980.6	1036.3	744.4	808
Q8N3U4	GN=STAG2 Cohesin subunit SA-2 OS=Homo sapiens PE=1 SV=3	STAG2	17	18	26	13	1231	141.2	311	1.033	0.785	0.05	-0.35	0.960465	0.00110294	107.5	111.1	84.4	1506.2	1537.5	1543.6	1602.3	1168.7	1221.1
P61758	GN=VBP1 Prefoldin subunit 3 OS=Homo sapiens PE=1 SV=3	VBP1	56	13	34	13	197	22.6	258	0.977	0.785	-0.03	-0.35	0.996007	0.00191989	106.3	103.9	83.5	1712	1602.3	1625.1	1610.7	1281	1320.1
P30837	GN=ALDH1B1 Aldehyde dehydrogenase X, mitochondrial OS=Homo sapiens PE=1 SV=3	ALDH1B1	31	14	20	13	517	57.2	219	1.007	0.783	0.01	-0.35	0.999998	0.000858055	103.1	103.8	80.7	2081.5	2063.6	2093	2080	1585.6	1661.9
Q9UIF9	GN=BAZ2A Bromodomain adjacent to zinc finger domain protein 2A OS=Homo sapiens PE=1 SV=4	BAZ2A	10	15	19	15	1905	211.1	297	1.053	0.785	0.07	-0.35	0.432852	0.000100846	103.5	109	81.3	430.8	459.5	460.8	476.3	353.8	344.8
Q9Y6M1	GN=IGF2BP2 Insulin-like growth factor 2 mRNA-binding protein 2 OS=Homo sapiens PE=1 SV=2	IGF2BP2	36	18	27	16	599	66.1	457	0.936	0.786	-0.1	-0.35	0.746866	0.00570452	110.2	103.2	86.6	520	574.1	528.7	494.7	418	440.9
P23921	GN=RRM1 Ribonucleoside-diphosphate reductase large subunit OS=Homo sapiens PE=1 SV=1	RRM1	36	22	50	22	792	90	491	0.969	0.786	-0.05	-0.35	0.961202	0.000935883	103	99.7	81	2434.7	2486	2438.1	2329.8	2028.8	1844.6
P10412	GN=HIST1H1E Histone H1.4 OS=Homo sapiens PE=1 SV=2	HIST1H1E	30	6	76	2	219	21.9	696	1.109	0.79	0.15	-0.34	0.745054	0.0755843	107	118.6	84.5	1796.7	1794.7	2054.5	1929.5	1538.7	1308
P23511	GN=NFYA Nuclear transcription factor Y subunit alpha OS=Homo sapiens PE=1 SV=2	NFYA	12	2	3	2	347	36.9	59	0.916	0.789	-0.13	-0.34	0.958473	0.229114	104.6	95.9	82.6	255.1	218.2	229.2	203.9	194.8	177.9
Q5RI15	GN=COX20 Cytochrome c oxidase protein 20 homolog OS=Homo sapiens PE=1 SV=2	COX20	22	2	4	2	118	13.3	123	1.017	0.791	0.02	-0.34	0.99996	0.0262221	103.8	105.6	82.1	289.3	321.2	310.9	309.2	242.5	239.6
Q3ZAQ7	GN=VMA21 Vacuolar ATPase assembly integral membrane protein VMA21 OS=Homo sapiens PE=1 SV=1	VMA21	23	2	3	2	101	11.3	65	1.094	0.787	0.13	-0.34	0.928925	0.165387	98.9	108.3	77.9	34.6	31.6	37.4	35	26.9	25.2
Q92851	GN=CASP10 Caspase-10 OS=Homo sapiens PE=1 SV=3	CASP10	6	2	3	2	521	58.9	66	0.937	0.792	-0.09	-0.34	0.997938	0.465308	104.7	98.2	82.9	185.3	185.4	180.4	167.2	152.3	141.4
Q12772	GN=SREBF2 Sterol regulatory element-binding protein 2 OS=Homo sapiens PE=1 SV=2	SREBF2	2	2	2	2	1141	123.6	50	0.872	0.787	-0.2	-0.34	0.996983	0.939831	94.7	82.6	74.6	82.4	91	83.8	68.1	77.9	59.7
Q86X95	GN=CIR1 Corepressor interacting with RBPJ 1 OS=Homo sapiens PE=1 SV=1	CIR1	4	2	2	2	450	52.3	40	1.048	0.788	0.07	-0.34	0.999758	0.455815	109.8	115.1	86.5	138	141.3	139.7	153.2	106.4	113.7
Q14129	GN=DGCR6 Protein DGCR6 OS=Homo sapiens PE=1 SV=3	DGCR6	10	2	3	2	220	25	46	0.972	0.788	-0.04	-0.34	0.999009	0.0274386	110.3	107.2	86.9	346.7	318.8	314.3	332.3	257.1	266.9
Q9H892	GN=TTC12 Tetratricopeptide repeat protein 12 OS=Homo sapiens PE=1 SV=2	TTC12	4	2	2	2	705	78.7	29	0.932	0.791	-0.1	-0.34	0.979653	0.184154	108.7	101.3	86	124.8	111.2	109.1	110.5	99.9	86.9
P80297	GN=MT1X Metallothionein-1X OS=Homo sapiens PE=1 SV=1	MT1X	33	2	2	2	61	6.1	34	0.785	0.79	-0.35	-0.34	0.787813	0.805245	105.1	82.5	83	46.1	33.8	30.4	31.6	26.1	37.2
P23760	GN=PAX3 Paired box protein Pax-3 OS=Homo sapiens PE=1 SV=2	PAX3	4	2	2	2	479	52.9	22	1.21	0.792	0.27	-0.34	0.0555148	0.0188412	103	124.6	81.6	82.1	76.7	93.1	99	61.8	64
Q9NQP4	GN=PFDN4 Prefoldin subunit 4 OS=Homo sapiens PE=1 SV=1	PFDN4	29	3	7	3	134	15.3	171	0.966	0.791	-0.05	-0.34	0.999692	0.164891	102.9	99.5	81.4	94.4	103.9	100.3	91.3	82.8	74.1
P50148	GN=GNAQ Guanine nucleotide-binding protein G(q) subunit alpha OS=Homo sapiens PE=1 SV=4	GNAQ	17	5	6	3	359	42.1	103	1.147	0.788	0.2	-0.34	0.743502	0.225554	106.4	122.1	83.9	68.5	62.8	79.9	70.9	45.3	58.9
Q9BTT6	GN=LRRC1 Leucine-rich repeat-containing protein 1 OS=Homo sapiens PE=1 SV=1	LRRC1	12	5	6	3	524	59.2	74	0.936	0.788	-0.09	-0.34	0.999133	0.596	99	92.7	78	276.1	284.3	280.5	245.4	238.6	204.1
Q9NVR2	GN=INTS10 Integrator complex subunit 10 OS=Homo sapiens PE=1 SV=2	INTS10	5	3	3	3	710	82.2	74	1.071	0.788	0.1	-0.34	0.977874	0.142887	110.6	118.4	87.2	61.5	72.7	76.1	67.3	55.3	50.2
Q13825	GN=AUH Methylglutaconyl-CoA hydratase, mitochondrial OS=Homo sapiens PE=1 SV=1	AUH	10	3	3	3	339	35.6	0	1.051	0.789	0.07	-0.34	0.957141	0.0154168	107.9	113.3	85.1	417.3	433.7	444.5	449.4	322.5	349.5
Q9UMZ2	GN=SYNRG Synergin gamma OS=Homo sapiens PE=1 SV=2	SYNRG	3	3	3	3	1314	140.6	48	1.059	0.792	0.08	-0.34	0.982932	0.0958379	111.2	117.8	88.1	119.8	128.3	124.9	138.1	98.4	98.1
P82930	GN=MRPS34 28S ribosomal protein S34, mitochondrial OS=Homo sapiens PE=1 SV=2	MRPS34	28	4	8	4	218	25.6	109	0.95	0.79	-0.07	-0.34	0.879281	0.00491731	107.3	101.9	84.8	313.6	300.2	309.7	274.3	247.4	237.6
Q96CU9	GN=FOXRED1 FAD-dependent oxidoreductase domain-containing protein 1 OS=Homo sapiens PE=1 SV=2	FOXRED1	12	4	5	4	486	53.8	94	0.923	0.79	-0.12	-0.34	0.977235	0.259113	102.4	94.5	80.9	105.5	99.2	100.6	88.5	81.5	80
Q6IAA8	GN=LAMTOR1 Ragulator complex protein LAMTOR1 OS=Homo sapiens PE=1 SV=2	LAMTOR1	40	4	6	4	161	17.7	104	0.957	0.792	-0.06	-0.34	0.995817	0.083371	103.2	98.8	81.8	381.4	391.2	370.6	368.9	299.7	312.7
O14772	GN=FPGT Fucose-1-phosphate guanylyltransferase OS=Homo sapiens PE=1 SV=2	FPGT	6	4	5	4	594	66.6	35	1.036	0.787	0.05	-0.34	0.993219	0.0158905	109.6	113.6	86.3	509.4	477.1	491.3	531	388.5	387.9
Q8NE62	GN=CHDH Choline dehydrogenase, mitochondrial OS=Homo sapiens PE=1 SV=2	CHDH	6	4	4	4	594	65.3	83	1	0.792	0	-0.34	1	0.0462271	108.9	108.9	86.3	402.3	359.8	384	376.6	295.9	307.1
Q9BVC6	GN=TMEM109 Transmembrane protein 109 OS=Homo sapiens PE=1 SV=1	TMEM109	13	5	11	5	243	26.2	165	1.017	0.79	0.02	-0.34	0.999784	0.00631737	108.1	109.9	85.4	304.6	317.2	317.1	315.4	229.5	263.1
Q96JG6	GN=VPS50 Syndetin OS=Homo sapiens PE=1 SV=3	VPS50	6	5	5	5	964	111.1	96	1.033	0.788	0.05	-0.34	0.986808	0.00460246	105.9	109.4	83.5	144.3	138.1	146	145.7	109.8	112.8
Q9BW71	GN=HIRIP3 HIRA-interacting protein 3 OS=Homo sapiens PE=1 SV=3	HIRIP3	12	5	5	5	556	61.9	74	0.981	0.79	-0.03	-0.34	0.999986	0.108685	110.7	108.5	87.4	149.9	130.4	139.5	134.9	112.1	108.8
P78536	GN=ADAM17 Disintegrin and metalloproteinase domain-containing protein 17 OS=Homo sapiens PE=1 SV=1	ADAM17	6	5	5	5	824	93	53	1.025	0.788	0.04	-0.34	0.999997	0.462408	110.3	113	86.9	74.2	80.8	77.9	80.7	58.4	63.7
Q14738	GN=PPP2R5D Serine/threonine-protein phosphatase 2A 56 kDa regulatory subunit delta isoform OS=Homo sapiens PE=1 SV=1	PPP2R5D	20	10	12	6	602	69.9	49	0.964	0.789	-0.05	-0.34	0.980956	0.00623308	104.8	101.1	82.7	1760.2	1714.4	1636.2	1715.6	1337.7	1405.8
Q13505	GN=MTX1 Metaxin-1 OS=Homo sapiens PE=1 SV=2	MTX1	13	6	9	6	466	51.4	161	0.995	0.788	-0.01	-0.34	1	0.123419	106.8	106.3	84.2	651.6	682.1	682.3	644.8	522.5	528.2
Q96H20	GN=SNF8 Vacuolar-sorting protein SNF8 OS=Homo sapiens PE=1 SV=1	SNF8	31	6	6	6	258	28.8	74	0.995	0.788	-0.01	-0.34	1	0.00233388	105.8	105.3	83.4	294.3	319.5	314.8	295.9	243.1	240.3
Q96BY7	GN=ATG2B Autophagy-related protein 2 homolog B OS=Homo sapiens PE=1 SV=5	ATG2B	4	7	7	6	2078	232.6	39	1.048	0.792	0.07	-0.34	0.998402	0.211945	100.3	105.1	79.5	178.5	183.9	198.7	181.5	141.1	146.1
Q9H5V9	GN=CXorf56 UPF0428 protein CXorf56 OS=Homo sapiens PE=1 SV=1	CXorf56	31	7	12	7	222	25.6	100	0.993	0.788	-0.01	-0.34	1	0.0710662	108.1	107.3	85.1	396.2	356	381	364.8	294.9	296.6
Q9NVE7	GN=PANK4 Pantothenate kinase 4 OS=Homo sapiens PE=1 SV=1	PANK4	12	7	8	7	773	85.9	173	0.916	0.791	-0.13	-0.34	0.0147144	1.51511e-05	106.5	97.6	84.2	494	488.8	443.5	457.2	384.3	393
Q7Z4H8	GN=KDELC2 KDEL motif-containing protein 2 OS=Homo sapiens PE=1 SV=2	KDELC2	20	7	9	7	507	58.5	111	1.138	0.793	0.19	-0.34	0.214586	0.0132936	99.1	112.8	78.5	419.7	467.2	494.4	513.9	343.9	358.2
Q9NZ32	GN=ACTR10 Actin-related protein 10 OS=Homo sapiens PE=1 SV=1	ACTR10	22	7	9	7	417	46.3	58	0.954	0.789	-0.07	-0.34	0.999953	0.704057	98.5	94	77.7	385.6	392.6	405.7	339.7	312.4	301.4
Q9NPL8	GN=TIMMDC1 Complex I assembly factor TIMMDC1, mitochondrial OS=Homo sapiens PE=1 SV=2	TIMMDC1	25	7	8	7	285	32.2	97	1.006	0.792	0.01	-0.34	1	0.0376801	107.2	107.9	84.9	316.1	336.5	313.6	343.6	260.9	255.6
Q15054	GN=POLD3 DNA polymerase delta subunit 3 OS=Homo sapiens PE=1 SV=2	POLD3	15	7	9	7	466	51.4	69	0.917	0.787	-0.12	-0.34	0.34696	0.00227548	106.2	97.4	83.6	510.1	509	481.4	453.8	416.6	386.5
Q96S66	GN=CLCC1 Chloride channel CLIC-like protein 1 OS=Homo sapiens PE=1 SV=1	CLCC1	14	8	9	8	551	62	151	1.034	0.79	0.05	-0.34	0.959186	0.00138298	107.4	111.1	84.9	356.6	366.8	362.1	386.1	280	291.6
Q9Y2R9	GN=MRPS7 28S ribosomal protein S7, mitochondrial OS=Homo sapiens PE=1 SV=2	MRPS7	44	9	14	9	242	28.1	198	1.003	0.79	0	-0.34	1	0.122658	99	99.3	78.3	1423.1	1528.8	1500.6	1457.2	1153.9	1177.2
Q14BN4	GN=SLMAP Sarcolemmal membrane-associated protein OS=Homo sapiens PE=1 SV=1	SLMAP	14	9	10	9	828	95.1	101	0.958	0.789	-0.06	-0.34	0.827498	0.000702268	109.9	105.3	86.7	666	676	650.9	635.2	544.2	514.6
O15460	GN=P4HA2 Prolyl 4-hydroxylase subunit alpha-2 OS=Homo sapiens PE=1 SV=1	P4HA2	21	9	12	9	535	60.9	150	1.06	0.79	0.08	-0.34	0.776319	0.00385692	107.6	114.1	85	433.6	431.2	472.4	444.9	352	331.6
Q13043	GN=STK4 Serine/threonine-protein kinase 4 OS=Homo sapiens PE=1 SV=2	STK4	27	11	12	11	487	55.6	187	0.94	0.792	-0.09	-0.34	0.76143	0.00506326	105.5	99.2	83.5	532.4	528.8	517.4	480.9	428.8	411.4
Q71RC2	GN=LARP4 La-related protein 4 OS=Homo sapiens PE=1 SV=3	LARP4	22	12	27	12	724	80.5	355	0.99	0.791	-0.01	-0.34	0.99927	4.0891e-05	105	103.9	83.1	1547.9	1577.1	1525.5	1568.3	1225.7	1247.4
Q9NW08	GN=POLR3B DNA-directed RNA polymerase III subunit RPC2 OS=Homo sapiens PE=1 SV=2	POLR3B	12	13	15	13	1133	127.7	128	1.017	0.787	0.02	-0.34	0.999253	0.00154851	106.4	108.2	83.8	460.5	470.4	472.3	474.5	369.3	363.7
Q8N201	GN=INTS1 Integrator complex subunit 1 OS=Homo sapiens PE=1 SV=2	INTS1	7	13	14	13	2190	244.1	97	1	0.788	0	-0.34	1	0.00100354	104.5	104.4	82.3	717.4	747.5	735.3	729	575.2	579
Q6P996	GN=PDXDC1 Pyridoxal-dependent decarboxylase domain-containing protein 1 OS=Homo sapiens PE=1 SV=2	PDXDC1	26	16	24	16	788	86.7	196	0.953	0.791	-0.07	-0.34	0.811454	0.00156841	106.6	101.5	84.3	1040.2	1035.5	1009	968.7	839.3	802.2
P49916	GN=LIG3 DNA ligase 3 OS=Homo sapiens PE=1 SV=2	LIG3	23	20	24	20	1009	112.8	251	1.002	0.793	0	-0.34	1	0.000132806	107.1	107.2	84.9	1330.4	1321.3	1328.6	1327.4	1029.8	1072.4
Q9H583	GN=HEATR1 HEAT repeat-containing protein 1 OS=Homo sapiens PE=1 SV=3	HEATR1	23	41	62	41	2144	242.2	616	0.993	0.789	-0.01	-0.34	0.999998	0.00228771	103.3	102.5	81.5	3823.1	3896.3	3935.3	3731	3016.7	3074
P40616	GN=ARL1 ADP-ribosylation factor-like protein 1 OS=Homo sapiens PE=1 SV=1	ARL1	13	2	4	2	181	20.4	77	1.007	0.797	0.01	-0.33	1	0.33736	102.7	103.4	81.8	162.9	150.3	163.2	152.1	131.9	117.8
Q6P9B6	GN=TLDC1 TLD domain-containing protein 1 OS=Homo sapiens PE=1 SV=2	TLDC1	8	2	2	2	456	51	54	1.069	0.797	0.1	-0.33	0.998948	0.626686	101.6	108.6	81	90.9	105.8	107.9	101.7	72.1	84.6
Q9UNA4	GN=POLI DNA polymerase iota OS=Homo sapiens PE=1 SV=3	POLI	5	2	2	2	740	83	56	0.915	0.796	-0.13	-0.33	0.996383	0.706569	103.5	94.7	82.4	40	35.9	37.5	32.1	36.1	25.3
Q86XA9	GN=HEATR5A HEAT repeat-containing protein 5A OS=Homo sapiens PE=1 SV=2	HEATR5A	1	2	2	2	2040	221.9	26	0.993	0.797	-0.01	-0.33	0.999999	0.00500266	112.8	112	89.9	149.6	134.2	139.9	141.6	115.1	110.8
P31483	GN=TIA1 Nucleolysin TIA-1 isoform p40 OS=Homo sapiens PE=1 SV=3	TIA1	17	6	13	3	386	42.9	208	1.058	0.797	0.08	-0.33	0.999611	0.624072	111.1	117.6	88.5	66.9	67.1	72.3	69.5	64.1	44.4
Q8WUH1	GN=CHURC1 Protein Churchill OS=Homo sapiens PE=1 SV=2	CHURC1	26	3	6	3	139	16.1	46	0.921	0.797	-0.12	-0.33	0.750753	0.0299029	114.8	105.8	91.5	363.3	335.8	318.4	325	275.2	281.5
Q96PY6	GN=NEK1 Serine/threonine-protein kinase Nek1 OS=Homo sapiens PE=1 SV=2	NEK1	4	3	4	3	1258	142.7	62	0.734	0.795	-0.45	-0.33	0.424402	0.718421	107.7	79	85.6	44.9	37	33.5	26.7	36.6	28.7
O95297	GN=MPZL1 Myelin protein zero-like protein 1 OS=Homo sapiens PE=1 SV=1	MPZL1	14	3	3	3	269	29.1	64	1.109	0.797	0.15	-0.33	0.877025	0.207082	105.3	116.8	83.9	51.3	44.7	53.9	52.3	38.5	37.9
P08174	GN=CD55 Complement decay-accelerating factor OS=Homo sapiens PE=1 SV=4	CD55	9	3	3	3	381	41.4	38	1.007	0.793	0.01	-0.33	1	0.258642	107.4	108.2	85.2	189.7	185.1	203.8	174.9	134.6	164.2
Q15172	GN=PPP2R5A Serine/threonine-protein phosphatase 2A 56 kDa regulatory subunit alpha isoform OS=Homo sapiens PE=1 SV=1	PPP2R5A	8	3	3	3	486	56.2	35	0.896	0.798	-0.16	-0.33	0.140472	0.00273892	113.2	101.4	90.3	196.8	179.7	173.6	163.5	151	149.1
Q6UUV7	GN=CRTC3 CREB-regulated transcription coactivator 3 OS=Homo sapiens PE=1 SV=2	CRTC3	10	3	4	3	619	66.9	84	1.201	0.793	0.26	-0.33	0.508951	0.281303	95.6	114.8	75.8	49.9	54.6	67.1	58.5	39.7	43.2
Q9HD34	GN=LYRM4 LYR motif-containing protein 4 OS=Homo sapiens PE=1 SV=1	LYRM4	34	3	3	3	91	10.8	55	1.027	0.797	0.04	-0.33	0.998561	0.0169676	103.6	106.4	82.6	129.7	124.5	129.7	131.2	96.4	106.5
O95258	GN=SLC25A14 Brain mitochondrial carrier protein 1 OS=Homo sapiens PE=2 SV=1	SLC25A14	11	3	3	3	325	36.2	25	1.083	0.798	0.11	-0.33	0.895721	0.0859388	110.9	120.1	88.5	43.1	47.5	45.6	52.7	36.1	36.2
Q5JUR7	GN=TEX30 Testis-expressed sequence 30 protein OS=Homo sapiens PE=2 SV=1	TEX30	12	3	4	3	227	25.6	0	1.045	0.798	0.06	-0.33	0.995078	0.0887725	107.4	112.3	85.7	98.7	114.9	108	114.6	83.7	86.4
Q9BRR6	GN=ADPGK ADP-dependent glucokinase OS=Homo sapiens PE=1 SV=1	ADPGK	10	4	4	4	497	54.1	112	0.972	0.798	-0.04	-0.33	0.999997	0.672238	109.9	106.8	87.7	36	35.8	35.5	34.4	30.2	27.2
P48059	GN=LIMS1 LIM and senescent cell antigen-like-containing domain protein 1 OS=Homo sapiens PE=1 SV=4	LIMS1	16	4	4	4	325	37.2	73	0.894	0.796	-0.16	-0.33	0.836582	0.2084	105.2	94	83.8	140.6	142.6	117.1	136.7	106.5	119.3
Q13889	GN=GTF2H3 General transcription factor IIH subunit 3 OS=Homo sapiens PE=1 SV=2	GTF2H3	18	4	5	4	308	34.4	101	0.986	0.796	-0.02	-0.33	0.99999	0.0397785	104.2	102.7	83	318.2	332.9	324.8	316.9	272.3	246.6
O75164	GN=KDM4A Lysine-specific demethylase 4A OS=Homo sapiens PE=1 SV=2	KDM4A	7	4	5	4	1064	120.6	42	0.94	0.795	-0.09	-0.33	0.997755	0.424544	111.8	105	88.8	52.9	49.9	52.3	44.5	42.7	39
Q13137	GN=CALCOCO2 Calcium-binding and coiled-coil domain-containing protein 2 OS=Homo sapiens PE=1 SV=1	CALCOCO2	12	4	4	4	446	52.2	59	1.066	0.795	0.09	-0.33	0.999525	0.701309	102.1	108.8	81.1	34.7	38.3	44	34.4	32.7	25.7
Q9NX40	GN=OCIAD1 OCIA domain-containing protein 1 OS=Homo sapiens PE=1 SV=1	OCIAD1	18	4	4	4	245	27.6	53	1.002	0.795	0	-0.33	1	0.0959466	98.8	99	78.6	49.6	55.2	49.9	55.1	38.6	44.9
Q92759	GN=GTF2H4 General transcription factor IIH subunit 4 OS=Homo sapiens PE=1 SV=1	GTF2H4	9	4	5	4	462	52.2	42	1.059	0.793	0.08	-0.33	0.985865	0.113781	108.6	115.1	86.2	97.8	99.5	100.6	108.5	82	74.8
P08962	GN=CD63 CD63 antigen OS=Homo sapiens PE=1 SV=2	CD63	15	4	4	4	238	25.6	31	0.971	0.794	-0.04	-0.33	0.999875	0.175661	112.9	109.6	89.6	124.5	114.7	104.3	129	90.7	99.2
Q13309	GN=SKP2 S-phase kinase-associated protein 2 OS=Homo sapiens PE=1 SV=2	SKP2	13	5	7	5	424	47.7	65	1.033	0.798	0.05	-0.33	0.997959	0.0425223	100.1	103.4	79.8	309.6	291.9	317.6	303.8	251.4	228.8
G3V325	GN=ATP5J2-PTCD1 Protein ATP5J2-PTCD1 OS=Homo sapiens PE=4 SV=1	ATP5J2-PTCD1	7	5	7	5	749	84.1	103	0.954	0.797	-0.07	-0.33	0.88926	0.00397353	104.2	99.5	83.1	606	616.2	561.5	605.4	492.8	481.1
Q9NXL9	GN=MCM9 DNA helicase MCM9 OS=Homo sapiens PE=1 SV=4	MCM9	6	5	5	5	1143	127.2	28	0.923	0.798	-0.12	-0.33	0.960232	0.207851	111.3	102.7	88.8	41.1	35.8	34	36.8	27.6	33.9
O75155	GN=CAND2 Cullin-associated NEDD8-dissociated protein 2 OS=Homo sapiens PE=1 SV=3	CAND2	7	8	12	6	1236	135.2	123	0.984	0.796	-0.02	-0.33	0.999996	0.127626	107.7	106	85.8	352.2	400.1	376	362.8	295.6	302.3
Q9H081	GN=MIS12 Protein MIS12 homolog OS=Homo sapiens PE=1 SV=1	MIS12	36	6	6	6	205	24.1	95	0.984	0.796	-0.02	-0.33	0.999916	0.0137402	102.8	101.1	81.8	95	96.5	97.4	91.1	78.5	74.1
Q9H9B1	GN=EHMT1 Histone-lysine N-methyltransferase EHMT1 OS=Homo sapiens PE=1 SV=4	EHMT1	10	8	10	7	1298	141.4	207	1.031	0.793	0.04	-0.33	0.987576	0.00424837	106.5	109.8	84.4	491.9	504.1	534.4	493.6	393.6	396.2
Q86U44	GN=METTL3 N6-adenosine-methyltransferase 70 kDa subunit OS=Homo sapiens PE=1 SV=2	METTL3	19	7	7	7	580	64.4	137	0.971	0.797	-0.04	-0.33	0.999317	0.0604696	102.7	99.7	81.8	230	234.2	215.2	235.9	188.4	181.5
Q9NP61	GN=ARFGAP3 ADP-ribosylation factor GTPase-activating protein 3 OS=Homo sapiens PE=1 SV=1	ARFGAP3	15	7	8	7	516	56.9	77	0.992	0.794	-0.01	-0.33	0.999997	0.0032947	114.2	113.3	90.6	237.8	213.3	220.8	226.1	179.9	177.5
Q9UNZ5	GN=C19orf53 Leydig cell tumor 10 kDa protein homolog OS=Homo sapiens PE=1 SV=1	C19orf53	46	7	13	7	99	10.6	88	1.032	0.797	0.05	-0.33	0.998828	0.0545605	107.9	111.4	86	471	477.4	447.5	535.2	356.8	400.3
Q92520	GN=FAM3C Protein FAM3C OS=Homo sapiens PE=1 SV=1	FAM3C	47	8	15	8	227	24.7	95	1.007	0.796	0.01	-0.33	0.999997	0.00116108	105.5	106.2	84	699.3	710.1	704.8	714.1	563.9	558.6
Q6RFH5	GN=WDR74 WD repeat-containing protein 74 OS=Homo sapiens PE=1 SV=1	WDR74	28	8	10	8	385	42.4	164	1.018	0.797	0.03	-0.33	0.999174	0.00285656	106.6	108.6	85	387.9	404.9	415.2	392.2	305.6	326.6
Q9BV38	GN=WDR18 WD repeat-containing protein 18 OS=Homo sapiens PE=1 SV=2	WDR18	20	8	15	8	432	47.4	127	0.962	0.798	-0.06	-0.33	0.985171	0.0166082	110.3	106.1	88	956.1	946.6	908.8	921.7	764.1	754.6
Q9NVC6	GN=MED17 Mediator of RNA polymerase II transcription subunit 17 OS=Homo sapiens PE=1 SV=2	MED17	14	8	8	8	651	72.8	141	1.012	0.798	0.02	-0.33	0.999991	0.0151457	108.2	109.5	86.3	243	232.7	246.4	235.1	185.8	193.6
P54132	GN=BLM Bloom syndrome protein OS=Homo sapiens PE=1 SV=1	BLM	7	10	14	9	1417	158.9	45	1.027	0.795	0.04	-0.33	0.984861	0.00143173	103.9	106.8	82.6	325.4	347.3	343.6	347.1	253.9	281.4
Q14997	GN=PSME4 Proteasome activator complex subunit 4 OS=Homo sapiens PE=1 SV=2	PSME4	7	10	11	10	1843	211.2	181	1.035	0.794	0.05	-0.33	0.89576	0.000433414	103.6	107.2	82.3	468.4	456.5	491.4	465.8	363.1	370.9
Q2M389	GN=KIAA1033 WASH complex subunit 7 OS=Homo sapiens PE=1 SV=2	KIAA1033	9	10	12	10	1173	136.3	106	0.912	0.797	-0.13	-0.33	0.72536	0.0475217	111.4	101.5	88.8	695.1	615.4	609.7	582.8	523.2	519
Q9HCE1	GN=MOV10 Putative helicase MOV-10 OS=Homo sapiens PE=1 SV=2	MOV10	14	11	12	11	1003	113.6	205	0.947	0.793	-0.08	-0.33	0.94916	0.0244369	111.4	105.6	88.4	1179.5	973.1	1036.6	993.4	854.2	845
Q13564	GN=NAE1 NEDD8-activating enzyme E1 regulatory subunit OS=Homo sapiens PE=1 SV=1	NAE1	35	13	19	13	534	60.2	351	1.017	0.793	0.02	-0.33	0.999996	0.138136	100.9	102.7	80	1025.4	1027.6	1057.1	1031.2	803.5	824.6
Q8TC07	GN=TBC1D15 TBC1 domain family member 15 OS=Homo sapiens PE=1 SV=2	TBC1D15	21	13	18	13	691	79.4	235	1.044	0.797	0.06	-0.33	0.953267	0.00785444	107.2	111.9	85.5	772.3	788.4	801.8	827.5	619.4	624.9
Q8IWA0	GN=WDR75 WD repeat-containing protein 75 OS=Homo sapiens PE=1 SV=1	WDR75	16	13	18	13	830	94.4	224	1.02	0.797	0.03	-0.33	0.999973	0.082174	100.6	102.6	80.2	680.9	726.9	749.3	686.8	546.8	574.6
O60934	GN=NBN Nibrin OS=Homo sapiens PE=1 SV=1	NBN	21	13	14	13	754	84.9	153	1.029	0.794	0.04	-0.33	0.999125	0.0400464	110.1	113.3	87.4	668.2	695.8	675.7	729	519.3	564.5
Q5VT52	GN=RPRD2 Regulation of nuclear pre-mRNA domain-containing protein 2 OS=Homo sapiens PE=1 SV=1	RPRD2	14	15	18	15	1461	155.9	166	0.963	0.796	-0.05	-0.33	0.999935	0.479502	99.2	95.6	79	841.2	897.4	844.9	828.8	684.4	699.5
Q9NXF1	GN=TEX10 Testis-expressed sequence 10 protein OS=Homo sapiens PE=1 SV=2	TEX10	21	16	20	16	929	105.6	331	0.998	0.797	0	-0.33	1	0.217073	102.6	102.3	81.8	931.1	1025.5	957.1	992.9	760.3	798.4
Q7Z3U7	GN=MON2 Protein MON2 homolog OS=Homo sapiens PE=1 SV=3	MON2	11	18	23	18	1717	190.2	185	0.977	0.797	-0.03	-0.33	0.960405	0.00016372	108.7	106.2	86.6	766.4	733.1	736.9	727.2	600	594.1
P35573	GN=AGL Glycogen debranching enzyme OS=Homo sapiens PE=1 SV=3	AGL	24	35	46	35	1532	174.7	405	1.003	0.797	0	-0.33	0.999998	1.47111e-06	105	105.3	83.7	2992.4	3015	3046.2	2977.7	2378.9	2411.4
A5YKK6	GN=CNOT1 CCR4-NOT transcription complex subunit 1 OS=Homo sapiens PE=1 SV=2	CNOT1	20	37	52	37	2376	266.8	646	0.993	0.797	-0.01	-0.33	0.993683	1.92566e-07	105.8	105	84.3	2189.8	2233.3	2195	2195.8	1747.1	1777.4
Q9Y243	GN=AKT3 RAC-gamma serine/threonine-protein kinase OS=Homo sapiens PE=1 SV=1	AKT3	10	4	6	2	479	55.7	91	1.007	0.802	0.01	-0.32	1	0.0487474	104	104.7	83.4	112.3	120.8	116.4	118.3	88.6	98.5
P82912	GN=MRPS11 28S ribosomal protein S11, mitochondrial OS=Homo sapiens PE=1 SV=2	MRPS11	16	2	3	2	194	20.6	105	1.007	0.8	0.01	-0.32	1	0.752168	107.4	108.2	86	33.5	32.5	35.1	31.5	29.2	23.9
Q01484	GN=ANK2 Ankyrin-2 OS=Homo sapiens PE=1 SV=4	ANK2	1	3	4	2	3957	433.4	51	0.97	0.8	-0.04	-0.32	0.99948	0.0905197	111.3	108	89.1	90.3	84.3	89.7	79.8	74.9	65
P38571	GN=LIPA Lysosomal acid lipase/cholesteryl ester hydrolase OS=Homo sapiens PE=1 SV=2	LIPA	5	2	3	2	399	45.4	24	1.102	0.799	0.14	-0.32	0.0321989	0.000138268	101.9	112.4	81.5	364	368.2	400.2	406.9	296.1	289.2
Q9UQ90	GN=SPG7 Paraplegin OS=Homo sapiens PE=1 SV=2	SPG7	3	2	2	2	795	88.2	31	1.014	0.803	0.02	-0.32	0.999998	0.110884	101.3	102.7	81.4	156.9	167.6	165.4	163.3	132.1	128.5
P51530	GN=DNA2 DNA replication ATP-dependent helicase/nuclease DNA2 OS=Homo sapiens PE=1 SV=3	DNA2	2	3	3	2	1060	120.3	17	1.08	0.803	0.11	-0.32	0.890728	0.0809197	108.1	116.8	86.8	253.6	259.3	259.1	296.2	197.5	214.9
O00712	GN=NFIB Nuclear factor 1 B-type OS=Homo sapiens PE=1 SV=2	NFIB	5	2	2	2	420	47.4	31	1.389	0.802	0.47	-0.32	0.451527	0.812295	94.7	131.4	76	22.5	19.2	28.6	29.1	15.7	17.7
Q13530	GN=SERINC3 Serine incorporator 3 OS=Homo sapiens PE=2 SV=2	SERINC3	4	2	2	2	473	52.5	29	0.965	0.799	-0.05	-0.32	0.999975	0.569252	118.5	114.4	94.7	49	47.2	45.1	47.9	41.3	35.8
Q5JTJ3	GN=COA6 Cytochrome c oxidase assembly factor 6 homolog OS=Homo sapiens PE=1 SV=1	COA6	32	3	8	3	125	14.1	104	1.024	0.801	0.03	-0.32	0.999952	0.145267	107	109.6	85.7	667	661.3	673.6	686.5	488.6	578.7
Q96I51	GN=WBSCR16 Williams-Beuren syndrome chromosomal region 16 protein OS=Homo sapiens PE=1 SV=2	WBSCR16	8	3	4	3	464	50	0	1.034	0.799	0.05	-0.32	0.999707	0.188746	100.6	104	80.4	73.1	70.1	72.6	75.5	61.2	53.5
Q96GY0	GN=ZC2HC1A Zinc finger C2HC domain-containing protein 1A OS=Homo sapiens PE=1 SV=2	ZC2HC1A	8	3	5	3	325	35.1	76	1.046	0.8	0.06	-0.32	0.882931	0.00299944	106.4	111.3	85.1	354.1	352.2	361.9	377	272.1	293
P37198	GN=NUP62 Nuclear pore glycoprotein p62 OS=Homo sapiens PE=1 SV=3	NUP62	12	4	6	4	522	53.2	272	1.024	0.803	0.03	-0.32	0.998005	0.00909705	105.9	108.5	85	274.8	277.9	286.5	279.8	220.2	223.5
Q16718	GN=NDUFA5 NADH dehydrogenase [ubiquinone] 1 alpha subcomplex subunit 5 OS=Homo sapiens PE=1 SV=3	NDUFA5	43	4	15	4	116	13.5	145	0.98	0.799	-0.03	-0.32	0.99997	0.0925368	100.6	98.6	80.3	2172.6	2199	2135.6	2149.2	1719.8	1773.1
Q13627	GN=DYRK1A Dual specificity tyrosine-phosphorylation-regulated kinase 1A OS=Homo sapiens PE=1 SV=2	DYRK1A	8	4	4	4	763	85.5	94	0.955	0.803	-0.07	-0.32	0.998554	0.25766	113.1	108	90.9	126.9	115.3	109.6	121.7	101.8	92.8
Q86Y37	GN=CACUL1 CDK2-associated and cullin domain-containing protein 1 OS=Homo sapiens PE=1 SV=1	CACUL1	17	4	5	4	369	41	45	1.067	0.803	0.09	-0.32	0.920457	0.0518236	101.4	108.3	81.5	76.4	67.2	73	80.1	57.5	57.5
Q9UKG9	GN=CROT Peroxisomal carnitine O-octanoyltransferase OS=Homo sapiens PE=1 SV=2	CROT	10	4	6	4	612	70.1	52	0.876	0.799	-0.19	-0.32	0.991524	0.884875	93.9	82.2	75	106.8	122.5	117.4	85.5	96.3	86.7
Q8IXM3	GN=MRPL41 39S ribosomal protein L41, mitochondrial OS=Homo sapiens PE=1 SV=1	MRPL41	31	4	7	4	137	15.4	30	0.882	0.802	-0.18	-0.32	0.984777	0.802795	97.4	85.9	78.1	124.8	130.3	120.4	105.1	107.7	97.2
Q06587	GN=RING1 E3 ubiquitin-protein ligase RING1 OS=Homo sapiens PE=1 SV=2	RING1	27	7	11	5	406	42.4	287	1.027	0.801	0.04	-0.32	0.9996	0.0628988	107.6	110.5	86.2	169	166.6	171.7	173.1	125.1	144.6
Q9BQC3	GN=DPH2 Diphthamide biosynthesis protein 2 OS=Homo sapiens PE=1 SV=1	DPH2	16	5	7	5	489	52.1	108	0.874	0.803	-0.19	-0.32	0.330295	0.0473085	107.3	93.8	86.2	256.9	256.7	231.3	217.8	212.5	199.9
C9JLW8	GN=FAM195B Mapk-regulated corepressor-interacting protein 1 OS=Homo sapiens PE=1 SV=1	FAM195B	55	5	6	5	97	10.9	107	0.886	0.802	-0.18	-0.32	0.264707	0.0181104	112.7	99.8	90.4	78.1	78	68.2	70.1	60.5	64.9
Q9NQT4	GN=EXOSC5 Exosome complex component RRP46 OS=Homo sapiens PE=1 SV=1	EXOSC5	22	5	9	5	235	25.2	82	1.067	0.799	0.09	-0.32	0.491814	0.00134183	105.7	112.8	84.5	429.6	419.1	451.4	453.9	326.2	352.6
Q9NRA8	GN=EIF4ENIF1 Eukaryotic translation initiation factor 4E transporter OS=Homo sapiens PE=1 SV=2	EIF4ENIF1	8	6	6	6	985	108.1	128	0.993	0.803	-0.01	-0.32	1	0.147746	110.3	109.6	88.6	207.4	186.5	197.8	192.9	154.5	161.5
Q96J01	GN=THOC3 THO complex subunit 3 OS=Homo sapiens PE=1 SV=1	THOC3	19	6	8	6	351	38.7	122	0.878	0.802	-0.19	-0.32	0.473983	0.0804459	109.1	95.8	87.5	415.6	403	381.3	338.6	346.1	311.5
Q05397	GN=PTK2 Focal adhesion kinase 1 OS=Homo sapiens PE=1 SV=2	PTK2	8	6	8	6	1052	119.2	69	0.993	0.804	-0.01	-0.32	1	0.38212	100.5	99.8	80.7	285.7	303.4	292.5	292.3	250.7	223.4
Q2TAL8	GN=QRICH1 Glutamine-rich protein 1 OS=Homo sapiens PE=1 SV=1	QRICH1	13	7	13	7	776	86.4	195	1.003	0.804	0	-0.32	1	0.00141113	111.1	111.4	89.3	605.5	562.7	589.6	581.5	462	476.3
Q16795	GN=NDUFA9 NADH dehydrogenase [ubiquinone] 1 alpha subcomplex subunit 9, mitochondrial OS=Homo sapiens PE=1 SV=2	NDUFA9	18	7	11	7	377	42.5	126	1.021	0.803	0.03	-0.32	0.99864	0.00467291	101.4	103.5	81.4	1157.9	1179.9	1188.7	1197.3	949.2	927.6
Q9P015	GN=MRPL15 39S ribosomal protein L15, mitochondrial OS=Homo sapiens PE=1 SV=1	MRPL15	32	8	12	8	296	33.4	163	0.99	0.802	-0.01	-0.32	0.999736	0.000191292	105.3	104.2	84.4	776.6	767.9	776.1	753.2	637.9	600.7
Q8IVW6	GN=ARID3B AT-rich interactive domain-containing protein 3B OS=Homo sapiens PE=1 SV=2	ARID3B	14	8	8	8	561	60.6	80	1.144	0.799	0.19	-0.32	0.463205	0.0807374	106.3	121.6	84.9	299.7	293.3	337.4	340.8	221.3	253.6
Q96GM8	GN=TOE1 Target of EGR1 protein 1 OS=Homo sapiens PE=1 SV=1	TOE1	26	9	13	9	510	56.5	258	1.086	0.801	0.12	-0.32	0.0918067	0.000201023	102.5	111.3	82.1	236.2	246.7	257	267.2	194.1	192.5
Q8NB49	GN=ATP11C Phospholipid-transporting ATPase IG OS=Homo sapiens PE=1 SV=3	ATP11C	11	10	12	9	1132	129.4	127	0.966	0.802	-0.05	-0.32	0.687142	6.45628e-05	105.7	102.1	84.7	1152.7	1174.6	1144.1	1105	943.2	922.5
Q8N6R0	GN=METTL13 Methyltransferase-like protein 13 OS=Homo sapiens PE=1 SV=1	METTL13	17	10	15	10	699	78.7	132	0.951	0.801	-0.07	-0.32	0.630452	0.000616758	106.9	101.7	85.6	1063.9	1042.5	1008.9	994.7	847.9	838.5
Q86VN1	GN=VPS36 Vacuolar protein-sorting-associated protein 36 OS=Homo sapiens PE=1 SV=1	VPS36	32	11	13	10	386	43.8	112	1.012	0.802	0.02	-0.32	0.999977	0.00769173	107.6	108.9	86.3	862.3	880.5	868.9	894.7	676.8	721.9
Q8NBQ5	GN=HSD17B11 Estradiol 17-beta-dehydrogenase 11 OS=Homo sapiens PE=1 SV=3	HSD17B11	34	10	15	10	300	32.9	122	1.05	0.799	0.07	-0.32	0.963534	0.0234507	103	108.2	82.3	1059.8	1085.5	1090.3	1163.1	823.7	891.2
Q8IYI6	GN=EXOC8 Exocyst complex component 8 OS=Homo sapiens PE=1 SV=2	EXOC8	20	11	15	11	725	81.7	198	0.978	0.802	-0.03	-0.32	0.999629	0.0261192	104.3	102	83.6	1735.5	1794.3	1718.5	1733.1	1452.7	1378.9
Q6DD88	GN=ATL3 Atlastin-3 OS=Homo sapiens PE=1 SV=1	ATL3	23	11	11	11	541	60.5	95	1.056	0.8	0.08	-0.32	0.997306	0.29955	96.9	102.3	77.5	434.9	473.3	494.7	464.2	335.3	392.8
Q96ME7	GN=ZNF512 Zinc finger protein 512 OS=Homo sapiens PE=1 SV=2	ZNF512	29	12	14	12	567	64.6	256	1.063	0.798	0.09	-0.32	0.0348834	4.3972e-06	105.4	112	84.1	888	886.6	942.6	943.1	700.1	716.7
Q96BP3	GN=PPWD1 Peptidylprolyl isomerase domain and WD repeat-containing protein 1 OS=Homo sapiens PE=1 SV=1	PPWD1	22	12	14	12	646	73.5	238	1.029	0.802	0.04	-0.32	0.92287	0.000303954	107.1	110.3	85.9	632.9	642.9	673.9	639.7	502.8	520.1
Q9Y5B6	GN=PAXBP1 PAX3- and PAX7-binding protein 1 OS=Homo sapiens PE=1 SV=2	PAXBP1	16	12	13	12	917	104.7	70	0.987	0.804	-0.02	-0.32	0.99906	0.000281057	105.3	103.9	84.6	929.8	958.1	928.5	935.3	737.6	779.9
Q14498	GN=RBM39 RNA-binding protein 39 OS=Homo sapiens PE=1 SV=2	RBM39	28	14	35	14	530	59.3	562	0.961	0.804	-0.06	-0.32	0.90083	0.00205558	106.2	102	85.3	1828.7	1871.1	1769.9	1785.5	1488.9	1484.8
O14578	GN=CIT Citron Rho-interacting kinase OS=Homo sapiens PE=1 SV=2	CIT	9	16	19	16	2027	231.3	182	1.056	0.801	0.08	-0.32	0.43124	0.00029733	105.9	111.9	84.8	982.2	1036.5	1075.3	1056.8	834.1	783
Q9UG63	GN=ABCF2 ATP-binding cassette sub-family F member 2 OS=Homo sapiens PE=1 SV=2	ABCF2	34	21	50	21	623	71.2	455	0.983	0.802	-0.03	-0.32	0.995804	0.000454793	104.6	102.8	83.9	3889.8	3848.9	3719.6	3886.7	3146.3	3063.2
Q8WXH0	GN=SYNE2 Nesprin-2 OS=Homo sapiens PE=1 SV=3	SYNE2	4	21	22	21	6885	795.9	198	0.968	0.799	-0.05	-0.32	0.980626	0.00414621	110.3	106.8	88.1	717.7	768.9	705	733.7	602.3	585
Q8WUM0	GN=NUP133 Nuclear pore complex protein Nup133 OS=Homo sapiens PE=1 SV=2	NUP133	22	22	31	22	1156	128.9	428	1.006	0.8	0.01	-0.32	0.999962	3.93143e-05	106.7	107.3	85.4	2264.4	2354.6	2345.2	2301.4	1845.4	1849.9
O43432	GN=EIF4G3 Eukaryotic translation initiation factor 4 gamma 3 OS=Homo sapiens PE=1 SV=2	EIF4G3	18	27	48	22	1585	176.5	397	1.04	0.803	0.06	-0.32	0.241964	5.31861e-06	103.6	107.7	83.2	2114.1	2099.8	2188.7	2191.6	1699.4	1685.5
Q96BM9	GN=ARL8A ADP-ribosylation factor-like protein 8A OS=Homo sapiens PE=1 SV=1	ARL8A	49	7	11	2	186	21.4	40	1.024	0.805	0.03	-0.31	0.999482	0.0297127	102.9	105.4	82.8	163.2	181.3	188.3	164.8	143.2	133.9
O95260	GN=ATE1 Arginyl-tRNA--protein transferase 1 OS=Homo sapiens PE=1 SV=2	ATE1	6	2	3	2	518	59.1	147	1.033	0.809	0.05	-0.31	0.99907	0.0950669	109.3	112.9	88.4	231.2	246.8	233.8	260.3	192.1	194.3
Q9BZ23	GN=PANK2 Pantothenate kinase 2, mitochondrial OS=Homo sapiens PE=1 SV=3	PANK2	5	2	2	2	570	62.6	96	0.968	0.807	-0.05	-0.31	0.999024	0.0913562	115.1	111.5	92.9	95.9	99.5	97.7	91.6	78.3	79.4
Q99959	GN=PKP2 Plakophilin-2 OS=Homo sapiens PE=1 SV=2	PKP2	3	2	2	2	881	97.4	55	1.106	0.807	0.15	-0.31	0.730545	0.0964307	107	118.4	86.4	145.1	143.1	150.4	168.8	111.9	120.9
P34741	GN=SDC2 Syndecan-2 OS=Homo sapiens PE=1 SV=2	SDC2	12	2	2	2	201	22.1	45	1.043	0.805	0.06	-0.31	0.992996	0.0645817	104.4	108.9	84	243.8	261.6	250.4	277.1	202.1	204.2
Q9BYI3	GN=FAM126A Hyccin OS=Homo sapiens PE=1 SV=2	FAM126A	4	2	2	2	521	57.6	0	0.922	0.805	-0.12	-0.31	0.999976	0.988285	97.9	90.2	78.8	25.1	25	23.6	22.6	17.3	23.5
O43896	GN=KIF1C Kinesin-like protein KIF1C OS=Homo sapiens PE=1 SV=3	KIF1C	7	8	9	3	1103	122.9	97	0.981	0.805	-0.03	-0.31	0.999989	0.149992	114.2	112.1	91.9	134	142.8	142.9	129	114	108.8
Q8NFP9	GN=NBEA Neurobeachin OS=Homo sapiens PE=1 SV=3	NBEA	3	6	7	3	2946	327.6	50	0.99	0.805	-0.01	-0.31	1	0.502257	109.8	108.7	88.4	154.1	146.5	142.5	155.4	129.5	112.9
P26374	GN=CHML Rab proteins geranylgeranyltransferase component A 2 OS=Homo sapiens PE=1 SV=2	CHML	7	5	6	3	656	74	99	0.983	0.805	-0.02	-0.31	0.999977	0.0637914	107.2	105.4	86.3	103.3	95.6	99.6	95.7	80.6	79.4
Q3KQV9	GN=UAP1L1 UDP-N-acetylhexosamine pyrophosphorylase-like protein 1 OS=Homo sapiens PE=1 SV=2	UAP1L1	10	5	5	3	507	57	94	0.968	0.805	-0.05	-0.31	0.998348	0.0602122	107.3	103.9	86.4	282.5	291.3	293.9	262.3	233.7	228.4
Q96NY9	GN=MUS81 Crossover junction endonuclease MUS81 OS=Homo sapiens PE=1 SV=3	MUS81	10	3	3	3	551	61.1	51	1.049	0.804	0.07	-0.31	0.929902	0.0118165	100.4	105.4	80.8	144.3	154	157.3	155.6	122.4	117.5
Q8NEL9	GN=DDHD1 Phospholipase DDHD1 OS=Homo sapiens PE=1 SV=2	DDHD1	5	3	3	3	900	100.4	47	0.949	0.806	-0.08	-0.31	0.994237	0.198934	111.2	105.4	89.6	42.7	44.4	42.6	40	34.8	35.4
B7ZAP0	GN=RABGAP1L Rab GTPase-activating protein 1-like, isoform 10 OS=Homo sapiens PE=1 SV=1	RABGAP1L	20	5	5	3	253	29	26	0.978	0.806	-0.03	-0.31	0.999999	0.657313	103.8	101.5	83.7	37.8	47.4	45.6	37.6	31.6	36.9
Q5SXM2	GN=SNAPC4 snRNA-activating protein complex subunit 4 OS=Homo sapiens PE=1 SV=1	SNAPC4	3	4	4	3	1469	159.3	48	0.931	0.806	-0.1	-0.31	0.972335	0.212939	110.6	102.9	89.1	294	331	297.1	283.6	257.3	245.4
Q86XZ4	GN=SPATS2 Spermatogenesis-associated serine-rich protein 2 OS=Homo sapiens PE=1 SV=1	SPATS2	8	3	3	3	545	59.5	47	1.038	0.806	0.05	-0.31	0.99987	0.416277	107	111.1	86.2	71.2	67.2	73.1	70.5	60.8	51.1
Q9P0B6	GN=CCDC167 Coiled-coil domain-containing protein 167 OS=Homo sapiens PE=1 SV=2	CCDC167	21	3	4	3	97	11.5	0	1.044	0.809	0.06	-0.31	0.995233	0.102479	111.6	116.4	90.3	235.6	219.6	227.4	247.8	188.1	180.1
Q9NYR9	GN=NKIRAS2 NF-kappa-B inhibitor-interacting Ras-like protein 2 OS=Homo sapiens PE=1 SV=1	NKIRAS2	13	3	4	3	191	21.5	39	0.954	0.806	-0.07	-0.31	0.999657	0.502175	109.7	104.7	88.5	106.2	85.6	88.2	93.9	75.4	78.4
Q15120	GN=PDK3 [Pyruvate dehydrogenase (acetyl-transferring)] kinase isozyme 3, mitochondrial OS=Homo sapiens PE=1 SV=1	PDK3	14	4	5	4	406	46.9	102	1.077	0.806	0.11	-0.31	0.848571	0.0491576	103.1	111.1	83.1	102.1	113.2	116.5	115.1	85.2	88.2
Q9BYD3	GN=MRPL4 39S ribosomal protein L4, mitochondrial OS=Homo sapiens PE=1 SV=1	MRPL4	15	4	10	4	311	34.9	203	1.041	0.805	0.06	-0.31	0.989344	0.0329543	106.1	110.4	85.4	506.6	477.7	509.6	514.2	405.9	386.1
O15126	GN=SCAMP1 Secretory carrier-associated membrane protein 1 OS=Homo sapiens PE=1 SV=2	SCAMP1	19	5	6	4	338	37.9	86	1.123	0.804	0.17	-0.31	0.721346	0.155877	103.8	116.6	83.5	102.7	93.3	103.2	117.1	81.1	76.4
O00291	GN=HIP1 Huntingtin-interacting protein 1 OS=Homo sapiens PE=1 SV=5	HIP1	8	6	7	4	1037	116.1	52	1.064	0.808	0.09	-0.31	0.949724	0.0733348	106.4	113.2	86	336.2	305.3	337.1	344.5	251.1	266.9
Q8WWC4	GN=C2orf47 Uncharacterized protein C2orf47, mitochondrial OS=Homo sapiens PE=1 SV=1	C2orf47	13	4	5	4	291	32.5	80	1.149	0.808	0.2	-0.31	0.49182	0.132656	102.7	117.9	83	322.3	327	351.8	395.3	238.3	289.1
A8MXV4	GN=NUDT19 Nucleoside diphosphate-linked moiety X motif 19 OS=Homo sapiens PE=1 SV=1	NUDT19	15	4	4	4	375	42.2	87	1.017	0.807	0.02	-0.31	0.999373	0.00336716	101.7	103.5	82.1	228.4	226.1	226	236.4	183.3	183.3
Q8N392	GN=ARHGAP18 Rho GTPase-activating protein 18 OS=Homo sapiens PE=1 SV=3	ARHGAP18	7	4	4	4	663	74.9	48	1.05	0.805	0.07	-0.31	0.962987	0.0293516	103.2	108.4	83.2	546.6	568	582.4	588	445.1	452.6
Q562E7	GN=WDR81 WD repeat-containing protein 81 OS=Homo sapiens PE=1 SV=2	WDR81	2	4	6	4	1941	211.6	95	1.07	0.805	0.1	-0.31	0.876633	0.0394269	102.3	109.5	82.4	212.3	212.4	222.1	232.6	172.6	169.4
Q9UG01	GN=IFT172 Intraflagellar transport protein 172 homolog OS=Homo sapiens PE=1 SV=2	IFT172	3	4	4	4	1749	197.5	35	0.946	0.808	-0.08	-0.31	0.998296	0.42732	118.4	112	95.6	113	92.2	103.8	89.9	84.1	80.9
P01892	GN=HLA-A HLA class I histocompatibility antigen, A-2 alpha chain OS=Homo sapiens PE=1 SV=1	HLA-A	35	8	10	5	365	40.9	177	1.071	0.808	0.1	-0.31	0.846985	0.033567	105.2	112.6	85	193.2	216.5	232.3	206.5	166	164.6
Q8NCF5	GN=NFATC2IP NFATC2-interacting protein OS=Homo sapiens PE=1 SV=1	NFATC2IP	22	5	8	5	419	45.8	105	0.905	0.805	-0.14	-0.31	0.209393	0.00376258	107.2	97	86.2	909	917.8	857.2	797.3	725.5	744.3
Q7L7X3	GN=TAOK1 Serine/threonine-protein kinase TAO1 OS=Homo sapiens PE=1 SV=1	TAOK1	7	7	10	5	1001	116	64	1.033	0.806	0.05	-0.31	0.971853	0.0034499	104	107.4	83.8	926.8	882	937.4	930.6	744.9	713
O95292	GN=VAPB Vesicle-associated membrane protein-associated protein B/C OS=Homo sapiens PE=1 SV=3	VAPB	29	6	9	5	243	27.2	89	1.101	0.807	0.14	-0.31	0.896805	0.22612	104.4	115	84.2	314.1	280.1	319.3	334.2	255	224.4
Q9UK41	GN=VPS28 Vacuolar protein sorting-associated protein 28 homolog OS=Homo sapiens PE=1 SV=1	VPS28	26	5	7	5	221	25.4	141	1.001	0.806	0	-0.31	1	0.00339783	104.2	104.3	84	429.1	406.7	433.7	403	333.6	339.6
Q92769	GN=HDAC2 Histone deacetylase 2 OS=Homo sapiens PE=1 SV=2	HDAC2	26	10	31	6	488	55.3	355	0.99	0.805	-0.02	-0.31	0.999969	0.00287481	110.8	109.6	89.2	642.5	607.8	612.3	624.6	483.5	523.9
Q06265	GN=EXOSC9 Exosome complex component RRP45 OS=Homo sapiens PE=1 SV=3	EXOSC9	16	6	11	6	439	48.9	101	1.005	0.806	0.01	-0.31	0.999999	0.000606214	107.1	107.6	86.3	541.3	522.3	525.4	543.2	419.9	437.7
Q13405	GN=MRPL49 39S ribosomal protein L49, mitochondrial OS=Homo sapiens PE=1 SV=1	MRPL49	38	6	8	6	166	19.2	92	0.904	0.809	-0.15	-0.31	0.895198	0.27277	104.7	94.6	84.7	586.6	599.7	556.5	516.3	487	472.6
Q6ZRP7	GN=QSOX2 Sulfhydryl oxidase 2 OS=Homo sapiens PE=1 SV=3	QSOX2	10	6	7	6	698	77.5	107	0.943	0.805	-0.08	-0.31	0.999891	0.841629	93.1	87.8	75	157.3	163.1	160.3	142.4	129.7	128.4
Q15392	GN=DHCR24 Delta(24)-sterol reductase OS=Homo sapiens PE=1 SV=2	DHCR24	10	6	10	6	516	60.1	83	1.031	0.806	0.04	-0.31	0.978834	0.00328759	108.1	111.5	87.1	1492.1	1522.3	1500.3	1609.3	1177.6	1251.6
Q9NR56	GN=MBNL1 Muscleblind-like protein 1 OS=Homo sapiens PE=1 SV=2	MBNL1	18	6	7	6	388	41.8	82	1.01	0.807	0.01	-0.31	0.999995	0.0110428	101.4	102.4	81.8	642	654.2	670.5	638.9	525.6	520.7
Q9Y3E5	GN=PTRH2 Peptidyl-tRNA hydrolase 2, mitochondrial OS=Homo sapiens PE=1 SV=1	PTRH2	53	7	11	7	179	19.2	181	1.002	0.809	0	-0.31	1	0.0732572	101.7	101.9	82.2	1061.1	1081	1080.5	1065.2	832.3	901.5
Q5VYS8	GN=ZCCHC6 Terminal uridylyltransferase 7 OS=Homo sapiens PE=1 SV=1	ZCCHC6	6	8	9	7	1495	171.1	126	1.032	0.807	0.05	-0.31	0.997133	0.0332009	109.6	113.1	88.4	395.6	409.6	413	417.8	330.3	319.2
P20338	GN=RAB4A Ras-related protein Rab-4A OS=Homo sapiens PE=1 SV=3	RAB4A	37	8	15	7	218	24.4	108	0.999	0.808	0	-0.31	1	5.48027e-06	105.6	105.5	85.3	606.9	590.3	592.7	603.7	481.4	485.2
O15228	GN=GNPAT Dihydroxyacetone phosphate acyltransferase OS=Homo sapiens PE=1 SV=1	GNPAT	14	8	12	8	680	77.1	228	1.075	0.808	0.1	-0.31	0.948104	0.139199	102.3	109.9	82.6	539.2	539.6	564.3	595.7	439.2	432.3
Q05655	GN=PRKCD Protein kinase C delta type OS=Homo sapiens PE=1 SV=2	PRKCD	20	12	15	9	676	77.5	197	1.044	0.806	0.06	-0.31	0.998849	0.246483	100.8	105.2	81.3	959.5	1023.9	1036.8	1032.9	775.2	823.8
O94788	GN=ALDH1A2 Retinal dehydrogenase 2 OS=Homo sapiens PE=1 SV=3	ALDH1A2	29	11	13	9	518	56.7	158	1.033	0.807	0.05	-0.31	0.999793	0.24264	100.5	103.8	81.1	186.9	194.1	204.3	189.6	154.8	152.5
Q96TA1	GN=FAM129B Niban-like protein 1 OS=Homo sapiens PE=1 SV=3	FAM129B	15	9	11	9	746	84.1	155	0.994	0.806	-0.01	-0.31	1	0.00571625	101.9	101.3	82.1	575.8	582.4	587.2	564.3	457.8	475.6
Q9NZN5	GN=ARHGEF12 Rho guanine nucleotide exchange factor 12 OS=Homo sapiens PE=1 SV=1	ARHGEF12	7	9	9	9	1544	173.1	67	1.069	0.808	0.1	-0.31	0.921416	0.0656809	105.1	112.4	84.9	341.8	331	362.7	356.4	271.3	272
O60826	GN=CCDC22 Coiled-coil domain-containing protein 22 OS=Homo sapiens PE=1 SV=1	CCDC22	21	10	11	10	627	70.7	126	1.049	0.807	0.07	-0.31	0.99461	0.148307	103.2	108.3	83.2	254.7	296.9	281.7	295.6	210	234.4
Q92547	GN=TOPBP1 DNA topoisomerase 2-binding protein 1 OS=Homo sapiens PE=1 SV=3	TOPBP1	9	10	11	10	1522	170.6	69	1.049	0.808	0.07	-0.31	0.996274	0.187215	103.9	109	84	154.4	186.3	182.8	173.1	130.8	143.7
Q9H4L5	GN=OSBPL3 Oxysterol-binding protein-related protein 3 OS=Homo sapiens PE=1 SV=1	OSBPL3	14	10	11	10	887	101.2	76	1.044	0.808	0.06	-0.31	0.921999	0.00585458	104	108.6	84	585.6	602	613.4	626.6	461.6	498.2
O43684	GN=BUB3 Mitotic checkpoint protein BUB3 OS=Homo sapiens PE=1 SV=1	BUB3	41	11	28	11	328	37.1	276	1	0.804	0	-0.31	1	0.0599998	107.6	107.6	86.5	896.1	891.5	839.8	950.4	672.3	768.3
O96013	GN=PAK4 Serine/threonine-protein kinase PAK 4 OS=Homo sapiens PE=1 SV=1	PAK4	21	12	16	11	591	64	105	1.055	0.808	0.08	-0.31	0.951153	0.0396552	105.9	111.7	85.6	530.3	512.6	535.3	565.8	421.9	421.1
O94813	GN=SLIT2 Slit homolog 2 protein OS=Homo sapiens PE=1 SV=1	SLIT2	10	11	14	11	1529	169.8	127	0.944	0.807	-0.08	-0.31	0.999587	0.683903	108.2	102.2	87.3	416.9	455.4	437.3	386.9	370.5	333.6
Q13724	GN=MOGS Mannosyl-oligosaccharide glucosidase OS=Homo sapiens PE=1 SV=5	MOGS	17	11	12	11	837	91.9	146	1.031	0.805	0.04	-0.31	0.995294	0.0153483	106	109.3	85.3	453.1	446.4	454	473.1	350.9	373.1
Q7Z3B4	GN=NUP54 Nucleoporin p54 OS=Homo sapiens PE=1 SV=2	NUP54	28	12	18	12	507	55.4	309	0.967	0.806	-0.05	-0.31	0.999103	0.104039	102.9	99.6	83	984.9	1005.7	1021.4	907.7	800.4	804.4
Q9NVU0	GN=POLR3E DNA-directed RNA polymerase III subunit RPC5 OS=Homo sapiens PE=1 SV=1	POLR3E	22	12	13	12	708	79.8	134	1.014	0.806	0.02	-0.31	0.999867	0.00557201	108.8	110.4	87.7	489.3	492.9	496	500.4	379	413.6
Q9P2D1	GN=CHD7 Chromodomain-helicase-DNA-binding protein 7 OS=Homo sapiens PE=1 SV=3	CHD7	7	19	21	13	2997	335.7	139	0.98	0.807	-0.03	-0.31	0.999991	0.231637	111.2	109	89.7	195	187.9	186.5	188.7	161.7	147.5
P09543	GN=CNP 2',3'-cyclic-nucleotide 3'-phosphodiesterase OS=Homo sapiens PE=1 SV=2	CNP	29	13	17	13	421	47.5	125	1.035	0.806	0.05	-0.31	0.973162	0.00509142	105.6	109.2	85.1	738.5	776.7	790.9	776.5	617.1	603.6
Q9UKF6	GN=CPSF3 Cleavage and polyadenylation specificity factor subunit 3 OS=Homo sapiens PE=1 SV=1	CPSF3	21	13	16	13	684	77.4	242	1.027	0.804	0.04	-0.31	0.867017	7.70586e-05	104.8	107.7	84.3	693	701.5	726.9	705.8	548.5	573
Q8IX01	GN=SUGP2 SURP and G-patch domain-containing protein 2 OS=Homo sapiens PE=1 SV=2	SUGP2	21	16	22	16	1082	120.1	268	1.029	0.808	0.04	-0.31	0.409906	2.92951e-06	103.3	106.4	83.5	1106.5	1088.5	1133.6	1125.9	894.1	879.4
Q9H6R4	GN=NOL6 Nucleolar protein 6 OS=Homo sapiens PE=1 SV=2	NOL6	18	17	24	17	1146	127.5	382	0.98	0.805	-0.03	-0.31	0.993716	0.000915452	104.4	102.3	84.1	1253	1298.3	1258.3	1241.4	1053.5	1001.9
Q9UM54	GN=MYO6 Unconventional myosin-VI OS=Homo sapiens PE=1 SV=4	MYO6	17	19	25	19	1294	149.6	308	1.02	0.807	0.03	-0.31	0.98096	0.000187925	106.2	108.3	85.7	1669.6	1670.4	1713.3	1693	1357.4	1339.2
Q9H8H0	GN=NOL11 Nucleolar protein 11 OS=Homo sapiens PE=1 SV=1	NOL11	35	21	34	21	719	81.1	272	0.983	0.806	-0.02	-0.31	0.999824	0.0126561	104.2	102.4	83.9	2068.5	2097.7	2095.5	2000.8	1758.9	1600.7
Q7Z460	GN=CLASP1 CLIP-associating protein 1 OS=Homo sapiens PE=1 SV=1	CLASP1	20	26	30	22	1538	169.3	347	1.01	0.807	0.01	-0.31	0.999856	0.000435285	106.8	107.9	86.2	2296.3	2298	2301.2	2339.1	1835.4	1872.4
P46100	GN=ATRX Transcriptional regulator ATRX OS=Homo sapiens PE=1 SV=5	ATRX	11	24	28	24	2492	282.4	189	1.032	0.806	0.05	-0.31	0.992158	0.0129269	104.9	108.3	84.5	1565.6	1573.8	1580.5	1661.1	1266.3	1263.6
Q03252	GN=LMNB2 Lamin-B2 OS=Homo sapiens PE=1 SV=4	LMNB2	44	29	63	28	620	69.9	720	1.045	0.804	0.06	-0.31	0.255017	1.6268e-05	101.4	105.9	81.5	2872.6	2946.5	2998.4	3082.9	2333	2347.2
O75534	GN=CSDE1 Cold shock domain-containing protein E1 OS=Homo sapiens PE=1 SV=2	CSDE1	42	31	89	31	798	88.8	936	0.983	0.808	-0.02	-0.31	0.996471	0.000570242	104.8	103.1	84.7	6021.5	6058.8	5871.2	6006.2	4888.4	4868.5
O75153	GN=CLUH Clustered mitochondria protein homolog OS=Homo sapiens PE=1 SV=2	CLUH	33	34	59	34	1309	146.6	700	0.954	0.807	-0.07	-0.31	0.417738	0.000109706	101.9	97.3	82.3	1790	1849.3	1772	1700.7	1485.4	1451.6
Q13428	GN=TCOF1 Treacle protein OS=Homo sapiens PE=1 SV=3	TCOF1	32	45	81	45	1488	152	908	1.046	0.805	0.06	-0.31	0.938018	0.00922311	105.4	110.2	84.8	3871.5	3694.4	3921.8	3989.1	2972.3	3118.6
Q8WUA7	GN=TBC1D22A TBC1 domain family member 22A OS=Homo sapiens PE=1 SV=2	TBC1D22A	6	2	4	2	517	59.1	159	1.005	0.814	0.01	-0.3	1	0.171221	107	107.6	87.2	94	92.6	95.1	92.4	75.1	76.8
Q9Y394	GN=DHRS7 Dehydrogenase/reductase SDR family member 7 OS=Homo sapiens PE=1 SV=1	DHRS7	9	2	2	2	339	38.3	108	0.976	0.812	-0.03	-0.3	0.999997	0.564591	98.9	96.6	80.3	249.8	267.6	262.1	243.2	212.1	207.9
Q53T94	GN=TAF1B TATA box-binding protein-associated factor RNA polymerase I subunit B OS=Homo sapiens PE=1 SV=1	TAF1B	6	2	2	2	588	68.8	71	0.998	0.813	0	-0.3	1	0.241995	103.5	103.2	84.1	108.4	91.8	106.5	93.1	81	81.3
Q8IWF2	GN=FOXRED2 FAD-dependent oxidoreductase domain-containing protein 2 OS=Homo sapiens PE=1 SV=1	FOXRED2	6	2	4	2	684	77.7	105	1.007	0.81	0.01	-0.3	1	0.0808083	104	104.8	84.3	118.5	113.5	118.3	115.3	93.6	94.3
Q7Z7F0	GN=KIAA0907 UPF0469 protein KIAA0907 OS=Homo sapiens PE=1 SV=1	KIAA0907	3	2	2	2	614	64.8	32	0.953	0.813	-0.07	-0.3	0.96776	0.0389763	106.4	101.4	86.5	252.9	280.6	246.2	261.7	214.3	218.8
Q99719	GN=SEPT5 Septin-5 OS=Homo sapiens PE=1 SV=1	SEPT5	7	2	2	2	369	42.8	37	0.977	0.811	-0.03	-0.3	0.999224	0.0219483	110.4	107.9	89.6	108.4	110.2	110.9	102.9	90.1	87.3
Q96BW9	GN=TAMM41 Phosphatidate cytidylyltransferase, mitochondrial OS=Homo sapiens PE=1 SV=2	TAMM41	9	3	3	3	452	51	35	1.024	0.811	0.03	-0.3	0.999203	0.022495	104.2	106.7	84.5	326.6	334.9	345.8	331.4	267.7	268.7
Q8TCF1	GN=ZFAND1 AN1-type zinc finger protein 1 OS=Homo sapiens PE=1 SV=1	ZFAND1	12	3	4	3	268	30.8	41	0.857	0.81	-0.22	-0.3	0.938896	0.784472	112.2	96.2	90.9	267.8	203.3	189.9	210.7	160.6	222.3
Q6EEV4	GN=POLR2M DNA-directed RNA polymerase II subunit GRINL1A, isoforms 4/5 OS=Homo sapiens PE=1 SV=1	POLR2M	47	4	6	4	148	15.1	161	1.014	0.813	0.02	-0.3	0.999884	0.00557611	102.8	104.2	83.5	354.5	365.8	360.1	370	290	295.5
P31323	GN=PRKAR2B cAMP-dependent protein kinase type II-beta regulatory subunit OS=Homo sapiens PE=1 SV=3	PRKAR2B	11	4	5	4	418	46.3	66	1.01	0.814	0.01	-0.3	1	0.375403	107.3	108.4	87.4	140.6	148	155.3	136.6	107.9	127.7
Q9H270	GN=VPS11 Vacuolar protein sorting-associated protein 11 homolog OS=Homo sapiens PE=1 SV=1	VPS11	6	4	4	4	941	107.8	81	0.912	0.813	-0.13	-0.3	0.958925	0.400468	113	103.1	91.9	166	145.2	143	140.3	121.5	131.2
Q6UXV4	GN=APOOL MICOS complex subunit MIC27 OS=Homo sapiens PE=1 SV=1	APOOL	20	4	4	4	268	29.1	58	1.04	0.813	0.06	-0.3	0.982916	0.0264803	101	105	82.1	594	601.7	607.1	637.1	449.3	526.4
Q9BUK6	GN=MSTO1 Protein misato homolog 1 OS=Homo sapiens PE=1 SV=1	MSTO1	7	4	5	4	570	61.8	48	0.997	0.811	0	-0.3	1	0.684131	105.3	105	85.4	51.7	62.6	57	56.5	53.3	40
Q9ULP9	GN=TBC1D24 TBC1 domain family member 24 OS=Homo sapiens PE=1 SV=2	TBC1D24	6	4	5	4	559	62.9	80	1.022	0.81	0.03	-0.3	0.999993	0.341699	108.5	110.8	87.9	391.8	341.8	395.6	353.4	300.1	292.9
Q9Y2S0	GN=POLR1D DNA-directed RNA polymerases I and III subunit RPAC2 OS=Homo sapiens PE=1 SV=1	POLR1D	49	5	9	5	133	15.2	184	0.964	0.813	-0.05	-0.3	0.998758	0.150324	105.5	101.7	85.8	297.7	327.1	314.9	287.3	263.2	244.4
Q92995	GN=USP13 Ubiquitin carboxyl-terminal hydrolase 13 OS=Homo sapiens PE=1 SV=2	USP13	11	5	6	5	863	97.3	146	0.959	0.814	-0.06	-0.3	0.919795	0.00579367	101.6	97.5	82.7	302.5	300.3	287.6	290.5	253.1	237.8
Q9NVS2	GN=MRPS18A 28S ribosomal protein S18a, mitochondrial OS=Homo sapiens PE=1 SV=1	MRPS18A	26	5	5	5	196	22.2	55	1.001	0.812	0	-0.3	1	0.0162976	109.4	109.5	88.8	372	374.6	352.6	396.1	296	310.3
O75940	GN=SMNDC1 Survival of motor neuron-related-splicing factor 30 OS=Homo sapiens PE=1 SV=1	SMNDC1	34	6	15	6	238	26.7	337	0.931	0.814	-0.1	-0.3	0.976292	0.272621	106	98.6	86.3	504.5	501.8	490.9	446.9	428.4	391.6
Q12800	GN=TFCP2 Alpha-globin transcription factor CP2 OS=Homo sapiens PE=1 SV=2	TFCP2	24	8	13	6	502	57.2	233	0.959	0.812	-0.06	-0.3	0.990745	0.0593003	107.4	103	87.1	460	454.5	458.3	419.7	357.3	385.4
Q14181	GN=POLA2 DNA polymerase alpha subunit B OS=Homo sapiens PE=1 SV=2	POLA2	13	6	7	6	598	65.9	109	1.05	0.811	0.07	-0.3	0.995216	0.178934	100.3	105.3	81.3	362.5	366.1	387.1	377.7	285.5	305.4
Q8NHH9	GN=ATL2 Atlastin-2 OS=Homo sapiens PE=1 SV=2	ATL2	12	6	9	6	583	66.2	132	0.942	0.81	-0.09	-0.3	0.961701	0.0850047	102.1	96.2	82.7	438.8	461.5	435.4	412.7	369.6	359.1
Q86W50	GN=METTL16 Methyltransferase-like protein 16 OS=Homo sapiens PE=1 SV=2	METTL16	15	6	7	6	562	63.6	71	0.96	0.814	-0.06	-0.3	0.987324	0.0414838	106.2	102	86.4	357.1	352.1	356	325.6	298.4	279.1
O15439	GN=ABCC4 Multidrug resistance-associated protein 4 OS=Homo sapiens PE=1 SV=3	ABCC4	6	7	8	6	1325	149.4	75	1.008	0.815	0.01	-0.3	0.999996	0.00369178	106.6	107.4	86.8	378.3	371.6	373.6	382.1	300.2	310.8
Q8N983	GN=MRPL43 39S ribosomal protein L43, mitochondrial OS=Homo sapiens PE=1 SV=1	MRPL43	24	6	7	6	215	23.4	86	1.081	0.81	0.11	-0.3	0.971523	0.291892	102.4	110.6	82.9	215.5	221.6	216.1	258.2	157.9	198.3
O75191	GN=XYLB Xylulose kinase OS=Homo sapiens PE=1 SV=3	XYLB	19	7	8	7	536	58.3	164	0.97	0.812	-0.04	-0.3	0.99998	0.534019	101.6	98.6	82.5	305.9	307.5	306	289.4	259.2	239.6
P29372	GN=MPG DNA-3-methyladenine glycosylase OS=Homo sapiens PE=1 SV=3	MPG	40	8	13	8	298	32.8	281	1.002	0.813	0	-0.3	1	0.00331305	103	103.2	83.8	450.3	467.8	471.1	449.2	382.6	364.3
O15397	GN=IPO8 Importin-8 OS=Homo sapiens PE=1 SV=2	IPO8	9	8	8	8	1037	119.9	134	1.072	0.813	0.1	-0.3	0.922918	0.0920563	104.4	111.9	84.8	365.6	376.9	387.1	408.8	282.5	322.1
Q9H773	GN=DCTPP1 dCTP pyrophosphatase 1 OS=Homo sapiens PE=1 SV=1	DCTPP1	59	9	24	9	170	18.7	332	0.925	0.814	-0.11	-0.3	0.872673	0.0933969	105.8	97.9	86.1	949.6	948.5	907	849.8	781.8	762.7
Q9P275	GN=USP36 Ubiquitin carboxyl-terminal hydrolase 36 OS=Homo sapiens PE=1 SV=3	USP36	11	9	10	9	1121	122.6	180	0.955	0.814	-0.07	-0.3	0.938133	0.0156734	107	102.1	87.1	373.6	386.1	361.7	363.6	317.9	301
P40818	GN=USP8 Ubiquitin carboxyl-terminal hydrolase 8 OS=Homo sapiens PE=1 SV=1	USP8	11	9	9	9	1118	127.4	114	1.026	0.812	0.04	-0.3	0.999255	0.0459794	106.7	109.5	86.7	413.5	394.7	420.9	408.4	326	330.4
Q15643	GN=TRIP11 Thyroid receptor-interacting protein 11 OS=Homo sapiens PE=1 SV=3	TRIP11	5	10	11	10	1979	227.4	103	0.968	0.81	-0.05	-0.3	0.765097	0.000114466	101.4	98.2	82.2	676.9	683.2	650.5	666.6	553.7	548
Q13601	GN=KRR1 KRR1 small subunit processome component homolog OS=Homo sapiens PE=1 SV=4	KRR1	31	12	20	12	381	43.6	222	1.033	0.811	0.05	-0.3	0.981316	0.00730177	101.5	104.9	82.4	1414.8	1504	1523.1	1491.7	1181.8	1184.2
Q8NBF2	GN=NHLRC2 NHL repeat-containing protein 2 OS=Homo sapiens PE=1 SV=1	NHLRC2	25	14	20	14	726	79.4	380	1	0.815	0	-0.3	1	0.000792251	104.5	104.5	85.1	901.7	908.7	888	922.1	733.6	741.7
Q8TED0	GN=UTP15 U3 small nucleolar RNA-associated protein 15 homolog OS=Homo sapiens PE=1 SV=3	UTP15	34	17	24	17	518	58.4	158	1.026	0.813	0.04	-0.3	0.970772	0.000868286	104.7	107.5	85.1	1109.7	1112.7	1122.3	1158.1	902.9	903
Q7LBC6	GN=KDM3B Lysine-specific demethylase 3B OS=Homo sapiens PE=1 SV=2	KDM3B	16	20	26	19	1761	191.5	336	0.994	0.814	-0.01	-0.3	1	0.0425394	102.5	101.9	83.5	1279.3	1401.1	1349.4	1313.3	1116.5	1064.4
Q9NVP1	GN=DDX18 ATP-dependent RNA helicase DDX18 OS=Homo sapiens PE=1 SV=2	DDX18	37	21	45	21	670	75.4	510	1.01	0.811	0.01	-0.3	0.999914	0.000741709	105	106	85.1	1943.7	1955.2	1962.8	1973.9	1570.2	1591.7
Q7Z5K2	GN=WAPL Wings apart-like protein homolog OS=Homo sapiens PE=1 SV=1	WAPL	27	24	33	24	1190	132.9	303	0.99	0.81	-0.01	-0.3	0.9996	0.000120213	104.9	103.9	85	1609.1	1595.2	1584.7	1589	1285.5	1309
Q12830	GN=BPTF Nucleosome-remodeling factor subunit BPTF OS=Homo sapiens PE=1 SV=3	BPTF	12	35	39	35	3046	338.1	301	1.037	0.812	0.05	-0.3	0.994767	0.0493472	101.5	105.2	82.4	2219.8	2225.3	2280.9	2328.8	1781.5	1829.2
Q02952	GN=AKAP12 A-kinase anchor protein 12 OS=Homo sapiens PE=1 SV=4	AKAP12	31	40	59	40	1782	191.4	953	0.994	0.811	-0.01	-0.3	0.999998	0.000782325	108.9	108.3	88.3	4133	4146	4120.5	4112.9	3332.6	3381.7
Q15149	GN=PLEC Plectin OS=Homo sapiens PE=1 SV=3	PLEC	27	109	147	105	4684	531.5	1408	1.029	0.812	0.04	-0.3	0.932082	0.000500021	105.2	108.2	85.5	6424.1	6422.7	6529.2	6687.4	5124.8	5310.7
Q9NV56	GN=MRGBP MRG/MORF4L-binding protein OS=Homo sapiens PE=1 SV=1	MRGBP	13	2	2	2	204	22.4	64	1.068	0.817	0.1	-0.29	0.999947	0.955253	93.5	99.9	76.4	110.5	103.5	122.2	106.8	86.5	88.2
Q9Y3C0	GN=CCDC53 WASH complex subunit CCDC53 OS=Homo sapiens PE=1 SV=1	CCDC53	20	2	2	2	194	21.2	37	1.022	0.819	0.03	-0.29	0.999993	0.402607	100.9	103.1	82.7	358.5	370.1	397.4	348.8	294	303
Q9H939	GN=PSTPIP2 Proline-serine-threonine phosphatase-interacting protein 2 OS=Homo sapiens PE=1 SV=4	PSTPIP2	6	2	2	2	334	38.8	71	1.021	0.816	0.03	-0.29	0.999985	0.215771	107.3	109.6	87.6	50.1	48.6	47.5	53.3	40.3	40.2
Q70Z53	GN=FRA10AC1 Protein FRA10AC1 OS=Homo sapiens PE=1 SV=3	FRA10AC1	7	2	2	2	315	37.5	36	1.018	0.815	0.03	-0.29	1	0.787154	116.2	118.3	94.7	46.1	42.4	45.3	44.8	39	33.3
Q6NXT6	GN=TAPT1 Transmembrane anterior posterior transformation protein 1 homolog OS=Homo sapiens PE=1 SV=1	TAPT1	6	2	3	2	567	64.2	62	0.892	0.818	-0.17	-0.29	0.981057	0.778698	104.4	93.1	85.4	56	52.5	47.9	48.8	45.5	43.3
P15882	GN=CHN1 N-chimaerin OS=Homo sapiens PE=1 SV=3	CHN1	6	2	2	2	459	53.1	38	0.87	0.817	-0.2	-0.29	0.772302	0.416018	105.1	91.4	85.8	278	260.7	253.2	216.8	234	206.6
Q9BZL1	GN=UBL5 Ubiquitin-like protein 5 OS=Homo sapiens PE=1 SV=1	UBL5	25	2	6	2	73	8.5	39	0.834	0.817	-0.26	-0.29	0.515971	0.403633	111.7	93.1	91.2	21.7	19.8	16.5	18.2	18.9	15.2
P30307	GN=CDC25C M-phase inducer phosphatase 3 OS=Homo sapiens PE=1 SV=2	CDC25C	5	2	3	2	473	53.3	23	1.014	0.818	0.02	-0.29	0.999997	0.12927	114.5	116.1	93.6	65.7	69.7	70.4	67	55.6	55.1
Q5PRF9	GN=SAMD4B Protein Smaug homolog 2 OS=Homo sapiens PE=1 SV=1	SAMD4B	6	2	2	2	694	75.4	40	1.031	0.816	0.04	-0.29	0.999998	0.819631	91.2	94	74.4	87.3	102.1	105.3	89.9	72.1	82.3
Q8IZR5	GN=CMTM4 CKLF-like MARVEL transmembrane domain-containing protein 4 OS=Homo sapiens PE=1 SV=1	CMTM4	8	2	2	2	234	25.8	0	1.043	0.819	0.06	-0.29	0.996972	0.170333	106.8	111.4	87.5	92.9	85.6	90.3	95.9	75.9	70.3
Q9Y6X3	GN=MAU2 MAU2 chromatid cohesion factor homolog OS=Homo sapiens PE=1 SV=2	MAU2	7	3	3	3	613	69	52	1.003	0.82	0	-0.29	1	0.781844	98.8	99.1	81	153.9	142.8	151.2	146.4	116.1	127.5
Q8WXG6	GN=MADD MAP kinase-activating death domain protein OS=Homo sapiens PE=1 SV=2	MADD	3	3	3	3	1647	183.2	76	1.049	0.82	0.07	-0.29	0.935397	0.0214221	105.1	110.3	86.2	207.6	214.3	232.8	210.3	177.4	168.5
Q15165	GN=PON2 Serum paraoxonase/arylesterase 2 OS=Homo sapiens PE=1 SV=3	PON2	13	3	3	3	354	39.4	41	0.968	0.819	-0.05	-0.29	0.996426	0.0500859	105.7	102.3	86.5	87.8	99.5	86.7	94.3	72.3	81
Q08AE8	GN=SPIRE1 Protein spire homolog 1 OS=Homo sapiens PE=1 SV=3	SPIRE1	6	3	4	3	756	85.5	106	0.914	0.819	-0.13	-0.29	0.926675	0.293214	110.3	100.9	90.4	347	315.2	307	297.7	284.5	257.9
Q6ZNW5	GN=GDPGP1 GDP-D-glucose phosphorylase 1 OS=Homo sapiens PE=1 SV=2	GDPGP1	16	3	4	3	385	42.3	57	0.965	0.821	-0.05	-0.29	1	0.991372	83.3	80.3	68.3	37.7	44.6	45.3	34.5	30.6	37
Q9Y2W6	GN=TDRKH Tudor and KH domain-containing protein OS=Homo sapiens PE=1 SV=2	TDRKH	6	3	5	3	561	62	107	1.079	0.82	0.11	-0.29	0.442374	0.00639527	106.3	114.8	87.2	476.3	504.5	515.2	543.5	387.8	416.4
Q9NXW2	GN=DNAJB12 DnaJ homolog subfamily B member 12 OS=Homo sapiens PE=1 SV=4	DNAJB12	13	4	5	4	375	41.8	156	0.966	0.817	-0.05	-0.29	0.91042	0.00168406	110.7	106.9	90.4	124.8	131.6	121.2	126.5	102.9	106.6
Q8WXE1	GN=ATRIP ATR-interacting protein OS=Homo sapiens PE=1 SV=1	ATRIP	6	4	5	4	791	85.8	86	0.905	0.816	-0.14	-0.29	0.252134	0.00793774	109.9	99.5	89.6	161.2	168.2	150.8	147.3	133.5	135.1
Q53EZ4	GN=CEP55 Centrosomal protein of 55 kDa OS=Homo sapiens PE=1 SV=3	CEP55	13	4	5	4	464	54.1	79	0.975	0.82	-0.04	-0.29	0.998694	0.0338898	117.6	114.6	96.4	313.3	283.6	291.3	289.8	244.9	243.8
Q6P2C8	GN=MED27 Mediator of RNA polymerase II transcription subunit 27 OS=Homo sapiens PE=1 SV=1	MED27	14	4	4	4	311	35.4	61	1.109	0.816	0.15	-0.29	0.996155	0.878927	94.5	104.9	77.1	43.3	43.6	46.4	50.1	32.3	38.9
P51608	GN=MECP2 Methyl-CpG-binding protein 2 OS=Homo sapiens PE=1 SV=1	MECP2	10	4	4	4	486	52.4	66	1.155	0.82	0.21	-0.29	0.909424	0.710361	109.4	126.4	89.7	67.4	60.9	72.7	75.4	51.7	53.4
P18077	GN=RPL35A 60S ribosomal protein L35a OS=Homo sapiens PE=1 SV=2	RPL35A	27	4	19	4	110	12.5	113	0.977	0.821	-0.03	-0.29	0.999458	0.0415082	109.5	107	89.8	2405.3	2436.6	2322.8	2409.3	1905.6	2071.6
Q86X10	GN=RALGAPB Ral GTPase-activating protein subunit beta OS=Homo sapiens PE=1 SV=1	RALGAPB	4	4	4	4	1494	166.7	55	1.024	0.819	0.03	-0.29	0.987907	0.00198687	103.6	106.1	84.8	250.5	249.1	261.5	250.1	201.4	207.8
Q96EY4	GN=TMA16 Translation machinery-associated protein 16 OS=Homo sapiens PE=1 SV=2	TMA16	28	5	7	5	203	23.8	133	0.948	0.819	-0.08	-0.29	0.963665	0.0704533	103	97.6	84.3	268.7	268.3	254.9	254	231.6	208.7
Q9UKA9	GN=PTBP2 Polypyrimidine tract-binding protein 2 OS=Homo sapiens PE=1 SV=1	PTBP2	18	6	10	5	531	57.5	129	1.089	0.819	0.12	-0.29	0.568433	0.0239425	104.3	113.6	85.4	171.2	187.7	201	189.4	139.1	154.8
P82673	GN=MRPS35 28S ribosomal protein S35, mitochondrial OS=Homo sapiens PE=1 SV=1	MRPS35	19	5	6	5	323	36.8	132	1.044	0.816	0.06	-0.29	0.997133	0.172424	106.2	110.9	86.7	235.8	239.3	242.3	253.7	179.4	209.2
O00233	GN=PSMD9 26S proteasome non-ATPase regulatory subunit 9 OS=Homo sapiens PE=1 SV=3	PSMD9	25	5	6	5	223	24.7	104	0.98	0.82	-0.03	-0.29	0.999905	0.0838161	112.3	110	92	370.9	342.6	354.1	344.4	294.6	290
Q92614	GN=MYO18A Unconventional myosin-XVIIIa OS=Homo sapiens PE=1 SV=3	MYO18A	3	6	7	5	2054	233	108	1.118	0.82	0.16	-0.29	0.366884	0.0363767	104.2	116.5	85.4	178.5	160	194.4	183.5	133.5	143.7
Q8NCA5	GN=FAM98A Protein FAM98A OS=Homo sapiens PE=1 SV=1	FAM98A	21	7	21	6	519	55.4	444	0.92	0.82	-0.12	-0.29	0.631353	0.033597	103.9	95.5	85.2	502.9	500.2	461.5	460.9	411.9	411
Q53T59	GN=HS1BP3 HCLS1-binding protein 3 OS=Homo sapiens PE=1 SV=1	HS1BP3	28	6	6	6	392	42.8	164	0.993	0.817	-0.01	-0.29	1	0.49575	99	98.3	80.9	305.5	314.5	320.1	296.1	259.5	247.3
Q7Z434	GN=MAVS Mitochondrial antiviral-signaling protein OS=Homo sapiens PE=1 SV=2	MAVS	23	6	6	6	540	56.5	163	1.054	0.818	0.08	-0.29	0.987426	0.152021	106.4	112.1	87.1	278.2	268.1	284.3	291.4	214	233.4
Q13416	GN=ORC2 Origin recognition complex subunit 2 OS=Homo sapiens PE=1 SV=2	ORC2	14	6	7	6	577	65.9	117	0.96	0.819	-0.06	-0.29	0.999903	0.621487	100.1	96.1	81.9	164	184	162.5	171.4	143.3	141.1
O94927	GN=HAUS5 HAUS augmin-like complex subunit 5 OS=Homo sapiens PE=1 SV=2	HAUS5	12	6	6	6	633	71.6	100	1.01	0.816	0.01	-0.29	1	0.292255	107.5	108.5	87.7	150.4	150.4	164.5	140.1	123.9	121.5
O95140	GN=MFN2 Mitofusin-2 OS=Homo sapiens PE=1 SV=3	MFN2	12	7	9	7	757	86.3	110	1.045	0.819	0.06	-0.29	0.939615	0.0143795	102.6	107.3	84.1	270.3	249.6	273.5	269.4	223	203.2
O15111	GN=CHUK Inhibitor of nuclear factor kappa-B kinase subunit alpha OS=Homo sapiens PE=1 SV=2	CHUK	10	8	8	7	745	84.6	80	1.058	0.816	0.08	-0.29	0.478561	0.000871327	103	108.9	84	401.8	402.1	417	433.4	318.7	337.2
Q8NBI6	GN=XXYLT1 Xyloside xylosyltransferase 1 OS=Homo sapiens PE=1 SV=1	XXYLT1	21	7	7	7	393	43.8	32	0.962	0.819	-0.06	-0.29	0.989798	0.0460458	108.9	104.8	89.2	462.5	541.8	470.9	492.7	412.9	407.6
Q86TI2	GN=DPP9 Dipeptidyl peptidase 9 OS=Homo sapiens PE=1 SV=3	DPP9	11	8	10	8	863	98.2	103	0.969	0.819	-0.05	-0.29	0.964755	0.00339524	106.4	103.1	87.1	957.9	913.1	891.5	921.5	769.8	762
P62633	GN=CNBP Cellular nucleic acid-binding protein OS=Homo sapiens PE=1 SV=1	CNBP	53	9	24	9	177	19.5	398	0.985	0.816	-0.02	-0.29	0.999999	0.348402	105.4	103.9	86.1	707.3	589.3	633.1	639.2	475.1	584.3
P22033	GN=MUT Methylmalonyl-CoA mutase, mitochondrial OS=Homo sapiens PE=1 SV=4	MUT	15	9	12	9	750	83.1	100	1.03	0.816	0.04	-0.29	0.920428	0.000575251	102	105.1	83.2	1014	1046.9	1066.6	1055.4	833	847.8
Q8IXH7	GN=NELFCD Negative elongation factor C/D OS=Homo sapiens PE=1 SV=2	NELFCD	19	9	11	9	590	66.2	109	1.043	0.82	0.06	-0.29	0.993937	0.104758	100.1	104.3	82	331.5	343.9	378.9	327.1	276.4	277.3
Q15648	GN=MED1 Mediator of RNA polymerase II transcription subunit 1 OS=Homo sapiens PE=1 SV=4	MED1	8	10	11	10	1581	168.4	146	1.009	0.82	0.01	-0.29	1	0.0720414	107	108	87.7	444.5	405.7	407.1	451.1	350.3	345.8
Q10471	GN=GALNT2 Polypeptide N-acetylgalactosaminyltransferase 2 OS=Homo sapiens PE=1 SV=1	GALNT2	19	11	12	10	571	64.7	136	1.047	0.821	0.07	-0.29	0.833923	0.00454583	103.6	108.5	85	775.3	738.7	787.8	797.5	595.2	648.1
Q8N5C6	GN=SRBD1 S1 RNA-binding domain-containing protein 1 OS=Homo sapiens PE=1 SV=2	SRBD1	12	11	15	11	995	111.7	163	0.962	0.817	-0.06	-0.29	0.76822	0.000600081	105.5	101.5	86.2	527.5	535.4	506.6	516.1	451.1	418
Q9BUI4	GN=POLR3C DNA-directed RNA polymerase III subunit RPC3 OS=Homo sapiens PE=1 SV=1	POLR3C	27	12	17	12	534	60.6	206	1.021	0.816	0.03	-0.29	0.693782	2.59743e-06	107.9	110.2	88	735.7	749.1	759.6	755.8	602.3	608.7
P30260	GN=CDC27 Cell division cycle protein 27 homolog OS=Homo sapiens PE=1 SV=2	CDC27	24	14	21	14	824	91.8	279	0.971	0.82	-0.04	-0.29	0.928952	0.00090701	106	102.9	86.9	1478.8	1436.1	1446.7	1383.3	1220.4	1169.9
Q9UHD8	GN=SEPT9 Septin-9 OS=Homo sapiens PE=1 SV=2	SEPT9	30	15	31	15	586	65.4	469	0.998	0.818	0	-0.29	1	0.00464042	107	106.7	87.4	2787.5	2681.9	2717.3	2738.2	2184.2	2287.7
Q9H078	GN=CLPB Caseinolytic peptidase B protein homolog OS=Homo sapiens PE=1 SV=1	CLPB	26	15	20	15	707	78.7	304	1.021	0.817	0.03	-0.29	0.999982	0.204319	100.5	102.6	82.1	508.3	555.9	557	528.5	439.5	429.1
Q14CX7	GN=NAA25 N-alpha-acetyltransferase 25, NatB auxiliary subunit OS=Homo sapiens PE=1 SV=1	NAA25	16	15	21	15	972	112.2	127	1.007	0.817	0.01	-0.29	0.999981	0.00049502	106.1	106.9	86.7	829.2	800.5	842.8	798.7	671.7	659.1
P57740	GN=NUP107 Nuclear pore complex protein Nup107 OS=Homo sapiens PE=1 SV=1	NUP107	23	17	25	17	925	106.3	387	1.003	0.819	0	-0.29	0.999999	1.84814e-05	106.8	107.1	87.5	813.7	782.7	809.3	791.2	659	649
Q5JTZ9	GN=AARS2 Alanine--tRNA ligase, mitochondrial OS=Homo sapiens PE=1 SV=1	AARS2	20	17	18	17	985	107.3	248	1.05	0.818	0.07	-0.29	0.675279	0.00153235	103.1	108.2	84.3	633.6	651.2	653.1	696.8	521.4	530.1
P17980	GN=PSMC3 26S protease regulatory subunit 6A OS=Homo sapiens PE=1 SV=3	PSMC3	56	19	70	19	439	49.2	1013	0.944	0.818	-0.08	-0.29	0.987161	0.212136	103.5	97.7	84.7	3779.9	3786.5	3672	3473.2	3096.9	3095.6
Q01813	GN=PFKP ATP-dependent 6-phosphofructokinase, platelet type OS=Homo sapiens PE=1 SV=2	PFKP	38	24	36	19	784	85.5	504	1.011	0.818	0.02	-0.29	0.999863	0.00169535	104	105.2	85	1399.9	1404.9	1460.5	1377.3	1132.4	1160.7
P42858	GN=HTT Huntingtin OS=Homo sapiens PE=1 SV=2	HTT	7	19	21	19	3142	347.4	235	1.026	0.82	0.04	-0.29	0.962494	0.000856263	105.1	107.8	86.2	788	795.1	823.7	800.7	633.6	665.3
Q16513	GN=PKN2 Serine/threonine-protein kinase N2 OS=Homo sapiens PE=1 SV=1	PKN2	29	21	32	20	984	112	465	0.939	0.819	-0.09	-0.29	0.53766	0.00313627	108	101.5	88.5	2495.4	2521.1	2419.1	2294.3	2103.1	2005.4
Q96N67	GN=DOCK7 Dedicator of cytokinesis protein 7 OS=Homo sapiens PE=1 SV=4	DOCK7	12	22	26	20	2140	242.4	248	1.005	0.815	0.01	-0.29	0.999996	0.000245805	103.7	104.2	84.5	1360.3	1392.6	1364.4	1402.5	1141.9	1102.2
Q6KC79	GN=NIPBL Nipped-B-like protein OS=Homo sapiens PE=1 SV=2	NIPBL	9	20	25	20	2804	315.9	290	1.065	0.815	0.09	-0.29	0.0354179	1.16905e-05	105.3	112.1	85.8	712.8	723.3	773.7	755.4	583	587.7
O43795	GN=MYO1B Unconventional myosin-Ib OS=Homo sapiens PE=1 SV=3	MYO1B	21	23	30	22	1136	131.9	267	1.005	0.82	0.01	-0.29	1	0.00350215	103.1	103.6	84.6	1776.1	1856.4	1810.4	1838.8	1421.2	1560.2
Q07065	GN=CKAP4 Cytoskeleton-associated protein 4 OS=Homo sapiens PE=1 SV=2	CKAP4	54	29	55	28	602	66	638	1.04	0.816	0.06	-0.29	0.911158	0.00336962	106.7	110.9	87.1	2468.8	2363.3	2542.6	2480.1	1969.9	1972.8
O43143	GN=DHX15 Pre-mRNA-splicing factor ATP-dependent RNA helicase DHX15 OS=Homo sapiens PE=1 SV=2	DHX15	37	29	65	28	795	90.9	575	0.984	0.817	-0.02	-0.29	0.982697	8.57111e-05	104.8	103.1	85.6	5805.6	5742.3	5737.4	5623.1	4654.9	4780.4
P09884	GN=POLA1 DNA polymerase alpha catalytic subunit OS=Homo sapiens PE=1 SV=2	POLA1	20	28	35	28	1462	165.8	272	1.003	0.819	0	-0.29	1	0.00261601	107.1	107.4	87.7	1965.8	1976.3	1964.5	1989.7	1609.7	1617.5
P46939	GN=UTRN Utrophin OS=Homo sapiens PE=1 SV=2	UTRN	11	33	36	33	3433	394.2	250	1.012	0.82	0.02	-0.29	0.9919	3.11284e-05	106.2	107.5	87.1	1413.9	1461.9	1479.7	1431.6	1162.1	1196.9
Q15393	GN=SF3B3 Splicing factor 3B subunit 3 OS=Homo sapiens PE=1 SV=4	SF3B3	33	34	89	34	1217	135.5	1017	0.958	0.818	-0.06	-0.29	0.252272	2.15875e-05	105.8	101.4	86.5	4830	4776.1	4665.3	4541.9	3861.6	3992.9
Q00341	GN=HDLBP Vigilin OS=Homo sapiens PE=1 SV=2	HDLBP	36	40	70	40	1268	141.4	548	1.002	0.815	0	-0.29	1	0.000567455	106.8	107	87.1	3184.1	3166.4	3196.5	3165.7	2646	2531.6
Q14676	GN=MDC1 Mediator of DNA damage checkpoint protein 1 OS=Homo sapiens PE=1 SV=3	MDC1	34	42	65	42	2089	226.5	1089	1.054	0.818	0.08	-0.29	0.614578	0.00150752	100.8	106.2	82.5	4789.6	4939.1	5096.3	5152.1	4031.6	3929.6
Q9P0L2	GN=MARK1 Serine/threonine-protein kinase MARK1 OS=Homo sapiens PE=1 SV=2	MARK1	9	6	8	2	795	88.9	46	1.011	0.822	0.02	-0.28	1	0.440314	107.2	108.4	88.1	109.5	102.2	108	105.7	93.1	81.2
Q9Y6G3	GN=MRPL42 39S ribosomal protein L42, mitochondrial OS=Homo sapiens PE=1 SV=1	MRPL42	15	2	4	2	142	16.7	87	1.07	0.824	0.1	-0.28	0.861698	0.0596525	100.7	107.8	83.1	572.4	596.6	585.7	667.6	467.1	496.9
Q9UKD1	GN=GMEB2 Glucocorticoid modulatory element-binding protein 2 OS=Homo sapiens PE=1 SV=1	GMEB2	5	2	3	2	530	56.4	107	1.108	0.823	0.15	-0.28	0.926269	0.441564	104.9	116.2	86.4	110.4	104.1	114.4	123.2	87.3	89.2
Q5EBL8	GN=PDZD11 PDZ domain-containing protein 11 OS=Homo sapiens PE=1 SV=2	PDZD11	14	2	2	2	140	16.1	41	1.095	0.826	0.13	-0.28	0.958893	0.460276	107.6	117.8	88.9	108.1	109.5	124.4	114	90.8	89
Q9H497	GN=TOR3A Torsin-3A OS=Homo sapiens PE=1 SV=1	TOR3A	5	2	2	2	397	46.2	53	0.996	0.824	-0.01	-0.28	1	0.710541	111.8	111.3	92.1	61.9	63.6	60.4	64.6	53.6	49.8
P10636	GN=MAPT Microtubule-associated protein tau OS=Homo sapiens PE=1 SV=5	MAPT	3	2	2	2	758	78.9	0	1.018	0.825	0.03	-0.28	0.999989	0.206143	106.1	108	87.5	146.4	127.4	136.5	141.7	103.2	123.1
Q9Y5B8	GN=NME7 Nucleoside diphosphate kinase 7 OS=Homo sapiens PE=1 SV=1	NME7	12	3	3	3	376	42.5	103	0.979	0.826	-0.03	-0.28	0.999998	0.619324	103.3	101.2	85.4	70.5	93.8	83.1	76.2	74.9	60.2
O96007	GN=MOCS2 Molybdopterin synthase catalytic subunit OS=Homo sapiens PE=1 SV=1	MOCS2	21	3	4	3	188	20.9	47	0.99	0.822	-0.01	-0.28	1	0.282805	100.3	99.3	82.4	293.4	333.2	318.6	301	250.4	263.9
O75884	GN=RBBP9 Putative hydrolase RBBP9 OS=Homo sapiens PE=1 SV=2	RBBP9	18	3	5	3	186	21	93	1.028	0.826	0.04	-0.28	0.999996	0.758685	96.4	99.1	79.6	217	234.5	240.4	223.9	174.5	198.9
Q92993	GN=KAT5 Histone acetyltransferase KAT5 OS=Homo sapiens PE=1 SV=2	KAT5	10	3	3	3	513	58.5	70	0.861	0.823	-0.22	-0.28	0.459747	0.219332	102.6	88.3	84.4	40.3	41.1	33.2	37	33.8	33.2
O75420	GN=GIGYF1 PERQ amino acid-rich with GYF domain-containing protein 1 OS=Homo sapiens PE=1 SV=2	GIGYF1	4	4	5	3	1035	114.5	39	0.991	0.823	-0.01	-0.28	1	0.158163	110.5	109.5	90.9	215.8	224.4	223.5	212.9	183.4	178.8
Q71SY5	GN=MED25 Mediator of RNA polymerase II transcription subunit 25 OS=Homo sapiens PE=1 SV=2	MED25	4	3	3	3	747	78.1	38	1.052	0.822	0.07	-0.28	0.999997	0.982277	110.4	116.1	90.7	25.6	42.6	30.3	39.8	21.1	34.9
P17706	GN=PTPN2 Tyrosine-protein phosphatase non-receptor type 2 OS=Homo sapiens PE=1 SV=2	PTPN2	6	3	3	3	415	48.4	72	1.022	0.823	0.03	-0.28	0.999906	0.120969	108.3	110.6	89.1	188.9	200.9	196.2	202.1	149.1	172.4
Q7L3S4	GN=ZNF771 Zinc finger protein 771 OS=Homo sapiens PE=1 SV=1	ZNF771	13	3	3	3	317	35.7	35	1.235	0.823	0.3	-0.28	0.605951	0.680544	104.1	128.5	85.7	32.2	32.7	34.5	46.5	23.4	30.4
Q3T8J9	GN=GON4L GON-4-like protein OS=Homo sapiens PE=1 SV=1	GON4L	2	3	3	3	2241	248.5	30	0.927	0.826	-0.11	-0.28	0.819888	0.0788117	113.3	105	93.6	371.4	375.9	348.9	343.6	319.7	298
Q13765	GN=NACA Nascent polypeptide-associated complex subunit alpha OS=Homo sapiens PE=1 SV=1	NACA	27	4	30	4	215	23.4	651	0.978	0.821	-0.03	-0.28	0.989836	0.00175937	105.8	103.5	86.9	1197.9	1172.2	1173.8	1144.5	970.6	975.9
Q9NUP9	GN=LIN7C Protein lin-7 homolog C OS=Homo sapiens PE=1 SV=1	LIN7C	44	7	9	4	197	21.8	118	1.078	0.823	0.11	-0.28	0.530744	0.0111173	103.5	111.6	85.2	255.9	244.8	276.1	263.7	211.5	200.4
Q15528	GN=MED22 Mediator of RNA polymerase II transcription subunit 22 OS=Homo sapiens PE=1 SV=2	MED22	26	4	6	4	200	22.2	130	1.042	0.821	0.06	-0.28	0.877233	0.00362702	107	111.5	87.9	281.9	284.2	303.8	286.4	243.4	221.9
Q9BSL1	GN=UBAC1 Ubiquitin-associated domain-containing protein 1 OS=Homo sapiens PE=1 SV=1	UBAC1	13	4	4	4	405	45.3	33	0.917	0.826	-0.13	-0.28	0.998408	0.89403	97	88.9	80.1	261.3	276.9	253.9	239.4	221.6	222.6
Q9BYN8	GN=MRPS26 28S ribosomal protein S26, mitochondrial OS=Homo sapiens PE=1 SV=1	MRPS26	25	5	10	5	205	24.2	142	0.95	0.825	-0.07	-0.28	0.999446	0.636053	102.8	97.7	84.8	250.4	237.9	237.9	225.9	210.1	192.8
P78345	GN=RPP38 Ribonuclease P protein subunit p38 OS=Homo sapiens PE=1 SV=2	RPP38	21	5	9	5	283	31.8	157	1.024	0.822	0.03	-0.28	0.9997	0.0694723	108.8	111.3	89.4	1377.7	1311.2	1366.2	1385.2	1067.7	1142.1
Q16644	GN=MAPKAPK3 MAP kinase-activated protein kinase 3 OS=Homo sapiens PE=1 SV=1	MAPKAPK3	16	6	6	5	382	43	73	1.009	0.825	0.01	-0.28	0.99999	0.00568717	108.3	109.2	89.3	303.4	295.6	290.8	313.9	238.5	256.2
Q96I59	GN=NARS2 Probable asparagine--tRNA ligase, mitochondrial OS=Homo sapiens PE=1 SV=3	NARS2	9	5	7	5	477	54.1	42	0.943	0.821	-0.09	-0.28	0.979523	0.17959	115.3	108.7	94.7	138.9	125.6	126.4	122.7	103.6	113.6
Q9H0U3	GN=MAGT1 Magnesium transporter protein 1 OS=Homo sapiens PE=1 SV=1	MAGT1	13	5	5	5	335	38	47	0.967	0.821	-0.05	-0.28	0.999895	0.433818	102.5	99.2	84.2	227.4	227.7	225.1	215.1	180.5	193.3
Q9HD45	GN=TM9SF3 Transmembrane 9 superfamily member 3 OS=Homo sapiens PE=1 SV=2	TM9SF3	12	6	10	6	589	67.8	145	0.943	0.826	-0.09	-0.28	0.653485	0.00605224	108.5	102.3	89.6	1036.5	1010.6	981.6	948.1	862.5	827.9
Q9UKB1	GN=FBXW11 F-box/WD repeat-containing protein 11 OS=Homo sapiens PE=1 SV=1	FBXW11	12	6	6	6	542	62.1	92	1.084	0.825	0.12	-0.28	0.776237	0.0731231	106.6	115.5	88	158.8	146.7	170.3	160.6	131.8	120.4
Q5T9L3	GN=WLS Protein wntless homolog OS=Homo sapiens PE=1 SV=2	WLS	8	6	7	6	541	62.2	40	1.038	0.823	0.05	-0.28	0.803349	0.000913479	103.7	107.6	85.4	230.3	224.3	236.2	235.7	181.5	193.1
Q6DN90	GN=IQSEC1 IQ motif and SEC7 domain-containing protein 1 OS=Homo sapiens PE=1 SV=1	IQSEC1	10	9	10	7	963	108.2	66	1.034	0.822	0.05	-0.28	0.995699	0.0508907	107.6	111.2	88.5	247.3	238.3	253.1	248.8	199.4	199.8
Q96RL7	GN=VPS13A Vacuolar protein sorting-associated protein 13A OS=Homo sapiens PE=1 SV=2	VPS13A	3	7	7	7	3174	360	37	1.072	0.826	0.1	-0.28	0.999462	0.870906	99.5	106.7	82.2	52	52.5	62.2	50.5	50.4	37
O95684	GN=FGFR1OP FGFR1 oncogene partner OS=Homo sapiens PE=1 SV=1	FGFR1OP	32	8	10	8	399	43	254	0.979	0.821	-0.03	-0.28	1	0.789305	101	98.9	82.9	278.3	299.7	289.6	276.1	237.9	236.2
P56545	GN=CTBP2 C-terminal-binding protein 2 OS=Homo sapiens PE=1 SV=1	CTBP2	31	11	14	8	445	48.9	173	0.974	0.822	-0.04	-0.28	0.999345	0.0782993	107.7	104.8	88.5	538.3	500.3	531.9	479.9	425	428.6
O75175	GN=CNOT3 CCR4-NOT transcription complex subunit 3 OS=Homo sapiens PE=1 SV=1	CNOT3	14	8	10	8	753	81.8	180	0.959	0.825	-0.06	-0.28	0.99921	0.372318	100.3	96.2	82.8	1347.9	1397	1305.8	1326.4	1155.7	1108.9
P13591	GN=NCAM1 Neural cell adhesion molecule 1 OS=Homo sapiens PE=1 SV=3	NCAM1	10	8	8	8	858	94.5	103	0.988	0.824	-0.02	-0.28	0.999743	0.00188711	110	108.7	90.7	318.8	318	313.6	315.5	259.9	264.9
Q9Y6D5	GN=ARFGEF2 Brefeldin A-inhibited guanine nucleotide-exchange protein 2 OS=Homo sapiens PE=1 SV=3	ARFGEF2	8	11	12	9	1785	201.9	172	0.981	0.823	-0.03	-0.28	0.998985	0.0103214	107.2	105.1	88.2	331.8	342.3	330	330.9	275.1	279.5
Q8N122	GN=RPTOR Regulatory-associated protein of mTOR OS=Homo sapiens PE=1 SV=1	RPTOR	9	10	12	10	1335	148.9	235	1.006	0.825	0.01	-0.28	0.999997	0.000999148	104.5	105.1	86.2	525.2	521.1	521	531.3	429.6	433.2
P35249	GN=RFC4 Replication factor C subunit 4 OS=Homo sapiens PE=1 SV=2	RFC4	39	11	26	11	363	39.7	445	0.995	0.826	-0.01	-0.28	1	0.0319974	101.4	100.9	83.8	1397.5	1393.2	1429.3	1349.9	1172.1	1133.5
Q9H9A5	GN=CNOT10 CCR4-NOT transcription complex subunit 10 OS=Homo sapiens PE=1 SV=1	CNOT10	19	12	15	11	744	82.3	162	0.987	0.822	-0.02	-0.28	0.998955	0.000849817	107.7	106.3	88.5	690	710.9	711.5	671	560.2	591.6
Q96DI7	GN=SNRNP40 U5 small nuclear ribonucleoprotein 40 kDa protein OS=Homo sapiens PE=1 SV=1	SNRNP40	53	12	16	12	357	39.3	336	1.039	0.825	0.06	-0.28	0.999229	0.300181	103	107	85	229.7	239.2	237.3	250.1	194	192.9
P04040	GN=CAT Catalase OS=Homo sapiens PE=1 SV=3	CAT	27	12	18	12	527	59.7	274	1.045	0.821	0.06	-0.28	0.879314	0.00541143	104.9	109.6	86.1	738.5	713.2	760.7	755.7	585.3	606.3
Q13308	GN=PTK7 Inactive tyrosine-protein kinase 7 OS=Homo sapiens PE=1 SV=2	PTK7	16	13	15	13	1070	118.3	165	1.017	0.826	0.02	-0.28	0.998562	0.00297645	100.4	102.1	82.9	1117.4	1159.2	1166.3	1148.5	936.2	943.2
Q13033	GN=STRN3 Striatin-3 OS=Homo sapiens PE=1 SV=3	STRN3	28	16	16	14	797	87.2	244	0.987	0.821	-0.02	-0.28	0.999486	0.00155821	106.4	105	87.4	607.2	629.4	610.1	609.9	510.9	503.9
P35611	GN=ADD1 Alpha-adducin OS=Homo sapiens PE=1 SV=2	ADD1	31	16	24	15	737	80.9	358	1.018	0.822	0.03	-0.28	0.997576	0.00200836	107.4	109.3	88.4	1399.6	1382.8	1427.5	1404.2	1158.2	1130.2
O14776	GN=TCERG1 Transcription elongation regulator 1 OS=Homo sapiens PE=1 SV=2	TCERG1	17	20	29	20	1098	123.8	248	0.993	0.825	-0.01	-0.28	0.999997	0.00449987	105.3	104.6	86.9	1299.1	1286.5	1264.6	1303.1	1073.2	1059.2
Q5SRE5	GN=NUP188 Nucleoporin NUP188 homolog OS=Homo sapiens PE=1 SV=1	NUP188	18	27	37	27	1749	195.9	431	1.002	0.824	0	-0.28	1	1.79267e-05	104.7	105	86.3	2304.4	2289.5	2299.4	2305.9	1888.6	1894.9
Q9H9F9	GN=ACTR5 Actin-related protein 5 OS=Homo sapiens PE=1 SV=2	ACTR5	8	2	4	2	607	68.3	50	0.998	0.827	0	-0.27	1	0.945761	96.8	96.6	80	21.4	19.1	21.2	19.3	19.6	14.2
Q9NQS1	GN=AVEN Cell death regulator Aven OS=Homo sapiens PE=1 SV=1	AVEN	6	2	2	2	362	38.5	62	1.183	0.832	0.24	-0.27	0.963537	0.942576	107.1	126.6	89	44.5	40.8	41.6	61	30.3	41.3
Q9Y478	GN=PRKAB1 5'-AMP-activated protein kinase subunit beta-1 OS=Homo sapiens PE=1 SV=4	PRKAB1	12	2	2	2	270	30.4	0	0.805	0.83	-0.31	-0.27	0.629773	0.762679	110.7	89.1	91.9	32.1	40.3	31.2	26.8	29.9	29.7
Q9C0I1	GN=MTMR12 Myotubularin-related protein 12 OS=Homo sapiens PE=1 SV=2	MTMR12	4	2	2	2	747	86.1	32	1.036	0.831	0.05	-0.27	0.989982	0.0429357	104.2	107.9	86.6	157.2	164.1	162.1	170.7	123.7	144.1
Q5TAQ9	GN=DCAF8 DDB1- and CUL4-associated factor 8 OS=Homo sapiens PE=1 SV=1	DCAF8	4	2	3	2	597	66.8	0	0.902	0.829	-0.15	-0.27	0.977485	0.720475	114	102.9	94.6	36.8	40	30.9	38.8	29.2	34.7
O14683	GN=TP53I11 Tumor protein p53-inducible protein 11 OS=Homo sapiens PE=1 SV=2	TP53I11	13	2	3	2	189	21	23	1.06	0.829	0.08	-0.27	0.982226	0.228148	112.6	119.4	93.3	123.9	112.3	128.2	122.1	92.8	103
P56749	GN=CLDN12 Claudin-12 OS=Homo sapiens PE=1 SV=1	CLDN12	18	2	2	2	244	27.1	36	1	0.832	0	-0.27	1	0.617276	102.3	102.3	85.1	61.8	65.8	65.8	61.7	58.7	47.9
O75915	GN=ARL6IP5 PRA1 family protein 3 OS=Homo sapiens PE=1 SV=1	ARL6IP5	20	3	10	3	188	21.6	166	0.987	0.828	-0.02	-0.27	0.999965	0.020888	103.5	102.2	85.7	279.8	262.3	280.4	255.1	228.9	219.9
Q16540	GN=MRPL23 39S ribosomal protein L23, mitochondrial OS=Homo sapiens PE=1 SV=1	MRPL23	20	3	8	3	153	17.8	63	1.109	0.83	0.15	-0.27	0.96859	0.678364	98.9	109.7	82.1	1019.5	1018.6	1010.1	1265.5	761.1	940.5
Q9H6E4	GN=CCDC134 Coiled-coil domain-containing protein 134 OS=Homo sapiens PE=1 SV=1	CCDC134	17	3	4	3	229	26.5	0	0.969	0.832	-0.04	-0.27	0.995529	0.0472628	106.1	102.9	88.3	398.7	401.2	390	385.4	325.8	339.5
Q9BVL4	GN=SELO Selenoprotein O OS=Homo sapiens PE=2 SV=3	SELO	6	3	3	3	669	73.4	67	0.979	0.828	-0.03	-0.27	0.999956	0.183434	107.6	105.4	89.1	68.4	63.2	64.3	64.5	54.2	54.8
O75151	GN=PHF2 Lysine-specific demethylase PHF2 OS=Homo sapiens PE=1 SV=4	PHF2	5	5	6	4	1096	120.7	44	0.991	0.829	-0.01	-0.27	1	0.627727	109.7	108.6	90.9	101.3	95.5	95.8	99	69.6	95.6
Q13615	GN=MTMR3 Myotubularin-related protein 3 OS=Homo sapiens PE=1 SV=3	MTMR3	5	5	5	4	1198	133.5	67	1.026	0.831	0.04	-0.27	0.999637	0.11961	108.9	111.8	90.5	197.8	204.2	202.3	210.1	159.9	174.4
Q9UIC8	GN=LCMT1 Leucine carboxyl methyltransferase 1 OS=Homo sapiens PE=1 SV=2	LCMT1	16	4	5	4	334	38.4	107	0.861	0.828	-0.22	-0.27	0.233711	0.0944336	108	92.9	89.4	80.8	94.2	72.1	78.3	74.1	70.4
Q96LT9	GN=RNPC3 RNA-binding protein 40 OS=Homo sapiens PE=1 SV=1	RNPC3	10	4	4	4	517	58.5	48	0.976	0.829	-0.03	-0.27	0.999907	0.196393	105.5	103	87.5	112.6	110.4	105.5	112.3	91.2	93.6
A4D1P6	GN=WDR91 WD repeat-containing protein 91 OS=Homo sapiens PE=1 SV=2	WDR91	5	4	6	4	747	83.3	73	1.014	0.83	0.02	-0.27	0.999987	0.0805945	106	107.5	88	332.1	366.4	329.9	379.5	284.6	294.3
Q15596	GN=NCOA2 Nuclear receptor coactivator 2 OS=Homo sapiens PE=1 SV=2	NCOA2	3	4	4	4	1464	159.1	41	1.016	0.831	0.02	-0.27	0.999999	0.408203	109.8	111.6	91.3	78.3	72.1	79.5	73.4	66.9	58.2
Q9UI30	GN=TRMT112 Multifunctional methyltransferase subunit TRM112-like protein OS=Homo sapiens PE=1 SV=1	TRMT112	48	5	15	5	125	14.2	269	0.919	0.831	-0.12	-0.27	0.993847	0.763988	99.6	91.5	82.8	640.1	657.6	645.3	550.6	547.5	531.4
Q5TC12	GN=ATPAF1 ATP synthase mitochondrial F1 complex assembly factor 1 OS=Homo sapiens PE=1 SV=1	ATPAF1	17	5	7	5	328	36.4	117	1.018	0.827	0.03	-0.27	0.999985	0.187542	99.5	101.3	82.3	89.8	91.4	96.2	88.4	71.9	78.1
Q9BRJ2	GN=MRPL45 39S ribosomal protein L45, mitochondrial OS=Homo sapiens PE=1 SV=2	MRPL45	17	5	7	5	306	35.3	54	1.027	0.826	0.04	-0.27	0.99929	0.0854618	104.3	107.1	86.2	751.6	701.3	736.9	755.1	612.5	587.9
Q9NP66	GN=HMG20A High mobility group protein 20A OS=Homo sapiens PE=1 SV=1	HMG20A	16	5	6	5	347	40.1	59	1.094	0.831	0.13	-0.27	0.95383	0.468181	108.2	118.4	89.9	185.8	167.8	185.3	201.6	134.2	160.6
Q9H974	GN=QTRTD1 Queuine tRNA-ribosyltransferase subunit QTRTD1 OS=Homo sapiens PE=1 SV=1	QTRTD1	22	6	7	6	415	46.7	97	0.936	0.831	-0.1	-0.27	0.999571	0.881963	94.2	88.2	78.4	175.8	194.7	174.8	171.5	153	154.7
P54687	GN=BCAT1 Branched-chain-amino-acid aminotransferase, cytosolic OS=Homo sapiens PE=1 SV=3	BCAT1	20	6	10	6	386	42.9	85	0.913	0.83	-0.13	-0.27	0.710705	0.104421	101.8	93	84.6	438.2	466.7	447.3	381	374.7	376.3
Q05D32	GN=CTDSPL2 CTD small phosphatase-like protein 2 OS=Homo sapiens PE=1 SV=2	CTDSPL2	16	6	8	6	466	53	95	1.029	0.829	0.04	-0.27	0.999929	0.38216	105.5	108.6	87.5	272.7	296.4	301.2	284.2	244.2	227.5
Q9NS73	GN=MBIP MAP3K12-binding inhibitory protein 1 OS=Homo sapiens PE=1 SV=2	MBIP	20	6	7	6	344	39.3	110	1.048	0.83	0.07	-0.27	0.99565	0.25166	108.6	113.8	90.2	166.6	176.7	181	178.5	152.3	133.3
Q9NV31	GN=IMP3 U3 small nucleolar ribonucleoprotein protein IMP3 OS=Homo sapiens PE=1 SV=1	IMP3	38	6	10	6	184	21.8	111	0.989	0.828	-0.02	-0.27	1	0.639863	96.6	95.6	80	776.5	777.7	787.6	750.1	635.9	650.9
Q9BWH6	GN=RPAP1 RNA polymerase II-associated protein 1 OS=Homo sapiens PE=1 SV=3	RPAP1	8	6	6	6	1393	152.7	83	0.969	0.83	-0.05	-0.27	0.952139	0.00396835	102.8	99.5	85.3	299.6	302.5	290.6	292.6	258.3	242
O96017	GN=CHEK2 Serine/threonine-protein kinase Chk2 OS=Homo sapiens PE=1 SV=1	CHEK2	17	7	9	7	543	60.9	157	1.048	0.83	0.07	-0.27	0.800354	0.00521317	104.4	109.5	86.7	503.8	502.5	535.7	519.1	416.3	418.8
Q9NS86	GN=LANCL2 LanC-like protein 2 OS=Homo sapiens PE=1 SV=1	LANCL2	18	7	11	7	450	50.8	176	0.98	0.83	-0.03	-0.27	0.971499	0.000383582	105	102.9	87.2	927.6	893.6	905.9	878.4	751	760.5
Q13325	GN=IFIT5 Interferon-induced protein with tetratricopeptide repeats 5 OS=Homo sapiens PE=1 SV=1	IFIT5	14	7	7	7	482	55.8	84	1.183	0.831	0.24	-0.27	0.54201	0.445181	102.4	121.2	85.1	152	162.8	183.8	188.6	133.2	128.3
Q9HBR0	GN=SLC38A10 Putative sodium-coupled neutral amino acid transporter 10 OS=Homo sapiens PE=1 SV=2	SLC38A10	9	7	7	7	1119	119.7	77	1.028	0.828	0.04	-0.27	0.999769	0.211694	110.3	113.4	91.3	268	244.4	249.5	277.7	216.1	207.9
P48163	GN=ME1 NADP-dependent malic enzyme OS=Homo sapiens PE=1 SV=1	ME1	11	7	7	7	572	64.1	59	1.009	0.827	0.01	-0.27	0.999802	0.000248275	108.6	109.5	89.8	544.5	530.1	535.4	548.5	441.8	446.4
Q9UBD5	GN=ORC3 Origin recognition complex subunit 3 OS=Homo sapiens PE=1 SV=1	ORC3	14	8	12	8	711	82.2	170	1.02	0.831	0.03	-0.27	0.999991	0.332088	99.8	101.8	83	1478.8	1569.6	1595.5	1513	1264.5	1268.3
O14737	GN=PDCD5 Programmed cell death protein 5 OS=Homo sapiens PE=1 SV=3	PDCD5	66	8	27	8	125	14.3	261	0.931	0.829	-0.1	-0.27	0.646108	0.0212585	109.7	102.1	91	2249.5	2219.4	2110.8	2049	1821.1	1886
Q5T6V5	GN=C9orf64 UPF0553 protein C9orf64 OS=Homo sapiens PE=1 SV=1	C9orf64	22	8	15	8	341	39	146	1.031	0.828	0.04	-0.27	0.997293	0.060845	107.5	110.9	89	1072.1	995.7	1075.4	1055.7	870.6	840.8
Q96EE3	GN=SEH1L Nucleoporin SEH1 OS=Homo sapiens PE=1 SV=3	SEH1L	36	9	18	9	360	39.6	332	0.976	0.83	-0.04	-0.27	0.999996	0.678438	99.7	97.3	82.7	420	469.4	459.3	408.6	372.5	364.6
O75306	GN=NDUFS2 NADH dehydrogenase [ubiquinone] iron-sulfur protein 2, mitochondrial OS=Homo sapiens PE=1 SV=2	NDUFS2	24	9	20	9	463	52.5	150	0.991	0.829	-0.01	-0.27	1	0.785404	95.6	94.8	79.3	530.9	587.5	597.5	513.1	464.4	461.8
Q9HC52	GN=CBX8 Chromobox protein homolog 8 OS=Homo sapiens PE=1 SV=3	CBX8	31	9	12	9	389	43.4	160	1.001	0.83	0	-0.27	1	0.0144682	106.5	106.5	88.4	575	557.6	576.1	557.5	469.6	470.4
Q9Y5K6	GN=CD2AP CD2-associated protein OS=Homo sapiens PE=1 SV=1	CD2AP	18	9	9	9	639	71.4	94	0.947	0.831	-0.08	-0.27	0.885607	0.0293784	102.7	97.3	85.3	709.1	722.4	683.3	672.9	602	587.1
Q9NP81	GN=SARS2 Serine--tRNA ligase, mitochondrial OS=Homo sapiens PE=1 SV=1	SARS2	24	10	13	10	518	58.2	96	1.053	0.829	0.07	-0.27	0.947275	0.0542023	98.3	103.5	81.5	472.6	508.1	521.1	510.8	379	435.5
P82675	GN=MRPS5 28S ribosomal protein S5, mitochondrial OS=Homo sapiens PE=1 SV=2	MRPS5	28	12	17	12	430	48	88	1.05	0.83	0.07	-0.27	0.739207	0.00377113	103.4	108.5	85.8	645.4	642.7	674	678.1	527.6	541.3
Q8IY18	GN=SMC5 Structural maintenance of chromosomes protein 5 OS=Homo sapiens PE=1 SV=2	SMC5	12	12	14	12	1101	128.7	177	1.053	0.829	0.08	-0.27	0.11687	3.65063e-05	103.1	108.6	85.5	609.8	604.8	636.2	643.3	493.3	514
Q9Y6Y8	GN=SEC23IP SEC23-interacting protein OS=Homo sapiens PE=1 SV=1	SEC23IP	19	17	23	17	1000	111	297	0.993	0.827	-0.01	-0.27	0.999999	0.0142052	105.5	104.8	87.3	1435.9	1434.8	1416	1434.5	1157.9	1217.6
O43592	GN=XPOT Exportin-T OS=Homo sapiens PE=1 SV=2	XPOT	23	19	29	19	962	109.9	277	0.983	0.827	-0.02	-0.27	0.997801	0.00196774	106.7	104.9	88.2	2452.6	2335.9	2346.8	2360.9	1922.6	2038.5
Q32MZ4	GN=LRRFIP1 Leucine-rich repeat flightless-interacting protein 1 OS=Homo sapiens PE=1 SV=2	LRRFIP1	30	20	27	20	808	89.2	381	1.009	0.83	0.01	-0.27	0.999996	0.0219822	107	108	88.7	1424.1	1400.5	1418.8	1432.2	1186.3	1156.8
P35658	GN=NUP214 Nuclear pore complex protein Nup214 OS=Homo sapiens PE=1 SV=2	NUP214	12	20	25	20	2090	213.5	292	1.005	0.832	0.01	-0.27	0.999999	0.00373861	102.5	103	85.3	1011.6	1001.7	1000.7	1023.2	801.6	875.1
Q99615	GN=DNAJC7 DnaJ homolog subfamily C member 7 OS=Homo sapiens PE=1 SV=2	DNAJC7	44	23	62	23	494	56.4	658	1.021	0.828	0.03	-0.27	0.999702	0.0494864	108.1	110.3	89.4	2234.7	2190.8	2188.6	2332.2	1808.1	1854.6
Q7Z2W4	GN=ZC3HAV1 Zinc finger CCCH-type antiviral protein 1 OS=Homo sapiens PE=1 SV=3	ZC3HAV1	38	27	38	27	902	101.4	767	0.958	0.83	-0.06	-0.27	0.684718	0.00109498	107.8	103.3	89.5	1267.8	1284	1218.9	1225.8	1046.9	1071.7
Q8NI27	GN=THOC2 THO complex subunit 2 OS=Homo sapiens PE=1 SV=2	THOC2	19	28	40	28	1593	182.7	414	0.975	0.83	-0.04	-0.27	0.969824	0.00146902	104.1	101.5	86.4	1702.6	1783.4	1698.2	1700.7	1472.9	1420
O14980	GN=XPO1 Exportin-1 OS=Homo sapiens PE=1 SV=1	XPO1	35	32	76	32	1071	123.3	783	0.968	0.827	-0.05	-0.27	0.680728	0.000140583	104.6	101.2	86.5	4679	4739	4686.2	4429.8	3920.8	3868.3
Q92878	GN=RAD50 DNA repair protein RAD50 OS=Homo sapiens PE=1 SV=1	RAD50	29	37	54	36	1312	153.8	337	1	0.829	0	-0.27	1	0.00470742	107.7	107.7	89.2	2964.2	2998.5	2971.8	2992.4	2478.4	2462.3
Q01082	GN=SPTBN1 Spectrin beta chain, non-erythrocytic 1 OS=Homo sapiens PE=1 SV=2	SPTBN1	43	85	158	77	2364	274.4	1869	1.012	0.827	0.02	-0.27	0.956364	3.92558e-06	104.5	105.7	86.4	7794.7	7911	7996.4	7901.8	6543.2	6449.4
Q96AT9	GN=RPE Ribulose-phosphate 3-epimerase OS=Homo sapiens PE=1 SV=1	RPE	12	2	3	2	228	24.9	111	0.956	0.833	-0.06	-0.26	1	0.9986	92.6	88.6	77.2	19.1	19.2	22.3	15	18.9	13.4
P52435	GN=POLR2J DNA-directed RNA polymerase II subunit RPB11-a OS=Homo sapiens PE=1 SV=1	POLR2J	17	2	2	2	117	13.3	59	0.957	0.832	-0.06	-0.26	0.973526	0.0545881	115	110	95.7	70	69.6	70.1	63.7	58.1	58.1
Q96QT6	GN=PHF12 PHD finger protein 12 OS=Homo sapiens PE=1 SV=2	PHF12	2	2	2	2	1004	109.6	42	1.075	0.833	0.1	-0.26	0.974515	0.373102	104.6	112.4	87.1	76.5	86.3	86.9	87.8	63	72.7
Q8IY31	GN=IFT20 Intraflagellar transport protein 20 homolog OS=Homo sapiens PE=1 SV=1	IFT20	23	2	2	2	132	15.3	29	0.903	0.835	-0.15	-0.26	0.737539	0.208894	111.7	100.9	93.3	104.3	124.7	106.7	99.3	98.8	91.8
P11182	GN=DBT Lipoamide acyltransferase component of branched-chain alpha-keto acid dehydrogenase complex, mitochondrial OS=Homo sapiens PE=1 SV=3	DBT	6	2	2	2	482	53.5	45	1.038	0.837	0.05	-0.26	0.999659	0.465713	109.5	113.7	91.7	68.8	52.7	59.7	65.4	49.1	51.7
Q96EC8	GN=YIPF6 Protein YIPF6 OS=Homo sapiens PE=1 SV=2	YIPF6	8	2	3	2	236	26.2	31	1.039	0.835	0.05	-0.26	0.999935	0.716832	99.2	103	82.9	241.2	273.5	271.2	262.5	200.7	229.5
O95059	GN=RPP14 Ribonuclease P protein subunit p14 OS=Homo sapiens PE=1 SV=3	RPP14	14	2	3	2	124	13.7	0	1.066	0.836	0.09	-0.26	0.99087	0.465737	105.6	112.5	88.3	187.9	188	211.7	189.6	146.8	168.4
Q9Y6X2	GN=PIAS3 E3 SUMO-protein ligase PIAS3 OS=Homo sapiens PE=1 SV=2	PIAS3	4	2	2	2	628	68	0	1.049	0.833	0.07	-0.26	0.999817	0.771119	105.1	110.2	87.5	76.1	77.1	78.3	82.4	65	62.6
A0A140TA86	GN=C19orf70 MICOS complex subunit MIC13 OS=Homo sapiens PE=1 SV=1	C19orf70	10	2	5	2	140	15.4	33	0.956	0.835	-0.06	-0.26	0.999638	0.632639	106.7	102	89.1	162.1	154.1	155.1	147.2	137.4	126.7
Q8TBB5	GN=KLHDC4 Kelch domain-containing protein 4 OS=Homo sapiens PE=1 SV=1	KLHDC4	8	3	3	3	520	57.9	78	1.062	0.836	0.09	-0.26	0.974436	0.232518	105.5	112	88.2	190	188.3	195.1	206.8	155.7	160.6
Q13459	GN=MYO9B Unconventional myosin-IXb OS=Homo sapiens PE=1 SV=3	MYO9B	2	4	5	3	2157	243.2	99	1.018	0.835	0.03	-0.26	0.990814	0.000897408	103.6	105.5	86.5	370.8	382.4	389.6	377.3	319.3	309.5
P09132	GN=SRP19 Signal recognition particle 19 kDa protein OS=Homo sapiens PE=1 SV=3	SRP19	28	3	4	3	144	16.1	68	0.94	0.838	-0.09	-0.26	0.987614	0.390358	112.3	105.5	94.1	82.7	64.6	64.8	72.8	63.2	59.4
Q8IWB7	GN=WDFY1 WD repeat and FYVE domain-containing protein 1 OS=Homo sapiens PE=1 SV=1	WDFY1	9	3	4	3	410	46.3	71	1.139	0.834	0.19	-0.26	0.644805	0.311361	103.4	117.7	86.2	128.1	140.4	147.4	158.2	106	117.9
Q9NZJ6	GN=COQ3 Ubiquinone biosynthesis O-methyltransferase, mitochondrial OS=Homo sapiens PE=1 SV=3	COQ3	11	3	3	3	369	41	71	1.102	0.834	0.14	-0.26	0.984817	0.76256	97.4	107.4	81.3	562.8	597.3	594.4	687.1	447.7	522.9
Q8NFD5	GN=ARID1B AT-rich interactive domain-containing protein 1B OS=Homo sapiens PE=1 SV=2	ARID1B	2	4	4	3	2236	236	47	0.974	0.836	-0.04	-0.26	0.999949	0.399151	109.2	106.4	91.3	47.1	47.8	43	49.8	44.1	35.7
O60671	GN=RAD1 Cell cycle checkpoint protein RAD1 OS=Homo sapiens PE=1 SV=1	RAD1	12	3	3	3	282	31.8	36	1.08	0.833	0.11	-0.26	0.996878	0.783037	98.4	106.2	81.9	31.5	30.5	29.3	38.2	26.2	25.4
Q96BN8	GN=OTULIN Ubiquitin thioesterase otulin OS=Homo sapiens PE=1 SV=3	OTULIN	11	3	4	3	352	40.2	19	1.038	0.836	0.05	-0.26	0.992658	0.0855688	107.6	111.7	90	125	130.7	123	143.1	101.6	112.3
P04156	GN=PRNP Major prion protein OS=Homo sapiens PE=1 SV=1	PRNP	11	3	3	3	253	27.6	56	0.865	0.834	-0.21	-0.26	0.881655	0.736224	114.1	98.7	95.1	29	40.5	27.7	31.7	29.3	27.8
Q13426	GN=XRCC4 DNA repair protein XRCC4 OS=Homo sapiens PE=1 SV=2	XRCC4	11	3	3	3	336	38.3	20	1.131	0.833	0.18	-0.26	0.990348	0.929285	101.3	114.6	84.4	68.1	81.6	64.8	109.8	55.6	69.5
Q00536	GN=CDK16 Cyclin-dependent kinase 16 OS=Homo sapiens PE=1 SV=1	CDK16	16	6	12	4	496	55.7	196	0.886	0.834	-0.18	-0.26	0.710937	0.317516	114.1	101	95.1	101.3	80.8	74.3	86.5	76.5	74.4
Q96EL3	GN=MRPL53 39S ribosomal protein L53, mitochondrial OS=Homo sapiens PE=1 SV=1	MRPL53	43	4	5	4	112	12.1	153	0.988	0.833	-0.02	-0.26	1	0.323166	106.2	104.9	88.5	119.5	108.2	101.8	123.9	91.1	98.5
Q504Q3	GN=PAN2 PAB-dependent poly(A)-specific ribonuclease subunit PAN2 OS=Homo sapiens PE=1 SV=3	PAN2	5	4	4	4	1202	135.3	75	1.023	0.835	0.03	-0.26	0.999961	0.283817	99.3	101.6	82.9	249.1	255	266.9	248.9	216.3	204.7
Q8NCN5	GN=PDPR Pyruvate dehydrogenase phosphatase regulatory subunit, mitochondrial OS=Homo sapiens PE=1 SV=2	PDPR	5	4	5	4	879	99.3	58	1.004	0.838	0.01	-0.26	1	0.0250403	98.5	98.9	82.5	292.2	292.5	300	287.1	235	255.4
Q6UVY6	GN=MOXD1 DBH-like monooxygenase protein 1 OS=Homo sapiens PE=1 SV=1	MOXD1	10	4	4	4	613	69.6	0	1.013	0.836	0.02	-0.26	1	0.515771	102.3	103.6	85.5	134.6	122.6	143	118.4	107.2	107.6
Q8IYB5	GN=SMAP1 Stromal membrane-associated protein 1 OS=Homo sapiens PE=1 SV=2	SMAP1	9	5	7	4	467	50.4	40	1.042	0.833	0.06	-0.26	0.992324	0.121631	105.9	110.4	88.2	388.8	403.9	404.3	422.1	321	339.5
Q6P2P2	GN=PRMT9 Putative protein arginine N-methyltransferase 9 OS=Homo sapiens PE=2 SV=1	PRMT9	6	4	5	4	845	94.4	37	0.989	0.833	-0.02	-0.26	1	0.706161	101.9	100.8	84.9	134.4	153.6	147.1	137.3	133.6	107.3
Q9NXX6	GN=NSMCE4A Non-structural maintenance of chromosomes element 4 homolog A OS=Homo sapiens PE=1 SV=2	NSMCE4A	10	4	4	4	385	44.3	39	1.012	0.834	0.02	-0.26	1	0.676227	104	105.3	86.8	63.4	67.2	62.7	69.5	51.5	57.5
O14730	GN=RIOK3 Serine/threonine-protein kinase RIO3 OS=Homo sapiens PE=1 SV=2	RIOK3	7	4	6	4	519	59.1	77	0.996	0.834	-0.01	-0.26	1	0.018333	108.6	108.2	90.6	736.6	705.7	706.7	729.7	598.5	604.5
P19404	GN=NDUFV2 NADH dehydrogenase [ubiquinone] flavoprotein 2, mitochondrial OS=Homo sapiens PE=1 SV=2	NDUFV2	29	5	10	5	249	27.4	140	0.976	0.837	-0.03	-0.26	0.911861	0.00031517	104.5	102	87.5	618.2	626.3	615.2	599.8	526.5	515
Q96DE0	GN=NUDT16 U8 snoRNA-decapping enzyme OS=Homo sapiens PE=1 SV=2	NUDT16	37	6	9	5	195	21.3	116	0.916	0.835	-0.13	-0.26	0.994041	0.81085	102.3	93.7	85.4	43.1	39.8	38.8	37.1	35.8	33.4
P62487	GN=POLR2G DNA-directed RNA polymerase II subunit RPB7 OS=Homo sapiens PE=1 SV=1	POLR2G	37	5	10	5	172	19.3	209	1.028	0.833	0.04	-0.26	0.995909	0.0295576	107.8	110.8	89.8	1560.6	1527.2	1558.1	1616.9	1245.5	1327.8
Q14686	GN=NCOA6 Nuclear receptor coactivator 6 OS=Homo sapiens PE=1 SV=3	NCOA6	4	5	7	5	2063	219	87	0.965	0.838	-0.05	-0.26	0.95935	0.0145309	101.1	97.6	84.7	201.2	224.7	206.7	203.4	177	179.3
Q13740	GN=ALCAM CD166 antigen OS=Homo sapiens PE=1 SV=2	ALCAM	12	5	7	5	583	65.1	106	1.059	0.837	0.08	-0.26	0.979541	0.226263	98.8	104.6	82.7	286.9	327.9	326.5	323	255.2	258.2
Q9Y3B7	GN=MRPL11 39S ribosomal protein L11, mitochondrial OS=Homo sapiens PE=1 SV=1	MRPL11	40	6	11	6	192	20.7	156	0.97	0.836	-0.04	-0.26	0.994607	0.0433045	105.7	102.5	88.4	661.4	652	652	622	544.7	553.1
Q4G0F5	GN=VPS26B Vacuolar protein sorting-associated protein 26B OS=Homo sapiens PE=1 SV=2	VPS26B	23	6	9	6	336	39.1	69	1.056	0.835	0.08	-0.26	0.906031	0.0453447	100.7	106.4	84.1	432.1	455.9	483.2	454.5	358.2	383.1
Q9Y3C1	GN=NOP16 Nucleolar protein 16 OS=Homo sapiens PE=1 SV=2	NOP16	38	6	9	6	178	21.2	111	0.967	0.833	-0.05	-0.26	0.997039	0.0915635	106.1	102.6	88.3	250.4	277.2	246.5	263.6	211.8	227.2
Q9P2K5	GN=MYEF2 Myelin expression factor 2 OS=Homo sapiens PE=1 SV=3	MYEF2	11	6	7	6	600	64.1	78	1.161	0.836	0.21	-0.26	0.429829	0.255951	104.7	121.6	87.5	372.4	373.1	433.2	432.1	306.3	316.9
Q9Y697	GN=NFS1 Cysteine desulfurase, mitochondrial OS=Homo sapiens PE=1 SV=3	NFS1	22	7	13	7	457	50.2	188	1.035	0.836	0.05	-0.26	0.999844	0.49964	97.7	101.1	81.7	477	536.6	541.3	506.5	419.7	426.6
Q96KP1	GN=EXOC2 Exocyst complex component 2 OS=Homo sapiens PE=1 SV=1	EXOC2	9	7	8	7	924	104	68	1.031	0.832	0.04	-0.26	0.974861	0.00725792	105.5	108.8	87.8	311.3	316.5	322.5	324.7	255	267.6
Q9Y5A9	GN=YTHDF2 YTH domain-containing family protein 2 OS=Homo sapiens PE=1 SV=2	YTHDF2	24	11	23	8	579	62.3	393	1.021	0.837	0.03	-0.26	0.999576	0.0506413	107	109.2	89.5	1012.4	1033.4	1043.2	1045.4	837.1	875.8
Q9NRF8	GN=CTPS2 CTP synthase 2 OS=Homo sapiens PE=1 SV=1	CTPS2	18	9	13	8	586	65.6	202	1.043	0.834	0.06	-0.26	0.726886	0.00160209	104.6	109.1	87.2	520.9	533.8	552.8	547.1	428.8	450.9
Q86TX2	GN=ACOT1 Acyl-coenzyme A thioesterase 1 OS=Homo sapiens PE=1 SV=1	ACOT1	25	8	11	8	421	46.2	164	1.106	0.838	0.14	-0.26	0.79853	0.272386	98.9	109.4	82.9	481.4	511.4	544.4	552.7	399.7	432.4
Q9UGI8	GN=TES Testin OS=Homo sapiens PE=1 SV=1	TES	28	8	10	8	421	48	99	1.027	0.835	0.04	-0.26	0.999436	0.121127	109.2	112.1	91.2	1080.5	1079.3	1079.6	1139.4	851.8	954.7
Q4LE39	GN=ARID4B AT-rich interactive domain-containing protein 4B OS=Homo sapiens PE=1 SV=2	ARID4B	9	10	10	9	1312	147.7	74	0.974	0.832	-0.04	-0.26	0.998911	0.0640234	110	107.2	91.6	465	478	438.9	480.6	393	392
O43815	GN=STRN Striatin OS=Homo sapiens PE=1 SV=4	STRN	18	11	12	10	780	86.1	124	1.012	0.832	0.02	-0.26	0.994017	9.09447e-05	104.4	105.7	86.9	660	665.3	670	671.9	539.4	564.1
Q9H1A4	GN=ANAPC1 Anaphase-promoting complex subunit 1 OS=Homo sapiens PE=1 SV=1	ANAPC1	5	10	11	10	1944	216.4	80	1.049	0.837	0.07	-0.26	0.983278	0.142886	97.6	102.4	81.7	286.7	294.9	310.2	300.1	251.1	236.1
Q9Y5K5	GN=UCHL5 Ubiquitin carboxyl-terminal hydrolase isozyme L5 OS=Homo sapiens PE=1 SV=3	UCHL5	42	11	20	11	329	37.6	309	0.967	0.837	-0.05	-0.26	0.901949	0.0027936	103.2	99.8	86.4	1123.3	1149.1	1110.6	1086.3	962.8	939.4
P30533	GN=LRPAP1 Alpha-2-macroglobulin receptor-associated protein OS=Homo sapiens PE=1 SV=1	LRPAP1	33	11	22	11	357	41.4	279	1.052	0.834	0.07	-0.26	0.973965	0.111962	105.7	111.2	88.1	1361.3	1339.4	1372	1470.7	1107.7	1144.1
Q96PZ0	GN=PUS7 Pseudouridylate synthase 7 homolog OS=Homo sapiens PE=1 SV=2	PUS7	25	12	16	12	661	75	325	0.951	0.838	-0.07	-0.26	0.865333	0.0198447	102	97	85.4	824.9	828.2	815.4	758	698	686.7
O14979	GN=HNRNPDL Heterogeneous nuclear ribonucleoprotein D-like OS=Homo sapiens PE=1 SV=3	HNRNPDL	38	16	91	13	420	46.4	756	1.027	0.833	0.04	-0.26	0.949094	0.00136035	105.4	108.3	87.9	6710.7	6714.9	6801.5	6991.5	5355.4	5843.5
P43034	GN=PAFAH1B1 Platelet-activating factor acetylhydrolase IB subunit alpha OS=Homo sapiens PE=1 SV=2	PAFAH1B1	36	13	24	13	410	46.6	344	1.016	0.834	0.02	-0.26	0.999858	0.0226439	108.1	109.8	90.1	891.2	880.3	892.2	907	717.8	759.9
Q92625	GN=ANKS1A Ankyrin repeat and SAM domain-containing protein 1A OS=Homo sapiens PE=1 SV=4	ANKS1A	16	13	16	13	1134	123	182	0.983	0.833	-0.02	-0.26	0.987844	0.000361094	105.5	103.7	87.8	748.2	758	743.6	737.2	618.4	635.7
O00151	GN=PDLIM1 PDZ and LIM domain protein 1 OS=Homo sapiens PE=1 SV=4	PDLIM1	65	14	22	14	329	36	303	1.028	0.834	0.04	-0.26	0.952419	0.00198116	103.8	106.8	86.6	1328.5	1354.9	1389.9	1369.5	1103.6	1134.1
P41240	GN=CSK Tyrosine-protein kinase CSK OS=Homo sapiens PE=1 SV=1	CSK	36	14	22	14	450	50.7	268	1.004	0.834	0.01	-0.26	1	0.0282801	106.6	107	89	1507.7	1531.3	1494.5	1556.5	1236.5	1299.8
Q99590	GN=SCAF11 Protein SCAF11 OS=Homo sapiens PE=1 SV=2	SCAF11	12	15	19	15	1463	164.6	301	1.015	0.837	0.02	-0.26	0.999993	0.184444	109.4	111.1	91.6	636.1	609	623.2	640.8	517.5	523.9
Q13576	GN=IQGAP2 Ras GTPase-activating-like protein IQGAP2 OS=Homo sapiens PE=1 SV=4	IQGAP2	14	19	27	16	1575	180.5	267	0.995	0.837	-0.01	-0.26	0.999993	0.000354392	102.8	102.2	86	937.2	944.4	942	930.1	777.8	797.2
Q96AE4	GN=FUBP1 Far upstream element-binding protein 1 OS=Homo sapiens PE=1 SV=3	FUBP1	48	26	90	20	644	67.5	792	1.042	0.834	0.06	-0.26	0.976162	0.0488109	105.5	109.9	87.9	2919.1	2971.9	2966.5	3178.3	2353.6	2563.1
Q96ST3	GN=SIN3A Paired amphipathic helix protein Sin3a OS=Homo sapiens PE=1 SV=2	SIN3A	20	21	26	21	1273	145.1	411	1.016	0.835	0.02	-0.26	0.999412	0.00687355	108.4	110.1	90.5	1189.7	1237.4	1251.5	1213.5	993	1033.5
O75179	GN=ANKRD17 Ankyrin repeat domain-containing protein 17 OS=Homo sapiens PE=1 SV=3	ANKRD17	17	32	45	22	2603	274.1	588	1.014	0.836	0.02	-0.26	0.999997	0.232723	100.5	102	84.1	2554.7	2624.9	2570.9	2683.2	2192.1	2138.3
Q29RF7	GN=PDS5A Sister chromatid cohesion protein PDS5 homolog A OS=Homo sapiens PE=1 SV=1	PDS5A	25	28	39	26	1337	150.7	494	1.019	0.837	0.03	-0.26	0.850302	2.20289e-05	102.5	104.4	85.8	2178.2	2162.9	2194.6	2230.5	1793.5	1842.3
Q14966	GN=ZNF638 Zinc finger protein 638 OS=Homo sapiens PE=1 SV=2	ZNF638	19	30	42	30	1978	220.5	600	0.975	0.837	-0.04	-0.26	0.868939	0.000246865	104.9	102.3	87.8	2999.2	2986.5	2941.4	2892.8	2498	2511.2
P27708	GN=CAD CAD protein OS=Homo sapiens PE=1 SV=3	CAD	28	48	86	43	2225	242.8	1230	0.989	0.837	-0.02	-0.26	0.912539	1.06459e-06	104.1	102.9	87.2	4430.1	4462.8	4419.2	4373.6	3705.2	3741.5
P62072	GN=TIMM10 Mitochondrial import inner membrane translocase subunit Tim10 OS=Homo sapiens PE=1 SV=1	TIMM10	22	2	5	2	90	10.3	94	1.029	0.842	0.04	-0.25	0.99524	0.0453052	105.9	109	89.2	636	636.4	651.9	658	536.6	534.9
Q3L8U1	GN=CHD9 Chromodomain-helicase-DNA-binding protein 9 OS=Homo sapiens PE=1 SV=2	CHD9	3	6	8	2	2897	325.8	71	0.861	0.843	-0.22	-0.25	0.170838	0.0994897	110.3	95	93	116.7	118.3	98	104.4	98.5	99.6
Q9BYV8	GN=CEP41 Centrosomal protein of 41 kDa OS=Homo sapiens PE=1 SV=1	CEP41	11	2	2	2	373	41.3	77	0.962	0.84	-0.06	-0.25	0.999717	0.559797	109.6	105.4	92	220.7	251	236.1	217.1	192.1	203.4
Q9BT73	GN=PSMG3 Proteasome assembly chaperone 3 OS=Homo sapiens PE=1 SV=1	PSMG3	23	2	2	2	122	13.1	81	1.025	0.842	0.04	-0.25	1	0.992412	88	90.2	74.1	343.9	439.9	433.1	366.7	326.3	328.6
Q96G21	GN=IMP4 U3 small nucleolar ribonucleoprotein protein IMP4 OS=Homo sapiens PE=1 SV=1	IMP4	7	2	3	2	291	33.7	59	0.973	0.843	-0.04	-0.25	0.989214	0.0150314	105.3	102.5	88.8	237.4	233	227.1	230.6	206	190.9
Q96DE5	GN=ANAPC16 Anaphase-promoting complex subunit 16 OS=Homo sapiens PE=1 SV=1	ANAPC16	17	2	5	2	110	11.7	75	1.047	0.842	0.07	-0.25	0.992722	0.2395	105.4	110.4	88.7	315.3	339	334.4	350.6	278.2	272.4
Q6PCB5	GN=RSBN1L Round spermatid basic protein 1-like protein OS=Homo sapiens PE=1 SV=2	RSBN1L	3	2	2	2	846	94.8	56	1.004	0.84	0.01	-0.25	1	0.127456	104.7	105.2	88	131.9	152.9	147.5	137.9	120	118.7
Q5W111	GN=SPRYD7 SPRY domain-containing protein 7 OS=Homo sapiens PE=1 SV=2	SPRYD7	14	2	2	2	196	21.7	44	1.341	0.839	0.42	-0.25	0.22686	0.716677	94.9	127.3	79.7	43.6	50.2	62.9	62.7	35.9	43
Q14241	GN=TCEB3 Transcription elongation factor B polypeptide 3 OS=Homo sapiens PE=1 SV=2	TCEB3	3	2	2	2	798	89.9	56	1.025	0.842	0.04	-0.25	0.997667	0.0356777	109.9	112.7	92.6	169.3	181.2	181.8	177.2	142.7	152.4
Q9ULH7	GN=MKL2 MKL/myocardin-like protein 2 OS=Homo sapiens PE=1 SV=3	MKL2	2	3	3	2	1088	118.1	38	0.954	0.843	-0.07	-0.25	0.999656	0.738752	110.2	105.1	93	114.2	94.5	108.6	90.4	90.4	84.9
Q9UKA4	GN=AKAP11 A-kinase anchor protein 11 OS=Homo sapiens PE=1 SV=1	AKAP11	1	2	2	2	1901	210.4	35	0.972	0.841	-0.04	-0.25	0.999918	0.434103	108.9	105.8	91.5	118.9	106.8	105.2	114	89.3	100.5
P28676	GN=GCA Grancalcin OS=Homo sapiens PE=1 SV=2	GCA	11	2	2	2	217	24	54	0.972	0.843	-0.04	-0.25	0.999911	0.422416	108.6	105.6	91.5	107.3	96.9	87	112.9	83.8	88.1
O00716	GN=E2F3 Transcription factor E2F3 OS=Homo sapiens PE=1 SV=1	E2F3	4	2	2	2	465	49.1	31	1.16	0.84	0.21	-0.25	0.573679	0.414861	99.4	115.3	83.5	39.7	47.5	49.6	51.2	34.5	38.6
P62140	GN=PPP1CB Serine/threonine-protein phosphatase PP1-beta catalytic subunit OS=Homo sapiens PE=1 SV=3	PPP1CB	39	11	42	3	327	37.2	598	0.96	0.841	-0.06	-0.25	0.999898	0.755749	108.5	104.1	91.2	52.6	46.6	51	44.3	46.9	37
P61966	GN=AP1S1 AP-1 complex subunit sigma-1A OS=Homo sapiens PE=1 SV=1	AP1S1	25	4	6	3	158	18.7	95	1.043	0.841	0.06	-0.25	0.99546	0.215737	105.7	110.2	88.8	300	316.8	324.1	318.8	253.6	264.8
Q9NZE8	GN=MRPL35 39S ribosomal protein L35, mitochondrial OS=Homo sapiens PE=1 SV=3	MRPL35	13	3	5	3	188	21.5	24	0.997	0.843	0	-0.25	1	0.260859	106.9	106.6	90.1	115.7	109.5	109.2	115.4	89.7	100.4
Q9H2P9	GN=DPH5 Diphthine methyl ester synthase OS=Homo sapiens PE=1 SV=2	DPH5	15	3	4	3	285	31.6	91	0.949	0.843	-0.08	-0.25	0.999942	0.937382	105.2	99.8	88.6	100	102.2	113.2	81.2	85.2	85.2
Q969U7	GN=PSMG2 Proteasome assembly chaperone 2 OS=Homo sapiens PE=1 SV=1	PSMG2	11	3	4	3	264	29.4	45	0.949	0.84	-0.07	-0.25	0.985351	0.219775	105.7	100.3	88.8	292.8	266	265.1	264.9	240.1	228.9
P10109	GN=FDX1 Adrenodoxin, mitochondrial OS=Homo sapiens PE=1 SV=1	FDX1	13	3	5	3	184	19.4	21	1.079	0.84	0.11	-0.25	0.885018	0.183623	105.1	113.4	88.3	158.5	139.4	165.1	155.9	119.7	130.2
Q9Y620	GN=RAD54B DNA repair and recombination protein RAD54B OS=Homo sapiens PE=1 SV=1	RAD54B	3	3	3	3	910	102.9	38	0.886	0.841	-0.17	-0.25	0.753192	0.409997	115.7	102.6	97.4	140.3	154.1	124.8	136.1	119.7	127.8
Q8WVP7	GN=LMBR1 Limb region 1 protein homolog OS=Homo sapiens PE=1 SV=1	LMBR1	6	3	3	3	490	55.1	57	0.943	0.843	-0.08	-0.25	0.992622	0.466679	101.2	95.5	85.4	117.1	112.4	106	110.5	96.4	97.2
Q6PID6	GN=TTC33 Tetratricopeptide repeat protein 33 OS=Homo sapiens PE=1 SV=2	TTC33	23	4	5	4	262	29.4	66	0.977	0.843	-0.03	-0.25	0.998331	0.038523	107.1	104.6	90.3	220.9	216.5	224.3	203.4	195.1	174.3
Q8N6N3	GN=C1orf52 UPF0690 protein C1orf52 OS=Homo sapiens PE=1 SV=1	C1orf52	24	4	6	4	182	20.6	65	0.968	0.838	-0.05	-0.25	0.999855	0.455001	111.7	108.2	93.6	277.9	260	274.5	246.8	233.3	217.6
Q96H79	GN=ZC3HAV1L Zinc finger CCCH-type antiviral protein 1-like OS=Homo sapiens PE=1 SV=2	ZC3HAV1L	15	4	7	4	300	32.9	0	1.028	0.84	0.04	-0.25	0.999997	0.821636	118.3	121.6	99.4	42.4	48.7	43.4	50.2	40.4	36.1
P78312	GN=FAM193A Protein FAM193A OS=Homo sapiens PE=1 SV=2	FAM193A	4	4	4	4	1265	139.9	34	1.006	0.839	0.01	-0.25	1	0.980968	99.7	100.3	83.6	32.4	43.5	36	39.6	35.9	27.6
Q14344	GN=GNA13 Guanine nucleotide-binding protein subunit alpha-13 OS=Homo sapiens PE=1 SV=2	GNA13	21	7	16	5	377	44	153	0.974	0.843	-0.04	-0.25	0.961357	0.00296882	108	105.1	91	299.4	301.6	299.1	286.2	259	247.7
P62913	GN=RPL11 60S ribosomal protein L11 OS=Homo sapiens PE=1 SV=2	RPL11	25	5	24	5	178	20.2	170	0.946	0.843	-0.08	-0.25	0.976451	0.2179	107.3	101.5	90.5	1275.8	1201.9	1133.5	1210.9	1012	1077.2
Q9BUT1	GN=BDH2 3-hydroxybutyrate dehydrogenase type 2 OS=Homo sapiens PE=1 SV=2	BDH2	27	5	6	5	245	26.7	137	1.051	0.841	0.07	-0.25	0.826566	0.0150896	105.3	110.7	88.6	418.4	397.9	425.6	432.1	341.5	345.1
Q86U42	GN=PABPN1 Polyadenylate-binding protein 2 OS=Homo sapiens PE=1 SV=3	PABPN1	13	5	12	5	306	32.7	83	0.972	0.84	-0.04	-0.25	0.997386	0.0585103	110.2	107.2	92.6	576.4	518.7	527.4	536	459.1	459.5
P27707	GN=DCK Deoxycytidine kinase OS=Homo sapiens PE=1 SV=1	DCK	20	5	9	5	260	30.5	78	0.978	0.838	-0.03	-0.25	0.998538	0.0274033	108.2	105.8	90.7	486.9	441.7	449.6	457.5	371.5	406.9
Q96DH6	GN=MSI2 RNA-binding protein Musashi homolog 2 OS=Homo sapiens PE=1 SV=1	MSI2	21	5	7	5	328	35.2	48	1.027	0.843	0.04	-0.25	0.991194	0.0168985	99.9	102.7	84.2	1098.8	1145.3	1135.1	1169.7	921.4	970.1
Q9NPQ8	GN=RIC8A Synembryn-A OS=Homo sapiens PE=1 SV=3	RIC8A	13	7	11	5	531	59.7	71	0.988	0.841	-0.02	-0.25	1	0.4691	109.9	108.6	92.5	453.5	429.3	435.8	435.6	369.7	372.9
Q9Y3C6	GN=PPIL1 Peptidyl-prolyl cis-trans isomerase-like 1 OS=Homo sapiens PE=1 SV=1	PPIL1	40	6	10	6	166	18.2	100	1.066	0.842	0.09	-0.25	0.903082	0.114979	102.8	109.6	86.5	502.4	555.2	536.3	590.9	415.3	475.8
Q9Y2T2	GN=AP3M1 AP-3 complex subunit mu-1 OS=Homo sapiens PE=1 SV=1	AP3M1	25	7	13	6	418	46.9	114	0.952	0.844	-0.07	-0.25	0.752313	0.00851179	104.4	99.4	88.1	906.9	886.9	858.3	849	754.6	758.7
Q01167	GN=FOXK2 Forkhead box protein K2 OS=Homo sapiens PE=1 SV=3	FOXK2	14	7	9	6	660	69	111	1.037	0.84	0.05	-0.25	0.999404	0.382535	105.1	109	88.2	271.7	324.9	316.7	299.9	247.4	251.6
Q70UQ0	GN=IKBIP Inhibitor of nuclear factor kappa-B kinase-interacting protein OS=Homo sapiens PE=1 SV=1	IKBIP	18	6	7	6	350	39.3	66	1.009	0.843	0.01	-0.25	0.999997	0.045145	107.2	108.2	90.3	508.2	492.6	503.7	506.1	419.8	423.3
Q4R9M9	GN=KIF1Bbeta Kinesin family member 1Bbeta isoform II OS=Homo sapiens PE=1 SV=1	KIF1Bbeta	11	15	16	7	1809	203.5	202	1.021	0.84	0.03	-0.25	0.996731	0.00984056	107.8	110.1	90.6	527.5	528.5	540.6	537.8	445.5	441.7
Q14168	GN=MPP2 MAGUK p55 subfamily member 2 OS=Homo sapiens PE=1 SV=3	MPP2	16	8	11	7	576	64.5	151	1.059	0.842	0.08	-0.25	0.810592	0.0298075	102.7	108.7	86.5	331.2	327.2	370.1	328.3	277.9	276.7
Q96ER3	GN=SAAL1 Protein SAAL1 OS=Homo sapiens PE=1 SV=2	SAAL1	19	7	10	7	474	53.5	224	0.979	0.841	-0.03	-0.25	0.999729	0.0902609	106.6	104.3	89.6	780.3	747.7	754.8	740.7	657.7	627.3
Q9H3G5	GN=CPVL Probable serine carboxypeptidase CPVL OS=Homo sapiens PE=1 SV=2	CPVL	17	7	9	7	476	54.1	123	0.962	0.839	-0.06	-0.25	0.967769	0.0307495	105.1	101.1	88.2	108.7	111.9	108.8	103.4	95	90.2
Q9BZE1	GN=MRPL37 39S ribosomal protein L37, mitochondrial OS=Homo sapiens PE=1 SV=2	MRPL37	25	8	10	8	423	48.1	301	0.963	0.844	-0.05	-0.25	0.999997	0.96034	92.7	89.3	78.3	774.5	798.7	788.4	727.2	659.8	667.5
Q7Z569	GN=BRAP BRCA1-associated protein OS=Homo sapiens PE=1 SV=2	BRAP	16	8	9	8	592	67.3	83	0.943	0.843	-0.09	-0.25	0.758821	0.0246531	103.1	97.2	86.9	467	493.4	461.3	443.8	415	394.5
Q9BSD7	GN=NTPCR Cancer-related nucleoside-triphosphatase OS=Homo sapiens PE=1 SV=1	NTPCR	56	9	17	9	190	20.7	359	1.027	0.842	0.04	-0.25	0.979825	0.00568646	103.3	106	87	680	661.3	683	693.8	561	568.5
Q9UPT8	GN=ZC3H4 Zinc finger CCCH domain-containing protein 4 OS=Homo sapiens PE=1 SV=3	ZC3H4	12	10	10	9	1303	140.2	160	1.014	0.842	0.02	-0.25	0.999954	0.0368291	106	107.5	89.3	499.6	528.1	515.6	525.8	430.9	434.3
Q15645	GN=TRIP13 Pachytene checkpoint protein 2 homolog OS=Homo sapiens PE=1 SV=2	TRIP13	23	9	14	9	432	48.5	184	1.022	0.84	0.03	-0.25	0.976277	0.0011875	101.6	103.8	85.3	1117.9	1124.6	1151.8	1139.7	931.1	953
Q5TBB1	GN=RNASEH2B Ribonuclease H2 subunit B OS=Homo sapiens PE=1 SV=1	RNASEH2B	27	9	10	9	312	35.1	93	1.036	0.839	0.05	-0.25	0.998181	0.19918	107.2	111.1	90	461.1	465.6	443.7	519.4	389.3	388.1
Q66K14	GN=TBC1D9B TBC1 domain family member 9B OS=Homo sapiens PE=1 SV=3	TBC1D9B	10	10	14	10	1250	140.4	176	1.032	0.838	0.05	-0.25	0.994678	0.0559684	105	108.4	88	339.2	326.5	357.5	330	282.4	275.6
Q9NW82	GN=WDR70 WD repeat-containing protein 70 OS=Homo sapiens PE=1 SV=1	WDR70	15	10	11	10	654	73.2	163	1.011	0.844	0.02	-0.25	0.999999	0.179782	108.9	110.2	91.9	284.5	264.5	273	281.8	219.5	244
Q76FK4	GN=NOL8 Nucleolar protein 8 OS=Homo sapiens PE=1 SV=1	NOL8	9	10	11	10	1167	131.5	116	1.003	0.843	0	-0.25	1	0.00809441	104.7	105	88.2	503.3	532.1	528.8	509.2	433.7	438.4
P82650	GN=MRPS22 28S ribosomal protein S22, mitochondrial OS=Homo sapiens PE=1 SV=1	MRPS22	26	10	11	10	360	41.3	106	1.002	0.839	0	-0.25	1	0.000464818	104.6	104.8	87.7	701.3	719.7	732.3	692	592.3	600.1
Q92917	GN=GPKOW G patch domain and KOW motifs-containing protein OS=Homo sapiens PE=1 SV=2	GPKOW	36	11	14	11	476	52.2	287	1.006	0.84	0.01	-0.25	0.999999	0.00726708	106.8	107.4	89.7	561.4	530.7	548	550.2	466.7	450.4
Q6NUQ4	GN=TMEM214 Transmembrane protein 214 OS=Homo sapiens PE=1 SV=2	TMEM214	19	11	12	11	689	77.1	164	1.01	0.843	0.01	-0.25	0.999941	0.00605853	109.5	110.6	92.3	272.7	263.6	268.7	273.1	220.8	231.6
Q13409	GN=DYNC1I2 Cytoplasmic dynein 1 intermediate chain 2 OS=Homo sapiens PE=1 SV=3	DYNC1I2	24	12	24	12	638	71.4	357	0.958	0.844	-0.06	-0.25	0.998105	0.376163	111.3	106.7	93.9	1243.4	1141.4	1160.7	1122.9	1024.6	986.2
P42166	GN=TMPO Lamina-associated polypeptide 2, isoform alpha OS=Homo sapiens PE=1 SV=2	TMPO	46	25	56	17	694	75.4	664	1.032	0.838	0.05	-0.25	0.734657	0.000275916	102.2	105.4	85.6	2213.9	2221.1	2231.9	2346.5	1826	1893
Q8N3C0	GN=ASCC3 Activating signal cointegrator 1 complex subunit 3 OS=Homo sapiens PE=1 SV=3	ASCC3	9	18	20	18	2202	251.3	116	1.023	0.842	0.03	-0.25	0.950661	0.000612625	101.6	103.9	85.5	1255.5	1310.3	1303.2	1320.6	1069.1	1090.3
Q9BTE3	GN=MCMBP Mini-chromosome maintenance complex-binding protein OS=Homo sapiens PE=1 SV=2	MCMBP	40	22	40	22	642	72.9	758	0.965	0.84	-0.05	-0.25	0.313978	3.00005e-05	106.4	102.7	89.4	4707.1	4641.2	4593.4	4428.1	3947.8	3906.7
O95163	GN=IKBKAP Elongator complex protein 1 OS=Homo sapiens PE=1 SV=3	IKBKAP	22	24	31	24	1332	150.2	439	0.959	0.842	-0.06	-0.25	0.206469	3.80929e-05	107	102.6	90.1	1809.5	1731.9	1692.3	1704.8	1466.9	1515.9
O60287	GN=URB1 Nucleolar pre-ribosomal-associated protein 1 OS=Homo sapiens PE=1 SV=4	URB1	13	26	33	26	2271	254.2	409	0.951	0.839	-0.07	-0.25	0.58496	0.00231498	101.7	96.7	85.3	2273.8	2288.6	2229.3	2112.1	1916.8	1912.4
Q9BTC0	GN=DIDO1 Death-inducer obliterator 1 OS=Homo sapiens PE=1 SV=5	DIDO1	16	27	32	27	2240	243.7	278	1.036	0.842	0.05	-0.25	0.920451	0.00592567	106.7	110.5	89.8	1550.1	1526.7	1561.8	1625.5	1271.2	1318.6
Q9Y4A5	GN=TRRAP Transformation/transcription domain-associated protein OS=Homo sapiens PE=1 SV=3	TRRAP	9	27	29	27	3859	437.3	194	1.037	0.841	0.05	-0.25	0.660267	0.000467273	102.6	106.4	86.2	1518.5	1505.6	1585.4	1550.8	1281.7	1260.5
P55265	GN=ADAR Double-stranded RNA-specific adenosine deaminase OS=Homo sapiens PE=1 SV=4	ADAR	31	33	64	33	1226	136	642	1.015	0.84	0.02	-0.25	0.705863	9.39556e-07	101.7	103.3	85.4	3098.6	3128	3152.7	3169.7	2586.2	2646.2
Q9UKV3	GN=ACIN1 Apoptotic chromatin condensation inducer in the nucleus OS=Homo sapiens PE=1 SV=2	ACIN1	33	36	65	35	1341	151.8	905	1.015	0.84	0.02	-0.25	0.994948	0.000626215	104.1	105.7	87.4	3875.2	3925.7	3846.6	4075.2	3222.4	3328.8
Q9UMY4	GN=SNX12 Sorting nexin-12 OS=Homo sapiens PE=1 SV=3	SNX12	15	3	8	2	172	19.7	64	1.082	0.848	0.11	-0.24	0.756379	0.11913	102.6	111.1	87.1	361.8	350.8	372.3	399.1	291.7	313.1
O94887	GN=FARP2 FERM, RhoGEF and pleckstrin domain-containing protein 2 OS=Homo sapiens PE=1 SV=3	FARP2	4	2	2	2	1054	119.8	79	0.969	0.845	-0.05	-0.24	0.999309	0.266314	107.6	104.2	90.9	55.5	55.8	58.7	49.5	50.4	43.9
O14966	GN=RAB29 Ras-related protein Rab-7L1 OS=Homo sapiens PE=1 SV=1	RAB29	16	3	3	2	203	23.1	61	1.028	0.848	0.04	-0.24	0.999921	0.459646	107	110	90.7	116.6	133.7	128.4	128.2	114.5	97.7
O43150	GN=ASAP2 Arf-GAP with SH3 domain, ANK repeat and PH domain-containing protein 2 OS=Homo sapiens PE=1 SV=3	ASAP2	2	2	2	2	1006	111.6	43	0.917	0.849	-0.13	-0.24	0.990183	0.809646	108.7	99.6	92.3	29.5	33.5	30.9	27	26.2	27.2
Q13443	GN=ADAM9 Disintegrin and metalloproteinase domain-containing protein 9 OS=Homo sapiens PE=1 SV=1	ADAM9	4	2	2	2	819	90.5	68	1.056	0.848	0.08	-0.24	0.996913	0.568532	105.2	111	89.2	186.7	184.8	203.1	189.3	149.9	165.6
Q8N8Q8	GN=COX18 Mitochondrial inner membrane protein COX18 OS=Homo sapiens PE=2 SV=1	COX18	5	2	2	2	333	37	31	1.072	0.848	0.1	-0.24	0.728558	0.05831	103.3	110.8	87.6	214.2	214.3	237.3	222.6	174.3	189.3
Q6ZMV5	GN=PPP4R3CP Putative SMEK homolog 3 OS=Homo sapiens PE=5 SV=2	PPP4R3CP	2	2	2	2	832	95.7	26	1.017	0.847	0.02	-0.24	0.999999	0.637817	107.7	109.5	91.2	150.7	141	152.1	144.4	121.1	125.8
Q9H6U6	GN=BCAS3 Breast carcinoma-amplified sequence 3 OS=Homo sapiens PE=1 SV=3	BCAS3	5	3	5	3	928	101.2	155	0.987	0.848	-0.02	-0.24	0.999979	0.0680735	104.2	102.8	88.3	197.7	214.7	201.4	205.3	178.7	170.7
O75380	GN=NDUFS6 NADH dehydrogenase [ubiquinone] iron-sulfur protein 6, mitochondrial OS=Homo sapiens PE=1 SV=1	NDUFS6	27	3	5	3	124	13.7	67	1.037	0.85	0.05	-0.24	0.999441	0.447453	106.6	110.5	90.5	104.7	104.6	107.4	109.6	88.3	89.6
P04049	GN=RAF1 RAF proto-oncogene serine/threonine-protein kinase OS=Homo sapiens PE=1 SV=1	RAF1	10	5	5	3	648	73	55	0.896	0.846	-0.16	-0.24	0.649405	0.246661	106.6	95.5	90.2	60.3	54	50.1	52.1	48.3	48.2
Q9UNK9	GN=ANGEL1 Protein angel homolog 1 OS=Homo sapiens PE=1 SV=1	ANGEL1	9	3	3	3	670	75.2	61	0.937	0.849	-0.09	-0.24	0.939595	0.230894	99.2	92.9	84.3	214.9	209.5	192.5	205.4	179.8	180.8
Q96B54	GN=ZNF428 Zinc finger protein 428 OS=Homo sapiens PE=1 SV=2	ZNF428	22	3	5	3	188	20.5	70	1.051	0.846	0.07	-0.24	0.997909	0.53498	110.2	115.9	93.3	199.1	207.6	221.3	206.4	172.1	172.2
O76075	GN=DFFB DNA fragmentation factor subunit beta OS=Homo sapiens PE=1 SV=1	DFFB	12	3	3	3	338	39.1	60	1.018	0.845	0.03	-0.24	0.999996	0.43572	100.9	102.7	85.2	191.3	217.8	199.1	216.7	157.6	188.7
Q96FZ7	GN=CHMP6 Charged multivesicular body protein 6 OS=Homo sapiens PE=1 SV=3	CHMP6	14	3	4	3	201	23.5	63	1.043	0.846	0.06	-0.24	0.998603	0.426015	110.8	115.5	93.8	114.8	116	120.6	120	102.2	93.4
O15318	GN=POLR3G DNA-directed RNA polymerase III subunit RPC7 OS=Homo sapiens PE=1 SV=2	POLR3G	16	3	3	3	223	25.9	73	1.004	0.844	0.01	-0.24	1	0.456303	107	107.4	90.3	126	114.7	123	118.5	103	100
Q92544	GN=TM9SF4 Transmembrane 9 superfamily member 4 OS=Homo sapiens PE=1 SV=2	TM9SF4	5	3	4	3	642	74.5	71	1.003	0.848	0	-0.24	1	0.375495	98.9	99.2	83.9	94.1	103.4	101.8	96.1	75.7	92.6
Q6MZP7	GN=LIN54 Protein lin-54 homolog OS=Homo sapiens PE=1 SV=3	LIN54	6	3	3	3	749	79.4	49	1.014	0.849	0.02	-0.24	1	0.829432	115.3	117	97.9	35.3	23.2	28.4	29.6	24.8	23.8
Q9NW81	GN=ATP5SL ATP synthase subunit s-like protein OS=Homo sapiens PE=1 SV=3	ATP5SL	15	3	4	3	257	29.2	53	1.006	0.849	0.01	-0.24	1	0.0394339	98.7	99.2	83.8	97.6	105.8	98.7	105.9	87.3	85.3
P56277	GN=CMC4 Cx9C motif-containing protein 4 OS=Homo sapiens PE=1 SV=1	CMC4	35	3	4	3	68	7.7	47	1.067	0.847	0.09	-0.24	0.892482	0.13373	109.4	116.8	92.7	236.2	226.1	251.4	242.1	187	205.1
Q93075	GN=TATDN2 Putative deoxyribonuclease TATDN2 OS=Homo sapiens PE=2 SV=2	TATDN2	4	3	3	3	761	85	37	0.902	0.845	-0.15	-0.24	0.975228	0.792441	116.8	105.3	98.7	32.8	26.7	27.1	26.2	24.8	25.2
P61619	GN=SEC61A1 Protein transport protein Sec61 subunit alpha isoform 1 OS=Homo sapiens PE=1 SV=2	SEC61A1	16	8	21	4	476	52.2	219	0.971	0.847	-0.04	-0.24	0.999906	0.494052	109.1	106	92.5	1027.3	1019.2	985.7	1001.8	885.6	848.8
Q9NVM6	GN=DNAJC17 DnaJ homolog subfamily C member 17 OS=Homo sapiens PE=1 SV=1	DNAJC17	19	4	5	4	304	34.7	159	1.015	0.85	0.02	-0.24	0.999991	0.18565	99.8	101.2	84.8	136.9	137.6	137.1	141.5	113.8	119.6
Q6P1L8	GN=MRPL14 39S ribosomal protein L14, mitochondrial OS=Homo sapiens PE=1 SV=1	MRPL14	34	4	6	4	145	15.9	114	0.978	0.847	-0.03	-0.24	0.996934	0.0178912	105.3	103	89.2	573.8	542.6	529.6	562.6	470.6	474.3
O14656	GN=TOR1A Torsin-1A OS=Homo sapiens PE=1 SV=1	TOR1A	13	4	5	4	332	37.8	71	1.029	0.846	0.04	-0.24	0.903387	0.00147593	105.8	108.9	89.5	446.3	426.3	442.6	455.4	377	361
Q8IWV8	GN=UBR2 E3 ubiquitin-protein ligase UBR2 OS=Homo sapiens PE=1 SV=1	UBR2	3	4	4	4	1755	200.4	66	1.019	0.849	0.03	-0.24	0.999995	0.498521	107	109	90.9	87.9	82.1	88	85.1	72.4	71.9
O95067	GN=CCNB2 G2/mitotic-specific cyclin-B2 OS=Homo sapiens PE=1 SV=1	CCNB2	14	4	5	4	398	45.3	39	0.966	0.844	-0.05	-0.24	0.999864	0.570008	100.8	97.4	85.1	289	273	274.1	268.8	249.7	225.2
Q8N5G2	GN=TMEM57 Macoilin OS=Homo sapiens PE=1 SV=1	TMEM57	7	4	4	4	664	76.1	36	0.953	0.844	-0.07	-0.24	0.969813	0.104505	105.3	100.4	88.9	203.3	221.4	207.8	196.8	189.6	169.1
O96011	GN=PEX11B Peroxisomal membrane protein 11B OS=Homo sapiens PE=1 SV=1	PEX11B	24	4	4	4	259	28.4	54	1.065	0.846	0.09	-0.24	0.723632	0.0317846	103.6	110.3	87.6	187.6	172.1	186.9	196.1	157.2	147.1
Q9UBW8	GN=COPS7A COP9 signalosome complex subunit 7a OS=Homo sapiens PE=1 SV=1	COPS7A	24	5	9	5	275	30.3	185	0.933	0.847	-0.1	-0.24	0.967472	0.383221	109.8	102.4	93	142.7	129.1	135.3	118.5	112	118.1
Q96MW1	GN=CCDC43 Coiled-coil domain-containing protein 43 OS=Homo sapiens PE=1 SV=2	CCDC43	29	5	10	5	224	25.2	125	1.007	0.847	0.01	-0.24	0.999948	0.000841783	100.7	101.4	85.3	365.3	358.1	373.4	355.5	306.1	306.9
Q96IZ0	GN=PAWR PRKC apoptosis WT1 regulator protein OS=Homo sapiens PE=1 SV=1	PAWR	23	5	7	5	340	36.5	245	0.999	0.847	0	-0.24	1	0.0745636	104.9	104.8	88.9	408.3	406.6	400.6	413.4	347.7	342.5
P49207	GN=RPL34 60S ribosomal protein L34 OS=Homo sapiens PE=1 SV=3	RPL34	36	5	31	5	117	13.3	208	0.999	0.849	0	-0.24	1	0.0603096	109.9	109.8	93.3	1971.3	1907.8	1916.2	1958.7	1612.7	1679.6
Q9Y6W5	GN=WASF2 Wiskott-Aldrich syndrome protein family member 2 OS=Homo sapiens PE=1 SV=3	WASF2	15	5	5	5	498	54.3	163	0.987	0.847	-0.02	-0.24	0.99989	0.0162896	106.4	105	90.1	323.7	314.1	313.2	316.4	278.6	261.7
Q9Y676	GN=MRPS18B 28S ribosomal protein S18b, mitochondrial OS=Homo sapiens PE=1 SV=1	MRPS18B	27	5	8	5	258	29.4	149	0.987	0.844	-0.02	-0.24	0.999999	0.34044	107.1	105.7	90.4	444.4	448.5	448.6	432.5	362.1	392.3
Q9ULE6	GN=PALD1 Paladin OS=Homo sapiens PE=1 SV=3	PALD1	7	5	5	5	856	96.7	59	0.947	0.846	-0.08	-0.24	0.875371	0.0464759	105.7	100.1	89.4	139.2	135	129.9	129.8	122.5	109.7
Q7L099	GN=RUFY3 Protein RUFY3 OS=Homo sapiens PE=1 SV=1	RUFY3	14	6	8	5	469	52.9	61	1.03	0.849	0.04	-0.24	0.99833	0.128809	105.1	108.2	89.2	284.2	295.7	307	290.3	261.6	231.5
Q9BQ95	GN=ECSIT Evolutionarily conserved signaling intermediate in Toll pathway, mitochondrial OS=Homo sapiens PE=1 SV=1	ECSIT	13	5	5	5	431	49.1	79	0.993	0.849	-0.01	-0.24	1	0.0506076	101.9	101.2	86.5	516.5	534.7	521	522.7	448.2	444
Q8NC56	GN=LEMD2 LEM domain-containing protein 2 OS=Homo sapiens PE=1 SV=1	LEMD2	10	5	5	5	503	56.9	54	1.102	0.847	0.14	-0.24	0.615316	0.139716	103.1	113.6	87.4	412.3	391.5	436.5	448.8	337.3	343.6
Q99496	GN=RNF2 E3 ubiquitin-protein ligase RING2 OS=Homo sapiens PE=1 SV=1	RNF2	28	8	16	6	336	37.6	177	1.012	0.846	0.02	-0.24	0.999999	0.291934	101.6	102.9	85.9	558.6	607.9	572.3	608.2	490.5	495
O15031	GN=PLXNB2 Plexin-B2 OS=Homo sapiens PE=1 SV=3	PLXNB2	5	6	7	6	1838	205	137	1.081	0.847	0.11	-0.24	0.429883	0.0189327	103.6	112	87.8	472.3	461.5	519.7	489.7	385.1	406
Q9UHV9	GN=PFDN2 Prefoldin subunit 2 OS=Homo sapiens PE=1 SV=1	PFDN2	45	6	16	6	154	16.6	104	0.985	0.848	-0.02	-0.24	0.999999	0.5259	106.5	104.9	90.3	437	495	465.6	450.4	373.8	416.2
O75113	GN=N4BP1 NEDD4-binding protein 1 OS=Homo sapiens PE=1 SV=4	N4BP1	9	6	7	6	896	100.3	102	1.051	0.847	0.07	-0.24	0.846818	0.0223076	102.4	107.5	86.7	342.4	314.6	337.5	352.3	288.3	268.3
Q92889	GN=ERCC4 DNA repair endonuclease XPF OS=Homo sapiens PE=1 SV=3	ERCC4	7	6	7	6	916	104.4	59	1.03	0.845	0.04	-0.24	0.988421	0.0240105	107.1	110.3	90.5	167.1	181.4	188.3	170.7	148.5	145.7
Q9P2K8	GN=EIF2AK4 eIF-2-alpha kinase GCN2 OS=Homo sapiens PE=1 SV=3	EIF2AK4	4	6	6	6	1649	186.8	31	1.017	0.844	0.02	-0.24	0.999995	0.377393	99.5	101.3	84	134.3	133.3	148.7	124.6	112.8	113.1
Q9P265	GN=DIP2B Disco-interacting protein 2 homolog B OS=Homo sapiens PE=1 SV=3	DIP2B	7	7	11	7	1576	171.4	209	0.96	0.846	-0.06	-0.24	0.864749	0.00769619	105	100.8	88.8	433	412.2	395.7	416.1	371.8	343.6
Q9NP72	GN=RAB18 Ras-related protein Rab-18 OS=Homo sapiens PE=1 SV=1	RAB18	39	7	12	7	206	23	145	0.999	0.848	0	-0.24	1	0.64538	99.7	99.6	84.5	636.3	663.5	655.9	642.4	566.5	535.4
Q6NYC1	GN=JMJD6 Bifunctional arginine demethylase and lysyl-hydroxylase JMJD6 OS=Homo sapiens PE=1 SV=1	JMJD6	23	7	11	7	403	46.4	128	0.979	0.849	-0.03	-0.24	0.999887	0.208199	101.2	99	86	405.2	376.2	404.3	361	334.7	328.5
P82663	GN=MRPS25 28S ribosomal protein S25, mitochondrial OS=Homo sapiens PE=1 SV=1	MRPS25	53	8	13	7	173	20.1	80	0.979	0.849	-0.03	-0.24	0.99951	0.0818688	104.1	101.9	88.4	721.1	697	688	699.4	591.6	611.9
Q6IN85	GN=PPP4R3A Serine/threonine-protein phosphatase 4 regulatory subunit 3A OS=Homo sapiens PE=1 SV=1	PPP4R3A	18	14	16	8	833	95.3	106	0.996	0.846	-0.01	-0.24	1	0.0105296	106.7	106.2	90.2	1199.3	1176.9	1202.4	1164	990.5	1019.2
Q13625	GN=TP53BP2 Apoptosis-stimulating of p53 protein 2 OS=Homo sapiens PE=1 SV=2	TP53BP2	11	9	11	8	1128	125.5	154	1.088	0.844	0.12	-0.24	0.840956	0.21943	108.3	117.8	91.4	120.4	127.3	128.4	141.2	99.4	109.9
Q96HW7	GN=INTS4 Integrator complex subunit 4 OS=Homo sapiens PE=1 SV=2	INTS4	12	8	14	8	963	108.1	151	0.989	0.847	-0.02	-0.24	0.999998	0.164915	101.3	100.2	85.8	317.6	292.5	301.4	301.5	260.8	255.6
O60293	GN=ZFC3H1 Zinc finger C3H1 domain-containing protein OS=Homo sapiens PE=1 SV=3	ZFC3H1	5	8	12	8	1989	226.2	149	1.005	0.846	0.01	-0.24	0.999999	0.00720007	104.1	104.6	88.1	478.8	480.5	492.8	471.7	406.6	405.4
Q5JSL3	GN=DOCK11 Dedicator of cytokinesis protein 11 OS=Homo sapiens PE=1 SV=2	DOCK11	5	8	9	8	2073	237.5	122	1.051	0.845	0.07	-0.24	0.725303	0.00776036	105.1	110.5	88.8	663.2	681	696.6	716.5	586.8	549
Q9BQG2	GN=NUDT12 Peroxisomal NADH pyrophosphatase NUDT12 OS=Homo sapiens PE=1 SV=1	NUDT12	19	8	12	8	462	52	93	1.029	0.849	0.04	-0.24	0.991823	0.0317101	103.3	106.3	87.6	494.4	531.6	534.8	520.3	452.5	418.3
P20290	GN=BTF3 Transcription factor BTF3 OS=Homo sapiens PE=1 SV=1	BTF3	72	10	23	9	206	22.2	242	0.972	0.848	-0.04	-0.24	0.999536	0.249235	108.4	105.4	91.9	1422.3	1496.9	1382.9	1453.4	1197.1	1278
O75792	GN=RNASEH2A Ribonuclease H2 subunit A OS=Homo sapiens PE=1 SV=2	RNASEH2A	33	9	16	9	299	33.4	166	1.051	0.848	0.07	-0.24	0.228058	0.00025896	104.7	110.1	88.8	936.9	965.4	1007.4	992.5	803	809.9
Q9HC36	GN=MRM3 rRNA methyltransferase 3, mitochondrial OS=Homo sapiens PE=1 SV=2	MRM3	26	9	12	9	420	47	130	1.02	0.849	0.03	-0.24	0.999943	0.206303	104.5	106.6	88.7	449.2	420.8	448.7	438.2	379.9	358.2
Q32P41	GN=TRMT5 tRNA (guanine(37)-N1)-methyltransferase OS=Homo sapiens PE=1 SV=2	TRMT5	18	9	11	9	509	58.2	137	1.007	0.847	0.01	-0.24	1	0.0526014	104.6	105.4	88.6	460	476.7	477	466.3	384.9	408.4
Q14739	GN=LBR Lamin-B receptor OS=Homo sapiens PE=1 SV=2	LBR	16	10	26	10	615	70.7	419	1.038	0.845	0.05	-0.24	0.991808	0.104961	105.4	109.4	89	2037.9	2054.8	2049.3	2202.4	1670.6	1788.4
Q12768	GN=KIAA0196 WASH complex subunit strumpellin OS=Homo sapiens PE=1 SV=1	KIAA0196	11	10	11	10	1159	134.2	120	1.044	0.85	0.06	-0.24	0.953883	0.0543933	104.2	108.8	88.5	337.9	338	353.6	352.3	281.4	293
Q9NZW5	GN=MPP6 MAGUK p55 subfamily member 6 OS=Homo sapiens PE=1 SV=2	MPP6	26	12	16	11	540	61.1	200	1.015	0.847	0.02	-0.24	0.999829	0.0305842	105	106.7	89	876.3	915.4	914	905.1	759.2	758.1
Q8ND04	GN=SMG8 Protein SMG8 OS=Homo sapiens PE=1 SV=1	SMG8	16	11	12	11	991	109.6	202	0.996	0.846	-0.01	-0.24	1	0.349867	101.4	101	85.8	340.2	387.9	375.6	348.7	312.6	302.3
P40937	GN=RFC5 Replication factor C subunit 5 OS=Homo sapiens PE=1 SV=1	RFC5	43	13	24	13	340	38.5	274	1.027	0.849	0.04	-0.24	0.99957	0.203879	102.2	104.9	86.7	800.4	799.3	825.2	817.6	692.9	665.5
O14802	GN=POLR3A DNA-directed RNA polymerase III subunit RPC1 OS=Homo sapiens PE=1 SV=2	POLR3A	12	13	17	13	1390	155.5	137	0.961	0.849	-0.06	-0.24	0.969364	0.0530107	101.4	97.4	86.1	663.2	721.5	667.1	662.1	571.4	603.9
Q8IUD2	GN=ERC1 ELKS/Rab6-interacting/CAST family member 1 OS=Homo sapiens PE=1 SV=1	ERC1	16	13	13	13	1116	128	183	0.978	0.848	-0.03	-0.24	0.999518	0.0967453	102.2	99.9	86.6	532.4	513.6	515	507.4	455.3	431.4
Q9Y613	GN=FHOD1 FH1/FH2 domain-containing protein 1 OS=Homo sapiens PE=1 SV=3	FHOD1	15	14	22	14	1164	126.5	499	0.97	0.848	-0.04	-0.24	0.929364	0.00420855	103.8	100.7	88	774.8	782.5	769.7	740.4	646.9	674
Q14677	GN=CLINT1 Clathrin interactor 1 OS=Homo sapiens PE=1 SV=1	CLINT1	21	14	22	14	625	68.2	324	0.991	0.846	-0.01	-0.24	0.999963	0.00613272	106.1	105.1	89.7	1122.1	1106.6	1081.6	1126.7	912.9	972.5
Q9NZB2	GN=FAM120A Constitutive coactivator of PPAR-gamma-like protein 1 OS=Homo sapiens PE=1 SV=2	FAM120A	17	15	18	15	1118	121.8	303	1.073	0.848	0.1	-0.24	0.586612	0.0272482	100.5	107.8	85.2	711.8	781	800.5	799.3	612.5	652.7
Q9H9A6	GN=LRRC40 Leucine-rich repeat-containing protein 40 OS=Homo sapiens PE=1 SV=1	LRRC40	28	16	21	16	602	68.2	267	1.002	0.845	0	-0.24	1	0.0117008	102.9	103.1	87	994.8	982.5	1003.2	978.4	811	860.6
O75146	GN=HIP1R Huntingtin-interacting protein 1-related protein OS=Homo sapiens PE=1 SV=2	HIP1R	19	19	20	16	1068	119.3	161	0.942	0.847	-0.09	-0.24	0.986437	0.400746	103.4	97.4	87.6	591.4	575	553.7	544.9	512.9	475.8
O00471	GN=EXOC5 Exocyst complex component 5 OS=Homo sapiens PE=1 SV=1	EXOC5	28	18	20	17	708	81.8	173	1.061	0.846	0.09	-0.24	0.392592	0.00274858	103.9	110.3	87.9	774.2	780.3	816.6	833.2	645.5	669.3
P49915	GN=GMPS GMP synthase [glutamine-hydrolyzing] OS=Homo sapiens PE=1 SV=1	GMPS	44	24	62	24	693	76.7	687	1.023	0.847	0.03	-0.24	0.977735	0.00229131	101.9	104.2	86.3	2151.2	2183.2	2164.6	2269.1	1783.1	1890.9
O60313	GN=OPA1 Dynamin-like 120 kDa protein, mitochondrial OS=Homo sapiens PE=1 SV=3	OPA1	31	27	41	27	960	111.6	408	1.031	0.845	0.04	-0.24	0.762006	0.000389847	101	104.1	85.3	2367.8	2411.1	2492	2435.7	1986	2050.7
Q9C0C2	GN=TNKS1BP1 182 kDa tankyrase-1-binding protein OS=Homo sapiens PE=1 SV=4	TNKS1BP1	26	29	37	29	1729	181.7	631	0.986	0.849	-0.02	-0.24	0.999717	0.0109279	105.5	104	89.5	1648.1	1628.2	1628.8	1603.2	1421.1	1361.4
Q08378	GN=GOLGA3 Golgin subfamily A member 3 OS=Homo sapiens PE=1 SV=2	GOLGA3	28	31	35	31	1498	167.3	473	0.999	0.847	0	-0.24	1	0.000469347	102.4	102.3	86.7	1149	1197.5	1188.8	1154.2	990.8	996
P46821	GN=MAP1B Microtubule-associated protein 1B OS=Homo sapiens PE=1 SV=2	MAP1B	18	32	37	32	2468	270.5	534	1.013	0.848	0.02	-0.24	0.999341	0.00257482	104.3	105.6	88.5	1699.9	1720.5	1772.4	1691.7	1436.3	1465.6
Q08209	GN=PPP3CA Serine/threonine-protein phosphatase 2B catalytic subunit alpha isoform OS=Homo sapiens PE=1 SV=1	PPP3CA	12	5	8	2	521	58.7	150	0.984	0.855	-0.02	-0.23	0.999985	0.226654	102.8	101.1	87.8	341.1	358.1	330.6	358	301.8	295.8
A0A0A6YYH1	GN=C15orf38-AP3S2 Protein C15orf38-AP3S2 OS=Homo sapiens PE=4 SV=1	C15orf38-AP3S2	14	4	5	2	394	43.9	72	0.959	0.851	-0.06	-0.23	0.999897	0.816363	107.7	103.3	91.6	51	43	46	43.9	40.6	39.2
O43676	GN=NDUFB3 NADH dehydrogenase [ubiquinone] 1 beta subcomplex subunit 3 OS=Homo sapiens PE=1 SV=3	NDUFB3	21	2	4	2	98	11.4	40	1.016	0.851	0.02	-0.23	0.999304	0.01135	103.6	105.2	88.2	239.6	236.9	249.6	234.7	203.1	202.5
Q9Y3D3	GN=MRPS16 28S ribosomal protein S16, mitochondrial OS=Homo sapiens PE=1 SV=1	MRPS16	15	2	2	2	137	15.3	38	1.211	0.853	0.28	-0.23	0.875989	0.944166	100.9	122.2	86.1	45.8	47.2	47.1	67.3	42.8	36.8
Q99720	GN=SIGMAR1 Sigma non-opioid intracellular receptor 1 OS=Homo sapiens PE=1 SV=1	SIGMAR1	9	2	2	2	223	25.1	68	1.096	0.854	0.13	-0.23	0.999143	0.978377	107	117.2	91.3	11.7	15.9	15.7	14.1	12.6	10.7
Q9NX07	GN=TRNAU1AP tRNA selenocysteine 1-associated protein 1 OS=Homo sapiens PE=1 SV=1	TRNAU1AP	6	2	2	2	287	32.5	47	1.042	0.85	0.06	-0.23	0.999962	0.8865	103	107.3	87.5	32.1	24.2	32.2	26.1	21.5	26.1
Q9UJT0	GN=TUBE1 Tubulin epsilon chain OS=Homo sapiens PE=2 SV=1	TUBE1	4	2	2	2	475	52.9	29	1.005	0.855	0.01	-0.23	1	0.619067	106.4	106.9	91	107.7	108.3	104.2	113.1	91.7	93
Q86XK2	GN=FBXO11 F-box only protein 11 OS=Homo sapiens PE=1 SV=3	FBXO11	3	2	2	2	927	103.5	0	0.973	0.85	-0.04	-0.23	0.99925	0.159999	108.1	105.2	91.9	144.3	142.5	147.8	131.8	129.7	114.6
Q9Y6D0	GN=SELK Selenoprotein K OS=Homo sapiens PE=1 SV=3	SELK	22	2	2	2	94	10.6	43	1.314	0.851	0.39	-0.23	0.705084	0.96447	102.1	134.2	86.9	16.8	16.2	20.3	23.3	12.8	15.5
Q86UW7	GN=CADPS2 Calcium-dependent secretion activator 2 OS=Homo sapiens PE=1 SV=2	CADPS2	1	2	2	2	1296	147.6	0	1.057	0.854	0.08	-0.23	0.922551	0.112762	107.2	113.3	91.6	344.6	359.3	370.2	373.4	304.4	297
P20674	GN=COX5A Cytochrome c oxidase subunit 5A, mitochondrial OS=Homo sapiens PE=1 SV=2	COX5A	21	3	20	3	150	16.8	230	1.053	0.855	0.07	-0.23	0.941995	0.114925	103.1	108.6	88.1	963.5	921.3	978.4	1006.4	797.2	813.2
O95139	GN=NDUFB6 NADH dehydrogenase [ubiquinone] 1 beta subcomplex subunit 6 OS=Homo sapiens PE=1 SV=3	NDUFB6	26	3	9	3	128	15.5	139	0.996	0.853	-0.01	-0.23	1	0.0347019	98.9	98.5	84.4	1069.4	1090.1	1093.3	1058.1	945.2	898.4
Q96QU8	GN=XPO6 Exportin-6 OS=Homo sapiens PE=1 SV=1	XPO6	3	3	3	3	1125	128.8	49	0.94	0.85	-0.09	-0.23	0.987878	0.48491	106.2	99.8	90.3	88.8	91.6	83.9	85.6	71.7	82
Q7Z4G1	GN=COMMD6 COMM domain-containing protein 6 OS=Homo sapiens PE=1 SV=1	COMMD6	39	3	4	3	85	9.6	95	1.068	0.855	0.09	-0.23	0.989053	0.589533	104.6	111.6	89.4	148.6	158.9	166.7	161.5	126	136.9
Q9Y316	GN=MEMO1 Protein MEMO1 OS=Homo sapiens PE=1 SV=1	MEMO1	12	3	4	3	297	33.7	42	0.934	0.855	-0.1	-0.23	0.96419	0.402023	111	103.7	94.9	166.2	158	155.3	147.6	139.1	138
Q14185	GN=DOCK1 Dedicator of cytokinesis protein 1 OS=Homo sapiens PE=1 SV=2	DOCK1	2	4	4	3	1865	215.2	49	1.042	0.852	0.06	-0.23	0.994463	0.246101	103.3	107.7	88.1	196.9	172.3	196	188.1	154.4	159.6
P17568	GN=NDUFB7 NADH dehydrogenase [ubiquinone] 1 beta subcomplex subunit 7 OS=Homo sapiens PE=1 SV=4	NDUFB7	25	3	4	3	137	16.4	67	0.926	0.852	-0.11	-0.23	0.84288	0.199547	109.7	101.6	93.5	312.7	313.8	282.3	297.8	262.5	271.4
Q9H8G2	GN=CAAP1 Caspase activity and apoptosis inhibitor 1 OS=Homo sapiens PE=1 SV=2	CAAP1	7	3	3	3	361	38.3	0	1.013	0.854	0.02	-0.23	0.999841	0.0183843	108	109.4	92.2	539.1	533.6	539.6	547.4	466.4	449.5
Q9C0B5	GN=ZDHHC5 Palmitoyltransferase ZDHHC5 OS=Homo sapiens PE=1 SV=2	ZDHHC5	6	3	3	3	715	77.5	43	0.777	0.85	-0.36	-0.23	0.393254	0.803246	114.9	89.3	97.7	44.9	44	36.6	32.6	36.5	39.2
Q7L273	GN=KCTD9 BTB/POZ domain-containing protein KCTD9 OS=Homo sapiens PE=1 SV=1	KCTD9	10	3	3	3	389	42.5	0	0.929	0.852	-0.11	-0.23	0.969583	0.494001	111.6	103.7	95.1	282.3	309	285.1	264.2	253.3	250.1
O95772	GN=STARD3NL MLN64 N-terminal domain homolog OS=Homo sapiens PE=1 SV=1	STARD3NL	12	3	4	3	234	26.6	49	0.953	0.852	-0.07	-0.23	0.999584	0.783539	107.6	102.5	91.7	17	13.1	15.2	13.3	12.4	13.1
O00308	GN=WWP2 NEDD4-like E3 ubiquitin-protein ligase WWP2 OS=Homo sapiens PE=1 SV=2	WWP2	4	3	3	3	870	98.9	27	1.15	0.855	0.2	-0.23	0.826345	0.747345	101.9	117.2	87.1	46.1	47	55.7	51.5	38.3	41.3
Q9Y3B8	GN=REXO2 Oligoribonuclease, mitochondrial OS=Homo sapiens PE=1 SV=3	REXO2	20	4	5	4	237	26.8	150	1.038	0.851	0.05	-0.23	0.99229	0.135176	105.2	109.2	89.5	172.8	165.4	171.2	180.1	142.6	145
Q9NZ52	GN=GGA3 ADP-ribosylation factor-binding protein GGA3 OS=Homo sapiens PE=1 SV=1	GGA3	9	5	5	4	723	78.3	48	1.011	0.853	0.02	-0.23	0.999986	0.0511575	103.1	104.2	87.9	554.9	572.5	563.1	576.9	460.1	502.3
P38935	GN=IGHMBP2 DNA-binding protein SMUBP-2 OS=Homo sapiens PE=1 SV=3	IGHMBP2	7	4	4	4	993	109.1	63	1.008	0.855	0.01	-0.23	1	0.936246	103.1	103.9	88.2	27.5	29.9	31.4	26.6	21.5	28
Q969Y2	GN=GTPBP3 tRNA modification GTPase GTPBP3, mitochondrial OS=Homo sapiens PE=1 SV=2	GTPBP3	13	4	7	4	492	52	113	1.163	0.852	0.22	-0.23	0.995181	0.99338	87.3	101.6	74.5	12.1	16.3	15.6	17.2	10.1	14.2
Q15542	GN=TAF5 Transcription initiation factor TFIID subunit 5 OS=Homo sapiens PE=1 SV=3	TAF5	5	4	4	4	800	86.8	43	0.931	0.855	-0.1	-0.23	0.824767	0.141617	107.1	99.7	91.5	190.4	202.7	195.3	171.4	170.7	165.1
P46199	GN=MTIF2 Translation initiation factor IF-2, mitochondrial OS=Homo sapiens PE=1 SV=2	MTIF2	7	4	5	4	727	81.3	79	0.982	0.855	-0.03	-0.23	0.999837	0.0923046	103.3	101.5	88.3	204	214.5	214.4	196.8	180.4	177.2
Q8IYL3	GN=C1orf174 UPF0688 protein C1orf174 OS=Homo sapiens PE=1 SV=2	C1orf174	19	4	4	4	243	26	77	1.046	0.853	0.06	-0.23	0.998016	0.481667	110.1	115.1	93.8	79.9	72.4	77.5	81.6	62	67.8
Q3SXY8	GN=ARL13B ADP-ribosylation factor-like protein 13B OS=Homo sapiens PE=1 SV=1	ARL13B	11	4	5	4	428	48.6	0	1.004	0.852	0.01	-0.23	1	0.339716	110.4	110.9	94	141.2	168.8	156.9	153.2	122.2	141.4
Q9NZ09	GN=UBAP1 Ubiquitin-associated protein 1 OS=Homo sapiens PE=1 SV=1	UBAP1	9	4	4	4	502	55	17	0.982	0.852	-0.03	-0.23	1	0.911879	99.3	97.5	84.5	102.1	118.7	108.6	107.6	89.1	98.5
Q9BTD8	GN=RBM42 RNA-binding protein 42 OS=Homo sapiens PE=1 SV=1	RBM42	17	5	6	5	480	50.4	160	1.042	0.854	0.06	-0.23	0.814142	0.00706876	101.4	105.6	86.6	393.1	397.7	412.8	410.9	337.6	337.9
Q9NXR1	GN=NDE1 Nuclear distribution protein nudE homolog 1 OS=Homo sapiens PE=1 SV=2	NDE1	27	7	8	5	346	38.8	106	1.02	0.852	0.03	-0.23	0.999993	0.535194	110.6	112.8	94.2	235	228.9	235.3	237.9	200.6	194.5
O94880	GN=PHF14 PHD finger protein 14 OS=Homo sapiens PE=1 SV=2	PHF14	7	5	7	5	888	100	120	0.969	0.85	-0.05	-0.23	0.988254	0.040771	107.5	104.1	91.3	192.6	190.8	186.6	184.9	172.1	154.2
Q9NTM9	GN=CUTC Copper homeostasis protein cutC homolog OS=Homo sapiens PE=1 SV=1	CUTC	24	5	7	5	273	29.3	138	1.03	0.851	0.04	-0.23	0.997897	0.1316	99	102	84.3	203.6	231.7	217.8	229.9	181.1	188.8
Q9BQ75	GN=CMSS1 Protein CMSS1 OS=Homo sapiens PE=1 SV=2	CMSS1	18	5	5	5	279	31.9	97	1.048	0.853	0.07	-0.23	0.995706	0.391176	103.2	108.1	88	281	274.3	272.2	310.8	246.5	227.4
Q9BRP4	GN=PAAF1 Proteasomal ATPase-associated factor 1 OS=Homo sapiens PE=1 SV=2	PAAF1	14	5	6	5	392	42.2	95	1.088	0.85	0.12	-0.23	0.137658	0.00419352	100.8	109.8	85.7	526.8	539.2	577.1	583	438.3	468.2
Q5T280	GN=C9orf114 Putative methyltransferase C9orf114 OS=Homo sapiens PE=1 SV=3	C9orf114	14	5	6	5	376	42	53	1.038	0.854	0.05	-0.23	0.926431	0.0170792	105.1	109.1	89.7	406.5	388.1	403.5	421.6	342.7	335.3
Q9BVV7	GN=TIMM21 Mitochondrial import inner membrane translocase subunit Tim21 OS=Homo sapiens PE=1 SV=1	TIMM21	21	5	5	5	248	28.2	75	1.103	0.85	0.14	-0.23	0.77344	0.29273	102.5	113.1	87.1	116.3	124.9	137.8	128.2	99.2	105.7
Q96MF7	GN=NSMCE2 E3 SUMO-protein ligase NSE2 OS=Homo sapiens PE=1 SV=2	NSMCE2	19	5	5	5	247	27.9	55	0.979	0.854	-0.03	-0.23	0.99865	0.039937	105.4	103.2	90.1	488.5	477.4	481.7	464.2	417.7	407.6
Q9UPT9	GN=USP22 Ubiquitin carboxyl-terminal hydrolase 22 OS=Homo sapiens PE=1 SV=2	USP22	10	5	5	5	525	59.9	51	0.997	0.852	0	-0.23	1	0.00638531	99.5	99.2	84.8	329.3	314	332.1	309.4	277.6	270.3
P35080	GN=PFN2 Profilin-2 OS=Homo sapiens PE=1 SV=3	PFN2	42	6	15	6	140	15	372	1.031	0.853	0.04	-0.23	0.997838	0.153468	101.6	104.8	86.7	403.6	435.7	421.3	443.9	343.3	372.8
O75530	GN=EED Polycomb protein EED OS=Homo sapiens PE=1 SV=2	EED	15	6	7	6	441	50.2	39	0.972	0.854	-0.04	-0.23	0.999376	0.24495	108.8	105.7	92.9	599.9	587	570.9	582.6	515.2	498.9
P23229	GN=ITGA6 Integrin alpha-6 OS=Homo sapiens PE=1 SV=5	ITGA6	6	6	7	6	1130	126.5	90	1.058	0.85	0.08	-0.23	0.918932	0.104016	104.3	110.4	88.6	218.5	204.7	234.5	213.6	182.7	176.7
Q9BYD1	GN=MRPL13 39S ribosomal protein L13, mitochondrial OS=Homo sapiens PE=1 SV=1	MRPL13	35	6	6	6	178	20.7	88	1.007	0.855	0.01	-0.23	1	0.894863	94.7	95.4	81	445.3	516	488.8	476.9	384.6	436.8
Q9P016	GN=THYN1 Thymocyte nuclear protein 1 OS=Homo sapiens PE=1 SV=1	THYN1	24	6	8	6	225	25.7	36	1.029	0.855	0.04	-0.23	0.999399	0.26894	109.2	112.4	93.4	335.8	311.4	323.8	342.2	278.6	274.6
P50914	GN=RPL14 60S ribosomal protein L14 OS=Homo sapiens PE=1 SV=4	RPL14	30	7	32	7	215	23.4	343	0.965	0.855	-0.05	-0.23	0.826145	0.00319812	105.9	102.3	90.6	1726.5	1721.7	1661.6	1667.6	1475.3	1473.7
Q9UPN9	GN=TRIM33 E3 ubiquitin-protein ligase TRIM33 OS=Homo sapiens PE=1 SV=3	TRIM33	9	8	11	7	1127	122.5	225	0.999	0.85	0	-0.23	1	0.941586	93.7	93.6	79.6	343.9	408	394.3	355.5	316.1	320.8
Q9BVA0	GN=KATNB1 Katanin p80 WD40 repeat-containing subunit B1 OS=Homo sapiens PE=1 SV=1	KATNB1	13	7	8	7	655	72.3	130	0.977	0.853	-0.03	-0.23	0.928772	0.000846836	104.6	102.2	89.3	377.3	389	376.2	372.2	328.4	325.5
Q9H9J2	GN=MRPL44 39S ribosomal protein L44, mitochondrial OS=Homo sapiens PE=1 SV=1	MRPL44	28	8	12	8	332	37.5	110	1.018	0.85	0.03	-0.23	0.999939	0.154798	101.1	103	85.9	573.9	579.8	593.4	581.6	488	492.5
O75027	GN=ABCB7 ATP-binding cassette sub-family B member 7, mitochondrial OS=Homo sapiens PE=1 SV=2	ABCB7	13	8	10	8	752	82.6	145	1.02	0.855	0.03	-0.23	0.999921	0.21762	100.2	102.2	85.7	731.5	778.7	789.3	751.2	648	643
O75439	GN=PMPCB Mitochondrial-processing peptidase subunit beta OS=Homo sapiens PE=1 SV=2	PMPCB	24	9	16	9	489	54.3	254	0.99	0.852	-0.01	-0.23	1	0.716522	96.7	95.8	82.4	638.2	710.2	659.2	673.6	551.5	596.8
Q02809	GN=PLOD1 Procollagen-lysine,2-oxoglutarate 5-dioxygenase 1 OS=Homo sapiens PE=1 SV=2	PLOD1	17	10	14	9	727	83.5	198	1.001	0.85	0	-0.23	1	0.0205607	105.1	105.2	89.3	859.5	812	845.3	827.3	718.2	701.8
O00566	GN=MPHOSPH10 U3 small nucleolar ribonucleoprotein protein MPP10 OS=Homo sapiens PE=1 SV=2	MPHOSPH10	20	10	15	10	681	78.8	186	0.97	0.851	-0.04	-0.23	0.999664	0.364732	98.5	95.6	83.8	1424.7	1438.4	1415.5	1362	1237.8	1198.3
P07339	GN=CTSD Cathepsin D OS=Homo sapiens PE=1 SV=1	CTSD	32	10	23	10	412	44.5	258	1.047	0.851	0.07	-0.23	0.896335	0.0284508	102.1	106.9	86.8	1448	1522.5	1515	1594.5	1247.8	1278.3
Q9Y2Z4	GN=YARS2 Tyrosine--tRNA ligase, mitochondrial OS=Homo sapiens PE=1 SV=2	YARS2	25	10	13	10	477	53.2	180	1.018	0.851	0.03	-0.23	1	0.847779	95.6	97.3	81.4	421.8	453.2	447.6	442.1	383.9	360.6
Q9NRN7	GN=AASDHPPT L-aminoadipate-semialdehyde dehydrogenase-phosphopantetheinyl transferase OS=Homo sapiens PE=1 SV=2	AASDHPPT	31	10	16	10	309	35.8	183	0.961	0.854	-0.06	-0.23	0.99929	0.554443	98.8	94.9	84.4	767.7	860.1	812.7	749.7	711.5	677.5
Q8NBJ4	GN=GOLM1 Golgi membrane protein 1 OS=Homo sapiens PE=1 SV=1	GOLM1	25	10	14	10	401	45.3	131	1.031	0.851	0.04	-0.23	0.999604	0.350883	109.5	112.9	93.2	718	689.1	748.8	702.5	626.7	572.3
P35250	GN=RFC2 Replication factor C subunit 2 OS=Homo sapiens PE=1 SV=3	RFC2	37	11	20	11	354	39.1	348	0.98	0.85	-0.03	-0.23	0.999677	0.0820593	108.4	106.3	92.2	384.5	401.9	373.1	397.8	335.6	332.8
Q8IWS0	GN=PHF6 PHD finger protein 6 OS=Homo sapiens PE=1 SV=1	PHF6	34	11	22	11	365	41.3	324	0.997	0.851	0	-0.23	1	0.0042206	102.2	101.9	86.9	2284.9	2331.2	2263.4	2340.7	1917.8	2011.4
Q69YN2	GN=CWF19L1 CWF19-like protein 1 OS=Homo sapiens PE=1 SV=2	CWF19L1	28	11	18	11	538	60.6	223	0.973	0.851	-0.04	-0.23	0.846661	0.000593599	105	102.1	89.3	1150.9	1162.6	1134.9	1116.3	993.9	975.4
P53041	GN=PPP5C Serine/threonine-protein phosphatase 5 OS=Homo sapiens PE=1 SV=1	PPP5C	31	12	26	12	499	56.8	336	1.007	0.855	0.01	-0.23	0.999993	0.00594627	103	103.7	88	1382.4	1451.3	1442.9	1409.5	1171.7	1250.4
Q5BKZ1	GN=ZNF326 DBIRD complex subunit ZNF326 OS=Homo sapiens PE=1 SV=2	ZNF326	27	12	20	12	582	65.6	364	1.074	0.855	0.1	-0.23	0.961364	0.435583	106.9	114.8	91.4	414.7	415.5	443	448.8	363.1	346.5
A1X283	GN=SH3PXD2B SH3 and PX domain-containing protein 2B OS=Homo sapiens PE=1 SV=3	SH3PXD2B	17	12	18	12	911	101.5	186	0.98	0.85	-0.03	-0.23	0.999638	0.0730157	108.9	106.8	92.6	907.6	919.3	906.2	884.7	772.8	780.6
Q05682	GN=CALD1 Caldesmon OS=Homo sapiens PE=1 SV=3	CALD1	19	13	22	13	793	93.2	290	1.02	0.853	0.03	-0.23	0.999412	0.0519566	105.4	107.5	89.9	1305.2	1296.9	1316	1337.8	1111.9	1107.7
Q13617	GN=CUL2 Cullin-2 OS=Homo sapiens PE=1 SV=2	CUL2	21	14	26	13	745	86.9	262	0.969	0.854	-0.05	-0.23	0.751451	0.000749636	105.8	102.4	90.3	1538.1	1514.1	1482.7	1473.9	1302.2	1304.1
Q9H9Y6	GN=POLR1B DNA-directed RNA polymerase I subunit RPA2 OS=Homo sapiens PE=1 SV=2	POLR1B	13	14	16	14	1135	128.1	195	0.963	0.852	-0.05	-0.23	0.268848	5.93866e-05	107.4	103.4	91.5	821.7	803.5	781.1	783.6	701.8	683.1
Q13895	GN=BYSL Bystin OS=Homo sapiens PE=1 SV=3	BYSL	31	14	22	14	437	49.6	156	0.994	0.85	-0.01	-0.23	0.999998	0.00918976	104.1	103.4	88.5	1019.3	1016.5	1026.1	997.3	881	850.2
P26196	GN=DDX6 Probable ATP-dependent RNA helicase DDX6 OS=Homo sapiens PE=1 SV=2	DDX6	34	15	45	15	483	54.4	521	1.003	0.853	0	-0.23	1	0.0152465	102.6	103	87.5	1550.4	1621.1	1597.1	1583.5	1356.4	1348
Q96RP9	GN=GFM1 Elongation factor G, mitochondrial OS=Homo sapiens PE=1 SV=2	GFM1	23	15	26	15	751	83.4	311	1.023	0.856	0.03	-0.23	0.753546	6.62485e-05	98.1	100.4	84	1435	1431.9	1464.6	1467.4	1207.9	1245
P23588	GN=EIF4B Eukaryotic translation initiation factor 4B OS=Homo sapiens PE=1 SV=2	EIF4B	30	17	51	17	611	69.1	637	0.989	0.854	-0.02	-0.23	0.999711	0.00447411	101.5	100.3	86.6	2038.9	2128.3	2051.3	2067.5	1731	1826.8
Q9UKG1	GN=APPL1 DCC-interacting protein 13-alpha OS=Homo sapiens PE=1 SV=1	APPL1	37	19	31	18	709	79.6	559	1.024	0.85	0.03	-0.23	0.998285	0.055004	107.1	109.8	91.1	1378.2	1304.9	1376	1371.4	1134.1	1146.1
Q99543	GN=DNAJC2 DnaJ homolog subfamily C member 2 OS=Homo sapiens PE=1 SV=4	DNAJC2	32	19	26	19	621	72	274	0.982	0.855	-0.03	-0.23	0.983459	0.00102948	101.7	99.9	86.9	963.5	980.9	969.4	940.8	817.7	844.6
Q1KMD3	GN=HNRNPUL2 Heterogeneous nuclear ribonucleoprotein U-like protein 2 OS=Homo sapiens PE=1 SV=1	HNRNPUL2	33	20	40	20	747	85.1	408	0.998	0.854	0	-0.23	1	0.00147714	104.8	104.5	89.5	2128.9	2159.1	2137.7	2139.5	1840.9	1821.1
O95602	GN=POLR1A DNA-directed RNA polymerase I subunit RPA1 OS=Homo sapiens PE=1 SV=2	POLR1A	19	25	32	25	1720	194.7	587	0.975	0.855	-0.04	-0.23	0.975706	0.00665964	102.2	99.6	87.4	1994.9	1989.9	1933.8	1951.6	1722.6	1686.6
Q13045	GN=FLII Protein flightless-1 homolog OS=Homo sapiens PE=1 SV=2	FLII	24	25	33	25	1269	144.7	478	1.021	0.854	0.03	-0.23	0.999974	0.410132	97.5	99.6	83.3	1596.8	1695.9	1730.6	1632.3	1404.8	1406.7
Q99966	GN=CITED1 Cbp/p300-interacting transactivator 1 OS=Homo sapiens PE=1 SV=2	CITED1	18	2	4	2	193	19.9	94	0.798	0.86	-0.33	-0.22	0.365949	0.750249	103.4	82.5	88.9	111.7	105.2	93	80.5	102.5	84.8
J3KQ70	GN=INO80B-WBP1 HCG2039827, isoform CRA_e OS=Homo sapiens PE=4 SV=1	INO80B-WBP1	6	2	2	2	363	39.4	81	1.124	0.857	0.17	-0.22	0.244191	0.0801574	101.5	114.1	87	104.1	103.7	110.6	123.3	90.4	87.7
Q8WVK2	GN=SNRNP27 U4/U6.U5 small nuclear ribonucleoprotein 27 kDa protein OS=Homo sapiens PE=1 SV=1	SNRNP27	12	2	2	2	155	18.8	0	1.02	0.858	0.03	-0.22	0.999999	0.799144	106.9	109.1	91.7	118.9	100.9	110.6	112.8	99.7	88.5
Q14155	GN=ARHGEF7 Rho guanine nucleotide exchange factor 7 OS=Homo sapiens PE=1 SV=2	ARHGEF7	6	5	8	3	803	90	63	1.033	0.858	0.05	-0.22	0.939362	0.0118813	109.2	112.9	93.8	339.8	358	360.6	360.1	294.2	304.6
Q9NUQ7	GN=UFSP2 Ufm1-specific protease 2 OS=Homo sapiens PE=1 SV=3	UFSP2	8	3	4	3	469	53.2	72	1.104	0.857	0.14	-0.22	0.382017	0.0790739	100.5	111	86.2	133.8	139.2	144.4	157.3	118.5	115.6
Q96IY1	GN=NSL1 Kinetochore-associated protein NSL1 homolog OS=Homo sapiens PE=1 SV=3	NSL1	20	3	3	3	281	32.1	60	1.029	0.858	0.04	-0.22	0.999682	0.380893	99.1	102	85.1	135.9	151.4	149.2	146.1	130	116.6
Q709F0	GN=ACAD11 Acyl-CoA dehydrogenase family member 11 OS=Homo sapiens PE=1 SV=2	ACAD11	5	3	3	3	780	87.2	46	0.957	0.856	-0.06	-0.22	0.983573	0.162794	110.6	105.9	94.6	212.9	233.5	216.4	210.5	192.8	188.7
Q96HP4	GN=OXNAD1 Oxidoreductase NAD-binding domain-containing protein 1 OS=Homo sapiens PE=1 SV=1	OXNAD1	10	3	3	3	312	34.8	37	0.948	0.858	-0.08	-0.22	0.999831	0.927707	94.4	89.5	81	326.3	343.6	327.4	307.6	299	276
O75880	GN=SCO1 Protein SCO1 homolog, mitochondrial OS=Homo sapiens PE=1 SV=1	SCO1	8	3	7	3	301	33.8	71	0.978	0.857	-0.03	-0.22	0.999888	0.278125	110.4	107.9	94.6	226.2	227	217.9	225.3	177.1	212.9
Q9NYL2	GN=ZAK Mitogen-activated protein kinase kinase kinase MLT OS=Homo sapiens PE=1 SV=3	ZAK	8	6	6	4	800	91.1	75	1.027	0.858	0.04	-0.22	0.978796	0.012088	102.5	105.3	87.9	245.7	252.3	252.2	259.3	212.2	214.9
Q9Y3E1	GN=HDGFRP3 Hepatoma-derived growth factor-related protein 3 OS=Homo sapiens PE=1 SV=1	HDGFRP3	26	5	9	4	203	22.6	77	1.102	0.856	0.14	-0.22	0.606421	0.176317	103.6	114.1	88.7	326.2	302.8	334.4	358.6	262.9	275.6
Q13363	GN=CTBP1 C-terminal-binding protein 1 OS=Homo sapiens PE=1 SV=2	CTBP1	21	8	13	5	440	47.5	276	1.075	0.859	0.1	-0.22	0.698955	0.0837603	99	106.3	85	299.4	332.8	337.1	341.2	259.8	283.1
Q9BUR4	GN=WRAP53 Telomerase Cajal body protein 1 OS=Homo sapiens PE=1 SV=1	WRAP53	16	5	6	5	548	59.3	109	0.96	0.857	-0.06	-0.22	0.998209	0.437361	103	98.9	88.2	301.1	291.6	303.2	266.8	261.9	246.1
Q8TEW0	GN=PARD3 Partitioning defective 3 homolog OS=Homo sapiens PE=1 SV=2	PARD3	4	5	6	5	1356	151.3	131	1.004	0.861	0.01	-0.22	1	0.216447	106.8	107.2	91.9	291	304.1	291.4	306	258.3	253.9
Q9Y375	GN=NDUFAF1 Complex I intermediate-associated protein 30, mitochondrial OS=Homo sapiens PE=1 SV=2	NDUFAF1	19	5	5	5	327	37.7	75	0.983	0.861	-0.02	-0.22	0.999998	0.599139	109	107.2	93.8	127.3	114.7	127.4	110.9	102.9	105.2
Q8WVM7	GN=STAG1 Cohesin subunit SA-1 OS=Homo sapiens PE=1 SV=3	STAG1	8	11	16	6	1258	144.3	149	1.005	0.857	0.01	-0.22	1	0.0297621	105.6	106.1	90.6	323.2	336.1	320.8	341.9	273	292.5
Q96SU4	GN=OSBPL9 Oxysterol-binding protein-related protein 9 OS=Homo sapiens PE=1 SV=2	OSBPL9	11	6	7	6	736	83.1	146	1.012	0.861	0.02	-0.22	1	0.932387	99.4	100.6	85.6	347.3	380.6	387.9	348.9	310.3	315.8
P46776	GN=RPL27A 60S ribosomal protein L27a OS=Homo sapiens PE=1 SV=2	RPL27A	35	6	25	6	148	16.6	222	0.986	0.859	-0.02	-0.22	0.999945	0.0662839	111.1	109.6	95.5	2495.6	2449	2379.2	2499.1	2084.4	2166
Q9BVL2	GN=NUP58 Nucleoporin p58/p45 OS=Homo sapiens PE=1 SV=1	NUP58	11	6	9	6	599	60.9	100	1.033	0.857	0.05	-0.22	0.996248	0.144406	104.7	108.1	89.7	201.1	211.6	203.1	223.4	177.8	175.7
Q96HA7	GN=TONSL Tonsoku-like protein OS=Homo sapiens PE=1 SV=2	TONSL	6	6	6	6	1378	150.8	175	1.024	0.861	0.03	-0.22	0.999111	0.115398	103.7	106.2	89.4	373.8	360.4	369.1	382.5	316.1	316.3
Q96HY6	GN=DDRGK1 DDRGK domain-containing protein 1 OS=Homo sapiens PE=1 SV=2	DDRGK1	23	7	11	6	314	35.6	211	1.039	0.859	0.05	-0.22	0.996415	0.277518	109	113.2	93.6	357.1	335.6	364	355.1	286.5	309
Q96IJ6	GN=GMPPA Mannose-1-phosphate guanyltransferase alpha OS=Homo sapiens PE=1 SV=1	GMPPA	18	6	7	6	420	46.3	107	1.012	0.861	0.02	-0.22	0.999993	0.15522	107.7	109.1	92.8	301.1	323.4	306	326.1	258.5	279.2
Q9P2T1	GN=GMPR2 GMP reductase 2 OS=Homo sapiens PE=1 SV=1	GMPR2	18	6	6	6	348	37.9	92	1.018	0.861	0.03	-0.22	0.999996	0.566074	108.3	110.2	93.2	483.4	455.5	478.3	477	373.2	436.9
Q9HAB8	GN=PPCS Phosphopantothenate--cysteine ligase OS=Homo sapiens PE=1 SV=2	PPCS	17	6	6	6	311	34	63	1.006	0.86	0.01	-0.22	1	0.284874	102.8	103.4	88.4	433.9	441.5	429.1	451.5	371.5	381.3
O43324	GN=EEF1E1 Eukaryotic translation elongation factor 1 epsilon-1 OS=Homo sapiens PE=1 SV=1	EEF1E1	36	7	13	7	174	19.8	115	1.023	0.856	0.03	-0.22	0.999951	0.397038	103.9	106.3	89	465.5	494.6	467.3	515.5	374.6	450.4
Q9UBP0	GN=SPAST Spastin OS=Homo sapiens PE=1 SV=1	SPAST	15	7	9	7	616	67.2	69	1.043	0.856	0.06	-0.22	0.975868	0.109273	108.1	112.8	92.5	322.6	331.4	327.6	355.3	274.1	285.8
P61313	GN=RPL15 60S ribosomal protein L15 OS=Homo sapiens PE=1 SV=2	RPL15	33	8	38	8	204	24.1	339	1.011	0.861	0.02	-0.22	0.999979	0.0576324	108.1	109.3	93.1	2548.2	2454.3	2472.4	2587.9	2052.1	2258.8
Q92990	GN=GLMN Glomulin OS=Homo sapiens PE=1 SV=2	GLMN	14	8	9	8	594	68.2	100	1.007	0.859	0.01	-0.22	0.999999	0.0874303	101.7	102.5	87.3	696.1	710.5	717.1	699.9	578.1	630.5
P12109	GN=COL6A1 Collagen alpha-1(VI) chain OS=Homo sapiens PE=1 SV=3	COL6A1	10	8	9	8	1028	108.5	111	1.061	0.857	0.09	-0.22	0.512429	0.0101127	104.4	110.8	89.6	830.5	864.3	923.7	875.3	727.9	725
Q9UI10	GN=EIF2B4 Translation initiation factor eIF-2B subunit delta OS=Homo sapiens PE=1 SV=2	EIF2B4	21	9	15	9	523	57.5	281	0.981	0.856	-0.03	-0.22	0.999635	0.0807682	105.7	103.6	90.4	526.5	495.2	518.7	483.3	428.8	445.6
P51398	GN=DAP3 28S ribosomal protein S29, mitochondrial OS=Homo sapiens PE=1 SV=1	DAP3	28	9	15	9	398	45.5	205	1.018	0.856	0.03	-0.22	0.999996	0.5078	95.6	97.3	81.9	1091.1	1179.4	1169.7	1139.8	978.7	964
Q9NPD8	GN=UBE2T Ubiquitin-conjugating enzyme E2 T OS=Homo sapiens PE=1 SV=1	UBE2T	52	9	17	9	197	22.5	225	0.985	0.858	-0.02	-0.22	0.99995	0.0946591	107	105.4	91.8	934.4	927.9	900.7	934.5	817.4	780
Q96D71	GN=REPS1 RalBP1-associated Eps domain-containing protein 1 OS=Homo sapiens PE=1 SV=3	REPS1	20	10	13	10	796	86.6	178	0.982	0.856	-0.03	-0.22	0.999834	0.0924217	107.3	105.4	91.8	461.1	484.6	449.1	480	399.7	409.5
Q7Z3T8	GN=ZFYVE16 Zinc finger FYVE domain-containing protein 16 OS=Homo sapiens PE=1 SV=3	ZFYVE16	10	10	11	10	1539	168.8	114	0.887	0.856	-0.17	-0.22	0.686574	0.427239	106.6	94.6	91.3	294	306.4	266.6	266	275.2	239.8
Q14254	GN=FLOT2 Flotillin-2 OS=Homo sapiens PE=1 SV=2	FLOT2	27	10	15	10	428	47	214	1.067	0.858	0.09	-0.22	0.849609	0.130838	101.2	108.1	86.9	1724	1749	1869.5	1837.8	1491.3	1488.8
Q8IWV7	GN=UBR1 E3 ubiquitin-protein ligase UBR1 OS=Homo sapiens PE=1 SV=1	UBR1	7	10	13	10	1749	200.1	157	0.986	0.861	-0.02	-0.22	0.994129	0.00116226	102.5	101.1	88.3	627.8	631.2	632.8	608.5	533.9	549.8
O60664	GN=PLIN3 Perilipin-3 OS=Homo sapiens PE=1 SV=3	PLIN3	33	11	20	11	434	47	349	1.054	0.857	0.08	-0.22	0.730862	0.0189164	105.9	111.6	90.7	711.8	712.3	750.9	750.4	585.7	635.2
Q96EK5	GN=KIF1BP KIF1-binding protein OS=Homo sapiens PE=1 SV=1	KIF1BP	22	11	15	11	621	71.8	147	0.989	0.86	-0.02	-0.22	0.999985	0.0672399	106.5	105.3	91.6	782.8	838	807.5	794.2	684.8	708.9
Q9NUQ8	GN=ABCF3 ATP-binding cassette sub-family F member 3 OS=Homo sapiens PE=1 SV=2	ABCF3	21	12	16	12	709	79.7	215	1.001	0.856	0	-0.22	1	0.0244994	103.1	103.2	88.2	630.9	630.3	638.4	624.7	541.6	538.2
Q9UNS2	GN=COPS3 COP9 signalosome complex subunit 3 OS=Homo sapiens PE=1 SV=3	COPS3	35	13	22	13	423	47.8	188	1.028	0.86	0.04	-0.22	0.997583	0.105018	105.1	108	90.3	1188.9	1173.1	1198.8	1228.6	997.5	1033.4
P05556	GN=ITGB1 Integrin beta-1 OS=Homo sapiens PE=1 SV=2	ITGB1	18	13	20	13	798	88.4	290	1.079	0.859	0.11	-0.22	0.652289	0.0867775	102.7	110.9	88.2	674.8	678.1	705.2	756.2	554.4	608.8
P51532	GN=SMARCA4 Transcription activator BRG1 OS=Homo sapiens PE=1 SV=2	SMARCA4	17	26	43	14	1647	184.5	408	1.021	0.86	0.03	-0.22	0.998957	0.0553833	100.5	102.6	86.4	2323.3	2450.6	2490.4	2382.7	2038.7	2065.7
P11274	GN=BCR Breakpoint cluster region protein OS=Homo sapiens PE=1 SV=2	BCR	13	14	16	14	1271	142.7	168	1.028	0.86	0.04	-0.22	0.876077	0.00158135	100.6	103.5	86.5	482.2	505.9	519.2	496.7	423.5	426.1
O43390	GN=HNRNPR Heterogeneous nuclear ribonucleoprotein R OS=Homo sapiens PE=1 SV=1	HNRNPR	41	21	86	15	633	70.9	903	0.967	0.857	-0.05	-0.22	0.999895	0.673255	98.3	95.1	84.3	3694.4	3749.7	3695.9	3506.8	3259.8	3121.7
O14976	GN=GAK Cyclin-G-associated kinase OS=Homo sapiens PE=1 SV=2	GAK	15	15	22	15	1311	143.1	302	1.022	0.861	0.03	-0.22	0.999915	0.295485	98.8	100.9	85	897	897.6	905.3	928.1	853.8	698.7
O60524	GN=NEMF Nuclear export mediator factor NEMF OS=Homo sapiens PE=1 SV=4	NEMF	15	15	18	15	1076	122.9	189	0.972	0.86	-0.04	-0.22	0.999533	0.319288	106.5	103.5	91.6	583.4	579.9	560.5	570	491.7	508.5
O00425	GN=IGF2BP3 Insulin-like growth factor 2 mRNA-binding protein 3 OS=Homo sapiens PE=1 SV=2	IGF2BP3	42	20	39	16	579	63.7	551	0.99	0.857	-0.01	-0.22	0.999187	0.000892822	104.4	103.3	89.5	1109	1078.8	1097.2	1068.1	947.5	927.8
Q13823	GN=GNL2 Nucleolar GTP-binding protein 2 OS=Homo sapiens PE=1 SV=1	GNL2	27	17	24	17	731	83.6	251	0.955	0.861	-0.07	-0.22	0.238913	0.000332621	108	103.1	93	1569.8	1549.2	1475.7	1501.8	1353.7	1331.3
O60716	GN=CTNND1 Catenin delta-1 OS=Homo sapiens PE=1 SV=1	CTNND1	29	20	30	20	968	108.1	555	1.017	0.856	0.02	-0.22	0.999998	0.544232	98.9	100.6	84.7	1652.6	1816.3	1809.4	1715.4	1473.7	1493.1
Q9HCS7	GN=XAB2 Pre-mRNA-splicing factor SYF1 OS=Homo sapiens PE=1 SV=2	XAB2	24	20	33	20	855	99.9	498	1.048	0.859	0.07	-0.22	0.512141	0.00245861	102.1	107	87.7	2662.8	2585	2677.8	2824.6	2237.3	2269.3
P28331	GN=NDUFS1 NADH-ubiquinone oxidoreductase 75 kDa subunit, mitochondrial OS=Homo sapiens PE=1 SV=3	NDUFS1	38	21	31	21	727	79.4	418	1.007	0.856	0.01	-0.22	1	0.74575	95.8	96.5	82	1722.8	1808.1	1855.9	1702.2	1528	1494.4
Q8NI36	GN=WDR36 WD repeat-containing protein 36 OS=Homo sapiens PE=1 SV=1	WDR36	32	24	42	24	951	105.3	410	0.995	0.86	-0.01	-0.22	0.999999	0.00791158	101.7	101.2	87.5	2898.6	2983.2	2962.7	2891.2	2511	2549.2
P56192	GN=MARS Methionine--tRNA ligase, cytoplasmic OS=Homo sapiens PE=1 SV=2	MARS	37	25	62	25	900	101.1	664	0.974	0.858	-0.04	-0.22	0.990743	0.0292158	102.4	99.7	87.9	3248.7	3264.9	3214.9	3127.4	2821.3	2767.3
Q6PKG0	GN=LARP1 La-related protein 1 OS=Homo sapiens PE=1 SV=2	LARP1	29	29	44	26	1096	123.4	357	1.008	0.858	0.01	-0.22	0.999999	0.0998666	103.1	103.9	88.4	2064.1	2038.4	2057.6	2076.4	1740.1	1780.7
Q09666	GN=AHNAK Neuroblast differentiation-associated protein AHNAK OS=Homo sapiens PE=1 SV=2	AHNAK	15	32	36	32	5890	628.7	297	1.015	0.857	0.02	-0.22	0.992149	0.000791906	107.5	109.1	92.2	2636.1	2638.8	2740.1	2614.5	2260.8	2261.4
Q8WUF5	GN=PPP1R13L RelA-associated inhibitor OS=Homo sapiens PE=1 SV=4	PPP1R13L	5	2	2	2	828	89	100	1.001	0.866	0	-0.21	1	0.703045	112.9	113.1	97.8	102.8	98.3	97.8	103.7	80.7	93.9
Q8NCE2	GN=MTMR14 Myotubularin-related protein 14 OS=Homo sapiens PE=1 SV=2	MTMR14	4	2	3	2	650	72.2	61	0.935	0.866	-0.1	-0.21	0.990678	0.717788	100.6	94.1	87.1	128.2	129.6	117.1	124	115.4	108
Q9Y5U2	GN=TSSC4 Protein TSSC4 OS=Homo sapiens PE=1 SV=3	TSSC4	7	2	4	2	329	34.3	98	0.959	0.866	-0.06	-0.21	0.996788	0.451033	104.1	99.7	90.2	81.1	75.6	77	73.2	63.7	72.2
Q6Y288	GN=B3GLCT Beta-1,3-glucosyltransferase OS=Homo sapiens PE=1 SV=2	B3GLCT	7	2	2	2	498	56.5	61	1.033	0.866	0.05	-0.21	0.999852	0.676825	97.5	100.8	84.5	231.9	254	247	254.7	211.7	208.9
Q17R31	GN=TATDN3 Putative deoxyribonuclease TATDN3 OS=Homo sapiens PE=1 SV=1	TATDN3	12	2	3	2	274	30.3	66	0.917	0.867	-0.13	-0.21	0.998644	0.976147	95.9	87.9	83.1	322.8	323	316	277.2	295.4	265.1
Q9HB09	GN=BCL2L12 Bcl-2-like protein 12 OS=Homo sapiens PE=1 SV=1	BCL2L12	8	2	3	2	334	36.8	48	1.046	0.864	0.07	-0.21	0.988156	0.280795	109.4	114.5	94.5	82.7	89.1	89.9	89.8	75.7	72.7
Q9BT09	GN=CNPY3 Protein canopy homolog 3 OS=Homo sapiens PE=1 SV=1	CNPY3	9	2	2	2	278	30.7	65	0.983	0.865	-0.02	-0.21	0.999965	0.24498	108.8	107	94.1	229.7	209.8	225.6	206.5	185.3	194.5
Q8WTV0	GN=SCARB1 Scavenger receptor class B member 1 OS=Homo sapiens PE=1 SV=1	SCARB1	4	2	2	2	552	60.8	52	1.302	0.867	0.38	-0.21	0.844514	0.99219	102.5	133.6	89	18.9	20.3	31.4	20.7	18.1	16
Q8TEK3	GN=DOT1L Histone-lysine N-methyltransferase, H3 lysine-79 specific OS=Homo sapiens PE=1 SV=2	DOT1L	2	2	2	2	1739	184.7	37	1.052	0.862	0.07	-0.21	0.998522	0.718969	106	111.5	91.4	23.8	20.7	23.2	23.4	18.9	19.3
Q8N3Z6	GN=ZCCHC7 Zinc finger CCHC domain-containing protein 7 OS=Homo sapiens PE=1 SV=2	ZCCHC7	5	2	2	2	543	63	48	0.923	0.864	-0.12	-0.21	0.502203	0.0663695	103.6	95.6	89.5	56.3	54.2	51.8	50.1	49	46.5
Q969M3	GN=YIPF5 Protein YIPF5 OS=Homo sapiens PE=1 SV=1	YIPF5	8	2	3	2	257	28	64	1.046	0.865	0.06	-0.21	0.955324	0.111147	99.1	103.7	85.7	110.4	104.6	114.8	110	91.1	94.7
Q9Y3E7	GN=CHMP3 Charged multivesicular body protein 3 OS=Homo sapiens PE=1 SV=3	CHMP3	7	2	2	2	222	25.1	42	1.072	0.867	0.1	-0.21	0.993251	0.797954	103.2	110.7	89.5	126.5	141.7	132.7	155.3	110.7	121.6
Q9NYP7	GN=ELOVL5 Elongation of very long chain fatty acids protein 5 OS=Homo sapiens PE=1 SV=1	ELOVL5	6	2	3	2	299	35.3	40	1.024	0.864	0.03	-0.21	0.99998	0.630946	103.1	105.6	89.1	222	229.9	221	242.1	186.8	203.7
Q16514	GN=TAF12 Transcription initiation factor TFIID subunit 12 OS=Homo sapiens PE=1 SV=1	TAF12	10	2	2	2	161	17.9	42	0.987	0.867	-0.02	-0.21	0.999999	0.577447	113.3	111.9	98.3	112.4	107.4	99.9	117.8	96.6	93.9
O14975	GN=SLC27A2 Very long-chain acyl-CoA synthetase OS=Homo sapiens PE=1 SV=2	SLC27A2	3	2	2	2	620	70.3	0	0.994	0.867	-0.01	-0.21	1	0.953318	107.5	106.8	93.2	74	62.2	65.3	69.5	57.7	59.9
Q86UP3	GN=ZFHX4 Zinc finger homeobox protein 4 OS=Homo sapiens PE=1 SV=1	ZFHX4	1	2	2	2	3567	393.5	0	0.817	0.865	-0.29	-0.21	0.869785	0.971771	97.8	79.9	84.7	62.2	56.7	56.1	42	62.2	42.5
P36873	GN=PPP1CC Serine/threonine-protein phosphatase PP1-gamma catalytic subunit OS=Homo sapiens PE=1 SV=1	PPP1CC	40	11	50	3	323	37	654	1	0.862	0	-0.21	1	0.0681055	104.7	104.8	90.3	223.7	220	225.1	218.7	195.7	186.9
P61006	GN=RAB8A Ras-related protein Rab-8A OS=Homo sapiens PE=1 SV=1	RAB8A	37	8	26	3	207	23.7	233	0.971	0.863	-0.04	-0.21	0.998963	0.248931	100.2	97.3	86.4	292.8	335.2	308.9	299.7	258.5	282.6
Q9NZ45	GN=CISD1 CDGSH iron-sulfur domain-containing protein 1 OS=Homo sapiens PE=1 SV=1	CISD1	35	3	5	3	108	12.2	94	0.956	0.864	-0.06	-0.21	0.889509	0.0390043	108.6	103.9	93.8	299.9	298	291.9	280	246.3	270.7
Q9UEW8	GN=STK39 STE20/SPS1-related proline-alanine-rich protein kinase OS=Homo sapiens PE=1 SV=3	STK39	11	5	6	3	545	59.4	61	1.025	0.864	0.04	-0.21	0.999933	0.515634	104.4	107.1	90.2	116	129.2	129.9	121.4	96.8	115.4
Q5HYI7	GN=MTX3 Metaxin-3 OS=Homo sapiens PE=1 SV=2	MTX3	12	3	4	3	312	35.1	85	1.02	0.862	0.03	-0.21	0.994062	0.00948504	100.8	102.8	86.9	233.4	241.5	242.5	241.8	201.1	208.3
Q8IV48	GN=ERI1 3'-5' exoribonuclease 1 OS=Homo sapiens PE=1 SV=3	ERI1	9	3	3	3	349	40	73	1.004	0.862	0.01	-0.21	1	0.710794	100.5	100.9	86.7	46.2	36.9	43.5	39.5	37.3	34
[truncated: 3,590 more rows]
